# Supplementary material for: The demographic and socioeconomic correlates of behavior and HIV infection status across sub-Saharan Africa
Source: Commun Med (Lond). 2022 Aug 18;2:104. doi: 10.1038/s43856-022-00170-z (PMC9388647; doi:10.1038/s43856-022-00170-z)
Supplement: Supplementary file 2 — Supplementary Data 1 [file 43856_2022_170_MOESM2_ESM.xlsx]

## Sheet: Sheet1
name	var	var_lbl	lvl_lbl	gender	beta	se	zval	pvalue	tau2	H2	k	I2	QE	QEp	mean_r2	num_surveys	num_country	num_country_bin	odds_ratio	sig
hv121_0	hv121	member attended school during current school year	[0]no	f	1.49111	0.0961817	15.5031	3.30609e-54	0.280714	4.58424	48	78.1861	215.459	2.05265e-23	0.0132364	(40,50]	29	(20,30]	4.44204	TRUE
hv101_1	hv101	relationship to head	[1]head	f	0.926948	0.0435112	21.3037	1.05009e-100	0.049202	3.76188	45	73.4175	165.523	5.59872e-16	0.0103965	(40,50]	29	(20,30]	2.52678	TRUE
v503_1	v503	number of unions	[1]once	f	-0.839844	0.0502229	-16.7223	9.01223e-63	0.0788393	4.16032	50	75.9634	203.856	8.71127e-21	0.00922344	(40,50]	29	(20,30]	0.431778	TRUE
v781_0	v781	ever been tested for hiv	[0]no	f	-0.718145	0.0494841	-14.5126	1.00777e-47	0.0752389	4.08457	49	75.5176	196.06	8.49879e-20	0.00611613	(40,50]	29	(20,30]	0.487656	TRUE
hv101_07_3	hv101_07	relationship to head	[3]son/daughter	f	-0.635834	0.0525418	-12.1015	1.03727e-33	0.0588835	2.02399	50	50.5926	99.1755	2.95901e-05	0.00543017	(40,50]	29	(20,30]	0.529494	TRUE
hv104_01_1	hv104_01	sex of household member	[1]male	f	-0.61015	0.0405367	-15.0518	3.35916e-51	0.0477941	4.04414	48	75.2729	190.075	4.11817e-19	0.00495123	(40,50]	29	(20,30]	0.543269	TRUE
hv101_06_3	hv101_06	relationship to head	[3]son/daughter	f	-0.590022	0.0475331	-12.4129	2.22535e-35	0.0550954	2.46944	50	59.5051	121.003	5.04017e-08	0.00450285	(40,50]	29	(20,30]	0.554315	TRUE
hv113_03_0	hv113_03	father alive	[0]no	f	0.450013	0.232452	1.93594	0.0528753	2.37127	53.8546	47	98.1431	2477.31	0	0.00425135	(40,50]	29	(20,30]	1.56833	FALSE
hv217_1	hv217	relationship structure	[1]one adult	f	0.43213	0.171498	2.51974	0.0117443	1.3666	49.8152	50	97.9926	2440.94	0	0.00420528	(40,50]	29	(20,30]	1.54054	FALSE
hv270_5	hv270	wealth index combined	[5]richest	f	0.454437	0.0749125	6.06624	1.30939e-09	0.231523	11.2527	50	91.1132	551.382	3.60641e-86	0.00414255	(40,50]	29	(20,30]	1.57529	TRUE
hv014	hv014	number of children 5 and under (de jure)	NA	f	-0.233109	0.0190109	-12.2619	1.45118e-34	0.0115397	3.85558	50	74.0636	188.924	2.60748e-18	0.00389109	(40,50]	29	(20,30]	0.792067	TRUE
hv226_7	hv226	type of cooking fuel	[7]charcoal	f	0.100605	0.139021	0.723666	0.469271	0.790156	27.0357	46	96.3012	1216.61	2.0633e-225	0.00384373	(40,50]	29	(20,30]	1.10584	FALSE
v763b_0	v763b	had genital sore/ulcer in last 12 months	[0]no	f	-0.319286	0.322895	-0.988821	0.322751	5.10039	112.545	50	99.1115	5514.72	0	0.00381505	(40,50]	29	(20,30]	0.726668	FALSE
v201	v201	total children ever born	NA	f	0.0429321	0.00999953	4.29341	1.7595e-05	0.00418818	11.4649	50	91.2777	561.78	3.08442e-88	0.00368781	(40,50]	29	(20,30]	1.04387	FALSE
hv101_05_3	hv101_05	relationship to head	[3]son/daughter	f	-0.507612	0.0375007	-13.5361	9.5772e-42	0.0302168	2.17344	50	53.99	106.499	3.84346e-06	0.00358243	(40,50]	29	(20,30]	0.601931	TRUE
v825_0	v825	would buy vegetables from vendor with hiv	[0]no	f	-0.522876	0.0570286	-9.16867	4.7887e-20	0.116997	6.32437	49	84.1882	303.57	8.0757e-39	0.00344753	(40,50]	29	(20,30]	0.592813	TRUE
hv113_05_0	hv113_05	father alive	[0]no	f	0.752103	0.0553322	13.5925	4.4369e-42	0.0488854	1.80803	47	44.6913	83.1696	0.000649003	0.00338723	(40,50]	29	(20,30]	2.12146	TRUE
v763a_0	v763a	had any sti in last 12 months	[0]no	f	-0.810082	0.0761366	-10.6398	1.94453e-26	0.181821	3.89404	50	74.3197	190.808	1.27922e-18	0.00316637	(40,50]	29	(20,30]	0.444822	TRUE
hv101_3	hv101	relationship to head	[3]son/daughter	f	-0.450924	0.0524567	-8.59611	8.24642e-18	0.0759611	3.82835	45	73.8791	168.447	1.86324e-16	0.00307246	(40,50]	29	(20,30]	0.637039	TRUE
hv225_0	hv225	share toilet with other households	[0]no	f	-0.359966	0.0399898	-9.00144	2.2277e-19	0.0397018	2.83256	48	64.6962	133.13	3.62543e-10	0.00305983	(40,50]	29	(20,30]	0.6977	TRUE
hv118_01_0	hv118_01	eligibility for male interview	[0]not eligible	f	0.415701	0.0409512	10.1511	3.27605e-24	0.0495419	3.95213	48	74.6972	185.75	2.14738e-18	0.00292553	(40,50]	29	(20,30]	1.51543	TRUE
v785_0	v785	heard about other stis	[0]no	f	-0.571064	0.0421319	-13.5542	7.48467e-42	0.0423031	2.38561	50	58.082	116.895	1.78229e-07	0.00275909	(40,50]	29	(20,30]	0.564924	TRUE
v763c_0	v763c	had genital discharge in last 12 months	[0]no	f	-0.52758	0.0616369	-8.55948	1.13377e-17	0.123221	3.96099	50	74.7538	194.088	3.68364e-19	0.00272258	(40,50]	29	(20,30]	0.590031	TRUE
hv101_04_3	hv101_04	relationship to head	[3]son/daughter	f	-0.453253	0.0357101	-12.6925	6.50338e-37	0.0289919	2.31992	50	56.8951	113.676	4.70559e-07	0.00262978	(40,50]	29	(20,30]	0.635558	TRUE
hv113_07_0	hv113_07	father alive	[0]no	f	-0.341716	0.641814	-0.532423	0.594433	19.0014	177.256	47	99.4358	8153.8	0	0.00245266	(40,50]	29	(20,30]	0.71055	FALSE
v501_4	v501	current marital status	[4]divorced	f	0.0602638	0.435309	0.138439	0.889893	9.00162	135.318	49	99.261	6495.25	0	0.00242413	(40,50]	29	(20,30]	1.06212	FALSE
v511	v511	age at first cohabitation	NA	f	0.0337132	0.0042379	7.95516	1.78893e-15	0.00047759	3.27162	50	69.4341	160.309	9.52664e-14	0.00223438	(40,50]	29	(20,30]	1.03429	TRUE
hv011	hv011	number of eligible men in household	NA	f	-0.153982	0.018475	-8.33463	7.77435e-17	0.00948736	3.01907	50	66.8772	147.934	7.25798e-12	0.00213477	(40,50]	29	(20,30]	0.857287	TRUE
hv270_1	hv270	wealth index combined	[1]poorest	f	-0.462256	0.0600268	-7.70082	1.35194e-14	0.116304	4.82342	50	79.2678	236.347	2.38175e-26	0.00212684	(40,50]	29	(20,30]	0.629861	TRUE
hv101_07_5	hv101_07	relationship to head	[5]grandchild	f	0.389055	0.0533084	7.29818	2.91682e-13	0.0491418	1.80556	50	44.6155	88.4724	0.000471239	0.00210982	(40,50]	29	(20,30]	1.47559	TRUE
hv101_06_5	hv101_06	relationship to head	[5]grandchild	f	0.180613	0.305682	0.590851	0.55462	4.53872	93.4876	50	98.9303	4580.89	0	0.00199883	(40,50]	29	(20,30]	1.19795	FALSE
hv101_07_10	hv101_07	relationship to head	[10]other relative	f	-0.333682	0.431185	-0.773872	0.439006	9.05945	102.906	50	99.0282	5042.4	0	0.00199084	(40,50]	29	(20,30]	0.716281	FALSE
hv210_0	hv210	has bicycle	[0]no	f	0.347143	0.0396583	8.75336	2.07099e-18	0.0334036	2.37469	50	57.8892	116.36	2.09707e-07	0.00194075	(40,50]	29	(20,30]	1.41502	TRUE
hv010	hv010	number of eligible women in household	NA	f	-0.086605	0.021576	-4.01394	5.97127e-05	0.0156554	4.7838	49	79.0961	229.622	1.58945e-25	0.00180262	(40,50]	29	(20,30]	0.917039	FALSE
hv208_0	hv208	has television	[0]no	f	-0.243323	0.0598883	-4.06295	4.84556e-05	0.133419	7.11873	50	85.9526	348.818	7.83599e-47	0.00178538	(40,50]	29	(20,30]	0.784018	FALSE
hv117_02_0	hv117_02	eligibility for female interview	[0]not eligible	f	0.334315	0.0409984	8.15434	3.51085e-16	0.0480967	3.83903	48	73.9518	180.435	1.60852e-17	0.00170936	(40,50]	29	(20,30]	1.39698	TRUE
hv106_08_2	hv106_08	highest educational level attained	[2]secondary	f	-0.635861	0.490583	-1.29613	0.194929	11.6863	70.8459	50	98.5885	3471.45	0	0.0016851	(40,50]	29	(20,30]	0.529479	FALSE
hv104_02_1	hv104_02	sex of household member	[1]male	f	0.417032	0.04195	9.94117	2.75563e-23	0.0404143	2.67447	48	62.6094	125.7	4.20824e-09	0.00160592	(40,50]	29	(20,30]	1.51745	TRUE
hv101_03_3	hv101_03	relationship to head	[3]son/daughter	f	-0.333786	0.035429	-9.42127	4.45651e-21	0.0299558	2.4876	50	59.8006	121.892	3.82092e-08	0.00159569	(40,50]	29	(20,30]	0.716207	TRUE
hv101_06_10	hv101_06	relationship to head	[10]other relative	f	-0.520454	0.424351	-1.22647	0.220022	8.8267	122.235	50	99.1819	5989.51	0	0.00154757	(40,50]	29	(20,30]	0.594251	FALSE
v532_0	v532	flag for v531	[0]no flag	f	0.0473207	0.237284	0.199427	0.841929	2.68887	114.584	49	99.1273	5500.03	0	0.00153424	(40,50]	29	(20,30]	1.04846	FALSE
hv117_08_0	hv117_08	eligibility for female interview	[0]not eligible	f	0.492022	0.358161	1.37375	0.16952	5.89133	42.2684	48	97.6342	1986.62	0	0.00149717	(40,50]	29	(20,30]	1.63562	FALSE
hv270_2	hv270	wealth index combined	[2]poorer	f	-0.286493	0.0540272	-5.30276	1.14064e-07	0.0915447	4.35374	50	77.0312	213.333	2.18923e-22	0.00147625	(40,50]	29	(20,30]	0.750892	TRUE
hv270_4	hv270	wealth index combined	[4]richer	f	0.135666	0.047337	2.86596	0.00415746	0.0678648	4.03674	50	75.2276	197.8	8.93451e-20	0.00144427	(40,50]	29	(20,30]	1.1453	FALSE
hv101_05_5	hv101_05	relationship to head	[5]grandchild	f	0.392289	0.0399028	9.83112	8.26931e-23	0.0189073	1.43207	50	30.1709	70.1713	0.0252388	0.00136159	(40,50]	29	(20,30]	1.48037	TRUE
v828_0	v828	received result from last hiv test	[0]no	f	0.00865058	0.070348	0.122968	0.902132	0.0618004	1.54499	43	35.2745	64.8894	0.0132393	0.00131307	(40,50]	29	(20,30]	1.00869	FALSE
v510_1	v510	completeness of date information in v509	[1]month and year - information complete	f	-0.182605	0.0478736	-3.81431	0.000136564	0.0637019	3.13764	50	68.1289	153.744	9.66402e-13	0.00131029	(40,50]	29	(20,30]	0.833097	FALSE
hv101_2	hv101	relationship to head	[2]wife or husband	f	-0.194604	0.0400575	-4.85813	1.18502e-06	0.0445378	3.92405	45	74.5161	172.658	3.7821e-17	0.00129196	(40,50]	29	(20,30]	0.82316	FALSE
v513_1	v513	cohabitation duration (grouped)	[1]0-4	f	-0.149572	0.0570864	-2.6201	0.00879049	0.102841	4.50951	50	77.8247	220.966	1.09013e-23	0.00125174	(40,50]	29	(20,30]	0.861077	FALSE
v756_0	v756	a healthy looking person can have hiv	[0]no	f	-0.411899	0.0336998	-12.2226	2.35452e-34	0.00666961	1.1461	50	12.7478	56.1591	0.224432	0.0012039	(40,50]	29	(20,30]	0.662391	TRUE
hv106_1	hv106	highest educational level attained	[1]primary	f	0.124508	0.0462422	2.69251	0.00709163	0.0701708	5.05842	50	80.231	247.862	2.27564e-28	0.00116873	(40,50]	29	(20,30]	1.13259	FALSE
hv101_08_10	hv101_08	relationship to head	[10]other relative	f	-1.0198	0.577937	-1.76455	0.0776391	16.4016	145.851	50	99.3144	7146.7	0	0.00114149	(40,50]	29	(20,30]	0.360667	FALSE
hv106_03_2	hv106_03	highest educational level attained	[2]secondary	f	0.00213242	0.0491032	0.0434273	0.965361	0.065362	3.42629	49	70.8139	164.462	1.1498e-14	0.00114142	(40,50]	29	(20,30]	1.00213	FALSE
v513_2	v513	cohabitation duration (grouped)	[2]5-9	f	0.177858	0.0411469	4.32251	1.54262e-05	0.0413459	2.52905	50	60.4595	123.924	2.02135e-08	0.00113042	(40,50]	29	(20,30]	1.19466	FALSE
hv101_05_10	hv101_05	relationship to head	[10]other relative	f	-0.216141	0.392077	-0.551272	0.581447	7.50892	121.821	50	99.1791	5969.25	0	0.00109963	(40,50]	29	(20,30]	0.805622	FALSE
hv109_2	hv109	educational attainment	[2]complete primary	f	-0.178182	0.230365	-0.773479	0.439239	2.49481	90.2434	50	98.8919	4421.92	0	0.00108606	(40,50]	29	(20,30]	0.83679	FALSE
hv209_0	hv209	has refrigerator	[0]no	f	-0.0630541	0.0593447	-1.06251	0.288006	0.102368	4.35352	50	77.0301	213.322	2.19833e-22	0.0010593	(40,50]	29	(20,30]	0.938893	FALSE
hv106_01_2	hv106_01	highest educational level attained	[2]secondary	f	0.256372	0.0373918	6.85636	7.0637e-12	0.0314313	2.59849	48	61.5161	122.129	1.33214e-08	0.00105145	(40,50]	29	(20,30]	1.29223	TRUE
hv117_07_0	hv117_07	eligibility for female interview	[0]not eligible	f	0.143862	0.174294	0.825399	0.409145	1.25427	13.9608	48	92.8371	656.159	2.67793e-108	0.00103343	(40,50]	29	(20,30]	1.15473	FALSE
hv104_08_1	hv104_08	sex of household member	[1]male	f	0.209209	0.111606	1.87454	0.0608563	0.459727	7.42759	48	86.5367	349.096	9.28978e-48	0.00102061	(40,50]	29	(20,30]	1.2327	FALSE
hv106_07_2	hv106_07	highest educational level attained	[2]secondary	f	-0.393662	0.381182	-1.03274	0.301725	6.72087	68.0333	48	98.5301	3197.57	0	0.00096261	(40,50]	29	(20,30]	0.674582	FALSE
hv102_07_0	hv102_07	usual resident	[0]no	f	-2.31777	0.807521	-2.87023	0.00410176	30.9286	197.396	48	99.4934	9277.61	0	0.000955328	(40,50]	29	(20,30]	0.0984932	FALSE
hv117_06_0	hv117_06	eligibility for female interview	[0]not eligible	f	0.23517	0.244943	0.9601	0.337005	2.7381	42.4069	48	97.6419	1993.12	0	0.00094329	(40,50]	29	(20,30]	1.26512	FALSE
hv106_02_1	hv106_02	highest educational level attained	[1]primary	f	0.149611	0.0415955	3.59682	0.000322135	0.0474483	3.70273	48	72.9929	174.028	1.77581e-16	0.000937442	(40,50]	29	(20,30]	1.16138	FALSE
hv106_04_0	hv106_04	highest educational level attained	[0]no education, preschool	f	-0.0181309	0.0423355	-0.428266	0.668457	0.0487226	3.01995	49	66.8869	144.958	1.1407e-11	0.000935782	(40,50]	29	(20,30]	0.982033	FALSE
hv117_04_0	hv117_04	eligibility for female interview	[0]not eligible	f	0.0924903	0.0430054	2.15067	0.0315025	0.0398946	2.2871	48	56.2765	107.494	1.22539e-06	0.000932745	(40,50]	29	(20,30]	1.0969	FALSE
v767a_4	v767a	relationship with most recent sex partner	[4]casual acquaintance	f	-2.61773	0.965751	-2.71057	0.00671682	46.1957	190.748	50	99.4757	9346.66	0	0.000931885	(40,50]	29	(20,30]	0.0729681	FALSE
v754jp_0	v754jp	can get hiv from mosquito bites	[0]no	f	0.015398	0.0389499	0.395328	0.692601	0.0433696	3.38472	50	70.4555	165.851	1.30806e-14	0.000929698	(40,50]	29	(20,30]	1.01552	FALSE
hv106_03_1	hv106_03	highest educational level attained	[1]primary	f	0.133105	0.030337	4.38756	1.14627e-05	0.0173493	1.96129	49	49.0131	94.1419	7.84538e-05	0.000927156	(40,50]	29	(20,30]	1.14237	FALSE
hv106_06_2	hv106_06	highest educational level attained	[2]secondary	f	-0.1016	0.240678	-0.422141	0.672922	2.66834	37.8315	49	97.3567	1815.91	0	0.00091694	(40,50]	29	(20,30]	0.903391	FALSE
hv111_03_0	hv111_03	mother alive	[0]no	f	-1.22656	0.67902	-1.80636	0.0708618	21.3088	180.825	47	99.447	8317.97	0	0.000915168	(40,50]	29	(20,30]	0.293301	FALSE
hv121_05_0	hv121_05	member attended school during current school year	[0]no	f	0.091323	0.0324508	2.8142	0.00488992	0.0161162	1.65219	48	39.4742	77.6529	0.00324779	0.000894967	(40,50]	29	(20,30]	1.09562	FALSE
hv118_08_0	hv118_08	eligibility for male interview	[0]not eligible	f	0.519044	0.39511	1.31367	0.188957	7.08648	41.2065	48	97.5732	1936.71	0	0.000846532	(40,50]	29	(20,30]	1.68042	FALSE
hv101_07_8	hv101_07	relationship to head	[8]brother/sister	f	-2.21005	1.00586	-2.19718	0.0280074	50.1654	227.146	50	99.5598	11130.2	0	0.000844837	(40,50]	29	(20,30]	0.109695	FALSE
hv212_0	hv212	has car/truck	[0]no	f	0.295987	0.270839	1.09285	0.274459	3.46088	60.8848	50	98.3576	2983.36	0	0.000841105	(40,50]	29	(20,30]	1.34445	FALSE
hv101_04_10	hv101_04	relationship to head	[10]other relative	f	-0.191958	0.328122	-0.585021	0.558534	5.21095	80.4268	50	98.7566	3940.91	0	0.00083978	(40,50]	29	(20,30]	0.825341	FALSE
hv106_03_0	hv106_03	highest educational level attained	[0]no education, preschool	f	-0.0775726	0.0425909	-1.82134	0.0685553	0.0515543	3.29186	49	69.622	158.009	1.17129e-13	0.000827055	(40,50]	29	(20,30]	0.92536	FALSE
hv101_03_10	hv101_03	relationship to head	[10]other relative	f	0.0136617	0.295738	0.0461954	0.963155	4.18371	65.7023	50	98.478	3219.41	0	0.000825679	(40,50]	29	(20,30]	1.01376	FALSE
hv106_02_2	hv106_02	highest educational level attained	[2]secondary	f	0.211793	0.0445863	4.75018	2.03238e-06	0.0517218	3.44826	48	70.9999	162.068	1.45091e-14	0.000824522	(40,50]	29	(20,30]	1.23589	FALSE
hv121_06_0	hv121_06	member attended school during current school year	[0]no	f	0.0496124	0.0370486	1.33911	0.180533	0.0177262	1.48337	48	32.5862	69.7186	0.017331	0.00081841	(40,50]	29	(20,30]	1.05086	FALSE
hv118_07_0	hv118_07	eligibility for male interview	[0]not eligible	f	0.0281663	0.18666	0.150896	0.880057	1.3991	11.9634	48	91.6412	562.28	2.04221e-89	0.000810987	(40,50]	29	(20,30]	1.02857	FALSE
hv106_04_2	hv106_04	highest educational level attained	[2]secondary	f	0.0377893	0.0485527	0.778315	0.436383	0.0559577	2.72175	49	63.2589	130.644	1.40671e-09	0.000808557	(40,50]	29	(20,30]	1.03851	FALSE
hv207_0	hv207	has radio	[0]no	f	-0.0163061	0.0346107	-0.471129	0.637548	0.0311919	2.88837	50	65.3783	141.53	6.43511e-11	0.000791005	(40,50]	29	(20,30]	0.983826	FALSE
hv117_03_0	hv117_03	eligibility for female interview	[0]not eligible	f	0.12932	0.0342267	3.77833	0.00015788	0.0224675	1.99837	48	49.9593	93.9236	5.73976e-05	0.00078278	(40,50]	29	(20,30]	1.13805	FALSE
hv121_07_2	hv121_07	member attended school during current school year	[2]attended at some time	f	-1.54741	0.254462	-6.0811	1.19357e-09	2.77336	48.4883	46	97.9376	2181.98	0	0.000782763	(40,50]	29	(20,30]	0.212799	FALSE
hv109_06_2	hv109_06	educational attainment	[2]complete primary	f	-1.97147	0.841393	-2.3431	0.019124	34.3798	237.06	49	99.5782	11378.9	0	0.000772638	(40,50]	29	(20,30]	0.139252	FALSE
hv103_07_0	hv103_07	slept last night	[0]no	f	-4.23627	1.02774	-4.12191	3.75741e-05	50.1942	230.544	48	99.5662	10835.6	0	0.000765098	(40,50]	29	(20,30]	0.0144614	FALSE
hv109_07_2	hv109_07	educational attainment	[2]complete primary	f	-3.96123	1.00484	-3.94214	8.07584e-05	48.1162	298.235	48	99.6647	14017.1	0	0.00076303	(40,50]	29	(20,30]	0.0190397	FALSE
hv101_04_5	hv101_04	relationship to head	[5]grandchild	f	0.298441	0.0378753	7.87955	3.28557e-15	0.0132373	1.29436	50	22.7419	63.4237	0.080699	0.000749631	(40,50]	29	(20,30]	1.34776	FALSE
hv121_03_0	hv121_03	member attended school during current school year	[0]no	f	-0.0652501	0.0348416	-1.87277	0.0611007	0.0286592	2.66979	48	62.5438	125.48	4.52e-09	0.000749072	(40,50]	29	(20,30]	0.936833	FALSE
v536_1	v536	recent sexual activity	[1]active in last 4 weeks	f	-0.0254505	0.031529	-0.807207	0.419547	0.0247463	2.65655	50	62.3572	130.171	2.75e-09	0.000747487	(40,50]	29	(20,30]	0.974871	FALSE
v774b_0	v774b	hiv transmitted during delivery	[0]no	f	-0.210605	0.044461	-4.73684	2.17074e-06	0.039339	1.91813	50	47.8658	93.9882	0.000117137	0.000744534	(40,50]	29	(20,30]	0.810094	FALSE
hv121_04_0	hv121_04	member attended school during current school year	[0]no	f	-0.00729844	0.0387492	-0.188351	0.850602	0.0383597	2.92647	48	65.8291	137.544	8.1845e-11	0.000744185	(40,50]	29	(20,30]	0.992728	FALSE
hv109_01_2	hv109_01	educational attainment	[2]complete primary	f	0.176801	0.045346	3.89893	9.66181e-05	0.0389523	2.22463	48	55.0486	104.557	2.90577e-06	0.000731619	(40,50]	29	(20,30]	1.19339	FALSE
v754wp_0	v754wp	can get hiv by sharing food with person who has aids	[0]no	f	0.153987	0.0393277	3.9155	9.02185e-05	0.0346997	2.23636	50	55.2844	109.581	1.5773e-06	0.000722693	(40,50]	29	(20,30]	1.16648	FALSE
hv118_06_0	hv118_06	eligibility for male interview	[0]not eligible	f	0.479774	0.393195	1.22019	0.222391	7.22074	79.6225	48	98.7441	3742.26	0	0.000717266	(40,50]	29	(20,30]	1.61571	FALSE
hv109_05_2	hv109_05	educational attainment	[2]complete primary	f	-0.76244	0.431976	-1.765	0.077563	8.63799	73.165	48	98.6332	3438.75	0	0.000694956	(40,50]	29	(20,30]	0.466527	FALSE
v774c_8	v774c	hiv transmitted by breastfeeding	[8]don't know	f	-0.263726	0.0472968	-5.57598	2.46138e-08	0.0285482	1.44167	50	30.6359	70.6417	0.0231142	0.00069215	(40,50]	29	(20,30]	0.768184	FALSE
hv101_02_8	hv101_02	relationship to head	[8]brother/sister	f	0.389784	0.0659329	5.91182	3.38352e-09	0.0710641	1.67959	50	40.4617	82.2999	0.00203093	0.000680474	(40,50]	29	(20,30]	1.47666	FALSE
hv101_04_8	hv101_04	relationship to head	[8]brother/sister	f	-0.209638	0.562658	-0.372586	0.709457	15.4996	118.463	50	99.1559	5804.67	0	0.000672539	(40,50]	29	(20,30]	0.810877	FALSE
v750_0	v750	ever heard of a sexually transmitted infection (sti)	[0]no	f	-3.45828	0.918541	-3.76498	0.000166565	41.7837	240.427	50	99.5841	11780.9	0	0.000661645	(40,50]	29	(20,30]	0.0314838	FALSE
hv101_02_10	hv101_02	relationship to head	[10]other relative	f	-1.00666	0.684293	-1.47109	0.141267	23.0918	207.343	50	99.5177	10159.8	0	0.000649599	(40,50]	29	(20,30]	0.365438	FALSE
hv117_05_0	hv117_05	eligibility for female interview	[0]not eligible	f	-0.0129601	0.0469449	-0.27607	0.782494	0.0383119	1.83197	48	45.414	86.1027	0.00043689	0.000642163	(40,50]	29	(20,30]	0.987124	FALSE
v510_6	v510	completeness of date information in v509	[6]age - year/month imputed	f	-0.703797	0.694729	-1.01305	0.311034	23.3748	197.992	49	99.4949	9503.61	0	0.000641803	(40,50]	29	(20,30]	0.494703	FALSE
v754cp_0	v754cp	reduce risk of getting hiv: always use condoms during sex	[0]no	f	-0.183975	0.0335118	-5.48988	4.02215e-08	0.0133269	1.38905	50	28.0086	68.0637	0.0370292	0.000637974	(40,50]	29	(20,30]	0.831956	FALSE
hv104_06_1	hv104_06	sex of household member	[1]male	f	0.0292089	0.0310193	0.941636	0.346379	0.00640737	1.18515	48	15.6227	55.7022	0.180017	0.000637594	(40,50]	29	(20,30]	1.02964	FALSE
v774c_0	v774c	hiv transmitted by breastfeeding	[0]no	f	-0.185859	0.0437142	-4.25167	2.12178e-05	0.0305911	1.63313	50	38.7678	80.0232	0.00338384	0.000631948	(40,50]	29	(20,30]	0.830391	FALSE
hv104_07_1	hv104_07	sex of household member	[1]male	f	0.085095	0.0311184	2.73455	0.00624648	0	1	48	0	45.901	0.518058	0.000624104	(40,50]	29	(20,30]	1.08882	FALSE
hv101_4	hv101	relationship to head	[4]son/daughter-in-law	f	-2.65101	0.903688	-2.93355	0.00335109	36.4523	483.044	45	99.793	21254	0	0.000622888	(40,50]	29	(20,30]	0.0705796	FALSE
hv106_01_1	hv106_01	highest educational level attained	[1]primary	f	0.0292161	0.032985	0.885739	0.375758	0.0224808	2.34556	48	57.3663	110.241	5.38545e-07	0.00059187	(40,50]	29	(20,30]	1.02965	FALSE
hv106_05_2	hv106_05	highest educational level attained	[2]secondary	f	0.0691292	0.0465689	1.48445	0.13769	0.0315748	1.67844	48	40.4209	78.8867	0.00245579	0.000585443	(40,50]	29	(20,30]	1.07157	FALSE
hv211_0	hv211	has motorcycle/scooter	[0]no	f	0.325531	0.148178	2.19688	0.0280288	0.862709	8.58473	50	88.3514	420.652	1.56834e-60	0.000577293	(40,50]	29	(20,30]	1.38477	FALSE
hv101_03_5	hv101_03	relationship to head	[5]grandchild	f	-0.111264	0.219524	-0.50684	0.612267	2.19963	38.073	50	97.3735	1865.58	0	0.000574285	(40,50]	29	(20,30]	0.894703	FALSE
hv217_2	hv217	relationship structure	[2]two adults, opposite sex	f	-0.0678137	0.0340898	-1.98927	0.0466718	0.0266438	2.38581	50	58.0855	116.905	1.77708e-07	0.000570363	(40,50]	29	(20,30]	0.934435	FALSE
v774a_0	v774a	hiv transmitted during pregnancy	[0]no	f	-0.0755431	0.0342339	-2.20668	0.0273366	0.0181758	1.6379	50	38.9461	80.2569	0.00321344	0.000564727	(40,50]	29	(20,30]	0.92724	FALSE
v754dp_8	v754dp	reduce risk of getting hiv: have 1 sex partner only, who has no other partners	[8]don't know	f	-1.17911	0.749783	-1.5726	0.115812	27.8658	262.687	50	99.6193	12871.6	0	0.000558205	(40,50]	29	(20,30]	0.307553	FALSE
hv217_3	hv217	relationship structure	[3]two adults, same sex	f	-0.105791	0.268641	-0.393802	0.693727	3.42312	71.7963	50	98.6072	3518.02	0	0.000543763	(40,50]	29	(20,30]	0.899612	FALSE
hv270_3	hv270	wealth index combined	[3]middle	f	-0.0974313	0.0355907	-2.73755	0.00618992	0.0246792	1.96805	50	49.1882	96.4343	6.16951e-05	0.000536688	(40,50]	29	(20,30]	0.907165	FALSE
v150_8	v150	relationship to household head	[8]sister	f	-0.327181	0.628709	-0.520401	0.602784	19.5315	188.238	50	99.4688	9223.69	0	0.000535335	(40,50]	29	(20,30]	0.720953	FALSE
hv101_06_12	hv101_06	relationship to head	[12]not related	f	-1.94421	0.740557	-2.62533	0.00865648	27.0601	136.321	50	99.2664	6679.73	0	0.000534434	(40,50]	29	(20,30]	0.143101	FALSE
hv101_04_12	hv101_04	relationship to head	[12]not related	f	-1.79314	0.73529	-2.43869	0.0147408	26.7285	167.584	50	99.4033	8211.6	0	0.000533353	(40,50]	29	(20,30]	0.166436	FALSE
hv109_4	hv109	educational attainment	[4]complete secondary	f	-1.04573	0.477923	-2.18806	0.0286652	11.1253	142.728	50	99.2994	6993.66	0	0.000524213	(40,50]	29	(20,30]	0.351437	FALSE
hv109_03_4	hv109_03	educational attainment	[4]complete secondary	f	-2.06026	0.579391	-3.55592	0.000376663	16.1396	124.638	49	99.1977	5982.61	0	0.00050455	(40,50]	29	(20,30]	0.12742	FALSE
hv103_01_0	hv103_01	slept last night	[0]no	f	-0.532014	0.211151	-2.51958	0.0117494	1.95077	34.3726	48	97.0907	1615.51	7.82014e-308	0.000485277	(40,50]	29	(20,30]	0.587421	FALSE
hv118_04_0	hv118_04	eligibility for male interview	[0]not eligible	f	-0.0143007	0.0435277	-0.328542	0.742502	0.0298496	1.7046	48	41.3353	80.1163	0.0018499	0.000478609	(40,50]	29	(20,30]	0.985801	FALSE
hv109_05_4	hv109_05	educational attainment	[4]complete secondary	f	-1.89678	0.765671	-2.47727	0.013239	27.0421	106.671	47	99.0625	4906.89	0	0.000476549	(40,50]	29	(20,30]	0.150051	FALSE
hv102_05_0	hv102_05	usual resident	[0]no	f	-1.20229	0.578528	-2.07819	0.0376922	15.7199	136.577	48	99.2678	6419.1	0	0.000473722	(40,50]	29	(20,30]	0.300505	FALSE
hv101_05_8	hv101_05	relationship to head	[8]brother/sister	f	-0.624818	0.717633	-0.870665	0.383937	25.4188	161.926	50	99.3824	7934.38	0	0.000473423	(40,50]	29	(20,30]	0.535359	FALSE
hv109_01_4	hv109_01	educational attainment	[4]complete secondary	f	-0.129835	0.191752	-0.677096	0.498345	1.58262	22.351	48	95.5259	1050.5	2.42776e-189	0.000473159	(40,50]	29	(20,30]	0.878241	FALSE
hv101_05_12	hv101_05	relationship to head	[12]not related	f	-0.713948	0.548968	-1.30053	0.19342	14.6673	75.4154	50	98.674	3695.36	0	0.000470235	(40,50]	29	(20,30]	0.489707	FALSE
hv101_03_8	hv101_03	relationship to head	[8]brother/sister	f	-0.0168481	0.342155	-0.0492411	0.960727	5.59853	53.9191	50	98.1454	2642.04	0	0.000469901	(40,50]	29	(20,30]	0.983293	FALSE
hv118_03_0	hv118_03	eligibility for male interview	[0]not eligible	f	0.0697335	0.0366356	1.90343	0.056984	0.0209881	1.69818	48	41.1135	79.8146	0.00198392	0.000466554	(40,50]	29	(20,30]	1.07222	FALSE
hv102_01_0	hv102_01	usual resident	[0]no	f	-5.29209	0.803591	-6.58556	4.53174e-11	30.6341	309.238	48	99.6766	14534.2	0	0.000457461	(40,50]	29	(20,30]	0.00503121	FALSE
hv109_02_2	hv109_02	educational attainment	[2]complete primary	f	-0.270406	0.212238	-1.27407	0.202639	1.99275	60.6853	48	98.3522	2852.21	0	0.000457378	(40,50]	29	(20,30]	0.76307	FALSE
hv109_02_4	hv109_02	educational attainment	[4]complete secondary	f	-1.13515	0.50235	-2.25968	0.0238411	11.8341	142.536	48	99.2984	6699.2	0	0.000454495	(40,50]	29	(20,30]	0.321374	FALSE
hv118_05_0	hv118_05	eligibility for male interview	[0]not eligible	f	0.275798	0.370803	0.743786	0.457006	6.43883	106.139	48	99.0578	4988.54	0	0.000449892	(40,50]	29	(20,30]	1.31758	FALSE
hv109_03_2	hv109_03	educational attainment	[2]complete primary	f	-0.186961	0.184557	-1.01303	0.311047	1.46398	27.3409	49	96.3425	1312.37	2.61858e-243	0.000437221	(40,50]	29	(20,30]	0.829476	FALSE
v507	v507	month of first cohabitation	NA	f	-0.00581512	0.00349959	-1.66166	0.0965811	0.000166843	1.51321	50	33.9154	74.1474	0.0116903	0.00043603	(40,50]	29	(20,30]	0.994202	FALSE
hv101_02_5	hv101_02	relationship to head	[5]grandchild	f	-3.73069	0.969777	-3.84696	0.000119594	46.7184	489.701	50	99.7958	23995.3	0	0.000433371	(40,50]	29	(20,30]	0.0239763	FALSE
v754dp_0	v754dp	reduce risk of getting hiv: have 1 sex partner only, who has no other partners	[0]no	f	-0.426456	0.323909	-1.31659	0.187975	5.1396	108.669	50	99.0798	5324.77	0	0.000427765	(40,50]	29	(20,30]	0.652819	FALSE
hv103_06_0	hv103_06	slept last night	[0]no	f	-2.87672	0.995503	-2.88971	0.00385596	47.0905	269.449	48	99.6289	12664.1	0	0.000427753	(40,50]	29	(20,30]	0.0563194	FALSE
hv103_04_0	hv103_04	slept last night	[0]no	f	-1.7869	0.837346	-2.134	0.0328427	33.2849	268.459	48	99.6275	12617.6	0	0.000423866	(40,50]	29	(20,30]	0.167479	FALSE
hv104_04_1	hv104_04	sex of household member	[1]male	f	0.0256945	0.0242855	1.05802	0.290046	0.00518939	1.27078	48	21.3083	59.7268	0.100735	0.000412994	(40,50]	29	(20,30]	1.02603	FALSE
hv101_04_4	hv101_04	relationship to head	[4]son/daughter-in-law	f	-3.17353	0.885319	-3.58462	0.000337573	38.809	256.804	50	99.6106	12583.4	0	0.000411139	(40,50]	29	(20,30]	0.0418556	FALSE
hv106_04_1	hv106_04	highest educational level attained	[1]primary	f	0.052019	0.0258764	2.01028	0.0444012	0.00737369	1.36278	49	26.6207	65.4135	0.0479499	0.000410679	(40,50]	29	(20,30]	1.0534	FALSE
hv104_05_1	hv104_05	sex of household member	[1]male	f	0.0250143	0.0226608	1.10386	0.269656	0	1	48	0	45.6861	0.527033	0.000400161	(40,50]	29	(20,30]	1.02533	FALSE
v825_8	v825	would buy vegetables from vendor with hiv	[8]don't know	f	-1.86367	0.833632	-2.2356	0.0253778	33.6321	159.867	49	99.3745	7673.62	0	0.000386439	(40,50]	29	(20,30]	0.155102	FALSE
v027	v027	number of visits	NA	f	0.0448912	0.0292538	1.53454	0.124897	0.00982874	1.41889	50	29.5225	69.5257	0.0284367	0.000379369	(40,50]	29	(20,30]	1.04591	FALSE
hv101_06_6	hv101_06	relationship to head	[6]parent	f	-4.15367	0.991842	-4.18784	2.81625e-05	47.6655	190.013	49	99.4737	9120.62	0	0.000366581	(40,50]	29	(20,30]	0.0157067	FALSE
hv102_04_0	hv102_04	usual resident	[0]no	f	-1.1116	0.491112	-2.26343	0.0236092	11.2612	101.197	48	99.0118	4756.25	0	0.000348004	(40,50]	29	(20,30]	0.329033	FALSE
hv101_03_12	hv101_03	relationship to head	[12]not related	f	-2.17795	0.836746	-2.60288	0.00924445	34.6481	196.254	50	99.4905	9616.45	0	0.000347196	(40,50]	29	(20,30]	0.113274	FALSE
hv016	hv016	day of interview	NA	f	0.000810253	0.00123696	0.655037	0.512444	5.8943e-06	1.08715	50	8.01608	53.2702	0.313357	0.000343763	(40,50]	29	(20,30]	1.00081	FALSE
hv103_05_0	hv103_05	slept last night	[0]no	f	-1.57861	0.888017	-1.77768	0.0754567	37.3423	234.527	48	99.5736	11022.7	0	0.000341708	(40,50]	29	(20,30]	0.206262	FALSE
hv101_02_12	hv101_02	relationship to head	[12]not related	f	-3.44946	0.857347	-4.02342	5.73597e-05	36.3013	147.792	50	99.3234	7241.82	0	0.000338994	(40,50]	29	(20,30]	0.0317627	FALSE
hv109_04_2	hv109_04	educational attainment	[2]complete primary	f	-0.621081	0.366813	-1.69319	0.0904202	6.29991	78.7162	49	98.7296	3778.38	0	0.000330028	(40,50]	29	(20,30]	0.537363	FALSE
hv101_05_6	hv101_05	relationship to head	[6]parent	f	-4.15426	0.932452	-4.4552	8.38167e-06	42.0825	160.846	49	99.3783	7720.62	0	0.000304037	(40,50]	29	(20,30]	0.0156975	FALSE
hv102_03_0	hv102_03	usual resident	[0]no	f	-2.2802	0.752023	-3.03209	0.0024287	26.8752	312.014	48	99.6795	14664.7	0	0.000299677	(40,50]	29	(20,30]	0.102264	FALSE
hv101_03_4	hv101_03	relationship to head	[4]son/daughter-in-law	f	-3.09984	0.856443	-3.61944	0.000295242	36.2887	265.941	50	99.624	13031.1	0	0.000295517	(40,50]	29	(20,30]	0.0450562	FALSE
hv101_04_6	hv101_04	relationship to head	[6]parent	f	-4.57237	0.920796	-4.96567	6.84659e-07	41.0668	193.314	49	99.4827	9279.09	0	0.000277423	(40,50]	29	(20,30]	0.0103335	FALSE
hv102_02_0	hv102_02	usual resident	[0]no	f	-2.09253	0.722426	-2.89654	0.00377303	24.6973	228.545	48	99.5624	10741.6	0	0.000271471	(40,50]	29	(20,30]	0.123374	FALSE
hv101_05_4	hv101_05	relationship to head	[4]son/daughter-in-law	f	-4.3571	0.917664	-4.74803	2.05407e-06	41.7144	212.706	50	99.5299	10422.6	0	0.000271133	(40,50]	29	(20,30]	0.0128155	FALSE
v763c_8	v763c	had genital discharge in last 12 months	[8]don't know	f	-5.98227	0.760599	-7.8652	3.68503e-15	27.7747	130.421	49	99.2333	6260.21	0	0.000268143	(40,50]	29	(20,30]	0.0025231	FALSE
hv103_03_0	hv103_03	slept last night	[0]no	f	-0.604155	0.489068	-1.23532	0.216712	11.0847	102.925	48	99.0284	4837.49	0	0.000258973	(40,50]	29	(20,30]	0.546536	FALSE
hv104_03_1	hv104_03	sex of household member	[1]male	f	0.0284224	0.0187739	1.51393	0.130043	0	1	48	0	37.2118	0.846026	0.000251743	(40,50]	29	(20,30]	1.02883	FALSE
hv101_02_4	hv101_02	relationship to head	[4]son/daughter-in-law	f	-4.52962	0.886457	-5.10981	3.22487e-07	38.8515	204.76	50	99.5116	10033.2	0	0.000208997	(40,50]	29	(20,30]	0.0107848	FALSE
hv103_02_0	hv103_02	slept last night	[0]no	f	-0.551506	0.417655	-1.32048	0.186674	7.97135	62.6689	48	98.4043	2945.44	0	0.000199023	(40,50]	29	(20,30]	0.576081	FALSE
v763b_8	v763b	had genital sore/ulcer in last 12 months	[8]don't know	f	-5.70872	0.791169	-7.21554	5.37191e-13	29.4048	106.414	48	99.0603	5001.47	0	0.000193608	(40,50]	29	(20,30]	0.00331693	FALSE
hv101_03_7	hv101_03	relationship to head	[7]parent-in-law	f	-5.73352	0.782782	-7.32454	2.39719e-13	29.3039	78.3371	49	98.7235	3760.18	0	0.000165901	(40,50]	29	(20,30]	0.00323567	FALSE
hv115_01_1	hv115_01	current marital status	[1]married	f	-0.68099	0.045538	-14.9543	1.45942e-50	0.0455821	3.89731	38	74.3413	144.2	1.39246e-14	0.00573467	(30,40]	28	(20,30]	0.506115	TRUE
v769_0	v769	could get a condom	[0]no	f	-0.518962	0.041408	-12.5329	4.93174e-36	0.0258751	1.73854	45	42.4806	76.4959	0.0017254	0.00400808	(40,50]	28	(20,30]	0.595138	TRUE
v783_0	v783	know a place to get hiv test	[0]no	f	-1.32569	0.512337	-2.58753	0.00966673	12.4839	239.269	48	99.5821	11245.7	0	0.00329059	(40,50]	28	(20,30]	0.26562	FALSE
hv213_34	hv213	main floor material	[34]marble/granite	f	0.318118	0.0756436	4.20549	2.60515e-05	0.219539	11.8698	47	91.5752	546.01	1.03948e-86	0.00295252	(40,50]	28	(20,30]	1.37454	FALSE
hv115_04_0	hv115_04	current marital status	[0]never married	f	-0.309911	0.0629138	-4.92596	8.39453e-07	0.0537363	1.84838	38	45.8986	68.3902	0.00128026	0.00219017	(30,40]	28	(20,30]	0.733512	TRUE
v762aa_0	v762aa	source for condoms: government hospital	[0]no	f	-0.149166	0.189925	-0.785393	0.432223	1.62923	79.406	48	98.7406	3732.08	0	0.00213626	(40,50]	28	(20,30]	0.861426	FALSE
hv115_05_0	hv115_05	current marital status	[0]never married	f	-0.305249	0.0513069	-5.94948	2.68997e-09	0.00406725	1.04311	38	4.13275	38.595	0.397376	0.00198648	(30,40]	28	(20,30]	0.73694	TRUE
hv115_04_3	hv115_04	current marital status	[3]widowed	f	-1.96644	1.0278	-1.91325	0.0557166	39.6219	161.773	38	99.3818	5985.59	0	0.00185143	(30,40]	28	(20,30]	0.139954	FALSE
v778_0	v778	willing to care for relative with aids	[0]no	f	-0.575538	0.0675476	-8.52048	1.58891e-17	0.112607	2.54001	47	60.6301	116.841	4.37162e-08	0.00167067	(40,50]	28	(20,30]	0.562402	TRUE
hv115_03_0	hv115_03	current marital status	[0]never married	f	-0.258653	0.0465993	-5.55058	2.84716e-08	0.0261486	1.676	38	40.3341	62.012	0.00614094	0.00156568	(30,40]	28	(20,30]	0.772091	TRUE
hv216	hv216	number of rooms used for sleeping	NA	f	-0.0574574	0.00975412	-5.89058	3.84851e-09	0.00154826	4.69498	40	78.7007	183.104	1.52749e-20	0.00152341	(30,40]	28	(20,30]	0.944162	TRUE
hv115_02_3	hv115_02	current marital status	[3]widowed	f	0.167	0.281191	0.593901	0.552578	2.7137	23.5274	38	95.7496	870.516	9.77436e-159	0.00142001	(30,40]	28	(20,30]	1.18175	FALSE
hv115_03_3	hv115_03	current marital status	[3]widowed	f	-1.69747	0.851439	-1.99365	0.0461904	27.2216	187.286	38	99.4661	6929.59	0	0.001257	(30,40]	28	(20,30]	0.183146	FALSE
hv101_08_11	hv101_08	relationship to head	[11]adopted/foster child	f	-3.92773	1.05822	-3.71163	0.000205931	53.136	146.955	48	99.3195	6906.87	0	0.00124768	(40,50]	28	(20,30]	0.0196882	FALSE
hv101_04_11	hv101_04	relationship to head	[11]adopted/foster child	f	-0.488747	0.616707	-0.79251	0.428063	18.2972	135.593	49	99.2625	6508.46	0	0.00117991	(40,50]	28	(20,30]	0.613395	FALSE
v777_0	v777	allowed to keep aids infection secret	[0]no	f	-0.199483	0.0340636	-5.85618	4.73622e-09	0.0248073	2.40325	46	58.3897	108.146	4.07841e-07	0.00110683	(40,50]	28	(20,30]	0.819154	TRUE
v532_2	v532	flag for v531	[2]after conception >= 1 year	f	-0.585574	0.611588	-0.957464	0.338333	17.6638	183.79	48	99.4559	8638.14	0	0.000962461	(40,50]	28	(20,30]	0.556786	FALSE
hv213_33	hv213	main floor material	[33]cement	f	-1.15375	0.41002	-2.81389	0.00489456	7.79256	81.0111	48	98.7656	3807.52	0	0.000915316	(40,50]	28	(20,30]	0.315451	FALSE
hv101_05_11	hv101_05	relationship to head	[11]adopted/foster child	f	-0.817253	0.774549	-1.05513	0.291364	28.9437	161.313	49	99.3801	7743	0	0.000876108	(40,50]	28	(20,30]	0.441643	FALSE
hv101_03_11	hv101_03	relationship to head	[11]adopted/foster child	f	-0.0165289	0.480818	-0.0343766	0.972577	11.017	104.874	49	99.0465	5033.96	0	0.000874322	(40,50]	28	(20,30]	0.983607	FALSE
hv101_08_6	hv101_08	relationship to head	[6]parent	f	-5.9739	0.970783	-6.15369	7.57019e-10	43.7728	156.979	47	99.363	7221.03	0	0.000785591	(40,50]	28	(20,30]	0.00254431	FALSE
hv101_07_4	hv101_07	relationship to head	[4]son/daughter-in-law	f	-5.40967	0.966576	-5.59674	2.18424e-08	44.4194	172.769	48	99.4212	8120.14	0	0.000783392	(40,50]	28	(20,30]	0.00447311	FALSE
v130_1	v130	religion	[1]catholic	f	-0.000554723	0.046488	-0.0119326	0.990479	0.048031	2.69617	45	62.9103	118.631	8.94965e-09	0.000779971	(40,50]	28	(20,30]	0.999445	FALSE
hv221_0	hv221	has telephone (land-line)	[0]no	f	1.43023	0.494798	2.89053	0.00384591	11.5263	146.796	48	99.3188	6899.4	0	0.000725639	(40,50]	28	(20,30]	4.17966	FALSE
hv101_07_6	hv101_07	relationship to head	[6]parent	f	-5.73708	0.948709	-6.04725	1.47341e-09	42.7032	161.333	48	99.3802	7582.67	0	0.000689936	(40,50]	28	(20,30]	0.00322418	FALSE
hv115_01_0	hv115_01	current marital status	[0]never married	f	-0.398437	0.392137	-1.01607	0.309598	5.62353	98.799	38	98.9878	3655.56	0	0.00064305	(30,40]	28	(20,30]	0.671369	FALSE
hv101_06_11	hv101_06	relationship to head	[11]adopted/foster child	f	-2.47892	0.989648	-2.50485	0.0122502	46.5611	213.453	48	99.5315	10032.3	0	0.000586893	(40,50]	28	(20,30]	0.0838336	FALSE
hv101_02_6	hv101_02	relationship to head	[6]parent	f	-2.20596	0.871809	-2.53033	0.0113956	36.0997	163.134	48	99.387	7667.31	0	0.00043446	(40,50]	28	(20,30]	0.110145	FALSE
hv101_03_6	hv101_03	relationship to head	[6]parent	f	-3.31572	0.980658	-3.38111	0.000721923	45.7839	245.607	48	99.5928	11543.5	0	0.000283515	(40,50]	28	(20,30]	0.036308	FALSE
hv101_05_7	hv101_05	relationship to head	[7]parent-in-law	f	-6.76009	1.15212	-5.8675	4.42407e-09	63.0548	220.911	48	99.5473	10382.8	0	0.000252589	(40,50]	28	(20,30]	0.00115913	FALSE
v510_2	v510	completeness of date information in v509	[2]month and age - year imputed	f	-8.05725	0.776902	-10.371	3.36015e-25	25.9877	77.263	44	98.7057	3322.31	0	0.000250384	(40,50]	28	(20,30]	0.000316797	FALSE
hv115_4	hv115	current marital status	[4]divorced	f	0.880216	0.0442308	19.9005	4.02649e-88	0.0188359	1.49227	37	32.988	53.7217	0.0290149	0.00391173	(30,40]	27	(20,30]	2.41142	TRUE
v829_11	v829	place where last hiv test was taken	[11]central hospital	f	0.448914	0.0545352	8.23164	1.84674e-16	0.0447824	2.27893	36	56.1197	79.7624	2.40055e-05	0.00343132	(30,40]	27	(20,30]	1.56661	TRUE
v159_0	v159	frequency of watching television	[0]not at all	f	-0.266109	0.0573024	-4.64394	3.41829e-06	0.119268	7.66498	48	86.9537	360.254	7.08928e-50	0.00221783	(40,50]	27	(20,30]	0.766356	FALSE
v829_13	v829	place where last hiv test was taken	[13]municipal hospital	f	-2.30411	0.556444	-4.14077	3.4614e-05	10.9002	158.374	36	99.3686	5543.11	0	0.00177193	(30,40]	27	(20,30]	0.0998481	FALSE
v838a_0	v838a	during antenatal visit talked about: hiv transmitted mother to child	[0]no	f	-0.202594	0.0648824	-3.12248	0.00179335	0.0495487	1.68538	37	40.6661	60.6736	0.00620592	0.00157043	(30,40]	27	(20,30]	0.81661	FALSE
hv115_03_4	hv115_03	current marital status	[4]divorced	f	-0.217347	0.3523	-0.616938	0.537275	4.26917	38.3512	37	97.3925	1380.64	8.32567e-267	0.00148671	(30,40]	27	(20,30]	0.80465	FALSE
v762ab_0	v762ab	source for condoms: government health center/post	[0]no	f	0.0860093	0.240516	0.357603	0.720641	2.58108	114.098	47	99.1236	5248.5	0	0.0014487	(40,50]	27	(20,30]	1.08982	FALSE
hv115_01_4	hv115_01	current marital status	[4]divorced	f	0.581343	0.0440528	13.1965	9.18943e-40	0.0126844	1.26539	37	20.9729	45.554	0.132112	0.00143406	(30,40]	27	(20,30]	1.78844	TRUE
v780_0	v780	children should be taught about condoms to avoid aids	[0]no	f	-0.266928	0.0278148	-9.5966	8.26251e-22	0.0079984	1.39861	45	28.5006	61.539	0.041307	0.00136121	(40,50]	27	(20,30]	0.765728	TRUE
v838c_0	v838c	during antenatal visit talked about: getting tested for hiv	[0]no	f	-0.64382	0.435376	-1.47877	0.139202	6.76105	86.8454	37	98.8485	3126.43	0	0.00136085	(30,40]	27	(20,30]	0.525282	FALSE
v838b_0	v838b	during antenatal visit talked about: things to do to prevent getting hiv	[0]no	f	-0.673662	0.357234	-1.88577	0.0593258	4.38345	59.2571	36	98.3124	2074	0	0.00127762	(30,40]	27	(20,30]	0.509838	FALSE
v157_0	v157	frequency of reading newspaper or magazine	[0]not at all	f	-0.162823	0.0475226	-3.42622	0.000612053	0.067966	4.83007	48	79.2964	227.013	2.03323e-25	0.0012504	(40,50]	27	(20,30]	0.849742	FALSE
hv115_02_4	hv115_02	current marital status	[4]divorced	f	-0.0726604	0.55359	-0.131253	0.895575	11.0664	114.339	37	99.1254	4116.21	0	0.00121021	(30,40]	27	(20,30]	0.929917	FALSE
hv214_31	hv214	main wall material	[31]cement	f	0.243707	0.0584364	4.17047	3.03974e-05	0.0727308	3.98259	37	74.8907	143.373	9.40716e-15	0.00115619	(30,40]	27	(20,30]	1.27597	FALSE
v157_2	v157	frequency of reading newspaper or magazine	[2]at least once a week	f	0.0949415	0.0578428	1.64137	0.10072	0.0871549	3.65748	48	72.6587	171.901	3.91668e-16	0.000978405	(40,50]	27	(20,30]	1.09959	FALSE
v312_3	v312	current contraceptive method	[3]injections	f	-0.0861628	0.16574	-0.519867	0.603156	1.05251	27.6683	45	96.3858	1217.41	2.64972e-226	0.000926148	(40,50]	27	(20,30]	0.917445	FALSE
v312_1	v312	current contraceptive method	[1]pill	f	-0.674763	0.452849	-1.49004	0.136214	8.92377	175.944	45	99.4316	7741.55	0	0.000922499	(40,50]	27	(20,30]	0.509277	FALSE
v838c_8	v838c	during antenatal visit talked about: getting tested for hiv	[8]don't know	f	-5.52168	0.911574	-6.0573	1.38426e-09	30.1347	116.718	37	99.1432	4201.84	0	0.000756439	(30,40]	27	(20,30]	0.00399913	FALSE
hv214_32	hv214	main wall material	[32]stone with lime/cement	f	-1.78161	0.614867	-2.89755	0.00376089	13.753	180.389	37	99.4456	6494	0	0.000750052	(30,40]	27	(20,30]	0.168367	FALSE
hv214_21	hv214	main wall material	[21]"pau-a-pique"	f	-0.793028	0.428245	-1.85181	0.0640533	6.16474	136.781	35	99.2689	4650.57	0	0.00062001	(30,40]	27	(20,30]	0.452473	FALSE
v731_3	v731	respondent worked in last 7 days	[3]have a job, but on leave last 7 days	f	-2.43549	1.11079	-2.19259	0.0283373	45.4372	585.541	37	99.8292	21079.5	0	0.000580931	(30,40]	27	(20,30]	0.0875547	FALSE
v838a_8	v838a	during antenatal visit talked about: hiv transmitted mother to child	[8]don't know	f	-5.69392	0.913966	-6.22991	4.66709e-10	30.3325	126.271	37	99.2081	4545.77	0	0.000546887	(30,40]	27	(20,30]	0.00336636	FALSE
hv101_02_11	hv101_02	relationship to head	[11]adopted/foster child	f	-4.42376	0.968136	-4.56935	4.89237e-06	42.5831	153.266	46	99.3475	6896.97	0	0.000533806	(40,50]	27	(20,30]	0.0119891	FALSE
hv101_05_2	hv101_05	relationship to head	[2]wife or husband	f	-3.63156	1.12224	-3.236	0.00121216	58.5548	355.654	47	99.7188	16360.1	0	0.000423451	(40,50]	27	(20,30]	0.0264749	FALSE
hv101_03_2	hv101_03	relationship to head	[2]wife or husband	f	-2.4861	0.823195	-3.02006	0.00252722	32.1692	171.222	48	99.416	8047.45	0	0.00040716	(40,50]	27	(20,30]	0.083234	FALSE
v633b_0	v633b	reason for not having sex: husband has other women	[0]no	f	0.00844589	0.0322333	0.262024	0.793303	0.0154084	1.76768	43	43.4286	74.2425	0.00157428	0.000403972	(40,50]	27	(20,30]	1.00848	FALSE
hv101_04_2	hv101_04	relationship to head	[2]wife or husband	f	-2.71806	0.852388	-3.18876	0.00142882	33.5253	129.852	47	99.2299	5973.21	0	0.000393867	(40,50]	27	(20,30]	0.0660024	FALSE
hv101_06_2	hv101_06	relationship to head	[2]wife or husband	f	-5.66041	0.938677	-6.0302	1.63759e-09	39.0703	112.231	45	99.109	4938.14	0	0.000380413	(40,50]	27	(20,30]	0.0034811	FALSE
hv214_96	hv214	main wall material	[96]other	f	-4.18397	0.981888	-4.26114	2.03382e-05	31.4107	188.938	33	99.4707	6046.01	0	0.000232633	(30,40]	27	(20,30]	0.015238	FALSE
v312_8	v312	current contraceptive method	[8]periodic abstinence	f	-2.524	0.984183	-2.56457	0.0103305	42.1092	177.079	44	99.4353	7614.41	0	0.000231413	(40,50]	27	(20,30]	0.0801382	FALSE
hv101_04_7	hv101_04	relationship to head	[7]parent-in-law	f	-4.29122	1.16298	-3.68985	0.000224382	61.4652	223.81	46	99.5532	10071.5	0	0.000229143	(40,50]	27	(20,30]	0.0136882	FALSE
b5_01_0	b5_01	child is alive	[0]no	f	0.94586	0.0512979	18.4386	6.44151e-76	0.0495483	1.9396	46	48.4431	87.2821	0.000160738	0.0061638	(40,50]	26	(20,30]	2.57503	TRUE
b9_01_0	b9_01	child lives with whom	[0]respondent	f	-0.875436	0.0522329	-16.7602	4.76659e-63	0.0537187	2.24335	46	55.4238	100.951	3.54084e-06	0.00579439	(40,50]	26	(20,30]	0.41668	TRUE
hv122_1	hv122	educational level during current school year	[1]primary	f	-5.0126	0.9651	-5.19386	2.05977e-07	36.8678	422.886	40	99.7635	16492.5	0	0.0039693	(30,40]	26	(20,30]	0.0066536	TRUE
v404_0	v404	currently breastfeeding	[0]no	f	0.56896	0.0365002	15.5878	8.80575e-55	0.0227361	1.89649	45	47.271	83.4456	0.000305943	0.00340308	(40,50]	26	(20,30]	1.76643	TRUE
v418	v418	entries in immunization roster	NA	f	-0.155235	0.0317088	-4.89565	9.79824e-07	0.0331907	6.03284	45	83.4241	265.445	2.0275e-33	0.00184129	(40,50]	26	(20,30]	0.856214	TRUE
m57e_1_0	m57e_1	antenatal care: central hospital	[0]no	f	0.13043	0.423989	0.307625	0.758368	6.85557	121.102	39	99.1743	4601.89	0	0.00166033	(30,40]	26	(20,30]	1.13932	FALSE
hv115_04_4	hv115_04	current marital status	[4]divorced	f	-1.32918	0.931441	-1.42702	0.153575	30.8282	168.058	36	99.405	5882.04	0	0.00157542	(30,40]	26	(20,30]	0.264693	FALSE
v701_1	v701	husband/partner's education level	[1]primary	f	-0.156073	0.0482005	-3.23801	0.00120368	0.0520379	3.02831	44	66.9783	130.217	1.04381e-10	0.00144589	(40,50]	26	(20,30]	0.855496	FALSE
m3g_1_0	m3g_1	assistance: traditional birth attendant	[0]no	f	0.682133	0.178098	3.8301	0.000128093	1.21778	14.2143	45	92.9648	625.428	8.12475e-104	0.00135677	(40,50]	26	(20,30]	1.97809	FALSE
v729_4	v729	husband/partner's educational attainment	[4]complete secondary	f	-0.672898	0.425165	-1.58268	0.113495	7.37903	123.191	42	99.1883	5050.83	0	0.00130993	(40,50]	26	(20,30]	0.510228	FALSE
m2b_1_0	m2b_1	prenatal: nurse	[0]no	f	-0.14374	0.0618517	-2.32394	0.0201286	0.0782298	2.25557	45	55.6653	99.245	3.7948e-06	0.00129146	(40,50]	26	(20,30]	0.866113	FALSE
m13_1	m13_1	timing of 1st antenatal check (months)	NA	f	-0.0305818	0.00800589	-3.81991	0.000133501	0.000781744	2.07355	44	51.7736	89.1628	4.52611e-05	0.00128142	(40,50]	26	(20,30]	0.969881	FALSE
m3a_1_0	m3a_1	assistance: doctor	[0]no	f	1.45249	0.70607	2.05715	0.0396719	21.7286	299.251	44	99.6658	12867.8	0	0.00126037	(40,50]	26	(20,30]	4.27375	FALSE
m3h_1_0	m3h_1	assistance: friend/relative	[0]no	f	1.26822	0.657573	1.92863	0.0537763	17.8803	222.055	42	99.5497	9104.27	0	0.00123452	(40,50]	26	(20,30]	3.55451	FALSE
m15_1_31	m15_1	place of delivery	[31]private hospital/clinic	f	-1.80882	0.885045	-2.04376	0.0409772	34.8301	166.083	45	99.3979	7307.63	0	0.00102436	(40,50]	26	(20,30]	0.163847	FALSE
hv122_04_2	hv122_04	educational level during current school year	[2]secondary	f	-0.0765372	0.0645433	-1.18583	0.235691	0.0914739	2.71148	44	63.1198	116.594	1.03633e-08	0.00102292	(40,50]	26	(20,30]	0.926318	FALSE
v168_0	v168	away for more than one month in last 12 months	[0]no	f	0.00751402	0.0432165	0.173869	0.861968	0.0213623	1.72732	37	42.1068	62.1835	0.00432461	0.000985088	(30,40]	26	(20,30]	1.00754	FALSE
hv122_03_2	hv122_03	educational level during current school year	[2]secondary	f	-0.084028	0.0567444	-1.48082	0.138656	0.0663706	2.57161	44	61.1139	110.579	7.27847e-08	0.000899444	(40,50]	26	(20,30]	0.919405	FALSE
m15_1_12	m15_1	place of delivery	[12]other home	f	-3.27202	1.0282	-3.18227	0.00146126	47.225	346.522	45	99.7114	15247	0	0.000892648	(40,50]	26	(20,30]	0.0379297	FALSE
b0_03_2	b0_03	child is twin	[2]2nd of multiple	f	-4.3611	0.985069	-4.4272	9.5463e-06	43.2251	275.155	45	99.6366	12106.8	0	0.000767992	(40,50]	26	(20,30]	0.0127643	FALSE
hv122_3	hv122	educational level during current school year	[3]higher	f	-7.60971	0.667128	-11.4067	3.87297e-30	16.9144	109.624	39	99.0878	4165.7	0	0.000719375	(30,40]	26	(20,30]	0.000495615	FALSE
v212	v212	age of respondent at 1st birth	NA	f	0.00402625	0.00465651	0.864649	0.387232	0.00038205	1.86303	45	46.3241	81.9735	0.000446453	0.000693065	(40,50]	26	(20,30]	1.00403	FALSE
h22_1_0	h22_1	had fever in last two weeks	[0]no	f	0.0189317	0.0397057	0.476802	0.633503	0.0157055	1.35502	45	26.2005	59.621	0.0581784	0.000648725	(40,50]	26	(20,30]	1.01911	FALSE
m15_1_96	m15_1	place of delivery	[96]other	f	-5.44137	0.9628	-5.65161	1.58948e-08	39.4104	192.507	43	99.4805	8085.28	0	0.00050564	(40,50]	26	(20,30]	0.00433353	FALSE
v729_2	v729	husband/partner's educational attainment	[2]complete primary	f	-0.25336	0.280901	-0.901952	0.367082	3.20902	75.8406	43	98.6814	3185.31	0	0.000492319	(40,50]	26	(20,30]	0.776189	FALSE
v829_22	v829	place where last hiv test was taken	)	f	-4.43592	1.07552	-4.12445	3.71628e-05	37.7134	276.266	33	99.638	8840.53	0	0.000477685	(30,40]	26	(20,30]	0.0118441	FALSE
b0_02_0	b0_02	child is twin	[0]single birth	f	0.64937	0.682423	0.951564	0.341318	21.1467	183.705	46	99.4557	8266.74	0	0.00046445	(40,50]	26	(20,30]	1.91433	FALSE
hv113_03_8	hv113_03	father alive	[8]don't know	f	-4.84933	0.96503	-5.02506	5.03279e-07	39.4331	117.611	43	99.1497	4939.64	0	0.000450878	(40,50]	26	(20,30]	0.00783362	FALSE
b4_01_1	b4_01	sex of child	[1]male	f	-0.0281059	0.0195103	-1.44057	0.149705	0	1	46	0	42.8799	0.562167	0.000437564	(40,50]	26	(20,30]	0.972285	FALSE
hv121_01_2	hv121_01	member attended school during current school year	[2]attended at some time	f	-5.86891	0.895951	-6.55048	5.7354e-11	30.8409	151.244	39	99.3388	5747.26	0	0.000429128	(30,40]	26	(20,30]	0.00282596	FALSE
v312_11	v312	current contraceptive method	[11]implants/norplant	f	-3.29173	0.861342	-3.82163	0.000132573	29.2358	245.513	40	99.5927	9575.02	0	0.000413615	(30,40]	26	(20,30]	0.0371895	FALSE
b1_01	b1_01	month of birth	NA	f	-0.00016736	0.00292273	-0.0572616	0.954337	0	1	46	0	42.0899	0.595954	0.000389902	(40,50]	26	(20,30]	0.999833	FALSE
hv214_22	hv214	main wall material	[22]stone with clay	f	-4.00466	0.897331	-4.46286	8.08736e-06	27.8269	339.738	35	99.7057	11551.1	0	0.000380903	(30,40]	26	(20,30]	0.0182305	FALSE
b10_02_3	b10_02	completeness of information	[3]year and age - month imputed	f	-4.23721	0.971854	-4.35993	1.30106e-05	41.9665	151.335	45	99.3392	6658.74	0	0.000357361	(40,50]	26	(20,30]	0.0144478	FALSE
b0_01_0	b0_01	child is twin	[0]single birth	f	1.29519	0.971903	1.33263	0.182654	43.0837	292.068	46	99.6576	13143.1	0	0.000323072	(40,50]	26	(20,30]	3.65167	FALSE
hv122_02_3	hv122_02	educational level during current school year	[3]higher	f	-3.92601	0.978609	-4.01182	6.0252e-05	37.7748	116.952	40	99.1449	4561.11	0	0.00031835	(30,40]	26	(20,30]	0.0197223	FALSE
v312_2	v312	current contraceptive method	[2]iud	f	-6.11686	0.849637	-7.19938	6.04856e-13	31.3372	163.758	44	99.3893	7041.59	0	0.000309603	(40,50]	26	(20,30]	0.00220537	FALSE
b0_02_2	b0_02	child is twin	[2]2nd of multiple	f	-1.07871	0.909188	-1.18645	0.235444	37.553	166.277	46	99.3986	7482.45	0	0.000307674	(40,50]	26	(20,30]	0.340035	FALSE
hv019	hv019	na - keyer identification	NA	f	-4.92139e-05	0.00194351	-0.0253221	0.979798	0	1	38	0	34.6472	0.579851	0.000286743	(30,40]	26	(20,30]	0.999951	FALSE
v312_6	v312	current contraceptive method	[6]female sterilization	f	-3.54309	0.910543	-3.89118	9.97575e-05	35.3176	288.016	43	99.6528	12096.7	0	0.000260108	(40,50]	26	(20,30]	0.0289239	FALSE
v530_7	v530	flag for v529	[7]n, last sex before pregnancy	f	-5.45924	0.744193	-7.33578	2.20428e-13	22.5682	71.6576	42	98.6045	2937.96	0	0.000204529	(40,50]	26	(20,30]	0.0042568	FALSE
hv101_02_7	hv101_02	relationship to head	[7]parent-in-law	f	-6.65734	0.843294	-7.89444	2.91612e-15	29.897	64.4763	43	98.449	2708.01	0	0.000116205	(40,50]	26	(20,30]	0.00128456	FALSE
v605_2	v605	desire for more children	[2]wants after 2+ years	f	-0.660363	0.0577284	-11.4391	2.66557e-30	0.0975082	5.28745	43	81.0873	222.073	2.43159e-26	0.00860063	(40,50]	25	(20,30]	0.516664	TRUE
v602_1	v602	fertility preference	[1]have another	f	-0.463135	0.0615188	-7.52835	5.13847e-14	0.123835	8.84624	43	88.6958	371.542	2.30795e-54	0.00756731	(40,50]	25	(20,30]	0.629308	TRUE
v304_02_0	v304_02	knows method	[0]no	f	-0.585885	0.0397137	-14.7527	2.95592e-49	0.0326425	2.58435	43	61.3056	108.543	8.48013e-08	0.00549222	(40,50]	25	(20,30]	0.556613	TRUE
hv244_0	hv244	owns land usable for agriculture	[0]no	f	0.559579	0.0722959	7.74013	9.93147e-15	0.14085	10.2847	33	90.2769	329.112	5.05545e-51	0.00515408	(30,40]	25	(20,30]	1.74994	TRUE
hv246_0	hv246	owns livestock, herds or farm animals	[0]no	f	0.502788	0.0520277	9.66384	4.29453e-22	0.0600458	5.10093	33	80.3957	163.23	1.59205e-19	0.0043654	(30,40]	25	(20,30]	1.65332	TRUE
v304_03_0	v304_03	knows method	[0]no	f	-1.18914	0.681354	-1.74525	0.0809405	19.8016	317.831	43	99.6854	13348.9	0	0.00390359	(40,50]	25	(20,30]	0.304484	FALSE
m19a_1_2	m19a_1	weight at birth/recall	[2]from mother's recall	f	0.483886	0.0603465	8.01846	1.07079e-15	0.0826612	3.32652	43	69.9386	139.714	2.008e-12	0.00368046	(40,50]	25	(20,30]	1.62237	TRUE
v304_09_0	v304_09	knows method	[0]no	f	-0.463499	0.0413532	-11.2083	3.71303e-29	0.0395257	3.181	43	68.5634	133.602	1.77424e-11	0.00360994	(40,50]	25	(20,30]	0.629079	TRUE
v304_11_0	v304_11	knows method	[0]no	f	-0.56764	0.0638682	-8.88767	6.24012e-19	0.111177	4.6301	43	78.4022	194.464	1.74316e-21	0.00359588	(40,50]	25	(20,30]	0.566862	TRUE
v743b_1	v743b	person who usually decides on large household purchases	[1]respondent alone	f	0.48767	0.0647678	7.5295	5.09335e-14	0.107758	3.9943	43	74.9643	167.761	5.95098e-17	0.00313368	(40,50]	25	(20,30]	1.62852	TRUE
m19a_1_0	m19a_1	weight at birth/recall	[0]not weighed	f	-0.508862	0.0782978	-6.49907	8.08201e-11	0.161882	4.02582	42	75.1604	165.059	8.20232e-17	0.00305569	(40,50]	25	(20,30]	0.601179	TRUE
v743d_1	v743d	person who usually decides on visits to family or relatives	[1]respondent alone	f	0.372831	0.0594668	6.26957	3.62054e-10	0.089149	3.7486	43	73.3233	157.441	2.96918e-15	0.00293867	(40,50]	25	(20,30]	1.45184	TRUE
v604_6	v604	preferred waiting time for birth of a/another child (grouped)	[6]6+ years	f	-1.78648	0.694648	-2.57177	0.010118	20.4245	197.174	43	99.4928	8281.32	0	0.00286892	(40,50]	25	(20,30]	0.16755	FALSE
v304_14_0	v304_14	knows method	[0]no	f	-0.521732	0.0478222	-10.9098	1.03455e-27	0.0499938	2.56717	42	61.0466	105.254	1.47587e-07	0.00278655	(40,50]	25	(20,30]	0.593492	TRUE
v743a_1	v743a	person who usually decides on respondent's health care	[1]respondent alone	f	0.380002	0.0634179	5.99203	2.07234e-09	0.100054	4.3905	42	77.2235	180.01	2.46025e-19	0.00274326	(40,50]	25	(20,30]	1.46229	TRUE
v605_3	v605	desire for more children	[3]wants, unsure timing	f	-0.491355	0.0783305	-6.27284	3.54525e-10	0.174679	4.12339	43	75.7481	173.182	7.40368e-18	0.0025874	(40,50]	25	(20,30]	0.611797	TRUE
v304_06_0	v304_06	knows method	[0]no	f	-0.407129	0.0406031	-10.027	1.1594e-23	0.0341551	2.72285	43	63.2737	114.36	1.27942e-08	0.00251077	(40,50]	25	(20,30]	0.665558	TRUE
v416_0	v416	heard of oral rehydration	[0]never heard of	f	-1.17225	0.33144	-3.53682	0.000404973	4.50309	120.996	42	99.1735	4960.85	0	0.002256	(40,50]	25	(20,30]	0.309671	FALSE
v364_3	v364	contraceptive use and intention	[3]non-user - intends to use later	f	-0.296951	0.0433277	-6.85361	7.20083e-12	0.0469507	3.841	43	73.9651	161.322	6.88713e-16	0.00220412	(40,50]	25	(20,30]	0.74308	TRUE
v394_0	v394	visited health facility last 12 months	[0]no	f	-0.310314	0.03444	-9.01028	2.05524e-19	0.0219526	2.24906	42	55.5369	92.2113	8.22416e-06	0.00210441	(40,50]	25	(20,30]	0.733217	TRUE
v605_1	v605	desire for more children	[1]wants within 2 years	f	0.441611	0.0458877	9.62373	6.34871e-22	0.0457044	2.52544	43	60.4029	106.068	1.86597e-07	0.00209056	(40,50]	25	(20,30]	1.55521	TRUE
v850b_0	v850b	respondent can ask partner to use a condom	[0]no	f	-0.419466	0.0482729	-8.68948	3.64118e-18	0.0304905	1.77115	37	43.5397	63.7616	0.00293793	0.00208721	(30,40]	25	(20,30]	0.657398	TRUE
m42d_1_0	m42d_1	during pregnancy: urine sample taken	[0]no	f	-1.1637	0.305065	-3.81459	0.000136411	3.77619	90.7622	42	98.8982	3721.25	0	0.00202067	(40,50]	25	(20,30]	0.312329	FALSE
v3a08g_0	v3a08g	reason not using: breastfeeding	[0]no	f	0.3963	0.0853948	4.6408	3.47065e-06	0.101125	1.62924	41	38.6217	65.1696	0.00719731	0.0018201	(40,50]	25	(20,30]	1.48632	FALSE
v301_0	v301	knowledge of any method	[0]knows no method	f	-2.90082	1.04736	-2.76965	0.00561161	46.8361	333.827	43	99.7004	14020.7	0	0.00178233	(40,50]	25	(20,30]	0.0549779	FALSE
v384b_0	v384b	heard family planning on tv last few months	[0]no	f	-0.376429	0.06998	-5.37909	7.48614e-08	0.143696	6.13971	42	83.7126	251.728	4.22212e-32	0.0017822	(40,50]	25	(20,30]	0.686308	TRUE
v367_3	v367	wanted last child	[3]wanted no more	f	0.203702	0.0827462	2.46176	0.0138255	0.13965	3.43993	42	70.9296	141.037	6.61792e-13	0.00173371	(40,50]	25	(20,30]	1.22593	FALSE
v364_4	v364	contraceptive use and intention	[4]does not intend to use	f	0.145638	0.0596921	2.43982	0.0146944	0.114824	6.58111	43	84.805	276.407	2.95535e-36	0.00172125	(40,50]	25	(20,30]	1.15678	FALSE
m38_1_0	m38_1	drank from bottle with nipple yesterday/last night	[0]no	f	0.171549	0.487154	0.352146	0.724729	9.95108	111.33	43	99.1018	4675.88	0	0.00162874	(40,50]	25	(20,30]	1.18714	FALSE
v829_14	v829	place where last hiv test was taken	)	f	-3.94457	0.722218	-5.46173	4.71504e-08	17.333	198.642	34	99.4966	6555.19	0	0.00162389	(30,40]	25	(20,30]	0.0193596	TRUE
v3a08p_0	v3a08p	reason not using: fear of side effects/health concerns	[0]no	f	1.33955	0.858884	1.55964	0.118845	29.9733	271.404	41	99.6315	10856.2	0	0.00159142	(40,50]	25	(20,30]	3.81732	FALSE
h2_1_1	h2_1	received bcg	[1]vaccination date on card	f	-0.194112	0.0518125	-3.74644	0.000179364	0.0463129	2.10918	42	52.5883	86.4765	4.3231e-05	0.00150289	(40,50]	25	(20,30]	0.823566	FALSE
v395_0	v395	at health facility, told of family planning	[0]no	f	-0.154265	0.0485938	-3.17458	0.00150052	0.0404177	2.19188	42	54.3771	89.8671	1.63505e-05	0.0014992	(40,50]	25	(20,30]	0.857045	FALSE
v304_08_0	v304_08	knows method	[0]no	f	-0.303518	0.0398195	-7.62234	2.49111e-14	0.0338042	2.88394	43	65.3253	121.126	1.33374e-09	0.00148316	(40,50]	25	(20,30]	0.738217	TRUE
v228_0	v228	ever had a terminated pregnancy	[0]no	f	-0.410682	0.0262865	-15.6233	5.0484e-55	0	1	43	0	35.7984	0.738717	0.00146841	(40,50]	25	(20,30]	0.663197	TRUE
v384a_0	v384a	heard family planning on radio last few months	[0]no	f	-0.251017	0.0426473	-5.88588	3.95935e-09	0.0411527	3.18794	42	68.6317	130.705	2.70734e-11	0.00139422	(40,50]	25	(20,30]	0.778009	TRUE
v304_07_0	v304_07	knows method	[0]no	f	-0.234797	0.0515568	-4.55413	5.2602e-06	0.0691968	4.06925	43	75.4255	170.909	1.77862e-17	0.00129697	(40,50]	25	(20,30]	0.790732	FALSE
m19a_1_1	m19a_1	weight at birth/recall	[1]from written card	f	-0.0600237	0.0499513	-1.20164	0.229501	0.03922	1.99398	43	49.8489	83.747	0.000136084	0.00127448	(40,50]	25	(20,30]	0.941742	FALSE
v304_16_0	v304_16	knows method	[0]no	f	-0.299013	0.0460296	-6.4961	8.24292e-11	0.047418	3.20283	41	68.7776	128.113	3.70821e-11	0.00127337	(40,50]	25	(20,30]	0.74155	TRUE
v604_3	v604	preferred waiting time for birth of a/another child (grouped)	[3]3 years	f	-0.60995	0.500799	-1.21795	0.223242	10.5883	123.296	43	99.1889	5178.44	0	0.00126848	(40,50]	25	(20,30]	0.543378	FALSE
v155_0	v155	literacy	[0]cannot read at all	f	-0.139111	0.0579894	-2.3989	0.0164446	0.0950153	4.20827	43	76.2372	176.747	1.86125e-18	0.0012346	(40,50]	25	(20,30]	0.870132	FALSE
v3a08c_0	v3a08c	reason not using: infrequent sex	[0]no	f	-0.280273	0.0649195	-4.31724	1.57991e-05	0.0368937	1.34914	41	25.8787	53.9656	0.0691376	0.00119783	(40,50]	25	(20,30]	0.755577	FALSE
v604_5	v604	preferred waiting time for birth of a/another child (grouped)	[5]5 years	f	-0.289593	0.0534127	-5.42181	5.89987e-08	0.0189859	1.23031	43	18.7195	51.6729	0.145643	0.0011921	(40,50]	25	(20,30]	0.748568	TRUE
v3a08f_1	v3a08f	reason not using: postpartum amenorrheic	[1]yes	f	-2.3003	1.09989	-2.09138	0.0364942	47.9787	249.762	40	99.5996	9740.73	0	0.00116503	(30,40]	25	(20,30]	0.100229	FALSE
v3a08m_0	v3a08m	reason not using: knows no method	[0]no	f	2.35014	1.18664	1.98051	0.0476467	57.1088	175.944	41	99.4316	7037.76	0	0.00116316	(40,50]	25	(20,30]	10.487	FALSE
v604_1	v604	preferred waiting time for birth of a/another child (grouped)	[1]1 year	f	-0.285049	0.464684	-0.613425	0.539595	8.99491	86.5839	43	98.8451	3636.52	0	0.00107631	(40,50]	25	(20,30]	0.751978	FALSE
v743b_4	v743b	person who usually decides on large household purchases	[4]husband/partner alone	f	-0.129606	0.0470761	-2.75312	0.005903	0.0441967	2.28584	43	56.2524	96.0052	4.1317e-06	0.0010579	(40,50]	25	(20,30]	0.878441	FALSE
v3a08j_0	v3a08j	reason not using: husband/partner opposed	[0]no	f	1.36615	1.03228	1.32344	0.185689	43.184	183.401	41	99.4547	7336.06	0	0.00105344	(40,50]	25	(20,30]	3.92025	FALSE
hml17_03_0	hml17_03	flag for age from individual file	[0]no data from individual file	f	0.239586	0.0341586	7.01394	2.31697e-12	0.0126876	1.59241	37	37.202	57.3267	0.0133817	0.00101434	(30,40]	25	(20,30]	1.27072	TRUE
hml17_02_0	hml17_02	flag for age from individual file	[0]no data from individual file	f	0.239462	0.0508339	4.71067	2.46909e-06	0.0484918	2.87499	37	65.2173	103.5	1.89688e-08	0.00100639	(30,40]	25	(20,30]	1.27057	FALSE
v604_4	v604	preferred waiting time for birth of a/another child (grouped)	[4]4 years	f	-0.653604	0.324865	-2.01193	0.0442277	4.23124	31.1338	43	96.7881	1307.62	9.77367e-247	0.000970863	(40,50]	25	(20,30]	0.520168	FALSE
v384c_0	v384c	heard family planning in newspaper/magazine last few months	[0]no	f	-0.247219	0.061288	-4.03372	5.49001e-05	0.0799714	3.30257	42	69.7205	135.405	5.07146e-12	0.0009677	(40,50]	25	(20,30]	0.78097	FALSE
v621_8	v621	husband's desire for children	[8]don't know	f	0.110035	0.0419289	2.62432	0.00868222	0.0245188	1.64184	43	39.0926	68.9572	0.00544793	0.000955559	(40,50]	25	(20,30]	1.11632	FALSE
v744b_0	v744b	beating justified if wife neglects the children	[0]no	f	0.156867	0.0379982	4.12829	3.65479e-05	0.0280445	2.2844	43	56.2249	95.945	4.20653e-06	0.000954369	(40,50]	25	(20,30]	1.16984	FALSE
v3a08d_0	v3a08d	reason not using: menopausal/hysterectomy	[0]no	f	0.767632	0.660487	1.16222	0.245145	17.4364	95.093	41	98.9484	3803.72	0	0.000952794	(40,50]	25	(20,30]	2.15466	FALSE
m42c_1_0	m42c_1	during pregnancy: blood pressure taken	[0]no	f	-0.751953	0.5032	-1.49434	0.135087	10.3348	113.293	42	99.1173	4645.02	0	0.000950075	(40,50]	25	(20,30]	0.471445	FALSE
hml17_04_0	hml17_04	flag for age from individual file	[0]no data from individual file	f	0.202536	0.0411647	4.92013	8.64878e-07	0.024285	1.97363	37	49.3319	71.0506	0.000441093	0.000946139	(30,40]	25	(20,30]	1.2245	FALSE
m2g_1_1	m2g_1	prenatal: traditional birth attendant	[1]yes	f	-6.02633	0.958548	-6.28693	3.238e-10	38.0102	139.828	42	99.2848	5732.94	0	0.000935946	(40,50]	25	(20,30]	0.00241435	FALSE
m17_1_0	m17_1	delivery by caesarean section	[0]no	f	1.69794	0.864082	1.96502	0.0494117	32.5929	307.833	44	99.6751	13236.8	0	0.000926932	(40,50]	25	(20,30]	5.46269	FALSE
v3a08i_0	v3a08i	reason not using: respondent opposed	[0]no	f	0.842624	0.897401	0.93896	0.347751	32.5709	131.861	41	99.2416	5274.43	0	0.000897537	(40,50]	25	(20,30]	2.32245	FALSE
v3a08l_0	v3a08l	reason not using: religious prohibition	[0]no	f	3.5655	1.10861	3.21619	0.00129905	49.8525	191.03	41	99.4765	7641.18	0	0.000881154	(40,50]	25	(20,30]	35.3571	FALSE
hml17_07_0	hml17_07	flag for age from individual file	[0]no data from individual file	f	0.0928476	0.0521792	1.7794	0.0751746	0.0242341	1.43307	37	30.2196	51.5904	0.0445607	0.000875341	(30,40]	25	(20,30]	1.09729	FALSE
v3a08t_0	v3a08t	reason not using: interferes with body's processes	[0]no	f	3.06406	1.11692	2.7433	0.0060825	50.7262	216.145	41	99.5373	8645.8	0	0.000862171	(40,50]	25	(20,30]	21.4142	FALSE
h2_1_0	h2_1	received bcg	[0]no	f	-0.174835	0.0785961	-2.22448	0.0261163	0.0960154	1.91031	42	47.6526	78.3229	0.000399251	0.000857949	(40,50]	25	(20,30]	0.839595	FALSE
v744e_0	v744e	beating justified if wife burns the food	[0]no	f	0.199406	0.0486647	4.09755	4.1755e-05	0.0451824	2.20693	43	54.6882	92.6911	1.09825e-05	0.000843362	(40,50]	25	(20,30]	1.22068	FALSE
v743a_4	v743a	person who usually decides on respondent's health care	[4]husband/partner alone	f	-0.160327	0.0438486	-3.65639	0.000255795	0.0309729	1.90648	42	47.5474	78.1659	0.000415989	0.000843211	(40,50]	25	(20,30]	0.851865	FALSE
v216_0	v216	menstruated in last six weeks	[0]no	f	-0.140833	0.037107	-3.79531	0.000147457	0.028811	2.60429	43	61.6019	109.38	6.47916e-08	0.000842559	(40,50]	25	(20,30]	0.868634	FALSE
b10_02_5	b10_02	completeness of information	[5]year - a, m imp	f	-3.98698	0.974042	-4.09323	4.25408e-05	40.2119	154.114	43	99.3511	6472.79	0	0.000842013	(40,50]	25	(20,30]	0.0185557	FALSE
v744c_0	v744c	beating justified if wife argues with husband	[0]no	f	0.133415	0.0365161	3.65361	0.000258581	0.0232603	2.00981	43	50.244	84.412	0.000113605	0.000829531	(40,50]	25	(20,30]	1.14272	FALSE
v744a_0	v744a	beating justified if wife goes out without telling husband	[0]no	f	0.153544	0.0362108	4.24029	2.23235e-05	0.0217728	1.9415	43	48.4934	81.543	0.000245535	0.000828772	(40,50]	25	(20,30]	1.16596	FALSE
hml17_06_0	hml17_06	flag for age from individual file	[0]no data from individual file	f	0.0391514	0.0505233	0.774917	0.438389	0.0315247	1.73437	37	42.3422	62.4374	0.00406633	0.000810464	(30,40]	25	(20,30]	1.03993	FALSE
b10_03_5	b10_03	completeness of information	[5]year - a, m imp	f	-4.30031	0.992883	-4.33114	1.48341e-05	40.8007	161.789	42	99.3819	6633.36	0	0.000807163	(40,50]	25	(20,30]	0.0135643	FALSE
hv214_33	hv214	main wall material	[33]bricks ("tijolos")	f	-0.335292	0.16693	-2.00857	0.0445827	0.809996	34.2497	35	97.0803	1164.49	1.16852e-222	0.000799364	(30,40]	25	(20,30]	0.71513	FALSE
m45_1_0	m45_1	during pregnancy, given or bought iron tablets/syrup	[0]no	f	-0.122813	0.0512405	-2.39679	0.0165393	0.0343983	1.64231	43	39.1102	68.9771	0.00542344	0.000784492	(40,50]	25	(20,30]	0.884429	FALSE
v304_10_0	v304_10	knows method	[0]no	f	0.841578	0.554317	1.51823	0.128958	12.7152	260.85	42	99.6166	10694.9	0	0.00074464	(40,50]	25	(20,30]	2.32003	FALSE
v744d_0	v744d	beating justified if wife refuses to have sex with husband	[0]no	f	0.193022	0.0377235	5.11676	3.10828e-07	0.0232758	1.92843	43	48.1445	80.9943	0.000283832	0.000742352	(40,50]	25	(20,30]	1.21291	FALSE
v743d_4	v743d	person who usually decides on visits to family or relatives	[4]husband/partner alone	f	-0.116755	0.0402338	-2.90191	0.00370893	0.0202698	1.5203	43	34.2237	63.8528	0.016433	0.00072897	(40,50]	25	(20,30]	0.889803	FALSE
v850a_0	v850a	respondent can refuse sex	[0]no	f	-0.129938	0.041755	-3.11192	0.00185874	0.0203909	1.6166	38	38.1418	59.8143	0.0101782	0.000716144	(30,40]	25	(20,30]	0.87815	FALSE
v604_2	v604	preferred waiting time for birth of a/another child (grouped)	[2]2 years	f	-0.073709	0.0571414	-1.28994	0.197071	0.0377403	1.45237	43	31.1468	60.9994	0.029117	0.000696422	(40,50]	25	(20,30]	0.928942	FALSE
m18_1_1	m18_1	size of child at birth	[1]very large	f	0.00441918	0.0564526	0.0782813	0.937604	0.0267299	1.28305	43	22.0607	53.8881	0.103314	0.000689944	(40,50]	25	(20,30]	1.00443	FALSE
m55b_1_0	m55b_1	first 3 days, given plain water	[0]no	f	0.957084	0.616252	1.55307	0.120406	15.2979	116.798	41	99.1438	4671.91	0	0.000677899	(40,50]	25	(20,30]	2.60409	FALSE
hv214_11	hv214	main wall material	[11]no walls	f	-3.70957	1.05867	-3.50398	0.000458358	35.4792	241.762	32	99.5864	7494.61	0	0.000661907	(30,40]	25	(20,30]	0.024488	FALSE
h31_1_0	h31_1	had cough in last two weeks	[0]no	f	0.00706875	0.0411147	0.171928	0.863494	0.0174099	1.41385	43	29.2712	59.3817	0.03965	0.000652522	(40,50]	25	(20,30]	1.00709	FALSE
v602_5	v602	fertility preference	[5]declared infecund	f	0.305017	0.0934618	3.26355	0.00110025	0.164574	2.03201	43	50.7876	85.3443	8.80348e-05	0.000598315	(40,50]	25	(20,30]	1.35665	FALSE
v3a08x_0	v3a08x	reason not using: other	[0]no	f	1.40693	0.727954	1.93271	0.0532717	21.3774	123.737	41	99.1918	4949.48	0	0.000598213	(40,50]	25	(20,30]	4.08338	FALSE
v743b_6	v743b	person who usually decides on large household purchases	[6]other	f	-6.70874	0.856279	-7.83476	4.69756e-15	27.4509	143.703	38	99.3041	5317	0	0.000591395	(30,40]	25	(20,30]	0.0012202	FALSE
v367_1	v367	wanted last child	[1]wanted then	f	-0.0408614	0.0355663	-1.14888	0.250607	0.0100778	1.28538	43	22.2019	53.9859	0.101699	0.000590222	(40,50]	25	(20,30]	0.959962	FALSE
hv214_12	hv214	main wall material	[12]cane/palm tree/sticks/bamboo	f	-3.33282	0.826537	-4.03227	5.52415e-05	23.5823	266.171	35	99.6243	9049.8	0	0.000564902	(30,40]	25	(20,30]	0.0356924	FALSE
v850a_8	v850a	respondent can refuse sex	[8]don't know/not sure/depends	f	-2.06248	1.14628	-1.79928	0.0719742	49.5899	308.494	38	99.6758	11414.3	0	0.000551875	(30,40]	25	(20,30]	0.127138	FALSE
m18_1_2	m18_1	size of child at birth	[2]larger than average	f	-0.0847885	0.0314489	-2.69607	0.00701628	0	1	43	0	38.876	0.608884	0.000543058	(40,50]	25	(20,30]	0.918707	FALSE
m18_1_8	m18_1	size of child at birth	[8]don't know	f	-3.40322	0.979431	-3.47469	0.000511449	40.7457	146.132	43	99.3157	6137.53	0	0.000537258	(40,50]	25	(20,30]	0.0332661	FALSE
v850b_8	v850b	respondent can ask partner to use a condom	[8]don't know/not sure/depends	f	-1.11621	0.826233	-1.35097	0.176706	24.9492	158.493	37	99.3691	5705.73	0	0.000524999	(30,40]	25	(20,30]	0.327518	FALSE
m29_1_1	m29_1	flag for abstinence	[1]> interval	f	-6.76738	0.926805	-7.30184	2.83862e-13	35.4944	153.914	42	99.3503	6310.46	0	0.00051712	(40,50]	25	(20,30]	0.00115071	FALSE
v743a_2	v743a	person who usually decides on respondent's health care	[2]respondent and husband/partner	f	-0.0630894	0.0278193	-2.26783	0.0233396	0.00100556	1.03222	42	3.12126	42.3209	0.413774	0.000511832	(40,50]	25	(20,30]	0.93886	FALSE
v406_0	v406	currently abstaining	[0]no	f	0.401611	0.285824	1.4051	0.159991	3.42121	89.4563	43	98.8821	3757.16	0	0.000509967	(40,50]	25	(20,30]	1.49423	FALSE
hml17_06_3	hml17_06	flag for age from individual file	[3]year and age - month imputed	f	-2.41637	1.09831	-2.20008	0.0278015	45.3303	188.56	38	99.4697	6976.72	0	0.000457659	(30,40]	25	(20,30]	0.0892448	FALSE
hml17_05_0	hml17_05	flag for age from individual file	[0]no data from individual file	f	0.0614498	0.0340177	1.80641	0.0708551	0.0058674	1.18767	37	15.8016	42.7561	0.203622	0.000439791	(30,40]	25	(20,30]	1.06338	FALSE
m18_1_3	m18_1	size of child at birth	[3]average	f	0.00180553	0.027217	0.0663383	0.947108	0	1	43	0	41.7087	0.483646	0.00042458	(40,50]	25	(20,30]	1.00181	FALSE
v155_1	v155	literacy	[1]able to read only parts of sentence	f	0.138802	0.0414355	3.34982	0.000808631	0.0143879	1.31217	43	23.7902	55.111	0.0845484	0.000398316	(40,50]	25	(20,30]	1.1489	FALSE
v602_2	v602	fertility preference	[2]undecided	f	-0.137726	0.0640628	-2.14986	0.031566	0.0416365	1.42501	43	29.8249	59.8503	0.0363014	0.000388541	(40,50]	25	(20,30]	0.871337	FALSE
hv213_35	hv213	main floor material	[35]carpet	f	-2.47268	0.486461	-5.08301	3.71509e-07	9.79324	106.134	43	99.0578	4457.62	0	0.000376908	(40,50]	25	(20,30]	0.0843582	FALSE
v811_0	v811	presence of children < 10 for 'wife beating justified' questions	[0]no	f	0.114766	0.0357044	3.21434	0.00130747	0.00321426	1.06903	41	6.45748	42.7613	0.353422	0.000360142	(40,50]	25	(20,30]	1.12161	FALSE
hv122_03_3	hv122_03	educational level during current school year	[3]higher	f	-3.97712	0.997472	-3.9872	6.68582e-05	41.3255	156.67	42	99.3617	6423.46	0	0.0003574	(40,50]	25	(20,30]	0.0187396	FALSE
v416_1	v416	heard of oral rehydration	[1]used ors	f	-0.656409	0.418826	-1.56726	0.117054	7.06446	75.7089	42	98.6792	3104.06	0	0.000336287	(40,50]	25	(20,30]	0.518711	FALSE
b10_01_5	b10_01	completeness of information	[5]year - a, m imp	f	-5.29707	0.876551	-6.04308	1.51197e-09	33.1073	96.8152	44	98.9671	4163.05	0	0.000295596	(40,50]	25	(20,30]	0.00500623	FALSE
v813_0	v813	presence of other males for 'wife beating justified' questions	[0]no	f	1.24689	0.937042	1.33067	0.183298	35.6541	333.41	41	99.7001	13336.4	0	0.000295214	(40,50]	25	(20,30]	3.47951	FALSE
hv214_23	hv214	main wall material	[23]adobe	f	-4.46544	0.590506	-7.56205	3.96766e-14	10.1019	193.054	30	99.482	5598.58	0	0.000251765	(20,30]	25	(20,30]	0.0114997	FALSE
v530_2	v530	flag for v529	[2]n + abstinence > interval	f	-5.306	0.839917	-6.31729	2.66188e-10	29.1963	165.364	42	99.3953	6779.93	0	0.000250705	(40,50]	25	(20,30]	0.00496173	FALSE
v312_10	v312	current contraceptive method	[10]other traditional	f	-4.90018	1.01933	-4.80723	1.53033e-06	38.9769	152.84	38	99.3457	5655.09	0	0.000219968	(30,40]	25	(20,30]	0.00744528	FALSE
hv122_01_3	hv122_01	educational level during current school year	[3]higher	f	-7.00234	0.845727	-8.27967	1.2352e-16	24.3425	55.5545	35	98.2	1888.85	0	0.000205892	(30,40]	25	(20,30]	0.000909754	FALSE
mm4_01	mm4_01	sibling's date of birth (cmc)	NA	f	-0.00218113	0.000151544	-14.3928	5.74464e-47	6.8674e-07	6.16178	42	83.7709	252.633	2.87801e-32	0.0101179	(40,50]	24	(20,30]	0.997821	TRUE
v719_2	v719	work for family, others, self	[2]for someone else	f	0.318315	0.0658912	4.83092	1.35904e-06	0.10016	3.8571	42	74.0738	158.141	1.14596e-15	0.00275338	(40,50]	24	(20,30]	1.37481	FALSE
hv241_2	hv241	food cooked in the house/ separate building/ outdoors	[2]in a separate building	f	-0.264494	0.0681499	-3.88107	0.000103998	0.107196	6.77291	32	85.2353	209.96	1.78944e-28	0.00255823	(30,40]	24	(20,30]	0.767594	FALSE
v719_1	v719	work for family, others, self	[1]for family member	f	-0.602783	0.0666686	-9.04149	1.5455e-19	0.0739763	1.89662	42	47.2745	77.7613	0.000462278	0.0025295	(40,50]	24	(20,30]	0.547286	TRUE
v3a08b_0	v3a08b	reason not using: not having sex	[0]no	f	-0.0850335	0.092889	-0.915432	0.359965	0.203176	4.01976	40	75.1229	156.771	4.70924e-16	0.00244226	(30,40]	24	(20,30]	0.918481	FALSE
mm2_01_0	mm2_01	survival status of sibling	[0]dead	f	0.309525	0.0367018	8.43352	3.35428e-17	0.0237075	2.19351	42	54.4109	89.9338	1.60365e-05	0.00193092	(40,50]	24	(20,30]	1.36278	TRUE
m42e_1_0	m42e_1	during pregnancy: blood sample taken	[0]no	f	-0.727359	0.295124	-2.46459	0.0137171	3.40741	52.4549	41	98.0936	2098.2	0	0.00186331	(40,50]	24	(20,30]	0.483184	FALSE
mm2_03_0	mm2_03	survival status of sibling	[0]dead	f	0.349469	0.0307296	11.3724	5.73872e-30	0.00676872	1.2452	42	19.6913	51.053	0.135045	0.00181048	(40,50]	24	(20,30]	1.41831	TRUE
mm2_02_0	mm2_02	survival status of sibling	[0]dead	f	0.344462	0.0302362	11.3923	4.56514e-30	0.00893657	1.38868	42	27.989	56.9357	0.0500612	0.00175109	(40,50]	24	(20,30]	1.41123	TRUE
h0_1_0	h0_1	received polio 0	[0]no	f	-0.185299	0.0718575	-2.57871	0.00991709	0.10697	2.7266	40	63.3242	106.337	3.71978e-08	0.00152065	(30,40]	24	(20,30]	0.830855	FALSE
m57g_1_0	m57g_1	antenatal care: municipal hospital	[0]no	f	0.538018	0.290151	1.85427	0.0637009	2.77092	33.6663	36	97.0297	1178.32	8.30505e-225	0.00139977	(30,40]	24	(20,30]	1.71261	FALSE
v762ac_0	v762ac	source for condoms: family planning clinic	[0]no	f	-0.071348	0.38837	-0.183711	0.85424	5.07011	138.906	35	99.2801	4722.81	0	0.00137641	(30,40]	24	(20,30]	0.931138	FALSE
mm2_04_0	mm2_04	survival status of sibling	[0]dead	f	0.28222	0.0386239	7.30688	2.7341e-13	0.0187842	1.5908	42	37.1386	65.2228	0.00942248	0.00135531	(40,50]	24	(20,30]	1.32607	TRUE
mm2_05_0	mm2_05	survival status of sibling	[0]dead	f	0.219583	0.0462329	4.74951	2.03909e-06	0.0324631	1.82471	42	45.1969	74.8133	0.000982969	0.00125408	(40,50]	24	(20,30]	1.24556	FALSE
hv214_34	hv214	main wall material	[34]cement blocks	f	-0.485386	0.220144	-2.20485	0.0274644	1.40822	54.5446	32	98.1666	1690.88	0	0.00120104	(30,40]	24	(20,30]	0.61546	FALSE
hml2	hml2	number of children under mosquito bed net previous night	NA	f	-0.152776	0.0313902	-4.867	1.13306e-06	0.0194336	2.46958	40	59.5072	96.3135	9.42758e-07	0.00110695	(30,40]	24	(20,30]	0.858322	FALSE
hml17_08_3	hml17_08	flag for age from individual file	[3]year and age - month imputed	f	-5.14567	1.29566	-3.97147	7.14309e-05	59.9603	304.701	36	99.6718	10664.5	0	0.00102523	(30,40]	24	(20,30]	0.00582458	FALSE
mm1_07_1	mm1_07	sex of sibling	[1]male	f	-0.0862105	0.0332479	-2.59296	0.00951546	0	1	39	0	33.4892	0.677994	0.001025	(30,40]	24	(20,30]	0.917401	FALSE
v729_8	v729	husband/partner's educational attainment	[8]don't know	f	0.165836	0.553473	0.299627	0.764462	11.907	76.8229	40	98.6983	2996.09	0	0.00102115	(30,40]	24	(20,30]	1.18038	FALSE
v701_8	v701	husband/partner's education level	[8]don't know	f	0.164569	0.553157	0.29751	0.766077	11.8931	76.8013	40	98.6979	2995.25	0	0.00097511	(30,40]	24	(20,30]	1.17889	FALSE
mm2_07_0	mm2_07	survival status of sibling	[0]dead	f	0.103626	0.0503112	2.0597	0.0394277	0.0171142	1.24608	39	19.7483	47.351	0.14218	0.0009737	(30,40]	24	(20,30]	1.10919	FALSE
mm1_06_1	mm1_06	sex of sibling	[1]male	f	-0.0359168	0.0341804	-1.0508	0.293349	0.009344	1.30093	41	23.132	52.0373	0.0962227	0.000883104	(40,50]	24	(20,30]	0.964721	FALSE
m54_1_0	m54_1	received vitamin a dose in first 2 months after delivery	[0]no	f	-0.0803261	0.0460484	-1.74439	0.0810917	0.0270789	1.70128	40	41.2209	66.3501	0.00407192	0.000867375	(30,40]	24	(20,30]	0.922815	FALSE
mm2_06_0	mm2_06	survival status of sibling	[0]dead	f	0.115777	0.0462645	2.50251	0.0123317	0.020399	1.37683	41	27.3693	55.0732	0.056699	0.000864181	(40,50]	24	(20,30]	1.12275	FALSE
v829_16	v829	place where last hiv test was taken	)	f	-6.46719	1.21454	-5.32482	1.01054e-07	45.2369	422.945	31	99.7636	12688.3	0	0.000844442	(30,40]	24	(20,30]	0.00155359	FALSE
b10_04_1	b10_04	completeness of information	[1]month and year - information complete	f	2.66099	1.10554	2.40696	0.0160861	49.6576	213.799	41	99.5323	8551.94	0	0.000792575	(40,50]	24	(20,30]	14.3105	FALSE
hv228_1	hv228	children under 5 slept under mosquito bed net last night	[1]all children	f	0.0800385	0.05024	1.59313	0.111132	0.0379107	1.89262	40	47.1632	73.8121	0.000635255	0.000770475	(30,40]	24	(20,30]	1.08333	FALSE
v743f_1	v743f	person who usually decides what to do with money husband earns	[1]respondent alone	f	-0.73645	0.680014	-1.08299	0.278812	14.6395	278.812	32	99.6413	8643.18	0	0.00072398	(30,40]	24	(20,30]	0.478811	FALSE
m43_1_0	m43_1	told about pregnancy complications	[0]no	f	-0.108601	0.0406128	-2.67407	0.00749367	0.0105207	1.23384	39	18.9522	46.8859	0.152834	0.000699654	(30,40]	24	(20,30]	0.897088	FALSE
v743f_2	v743f	person who usually decides what to do with money husband earns	[2]respondent and husband/partner	f	-0.0891549	0.0358498	-2.4869	0.0128861	0.00722402	1.26106	32	20.7017	39.0929	0.1508	0.000667195	(30,40]	24	(20,30]	0.914704	FALSE
h33_1_8	h33_1	received vitamin a	[8]dk	f	-3.83309	1.10116	-3.48097	0.000499607	45.5287	218.283	38	99.5419	8076.47	0	0.000653714	(30,40]	24	(20,30]	0.0216426	FALSE
m55a_1_0	m55a_1	first 3 days, given milk other than breast milk	[0]no	f	1.43825	1.06004	1.35679	0.174848	44.5077	191.413	40	99.4776	7465.09	0	0.000653412	(30,40]	24	(20,30]	4.21332	FALSE
hv227_0	hv227	has mosquito bed net for sleeping	[0]no	f	-0.0497747	0.0386097	-1.28918	0.197337	0.0257715	2.18228	41	54.1765	87.2914	2.26489e-05	0.000605321	(40,50]	24	(20,30]	0.951444	FALSE
v480_0	v480	syringe and needle from new, unopened package	[0]no	f	-3.85254	1.20431	-3.19897	0.0013792	44.4282	145.7	31	99.3137	4371.01	0	0.000566123	(30,40]	24	(20,30]	0.0212257	FALSE
h2_1_3	h2_1	received bcg	[3]vaccination marked on card	f	-5.03204	1.0547	-4.77105	1.83272e-06	45.1534	234.475	41	99.5735	9378.99	0	0.000547334	(40,50]	24	(20,30]	0.00652547	FALSE
hml17_07_3	hml17_07	flag for age from individual file	[3]year and age - month imputed	f	-4.74661	1.17457	-4.04116	5.31869e-05	50.5551	199.557	37	99.4989	7184.06	0	0.00052999	(30,40]	24	(20,30]	0.00868104	FALSE
mm1_05_1	mm1_05	sex of sibling	[1]male	f	0.00484045	0.0254397	0.190271	0.849097	0.00163194	1.06657	42	6.24181	43.7295	0.356328	0.00052044	(40,50]	24	(20,30]	1.00485	FALSE
m57a_1_0	m57a_1	antenatal care: respondent's home	[0]no	f	6.00305	1.06493	5.63706	1.7298e-08	38.0424	174.704	34	99.4276	5765.22	0	0.000519731	(30,40]	24	(20,30]	404.66	FALSE
hv215_34	hv215	main roof material	[34]ceramic tiles	f	-2.12222	0.544471	-3.89778	9.708e-05	9.06757	140.978	32	99.2907	4370.3	0	0.000511009	(30,40]	24	(20,30]	0.119765	FALSE
hv205_12	hv205	type of toilet facility	[12]indoors: flush to septic tank	f	-0.765955	0.407691	-1.87876	0.0602771	5.06222	56.6564	32	98.235	1756.35	0	0.000498717	(30,40]	24	(20,30]	0.46489	FALSE
hv228_2	hv228	children under 5 slept under mosquito bed net last night	[2]some children	f	-0.873924	0.697366	-1.25318	0.210141	19.2071	158.014	40	99.3671	6162.55	0	0.000476642	(30,40]	24	(20,30]	0.417311	FALSE
hv113_04_8	hv113_04	father alive	[8]don't know	f	-3.3927	0.84373	-4.02107	5.79346e-05	27.8803	97.9144	40	98.9787	3818.66	0	0.000457822	(30,40]	24	(20,30]	0.0336179	FALSE
v762ad_0	v762ad	source for condoms: mobile clinic	[0]no	f	2.19355	0.685493	3.19997	0.00137444	14.7337	210.829	32	99.5257	6535.7	0	0.000452095	(30,40]	24	(20,30]	8.96702	FALSE
h9_1_8	h9_1	received measles 1	[8]don't know	f	-5.742	0.833481	-6.88917	5.61184e-12	26.4079	86.6288	39	98.8456	3291.89	0	0.000433898	(30,40]	24	(20,30]	0.00320836	FALSE
mm1_03_1	mm1_03	sex of sibling	[1]male	f	-0.0316843	0.02582	-1.22712	0.219777	0.00606152	1.34947	42	25.8966	55.3281	0.066798	0.00043254	(40,50]	24	(20,30]	0.968812	FALSE
mm1_04_1	mm1_04	sex of sibling	[1]male	f	0.00134404	0.0235928	0.0569685	0.95457	0.00246975	1.13032	42	11.5296	46.3432	0.261362	0.000420537	(40,50]	24	(20,30]	1.00134	FALSE
mm1_01_1	mm1_01	sex of sibling	[1]male	f	-0.00117929	0.0209431	-0.0563093	0.955095	0.00176694	1.11572	42	10.3717	45.7445	0.281627	0.000417963	(40,50]	24	(20,30]	0.998821	FALSE
m43_1_8	m43_1	told about pregnancy complications	[8]don't know	f	-6.02385	0.970785	-6.20513	5.46514e-10	36.1924	118.092	39	99.1532	4487.5	0	0.000416625	(30,40]	24	(20,30]	0.00242034	FALSE
hv032	hv032	na - office editor	NA	f	-0.0023788	0.00856632	-0.277693	0.781248	0.00105388	6.47652	36	84.5596	226.678	6.4514e-30	0.00035208	(30,40]	24	(20,30]	0.997624	FALSE
hv215_96	hv215	main roof material	[96]other	f	-5.13808	1.1905	-4.31591	1.58946e-05	40.5394	126.931	29	99.2122	3554.08	0	0.000327196	(20,30]	24	(20,30]	0.00586895	FALSE
mm1_02_1	mm1_02	sex of sibling	[1]male	f	-0.000109172	0.0195175	-0.00559351	0.995537	9.5498e-05	1.00586	42	0.582641	41.2403	0.460111	0.000320084	(40,50]	24	(20,30]	0.999891	FALSE
hv215_12	hv215	main roof material	[12]grass/palm	f	-1.63851	0.268011	-6.11359	9.7414e-10	1.96476	90.6795	30	98.8972	2629.71	0	0.00346341	(20,30]	23	(20,30]	0.19427	TRUE
hw15_1_1	hw15_1	height: lying or standing	[1]lying	f	-0.233725	0.0439959	-5.31241	1.08183e-07	0.0249299	1.68499	40	40.6524	65.7146	0.00472845	0.00173397	(30,40]	23	(20,30]	0.79158	TRUE
v304_13_0	v304_13	knows method	[0]no	f	-0.350237	0.0425963	-8.22224	1.99742e-16	0.0259841	2.27101	34	55.9668	74.9434	4.20006e-05	0.00169123	(30,40]	23	(20,30]	0.704521	TRUE
v465_2	v465	disposal of youngest child's stools when not using toilet	[2]put/rinsed in toilet/latrine	f	0.239045	0.0717955	3.32953	0.000869939	0.10094	3.11588	37	67.9063	112.172	9.41914e-10	0.00158364	(30,40]	23	(20,30]	1.27004	FALSE
hml17_09_3	hml17_09	flag for age from individual file	[3]year and age - month imputed	f	-4.27523	1.2532	-3.41146	0.000646162	46.4949	126.475	30	99.2093	3667.78	0	0.00148768	(20,30]	23	(20,30]	0.0139088	FALSE
hv214_13	hv214	main wall material	[13]clay	f	-0.310937	0.0841997	-3.69285	0.000221757	0.104716	3.58306	29	72.0909	100.326	4.48455e-10	0.00141359	(20,30]	23	(20,30]	0.73276	FALSE
hml4_1	hml4_1	months ago net obtained	NA	f	0.000751296	0.000604392	1.24306	0.213845	3.63e-06	1.55561	35	35.7166	52.8908	0.0204626	0.00121325	(30,40]	23	(20,30]	1.00075	FALSE
b10_04_5	b10_04	completeness of information	[5]year - a, m imp	f	-5.10315	1.06743	-4.78076	1.74633e-06	41.6484	171.137	37	99.4157	6160.94	0	0.00109817	(30,40]	23	(20,30]	0.0060776	FALSE
h43_1_0	h43_1	drugs for intestinal parasites in last 6 months	[0]no	f	-0.155192	0.0431678	-3.59507	0.000324302	0.00797488	1.19432	30	16.27	34.6351	0.216771	0.00102442	(20,30]	23	(20,30]	0.856251	FALSE
h43_1_8	h43_1	drugs for intestinal parasites in last 6 months	[8]don't know	f	-4.40883	1.33075	-3.31305	0.000922849	52.8127	319.199	30	99.6867	9256.78	0	0.000952369	(20,30]	23	(20,30]	0.0121694	FALSE
v465_9	v465	disposal of youngest child's stools when not using toilet	[9]left in the open/not disposed of	f	-2.86011	1.02538	-2.78932	0.00528194	38.5253	388.565	37	99.7426	13988.3	0	0.00087208	(30,40]	23	(20,30]	0.0572623	FALSE
v784m_1	v784m	place for hiv test: pharmacy	[1]yes	f	-6.17244	1.07117	-5.76232	8.29678e-09	32.778	122.302	29	99.1824	3424.46	0	0.000805455	(20,30]	23	(20,30]	0.00208615	FALSE
v157_3	v157	frequency of reading newspaper or magazine	[3]almost every day	f	-1.42167	0.921526	-1.54273	0.122896	23.5573	433.448	28	99.7693	11703.1	0	0.000687486	(20,30]	23	(20,30]	0.241312	FALSE
v465_5	v465	disposal of youngest child's stools when not using toilet	[5]buried	f	-3.86721	1.03348	-3.74195	0.000182601	39.164	418.658	37	99.7611	15071.7	0	0.000601538	(30,40]	23	(20,30]	0.0209166	FALSE
hv205_13	hv205	type of toilet facility	[13]indoors: flush to open pit (ditch or river)	f	-3.02938	1.0894	-2.78077	0.00542299	35.3179	255.746	30	99.609	7416.62	0	0.00060149	(20,30]	23	(20,30]	0.0483458	FALSE
hv205_23	hv205	type of toilet facility	[23]pit latrine without slab/open pit	f	-0.0820856	0.0438992	-1.86986	0.0615027	0.02491	2.00045	34	50.0112	66.0148	0.00055672	0.000515044	(30,40]	23	(20,30]	0.921193	FALSE
hw13_1_4	hw13_1	result of measurement - height/weight	[4]refused	f	-6.50343	0.896952	-7.25059	4.14953e-13	30.8426	114.663	39	99.1279	4357.18	0	0.000447274	(30,40]	23	(20,30]	0.00149828	FALSE
v393_0	v393	visited by fp worker last 12m	[0]no	f	-0.0730593	0.0448391	-1.62936	0.103236	0.0180735	1.3743	40	27.2357	53.5977	0.0598556	0.000431963	(30,40]	23	(20,30]	0.929546	FALSE
v762am_0	v762am	source for condoms: private mobile clinic	[0]no	f	2.1778	0.784259	2.77689	0.00548816	19.3296	163.169	32	99.3871	5058.25	0	0.000427936	(30,40]	23	(20,30]	8.82687	FALSE
m60_1_0	m60_1	drugs for intestinal parasites during pregnancy	[0]no	f	-0.0325687	0.045219	-0.720243	0.471375	0.00634793	1.13233	29	11.6863	31.7052	0.286674	0.000423452	(20,30]	23	(20,30]	0.967956	FALSE
hv213_21	hv213	main floor material	[21]wood	f	-5.30237	1.02032	-5.19679	2.02763e-07	35.7426	82.8923	35	98.7936	2818.34	0	0.000351023	(30,40]	23	(20,30]	0.00497977	FALSE
hv120_02_0	hv120_02	children eligibility for height/weight and hemoglobin	[0]not eligible	f	0.783015	0.826763	0.947085	0.343596	26.3062	211.374	39	99.5269	8032.21	0	0.000340916	(30,40]	23	(20,30]	2.18806	FALSE
v130_96	v130	religion	[96]other	f	-2.50314	0.916239	-2.73197	0.00629573	26.3105	117.005	32	99.1453	3627.17	0	0.000330116	(30,40]	23	(20,30]	0.081828	FALSE
hv213_12	hv213	main floor material	[12]dung	f	-2.05716	0.7576	-2.71536	0.00662038	19.6592	313.499	35	99.681	10659	0	0.000322407	(30,40]	23	(20,30]	0.127817	FALSE
hv215_35	hv215	main roof material	[35]concrete slab	f	-1.93035	0.895267	-2.15617	0.0310701	24.4067	101.643	31	99.0162	3049.29	0	0.000283495	(30,40]	23	(20,30]	0.145097	FALSE
v743f_6	v743f	person who usually decides what to do with money husband earns	[6]other	f	-7.21473	0.92444	-7.80443	5.97705e-15	25.1354	87.1046	30	98.852	2526.03	0	0.000252051	(20,30]	23	(20,30]	0.000735672	FALSE
m28_1_2	m28_1	flag for amenorrhea	[2]> interval by 1 month	f	-9.24326	0.556271	-16.6165	5.29584e-62	11.6071	48.6927	39	97.9463	1850.32	0	0.000229904	(30,40]	23	(20,30]	9.6762e-05	FALSE
v217_6	v217	knowledge of ovulatory cycle	[6]other	f	-6.31322	0.846782	-7.45555	8.94965e-14	28.1252	79.9243	40	98.7488	3117.05	0	0.000211029	(30,40]	23	(20,30]	0.00181219	FALSE
hv237x_1	hv237x	water usually treated by: other	[1]yes	f	-5.76691	1.04686	-5.50877	3.61357e-08	33.4362	110.494	31	99.095	3314.83	0	0.00016166	(30,40]	23	(20,30]	0.00312942	FALSE
hv226_95	hv226	type of cooking fuel	[95]no food cooked in house	f	-7.64757	0.770903	-9.92028	3.39787e-23	14.717	30.6428	26	96.7366	766.07	1.71496e-145	0.000115436	(20,30]	23	(20,30]	0.0004772	FALSE
mm2_03_8	mm2_03	survival status of sibling	[8]don't know	f	-5.73047	1.07866	-5.31258	1.08083e-07	37.5993	60.9377	33	98.359	1950	0	0.00011413	(30,40]	23	(20,30]	0.00324556	FALSE
v411a_0	v411a	gave child baby formula	[0]no	f	0.535851	0.929202	0.576679	0.564157	23.7215	127.176	28	99.2137	3433.75	0	0.00220461	(20,30]	22	(20,30]	1.7089	FALSE
v467d_2	v467d	getting medical help for self: distance to health facility	[2]not a big problem	f	0.209043	0.0592586	3.52764	0.000419281	0.0882523	5.75317	36	82.6183	201.361	2.93598e-25	0.00155087	(30,40]	22	(20,30]	1.2325	FALSE
v414i_0	v414i	gave child pumpkin, carrots, squash (yellow or orange inside)	[0]no	f	2.79056	1.32602	2.10447	0.0353378	48.9046	370.491	28	99.7301	10003.2	0	0.00151549	(20,30]	22	(20,30]	16.2901	FALSE
v414l_0	v414l	gave child any other fruits	[0]no	f	1.19974	0.930363	1.28954	0.197211	23.8404	216.359	28	99.5378	5841.68	0	0.00138912	(20,30]	22	(20,30]	3.31925	FALSE
hv120_09_0	hv120_09	children eligibility for height/weight and hemoglobin	[0]not eligible	f	0.65067	0.365618	1.77965	0.0751339	4.44846	43.1188	35	97.6808	1466.04	1.52818e-286	0.00137854	(30,40]	22	(20,30]	1.91682	FALSE
v3a00c_0	v3a00c	source of fp for non-users: dispensary	[0]no	f	-0.328814	0.0742039	-4.43122	9.37032e-06	0.0560038	1.84118	31	45.6869	55.2353	0.0033385	0.00133199	(30,40]	22	(20,30]	0.719777	FALSE
v820_0	v820	condom used at first sexual intercourse	[0]no	f	0.951277	0.568532	1.67322	0.0942849	8.49939	114.075	27	99.1234	2965.96	0	0.00132325	(20,30]	22	(20,30]	2.58901	FALSE
b11_04	b11_04	preceding birth interval (months)	NA	f	0.0035124	0.00200467	1.75211	0.0797557	4.72621e-05	1.67778	36	40.3973	58.7221	0.00724785	0.00130857	(30,40]	22	(20,30]	1.00352	FALSE
v463d_0	v463d	snuffs by nose (tumbaco)	[0]no	f	3.85683	0.942557	4.09188	4.27885e-05	28.0963	254.238	32	99.6067	7881.36	0	0.00127293	(30,40]	22	(20,30]	47.3153	FALSE
v413_0	v413	gave child other liquid	[0]no	f	0.551287	0.369121	1.49351	0.135303	3.51871	37.8702	28	97.3594	1022.5	4.01332e-198	0.00123835	(20,30]	22	(20,30]	1.73548	FALSE
v467f_2	v467f	getting medical help for self: not wanting to go alone	[2]not a big problem	f	0.239732	0.0550781	4.35258	1.34543e-05	0.0588935	3.28965	35	69.6016	111.848	3.13166e-10	0.00122118	(30,40]	22	(20,30]	1.27091	FALSE
b1_05	b1_05	month of birth	NA	f	0.00415745	0.00765512	0.543094	0.587065	0.000163277	1.09001	36	8.25814	38.1505	0.328149	0.00119276	(30,40]	22	(20,30]	1.00417	FALSE
hv246b	hv246b	cows, bulls own -na	NA	f	-0.462523	0.0539861	-8.56744	1.05808e-17	0.0615508	94.9251	25	98.9465	2278.2	0	0.00118364	(20,30]	22	(20,30]	0.629693	TRUE
v414k_0	v414k	gave child mangoes, papayas, other vitamin a fruits	[0]no	f	2.25241	0.939785	2.39673	0.0165422	24.3816	211.139	28	99.5264	5700.77	0	0.00117138	(20,30]	22	(20,30]	9.51061	FALSE
hv226_5	hv226	type of cooking fuel	[5]petroleum/kerosene	f	-2.40778	0.626769	-3.84157	0.000122248	12.3887	82.9385	33	98.7943	2654.03	0	0.00116281	(30,40]	22	(20,30]	0.0900148	FALSE
m70_1_0	m70_1	baby postnatal check within 2 months	[0]no	f	-0.15833	0.0605498	-2.61487	0.00892603	0.0287112	1.58211	27	36.7931	41.1348	0.0300788	0.00114394	(20,30]	22	(20,30]	0.853568	FALSE
v467c_2	v467c	getting medical help for self: getting money needed for treatment	[2]not a big problem	f	-0.092074	0.0517408	-1.77952	0.0751537	0.0592316	4.3968	36	77.2562	153.888	7.51276e-17	0.001143	(30,40]	22	(20,30]	0.912038	FALSE
v414o_0	v414o	gave child food made from beans, peas, lentils, nuts	[0]no	f	1.6714	0.865445	1.93126	0.0534506	20.6185	186.619	28	99.4641	5038.72	0	0.0010848	(20,30]	22	(20,30]	5.31961	FALSE
v409_0	v409	gave child plain water	[0]no	f	-1.11016	0.590298	-1.88068	0.0600156	10.0515	93.1899	30	98.9269	2702.51	0	0.000901414	(20,30]	22	(20,30]	0.329506	FALSE
v414j_0	v414j	gave child any dark green leafy vegetables	[0]no	f	0.550817	0.462134	1.1919	0.233301	5.91456	82.4768	29	98.7875	2309.35	0	0.000861867	(20,30]	22	(20,30]	1.73467	FALSE
v414f_0	v414f	gave child potatoes, cassava, or other tubers	[0]no	f	0.14564	0.07035	2.07023	0.0384311	0.0131804	1.10842	29	9.78118	31.0357	0.3155	0.000767774	(20,30]	22	(20,30]	1.15678	FALSE
v829_26	v829	place where last hiv test was taken	[26]other private	f	-6.35128	1.2195	-5.20811	1.90772e-07	42.6385	188.512	29	99.4695	5278.35	0	0.000742134	(20,30]	22	(20,30]	0.00174452	FALSE
hml7_1_98	hml7_1	brand of net	[98]dk brand	f	-1.77785	0.687043	-2.58768	0.00966238	13.3857	141.291	29	99.2922	3956.16	0	0.000711109	(20,30]	22	(20,30]	0.169001	FALSE
v465_96	v465	disposal of youngest child's stools when not using toilet	[96]other	f	-3.50955	1.15909	-3.02785	0.00246301	45.1678	163.998	34	99.3902	5411.95	0	0.000605471	(30,40]	22	(20,30]	0.0299103	FALSE
v467b_2	v467b	getting medical help for self: getting permission to go	[2]not a big problem	f	0.107077	0.0610104	1.75506	0.0792497	0.0553822	1.95664	36	48.8921	68.4825	0.000607337	0.000523007	(30,40]	22	(20,30]	1.11302	FALSE
m57b_1_1	m57b_1	antenatal care: other home	[1]yes	f	-8.36249	0.839511	-9.96115	2.2545e-23	20.6377	62.5595	30	98.4015	1814.23	0	0.000387823	(20,30]	22	(20,30]	0.000233462	FALSE
v762an_0	v762an	source for condoms: private field worker	[0]no	f	4.73662	1.10505	4.28633	1.81653e-05	39.9479	242.476	33	99.5876	7759.23	0	0.000354939	(30,40]	22	(20,30]	114.048	FALSE
v155_3	v155	literacy	[3]no card with required language	f	-4.82441	1.09823	-4.39288	1.1186e-05	42.7622	120.31	36	99.1688	4210.83	0	0.000292241	(30,40]	22	(20,30]	0.00803128	FALSE
v815a_0	v815a	presence of children < 10 during sexual activity section	[0]no	f	0.714707	0.56359	1.26813	0.204751	7.37736	88.1037	24	98.865	2026.38	0	0.000284052	(20,30]	22	(20,30]	2.04359	FALSE
hv237_8	hv237	anything done to water to make safe to drink	[8]don't know	f	-3.99587	1.34791	-2.96448	0.00303194	51.9757	130.161	29	99.2317	3644.52	0	0.000220309	(20,30]	22	(20,30]	0.0183915	FALSE
v155_4	v155	literacy	[4]blind/visually impaired	f	-4.83279	1.01231	-4.774	1.80601e-06	33.1004	92.5489	33	98.9195	2961.56	0	0.000190336	(30,40]	22	(20,30]	0.00796429	FALSE
hv106_02_8	hv106_02	highest educational level attained	[8]don't know	f	-6.57463	1.22563	-5.36427	8.12756e-08	38.429	117.884	26	99.1517	2947.11	0	0.00018823	(20,30]	22	(20,30]	0.00139532	FALSE
hv109_02_8	hv109_02	educational attainment	[8]don't know	f	-6.57463	1.22563	-5.36427	8.12756e-08	38.429	117.884	26	99.1517	2947.11	0	0.00018823	(20,30]	22	(20,30]	0.00139532	FALSE
mm2_04_8	mm2_04	survival status of sibling	[8]don't know	f	-5.43684	1.15662	-4.70063	2.59364e-06	44.6402	69.0818	34	98.5524	2279.7	0	0.000131265	(30,40]	22	(20,30]	0.00435322	FALSE
v626a_0	v626a	unmet need for contraception (definition 3)	[0]never had sex	f	-3.54501	1.54298	-2.2975	0.02159	54.5087	735.158	23	99.864	16173.5	0	0.0112059	(20,30]	21	(20,30]	0.0288682	FALSE
hv009	hv009	number of household members	NA	f	-0.0966502	0.0102895	-9.39306	5.82799e-21	0.00274171	5.85437	35	82.9187	199.048	3.15186e-25	0.00629937	(30,40]	21	(20,30]	0.907874	TRUE
v302a_0	v302a	ever used anything or tried to delay or avoid getting pregnant	[0]no	f	-0.427594	0.0656457	-6.51366	7.33402e-11	0.0612437	4.04206	23	75.2602	88.9254	5.21838e-10	0.00378777	(20,30]	21	(20,30]	0.652076	TRUE
v626a_4	v626a	unmet need for contraception (definition 3)	[4]using for limiting	f	0.503488	0.0637982	7.89189	2.97652e-15	0.0316399	2.28211	23	56.1809	50.2064	0.000549942	0.0034188	(20,30]	21	(20,30]	1.65448	TRUE
v829_15	v829	place where last hiv test was taken	[15]health center/post	f	-3.51301	0.625153	-5.61944	1.91583e-08	11.0147	197.213	29	99.4929	5521.95	0	0.00239384	(20,30]	21	(20,30]	0.0298072	TRUE
m50_1_0	m50_1	after birth, health professional checked health	[0]no	f	-0.400668	0.0862473	-4.64558	3.39127e-06	0.109364	3.00944	28	66.7712	81.2549	2.43391e-07	0.00225214	(20,30]	21	(20,30]	0.669872	FALSE
v625a_3	v625a	exposure to need for contraception (definition 3)	[3]infecund, menopausal	f	0.477986	0.0504099	9.48198	2.49499e-21	0.0196464	1.68459	23	40.6385	37.0611	0.0232933	0.00184041	(20,30]	21	(20,30]	1.61282	TRUE
v746_2	v746	respondent earns more than husband/partner	[2]less than him	f	-0.0154104	0.0815363	-0.189	0.850093	0.0548763	1.73971	24	42.5192	40.0134	0.015316	0.00157694	(20,30]	21	(20,30]	0.984708	FALSE
v746_3	v746	respondent earns more than husband/partner	[3]about the same	f	-1.43624	0.913123	-1.57289	0.115744	19.715	144.996	24	99.3103	3334.9	0	0.00154913	(20,30]	21	(20,30]	0.23782	FALSE
hv040	hv040	cluster altitude in meters	NA	f	-0.00020955	6.86438e-05	-3.05272	0.00226778	9.12019e-08	4.52964	33	77.9232	144.949	2.5698e-16	0.00147502	(30,40]	21	(20,30]	0.99979	FALSE
hmlb_1	hmlb_1	line number of person who slept in this net	NA	f	-0.00117874	0.0143668	-0.0820462	0.93461	0.00290323	2.1025	33	52.4376	67.28	0.000261424	0.0012948	(30,40]	21	(20,30]	0.998822	FALSE
v414n_0	v414n	gave child fish or shellfish	[0]no	f	1.15835	0.765699	1.5128	0.130331	15.5884	153.007	27	99.3464	3978.19	0	0.00114034	(20,30]	21	(20,30]	3.18467	FALSE
v414m_0	v414m	gave child liver, heart, other organs	[0]no	f	4.41231	1.47344	2.99456	0.00274843	58.2286	495.728	27	99.7983	12888.9	0	0.000968476	(20,30]	21	(20,30]	82.4597	FALSE
m57n_1_0	m57n_1	antenatal care: medical center	[0]no	f	5.7852	1.38833	4.16704	3.08582e-05	47.7088	238.102	25	99.58	5714.45	0	0.000961929	(20,30]	21	(20,30]	325.449	FALSE
v746_8	v746	respondent earns more than husband/partner	[8]don't know	f	-2.80323	1.52361	-1.83985	0.0657898	55.1559	206.357	24	99.5154	4746.2	0	0.000928211	(20,30]	21	(20,30]	0.0606142	FALSE
hml3_1_0	hml3_1	net observed by interviewer	[0]not seen	f	0.0194336	0.0635069	0.306008	0.759598	0.0431215	1.80163	32	44.4947	55.8505	0.00403095	0.000880201	(30,40]	21	(20,30]	1.01962	FALSE
v414h_0	v414h	gave child meat (beef, pork, lamb, chicken, etc)	[0]no	f	1.62585	1.04007	1.56322	0.118001	28.849	251.668	27	99.6027	6543.37	0	0.000825567	(20,30]	21	(20,30]	5.08275	FALSE
hw57_1_1	hw57_1	anemia level	[1]severe	f	-1.48634	1.25644	-1.18298	0.236817	56.3657	234.61	36	99.5738	8211.36	0	0.000795536	(30,40]	21	(20,30]	0.226199	FALSE
v829_24	v829	place were last hiv test was taken	[24]mobile clinic	f	-4.58169	1.05168	-4.35656	1.32121e-05	28.3023	161.4	26	99.3804	4034.99	0	0.000767287	(20,30]	21	(20,30]	0.0102376	FALSE
v625a_1	v625a	exposure to need for contraception (definition 3)	[1]pregnant	f	-0.340777	0.0658873	-5.17212	2.31453e-07	0.0175385	1.24576	23	19.7278	27.4067	0.196184	0.000669513	(20,30]	21	(20,30]	0.711217	FALSE
v625a_2	v625a	exposure to need for contraception (definition 3)	[2]postpartum amenorrheic	f	-0.297476	0.0523951	-5.67755	1.36635e-08	0.012459	1.30861	23	23.583	28.7894	0.150972	0.000667207	(20,30]	21	(20,30]	0.742691	FALSE
hw57_1_3	hw57_1	anemia level	[3]mild	f	-0.0445326	0.0401314	-1.10967	0.267141	0	1	36	0	32.2179	0.603122	0.000578645	(30,40]	21	(20,30]	0.956444	FALSE
v626a_1	v626a	unmet need for contraception (definition 3)	[1]unmet need for spacing	f	-0.304374	0.0477925	-6.36865	1.907e-10	0	1	23	0	20.1136	0.575931	0.000547392	(20,30]	21	(20,30]	0.737585	FALSE
hv234a_0	hv234a	result of salt test for iodine	[0]no iodine	f	-1.23973	0.858955	-1.4433	0.148936	16.7961	293.111	23	99.6588	6448.45	0	0.000506622	(20,30]	21	(20,30]	0.289463	FALSE
m70_1_8	m70_1	baby postnatal check within 2 months	[8]don't know	f	-7.98643	0.839533	-9.51294	1.85346e-21	17.085	65.2385	25	98.4672	1565.72	1.7494803e-316	0.000501753	(20,30]	21	(20,30]	0.000340046	FALSE
v626a_2	v626a	unmet need for contraception (definition 3)	[2]unmet need for limiting	f	0.150056	0.0846307	1.77307	0.0762169	0.062439	1.87984	23	46.804	41.3565	0.00747181	0.000490848	(20,30]	21	(20,30]	1.1619	FALSE
v633a_0	v633a	reason for not having sex: husband has std	[0]no	f	-0.0583073	0.0433259	-1.34579	0.178371	0.015036	1.67261	25	40.2134	40.1427	0.0206441	0.000471855	(20,30]	21	(20,30]	0.94336	FALSE
v625a_0	v625a	exposure to need for contraception (definition 3)	[0]fecund	f	-0.0476683	0.0458051	-1.04068	0.298025	0.0192052	2.01409	23	50.3499	44.31	0.00324313	0.00046252	(20,30]	21	(20,30]	0.95345	FALSE
v465_3	v465	disposal of youngest child's stools when not using toilet	[3]throw outside the dwelling	f	-0.635295	0.487909	-1.30207	0.192891	7.93482	54.1709	35	98.154	1841.81	0	0.000419554	(30,40]	21	(20,30]	0.529779	FALSE
v626a_7	v626a	unmet need for contraception (definition 3)	[7]no unmet need	f	-0.0758902	0.056011	-1.35492	0.175444	0.0288755	1.87535	23	46.6767	41.2578	0.00767789	0.000413824	(20,30]	21	(20,30]	0.926918	FALSE
v754bp_0	v754bp	reduce risk of getting aids by not having sex at all	[0]no	f	-0.0240204	0.036703	-0.654452	0.51282	0.00440867	1.14646	27	12.7748	29.8079	0.275645	0.000355792	(20,30]	21	(20,30]	0.976266	FALSE
hv214_35	hv214	main wall material	[35]wood	f	-1.93338	0.40313	-4.79592	1.61931e-06	4.22167	93.7166	28	98.933	2530.35	0	0.000345787	(20,30]	21	(20,30]	0.144659	FALSE
v312_13	v312	current contraceptive method	[13]lactational amenorrhea (lam)	f	-6.20303	1.03657	-5.98421	2.17448e-09	33.808	168.292	32	99.4058	5217.05	0	0.000327791	(30,40]	21	(20,30]	0.00202328	FALSE
v815b_0	v815b	presence of male adults during sexual activity section	[0]no	f	3.28856	1.3641	2.41079	0.0159181	40.3337	135.19	22	99.2603	2838.99	0	0.000266828	(20,30]	21	(20,30]	26.8042	FALSE
hv226_9	hv226	type of cooking fuel	[9]straw/shrubs/grass	f	-3.59246	0.836517	-4.29454	1.75055e-05	21.2603	174.748	31	99.4277	5242.43	0	0.000254883	(30,40]	21	(20,30]	0.0275306	FALSE
h6_1_8	h6_1	received polio 2	[8]don't know	f	-8.05214	0.677455	-11.8859	1.40183e-32	13.4742	33.774	31	97.0391	1013.22	8.30194e-194	0.000202381	(30,40]	21	(20,30]	0.000318421	FALSE
h8_1_8	h8_1	received polio 3	[8]don't know	f	-8.05214	0.677455	-11.8859	1.40183e-32	13.4742	33.774	31	97.0391	1013.22	8.30194e-194	0.000202381	(30,40]	21	(20,30]	0.000318421	FALSE
h4_1_8	h4_1	received polio 1	[8]don't know	f	-7.99626	0.659786	-12.1195	8.32931e-34	12.7194	31.5381	31	96.8292	946.142	1.17348e-179	0.000191689	(30,40]	21	(20,30]	0.000336719	FALSE
hv226_96	hv226	type of cooking fuel	[96]other	f	-6.37532	1.33728	-4.76739	1.86628e-06	43.8599	71.8537	25	98.6083	1724.49	0	0.000182872	(20,30]	21	(20,30]	0.00170308	FALSE
hv234a_6	hv234a	result of salt test for iodine	[6]salt not tested	f	-5.64333	0.9183	-6.14541	7.97565e-10	19.0138	251.407	23	99.6022	5530.94	0	0.000168121	(20,30]	21	(20,30]	0.00354104	FALSE
ha13_4	ha13	na - result of measurement - height/weight	[4]refused	f	-6.86786	0.81931	-8.3825	5.18174e-17	20.0628	38.9386	31	97.4319	1168.16	1.37537e-226	0.00010334	(30,40]	21	(20,30]	0.0010407	FALSE
ha57_4	ha57	na - anemia level	[4]not anemic	f	-0.679837	0.0372024	-18.274	1.33291e-74	0.0193889	2.11539	34	52.7273	69.8077	0.000190851	0.00855047	(30,40]	20	(10,20]	0.5067	TRUE
v410_0	v410	gave child juice	[0]no	f	1.75953	1.23946	1.41959	0.155729	33.4867	254.143	22	99.6065	5337.01	0	0.00161764	(20,30]	20	(10,20]	5.80968	FALSE
hv215_33	hv215	main roof material	[33]calamine/cement fiber	f	-2.7988	0.472042	-5.92914	3.04532e-09	5.65772	182.551	27	99.4522	4746.32	0	0.00144836	(20,30]	20	(10,20]	0.0608832	TRUE
v745a_0	v745a	owns a house alone or jointly	[0]does not own	f	-0.100969	0.0625487	-1.61425	0.106474	0.0504543	4.13941	22	75.8419	86.9275	5.43991e-10	0.00129206	(20,30]	20	(10,20]	0.903961	FALSE
v829_25	v829	place were last hiv test was taken	[25]school dispensary	f	-4.47825	1.08228	-4.13779	3.50673e-05	30.0013	147.041	26	99.3199	3676.03	0	0.00094519	(20,30]	20	(10,20]	0.0113533	FALSE
v412c_0	v412c	gave child soup/clear broth	[0]no	f	3.01429	1.29132	2.33427	0.0195816	33.0632	340.089	20	99.706	6461.69	0	0.000901267	(10,20]	20	(10,20]	20.3746	FALSE
m3c_1_0	m3c_1	assistance: birth attendant	[0]no	f	0.6312	0.464395	1.35919	0.174086	5.24792	80.1271	26	98.752	2003.18	0	0.000827506	(20,30]	20	(10,20]	1.87987	FALSE
m2c_1_0	m2c_1	prenatal: birth attendant	[0]no	f	1.56779	0.747594	2.09711	0.0359838	14.7945	184.644	27	99.4584	4800.75	0	0.000802691	(20,30]	20	(10,20]	4.79603	FALSE
hml7_1_12	hml7_1	brand of net	[12]olyset	f	-0.677673	0.340144	-1.99232	0.0463364	2.66453	52.4226	25	98.0924	1258.14	9.76947e-251	0.00066407	(20,30]	20	(10,20]	0.507797	FALSE
v414v_0	v414v	gave child yogurt	[0]no	f	5.26346	1.63545	3.21836	0.00128926	53.1228	295.285	20	99.6613	5610.41	0	0.000632716	(10,20]	20	(10,20]	193.149	FALSE
hv252_0	hv252	frequency household members smoke inside the house	[0]never	f	-0.0433282	0.0500746	-0.865273	0.386889	0.0191347	1.78502	22	43.9781	37.4854	0.0147976	0.000622036	(20,30]	20	(10,20]	0.957597	FALSE
hml21_1_0	hml21_1	someone slept under this net last night	[0]no	f	-0.0143239	0.0359631	-0.398295	0.690413	0	1	31	0	29.9074	0.470403	0.00057334	(30,40]	20	(10,20]	0.985778	FALSE
hml7_1_16	hml7_1	brand of net	[16]others/don't know brand (llin)	f	-1.59596	0.588304	-2.71282	0.00667133	7.98898	123.011	24	99.1871	2829.24	0	0.000465067	(20,30]	20	(10,20]	0.202713	FALSE
hv252_4	hv252	frequency household members smoke inside the house	[4]less than once a month	f	-3.64197	1.40176	-2.59814	0.00937299	42.8425	254.593	22	99.6072	5346.45	0	0.000447121	(20,30]	20	(10,20]	0.0262008	FALSE
v784f_1	v784f	place for hiv test: prevention of vertical transmission ("ptv")	[1]yes	f	-5.42971	1.36747	-3.97063	7.16821e-05	46.2338	227.341	25	99.5601	5456.19	0	0.000378813	(20,30]	20	(10,20]	0.00438435	FALSE
hv252_3	hv252	frequency household members smoke inside the house	[3]monthly	f	-5.09638	1.42128	-3.58576	0.000336103	44.0226	263.75	22	99.6209	5538.74	0	0.000350365	(20,30]	20	(10,20]	0.00611887	FALSE
mm2_06_8	mm2_06	survival status of sibling	[8]don't know	f	-6.95439	1.47528	-4.71396	2.42949e-06	53.5556	87.9919	25	98.8635	2111.81	0	0.000339848	(20,30]	20	(10,20]	0.000954437	FALSE
v762bu_1	v762bu	source for female condoms: religious institution	[1]yes	f	-4.4801	1.1861	-3.77718	0.000158616	35.8746	102.832	26	99.0275	2570.8	0	0.000304711	(20,30]	20	(10,20]	0.0113322	FALSE
h0_1_8	h0_1	received polio 0	[8]don't know	f	-8.91553	0.602362	-14.801	1.44402e-49	9.82378	24.0417	29	95.8406	673.169	7.91058e-124	0.00016379	(20,30]	20	(10,20]	0.000134287	FALSE
hv215_23	hv215	main roof material	[23]cardboard	f	-3.43507	1.23889	-2.77271	0.00555917	39.1409	131.973	26	99.2423	3299.33	0	0.000141496	(20,30]	20	(10,20]	0.0322231	FALSE
hv241_6	hv241	food cooked in the house/ separate building/ outdoors	[6]other	f	-7.6452	1.05648	-7.23648	4.60485e-13	23.9411	55.0071	22	98.1821	1155.15	2.24342e-231	6.71394e-05	(20,30]	20	(10,20]	0.000478334	FALSE
hv129_3	hv129	school attendance status	[3]repeating	f	-9.30638	1.0274	-9.05822	1.32598e-19	21.9089	189.964	21	99.4736	3799.28	0	0.00205591	(20,30]	19	(10,20]	9.08424e-05	TRUE
hv129_07_5	hv129_07	school attendance status	[5]left school 2+ years ago	f	-3.99785	1.52364	-2.62387	0.00869357	48.4329	345.121	21	99.7102	6902.41	0	0.00169115	(20,30]	19	(10,20]	0.0183551	FALSE
v745b_0	v745b	owns land alone or jointly	[0]does not own	f	-0.0202282	0.0820678	-0.246481	0.80531	0.101479	6.7481	21	85.181	134.962	4.5425e-19	0.00144203	(20,30]	19	(10,20]	0.979975	FALSE
hv129_05_5	hv129_05	school attendance status	[5]left school 2+ years ago	f	-0.845807	0.71689	-1.17983	0.238069	10.486	116.865	21	99.1443	2337.3	0	0.00144118	(20,30]	19	(10,20]	0.429211	FALSE
hv126_04_2	hv126_04	educational level during previous school year	[2]secondary	f	-0.182525	0.108307	-1.68525	0.09194	0.110708	2.38759	21	58.1168	47.7518	0.000460861	0.00127509	(20,30]	19	(10,20]	0.833164	FALSE
hv003	hv003	respondent's line number	NA	f	-0.0221276	0.0247897	-0.892613	0.372064	0.00747787	3.10312	22	67.7743	65.1655	2.04805e-06	0.00120056	(20,30]	19	(10,20]	0.978115	FALSE
h42_1_8	h42_1	taking iron pills, sprinkles or syrup	[8]don't know	f	-4.60807	1.51851	-3.03459	0.00240863	48.0661	283.129	21	99.6468	5662.59	0	0.00113227	(20,30]	19	(10,20]	0.00997106	FALSE
hv129_4	hv129	school attendance status	[4]dropout	f	-3.93422	1.56028	-2.52148	0.0116862	50.7517	270.447	21	99.6302	5408.95	0	0.0010956	(20,30]	19	(10,20]	0.0195609	FALSE
hv126_03_2	hv126_03	educational level during previous school year	[2]secondary	f	-0.134736	0.0945826	-1.42453	0.154293	0.0832835	2.32121	21	56.919	46.4242	0.00070468	0.00108619	(20,30]	19	(10,20]	0.873947	FALSE
h42_1_0	h42_1	taking iron pills, sprinkles or syrup	[0]no	f	-0.245771	0.0938305	-2.61931	0.00881084	0.0483981	1.43282	21	30.2078	28.6565	0.094747	0.00102526	(20,30]	19	(10,20]	0.782101	FALSE
hv129_06_3	hv129_06	school attendance status	[3]repeating	f	-2.54915	1.32179	-1.92855	0.0537868	36.3302	235.378	21	99.5752	4707.56	0	0.00093195	(20,30]	19	(10,20]	0.0781483	FALSE
hv129_03_1	hv129_03	school attendance status	[1]entered school	f	-1.48313	1.60486	-0.924151	0.355408	53.7352	420.75	21	99.7623	8414.99	0	0.000877157	(20,30]	19	(10,20]	0.226926	FALSE
v829_23	v829	place where last hiv test was taken	[23]pharmacy	f	-3.53099	1.07369	-3.28863	0.00100675	27.0391	110.748	24	99.097	2547.19	0	0.000863026	(20,30]	19	(10,20]	0.0292761	FALSE
v209	v209	births in past year	NA	f	-0.203184	0.0633709	-3.20627	0.00134469	0.0428041	2.41191	22	58.5391	50.6501	0.000296006	0.000859203	(20,30]	19	(10,20]	0.816128	FALSE
hv129_06_1	hv129_06	school attendance status	[1]entered school	f	-2.71015	1.50371	-1.8023	0.0714977	47.021	260.585	21	99.6162	5211.69	0	0.000849956	(20,30]	19	(10,20]	0.066527	FALSE
hml21_2_0	hml21_2	someone slept under this net last night	[0]no	f	-0.0438899	0.0525923	-0.834531	0.403982	0.00800554	1.14297	26	12.5087	28.5743	0.282103	0.000808944	(20,30]	19	(10,20]	0.957059	FALSE
hv129_04_5	hv129_04	school attendance status	[5]left school 2+ years ago	f	0.0206527	0.0892473	0.231409	0.816997	0.0556869	1.88225	21	46.872	37.645	0.00978253	0.00080686	(20,30]	19	(10,20]	1.02087	FALSE
hv129_03_3	hv129_03	school attendance status	[3]repeating	f	-2.59823	1.29719	-2.00296	0.0451811	35.0828	453.354	21	99.7794	9067.08	0	0.000804307	(20,30]	19	(10,20]	0.0744053	FALSE
v413_8	v413	gave child other liquid	[8]don't know	f	-8.47134	1.1505	-7.36317	1.79597e-13	31.0399	62.2766	24	98.3943	1432.36	7.49872e-289	0.000800805	(20,30]	19	(10,20]	0.000209384	FALSE
hv129_03_4	hv129_03	school attendance status	[4]dropout	f	-3.74144	1.29198	-2.89591	0.00378066	34.8062	241.94	21	99.5867	4838.81	0	0.000773759	(20,30]	19	(10,20]	0.0237199	FALSE
hv129_03_5	hv129_03	school attendance status	[5]left school 2+ years ago	f	-0.107796	0.0732938	-1.47073	0.141363	0.0352532	1.68963	21	40.8154	33.7926	0.0275626	0.000759669	(20,30]	19	(10,20]	0.897811	FALSE
hml7_2_12	hml7_2	brand of net	[12]olyset	f	-1.9616	0.871372	-2.25117	0.024375	17.1539	217.717	23	99.5407	4789.77	0	0.000724209	(20,30]	19	(10,20]	0.140633	FALSE
hv129_1	hv129	school attendance status	[1]entered school	f	-7.77066	1.17121	-6.63475	3.25056e-11	28.3747	117.722	21	99.1505	2354.44	0	0.000715699	(20,30]	19	(10,20]	0.000421935	FALSE
hv129_04_4	hv129_04	school attendance status	[4]dropout	f	-2.7246	1.29546	-2.10319	0.0354489	34.7399	168.682	21	99.4072	3373.63	0	0.00047383	(20,30]	19	(10,20]	0.0655722	FALSE
hv129_04_1	hv129_04	school attendance status	[1]entered school	f	0.178676	0.093478	1.91143	0.0559497	0	1	21	0	17.8765	0.595543	0.000464913	(20,30]	19	(10,20]	1.19563	FALSE
v633d_0	v633d	reason for not having sex: tired, mood	[0]no	f	-0.00570173	0.0362756	-0.157178	0.875105	0.00589086	1.33067	21	24.8501	26.6135	0.146493	0.000425716	(20,30]	19	(10,20]	0.994314	FALSE
hml17_05_6	hml17_05	flag for age from individual file	[6]age - year/month imputed	f	-4.08687	1.55341	-2.63091	0.00851576	57.2073	102.244	24	99.0219	2351.6	0	0.000424177	(20,30]	19	(10,20]	0.0167917	FALSE
hv129_05_1	hv129_05	school attendance status	[1]entered school	f	-2.05722	1.20335	-1.70959	0.0873425	29.9266	164.222	21	99.3911	3284.44	0	0.000417508	(20,30]	19	(10,20]	0.127808	FALSE
hv230a_3	hv230a	place where household members wash their hands	[3]not observed: not in dwelling	f	-2.01713	1.10233	-1.82987	0.0672695	25.1547	261.183	21	99.6171	5223.65	0	0.000395097	(20,30]	19	(10,20]	0.133037	FALSE
hv129_05_4	hv129_05	school attendance status	[4]dropout	f	-4.32485	1.44178	-2.99966	0.00270285	43.241	210.055	21	99.5239	4201.09	0	0.000376647	(20,30]	19	(10,20]	0.0132356	FALSE
hv205_14	hv205	type of toilet facility	[14]inside yard: flush to piped public system	f	-4.8458	1.21707	-3.98154	6.84692e-05	39.2682	96.5542	27	98.9643	2510.41	0	0.000270065	(20,30]	19	(10,20]	0.00786134	FALSE
hml17_03_6	hml17_03	flag for age from individual file	[6]age - year/month imputed	f	-4.78013	1.65624	-2.88613	0.00390008	68.0679	320.747	25	99.6882	7697.94	0	0.000174991	(20,30]	19	(10,20]	0.00839488	FALSE
hv214_24	hv214	main wall material	[24]wood	f	-5.27154	0.876068	-6.01727	1.77379e-09	16.1858	113.185	22	99.1165	2376.88	0	0.00013941	(20,30]	19	(10,20]	0.00513568	FALSE
v301_1	v301	knowledge of any method	[1]knows only folkloric method	f	-7.1763	0.893611	-8.03067	9.69404e-16	19.3611	60.6618	25	98.3515	1455.88	5.59047e-293	0.000102994	(20,30]	19	(10,20]	0.000764494	FALSE
v769a_0	v769a	could get a female condom	[0]no	f	-0.482839	0.049946	-9.66722	4.15511e-22	0.0113099	1.28849	24	22.3895	29.6352	0.160164	0.00348668	(20,30]	18	(10,20]	0.617029	TRUE
m39a_1_0	m39a_1	did eat any solid, semi-solid or soft foods yesterday	[0]no	f	-0.0173843	0.110061	-0.157951	0.874495	0.0687877	1.62424	18	38.4326	27.612	0.0496807	0.00131086	(10,20]	18	(10,20]	0.982766	FALSE
hml21_3_0	hml21_3	someone slept under this net last night	[0]no	f	0.131468	0.0618707	2.12488	0.0335962	0	1	21	0	19.5873	0.483995	0.00117134	(20,30]	18	(10,20]	1.1405	FALSE
m42a_1_0	m42a_1	during pregnancy - weighed	[0]no	f	-1.31019	0.802031	-1.63359	0.102346	15.0708	78.6196	24	98.7281	1808.25	0	0.00104191	(20,30]	18	(10,20]	0.26977	FALSE
mm2_08_0	mm2_08	survival status of sibling	[0]dead	f	0.114139	0.0586156	1.94725	0.0515047	0	1	26	0	18.9727	0.798427	0.00103435	(20,30]	18	(10,20]	1.12091	FALSE
m49y_1_0	m49y_1	during pregnancy took: no drug for malaria	[0]no	f	0.0472295	0.0981803	0.481048	0.630482	0.0713101	2.04878	19	51.1904	36.878	0.00543559	0.000925964	(10,20]	18	(10,20]	1.04836	FALSE
v769a_8	v769a	could get a female condom	[8]dk	f	-2.92664	1.22353	-2.39197	0.0167583	34.0635	317.159	23	99.6847	6977.51	0	0.000920821	(20,30]	18	(10,20]	0.0535766	FALSE
mm1_08_1	mm1_08	sex of sibling	[1]male	f	-0.0125639	0.0487763	-0.257581	0.79673	0	1	26	0	23.3107	0.559423	0.000915403	(20,30]	18	(10,20]	0.987515	FALSE
m27_1_0	m27_1	flag for breastfeeding	[0]no flag	f	2.62652	1.52352	1.72399	0.0847104	50.461	192.319	22	99.48	4038.69	0	0.000884776	(20,30]	18	(10,20]	13.8256	FALSE
v156_0	v156	ever participated in a literacy program outside of primary	[0]no	f	-0.202263	0.0599773	-3.37233	0.00074534	0.00847017	1.12733	22	11.2946	23.6739	0.309127	0.000663075	(20,30]	18	(10,20]	0.81688	FALSE
hml7_1_96	hml7_1	brand of net	[96]other brand	f	-3.28125	1.24942	-2.62621	0.00863418	29.3194	317.646	19	99.6852	5717.62	0	0.000455155	(10,20]	18	(10,20]	0.0375813	FALSE
m49y_1_8	m49y_1	during pregnancy took: no drug for malaria	[8]don't know	f	-6.76346	1.25453	-5.39122	6.99818e-08	27.9171	134.376	18	99.2558	2284.38	0	0.000338911	(10,20]	18	(10,20]	0.00115522	FALSE
hv230a_2	hv230a	place where household members wash their hands	[2]observed, mobile place	f	-0.0706591	0.0412312	-1.71373	0.0865788	0.0043798	1.16668	20	14.2864	22.1668	0.276032	0.000322773	(10,20]	18	(10,20]	0.931779	FALSE
hv226_3	hv226	type of cooking fuel	[3]natural gas	f	-5.92745	0.885074	-6.69712	2.12565e-11	18.2831	284.683	24	99.6487	6547.7	0	0.000281578	(20,30]	18	(10,20]	0.00266527	FALSE
hv205_43	hv205	type of toilet facility	[43]hanging toilet/latrine	f	-5.27759	1.41057	-3.74145	0.00018296	41.2346	127.37	21	99.2149	2547.4	0	0.000183464	(20,30]	18	(10,20]	0.00510473	FALSE
m27_1_2	m27_1	flag for breastfeeding	[2]> interval by 1 mnth	f	-9.2423	0.612422	-15.0914	1.84487e-51	6.82866	19.1797	20	94.7861	364.413	1.06526e-65	0.000129314	(10,20]	18	(10,20]	9.68547e-05	FALSE
hv226_10	hv226	type of cooking fuel	[10]agricultural crop	f	-8.11429	1.10664	-7.33236	2.26127e-13	27.5509	74.9733	23	98.6662	1649.41	0	0.000103947	(20,30]	18	(10,20]	0.000299233	FALSE
v305_03_0	v305_03	ever used method	[0]no	f	-0.410237	0.080251	-5.11192	3.18905e-07	0.0682083	3.99662	19	74.9789	71.9392	2.11717e-08	0.00401664	(10,20]	17	(10,20]	0.663493	TRUE
v843_0	v843	tested for hiv since antenatal visit test	[0]no	f	-0.0552823	0.0928856	-0.595166	0.551733	0.110887	3.40422	22	70.6247	71.4887	2.02447e-07	0.0039308	(20,30]	17	(10,20]	0.946218	FALSE
v305_01_0	v305_01	ever used method	[0]no	f	-0.392543	0.0794863	-4.9385	7.87261e-07	0.0704272	3.78747	19	73.5971	68.1745	9.17997e-08	0.00365689	(10,20]	17	(10,20]	0.675337	TRUE
v305_08_0	v305_08	ever used method	[0]no	f	-0.178768	0.0844308	-2.11733	0.0342314	0.0512523	1.7971	19	44.3547	32.3478	0.0199912	0.00288555	(10,20]	17	(10,20]	0.8363	FALSE
v3a08o_0	v3a08o	reason not using: health concerns	[0]no	f	0.31266	0.8846	0.353448	0.723753	15.3274	109.272	20	99.0849	2076.16	0	0.00285782	(10,20]	17	(10,20]	1.36706	FALSE
m3b_2_0	m3b_2	assistance: nurse	[0]no	f	-0.523786	0.13847	-3.78267	0.000155153	0.241828	2.41164	25	58.5344	57.8793	0.000126477	0.0028426	(20,30]	17	(10,20]	0.592274	FALSE
v310	v310	na - living children at first use	NA	f	-0.0127865	0.00753883	-1.69609	0.089869	0.000418485	2.55651	19	60.8842	46.0172	0.000294963	0.00263382	(10,20]	17	(10,20]	0.987295	FALSE
v305_09_0	v305_09	ever used method	[0]no	f	1.02506	0.464476	2.20693	0.0273192	3.91778	94.3908	19	98.9406	1699.03	0	0.00262528	(10,20]	17	(10,20]	2.78727	FALSE
v716_0	v716	respondent's occupation	[0]not working and was not absent the last 7 days	f	-0.276691	0.0581018	-4.76218	1.9151e-06	0.0293462	2.74192	19	63.5292	49.3545	9.44456e-05	0.00246714	(10,20]	17	(10,20]	0.758289	FALSE
m15_2_22	m15_2	place of delivery	[22]provincial hospital	f	-0.834562	0.712157	-1.17188	0.241246	12.7493	73.691	26	98.643	1842.28	0	0.00169578	(20,30]	17	(10,20]	0.434065	FALSE
v721_1	v721	works at home or away	[1]at home	f	-0.0461621	0.0632103	-0.730294	0.465211	0.0362509	2.31099	20	56.7285	43.9088	0.0009722	0.00164641	(10,20]	17	(10,20]	0.954887	FALSE
m19a_2_1	m19a_2	weight at birth/recall	[1]from written card	f	-2.67792	1.25965	-2.12592	0.03351	40.7349	188.559	26	99.4697	4713.97	0	0.00129882	(20,30]	17	(10,20]	0.0687057	FALSE
v361_2	v361	pattern of use	[2]used since last birth	f	0.293696	0.0580884	5.05602	4.28097e-07	0.041162	2.58099	27	61.2552	67.1057	1.73387e-05	0.00126166	(20,30]	17	(10,20]	1.34138	TRUE
v743c_4	v743c	final say on making household purchases for daily needs	[4]husband/partner alone	f	-0.231605	0.0635417	-3.64494	0.000267459	0.0330515	1.86467	21	46.3712	37.2934	0.0107891	0.00106928	(20,30]	17	(10,20]	0.793259	FALSE
hml20_08_0	hml20_08	person slept under an llin net	[0]no	f	0.0304132	0.105679	0.287788	0.773509	0.0490768	1.37823	18	27.443	23.4299	0.135772	0.000883497	(10,20]	17	(10,20]	1.03088	FALSE
hml20_04_0	hml20_04	person slept under an llin net	[0]no	f	-0.0172276	0.0773656	-0.222677	0.823787	0.0561594	2.66409	18	62.4637	45.2895	0.000220474	0.000809215	(10,20]	17	(10,20]	0.98292	FALSE
hml20_0	hml20	person slept under an llin net	[0]no	f	-0.0691177	0.0731263	-0.945182	0.344566	0.0586519	3.55004	18	71.8313	60.3507	9.19693e-07	0.000806573	(10,20]	17	(10,20]	0.933217	FALSE
hml20_07_0	hml20_07	person slept under an llin net	[0]no	f	0.105545	0.082976	1.27199	0.203377	0.0265773	1.32694	18	24.6385	22.5579	0.164203	0.000747244	(10,20]	17	(10,20]	1.11132	FALSE
hml20_06_0	hml20_06	person slept under an llin net	[0]no	f	0.0498993	0.0803139	0.621304	0.5344	0.0424901	1.78748	18	44.0553	30.3871	0.0236846	0.000744901	(10,20]	17	(10,20]	1.05117	FALSE
v414i_8	v414i	gave child pumpkin, carrots, squash (yellow or orange inside)	[8]don't know	f	-7.75233	0.984717	-7.87265	3.4722e-15	20.4809	35.9363	22	97.2173	754.662	3.6547e-146	0.000711832	(20,30]	17	(10,20]	0.00042974	FALSE
hml20_02_0	hml20_02	person slept under an llin net	[0]no	f	0.0229423	0.0683436	0.33569	0.737105	0.0461646	2.93416	18	65.9187	49.8807	4.40793e-05	0.000672362	(10,20]	17	(10,20]	1.02321	FALSE
hml20_05_0	hml20_05	person slept under an llin net	[0]no	f	0.0221879	0.0761058	0.29154	0.770638	0.0464556	2.13834	18	53.2347	36.3517	0.00411547	0.000660383	(10,20]	17	(10,20]	1.02244	FALSE
m18_2_2	m18_2	size of child at birth	[2]larger than average	f	-0.70257	0.690199	-1.01792	0.308714	12.007	72.9022	26	98.6283	1822.56	0	0.000614536	(20,30]	17	(10,20]	0.495311	FALSE
hml20_01_0	hml20_01	person slept under an llin net	[0]no	f	0.00730895	0.0672992	0.108604	0.913517	0.0453769	3.03641	18	67.0664	51.619	2.35988e-05	0.000583874	(10,20]	17	(10,20]	1.00734	FALSE
v363_2	v363	preferred future method	[2]iud	f	-3.25608	1.48675	-2.19007	0.0285192	41.4974	133.403	19	99.2504	2401.26	0	0.000567266	(10,20]	17	(10,20]	0.038539	FALSE
v363_8	v363	preferred future method	[8]periodic abstinence	f	-4.04848	1.62094	-2.49761	0.0125034	49.2995	158.566	19	99.3693	2854.2	0	0.000529504	(10,20]	17	(10,20]	0.0174489	FALSE
hml20_03_0	hml20_03	person slept under an llin net	[0]no	f	0.0462447	0.0550054	0.84073	0.400499	0.0164308	1.56356	18	36.0434	26.5805	0.0645139	0.000446611	(10,20]	17	(10,20]	1.04733	FALSE
v414k_8	v414k	gave child mangoes, papayas, other vitamin a fruits	[8]don't know	f	-8.10262	0.982071	-8.25054	1.57681e-16	20.4112	35.6797	22	97.1973	749.273	5.05174e-145	0.000425034	(20,30]	17	(10,20]	0.000302746	FALSE
hv214_36	hv214	main wall material	[36]wood planks/shingles	f	-2.35657	1.28066	-1.84012	0.0657506	32.2116	96.5506	20	98.9643	1834.46	0	0.000283183	(10,20]	17	(10,20]	0.094745	FALSE
hv215_36	hv215	main roof material	[36]tiles	f	-5.70475	1.3036	-4.37616	1.20787e-05	33.6285	174.275	20	99.4262	3311.22	0	0.000262982	(10,20]	17	(10,20]	0.0033301	FALSE
hv205_15	hv205	type of toilet facility	[15]inside yard: flush to septic tank	f	-5.04875	1.18211	-4.27097	1.94624e-05	31.6178	124.806	23	99.1988	2745.72	0	0.000169398	(20,30]	17	(10,20]	0.00641736	FALSE
v312_17	v312	current contraceptive method	[17]other modern method	f	-7.71662	1.17745	-6.55369	5.61342e-11	23.0099	79.2293	17	98.7378	1267.67	4.41883e-260	9.27074e-05	(10,20]	17	(10,20]	0.000445365	FALSE
ha1_2	ha1_2	woman's age in years	NA	f	0.0424654	0.00478619	8.87248	7.15361e-19	0.000362473	3.63734	26	72.5073	90.9334	2.01347e-09	0.00676691	(20,30]	16	(10,20]	1.04338	TRUE
v105_2	v105	type of place of previous res.	[2]town	f	0.34203	0.0727185	4.70348	2.55767e-06	0.0603164	3.2672	21	69.3928	65.3441	1.02855e-06	0.00372794	(20,30]	16	(10,20]	1.4078	FALSE
hv113_10_0	hv113_10	father alive	[0]no	f	-3.6324	1.50128	-2.41954	0.0155403	53.6431	201.667	24	99.5041	4638.33	0	0.00269634	(20,30]	16	(10,20]	0.0264525	FALSE
hv115_07_0	hv115_07	current marital status	[0]never married	f	-0.0982941	0.109575	-0.897052	0.369691	0.0352264	1.19834	19	16.5513	21.5701	0.251629	0.0024458	(10,20]	16	(10,20]	0.906382	FALSE
hc64_1	hc64_1	birth order number	NA	f	-0.00261425	0.00401995	-0.650319	0.515486	0.000167416	4.70463	25	78.7444	112.911	1.74257e-13	0.0018055	(20,30]	16	(10,20]	0.997389	FALSE
m3d_1_0	m3d_1	assistance: professional auxiliary birth attendant	[0]no	f	0.519498	0.579351	0.896689	0.369885	6.11717	44.9535	19	97.7755	809.164	3.56024e-160	0.00160931	(10,20]	16	(10,20]	1.68118	FALSE
v315	v315	month of start of use of method	NA	f	-0.0170396	0.00565856	-3.0113	0.00260135	0.000177143	1.31898	26	24.1837	32.9744	0.131709	0.00141614	(20,30]	16	(10,20]	0.983105	FALSE
m47_1_0	m47_1	during pregnancy, had difficulty with daylight vision	[0]no	f	-0.0517479	0.107672	-0.480607	0.630796	0.0822472	1.99247	17	49.811	31.8795	0.0103671	0.00130092	(10,20]	16	(10,20]	0.949568	FALSE
v318_5	v318	completeness of information	[5]year - month imputed, age calculated	f	-4.38565	1.24901	-3.51129	0.000445938	38.4358	123.092	25	99.1876	2954.21	0	0.00121778	(20,30]	16	(10,20]	0.0124548	FALSE
v414l_8	v414l	gave child any other fruits	[8]don't know	f	-6.9514	1.39224	-4.99296	5.94623e-07	38.0064	80.7966	20	98.7623	1535.13	1.263086942e-314	0.00116023	(10,20]	16	(10,20]	0.000957298	TRUE
hb32_02	hb32_02	date of birth (cmc)	NA	f	-0.00122388	0.000434936	-2.81392	0.00489411	3.5953e-07	1.13172	17	11.639	18.1075	0.317638	0.0011515	(10,20]	16	(10,20]	0.998777	FALSE
v414p_8	v414p	gave child cheese, yogurt, other milk products	[8]don't know	f	-7.11285	1.38322	-5.14223	2.71497e-07	39.4261	77.5064	21	98.7098	1550.13	6.9747746e-317	0.00114269	(20,30]	16	(10,20]	0.000814574	TRUE
m48_1_0	m48_1	during pregnancy, had difficulty with night blindness	[0]no	f	0.0796763	0.127741	0.623732	0.532803	0.102716	1.74061	17	42.549	27.8498	0.0329504	0.00113492	(10,20]	16	(10,20]	1.08294	FALSE
ha0_2	ha0_2	index to household schedule	NA	f	-0.0441318	0.011097	-3.97692	6.9813e-05	0	1	26	0	21.1252	0.685609	0.00109451	(20,30]	16	(10,20]	0.956828	FALSE
hb0_02	hb0_02	index to household schedule	NA	f	0.00846779	0.0150104	0.564127	0.572668	0.000281786	1.08005	17	7.41137	17.2807	0.367659	0.000977874	(10,20]	16	(10,20]	1.0085	FALSE
v411_8	v411	gave child tinned, powdered or fresh milk	[8]don't know	f	-8.34591	0.860309	-9.70106	2.98378e-22	14.7484	29.4169	21	96.6006	588.337	8.22698e-112	0.00095083	(20,30]	16	(10,20]	0.000237366	FALSE
hv230b_0	hv230b	presence of water at hand washing place	[0]water not available	f	0.0226288	0.0719047	0.314705	0.752985	0.0329831	2.05522	18	51.3433	34.9387	0.00633759	0.000924869	(10,20]	16	(10,20]	1.02289	FALSE
v414e_8	v414e	gave child bread, noodles, other made from grains	[8]don't know	f	-8.03121	1.31621	-6.10178	1.04891e-09	37.3229	65.5056	22	98.4734	1375.62	1.57131e-278	0.000918792	(20,30]	16	(10,20]	0.000325153	FALSE
ha68_2_2	ha68_2	woman's highest educational level (for preliminary and final report)	[2]secondary	f	0.0978472	0.0513572	1.90523	0.0567501	0.0105395	1.27692	21	21.6865	25.5384	0.181605	0.000757305	(20,30]	16	(10,20]	1.10279	FALSE
m48_1_8	m48_1	during pregnancy, had difficulty with night blindness	[8]don't know	f	-6.65881	1.50788	-4.41599	1.00547e-05	38.0144	128.7	17	99.223	2059.2	0	0.000737506	(10,20]	16	(10,20]	0.00128267	FALSE
ha67_1	ha67_1	woman's highest year of education	NA	f	0.0179488	0.00674141	2.66247	0.00775698	0.000136281	1.17277	22	14.7318	24.6282	0.263628	0.000704652	(20,30]	16	(10,20]	1.01811	FALSE
m35_1	m35_1	na - number of times breastfed during previous night	NA	f	-0.00671903	0.00366551	-1.83304	0.066797	0	1	17	0	15.0631	0.520025	0.000700367	(10,20]	16	(10,20]	0.993303	FALSE
hv232b_0	hv232b	items present: ash, mud, sand	[0]no	f	5.88534	1.56358	3.76403	0.000167199	43.6808	326.762	18	99.694	5554.95	0	0.000593156	(10,20]	16	(10,20]	359.725	FALSE
hc16_1	hc16_1	day of birth	NA	f	0.00169092	0.00117709	1.43652	0.150855	2.02126e-06	1.06263	25	5.89391	25.5031	0.378847	0.000583917	(20,30]	16	(10,20]	1.00169	FALSE
v414f_8	v414f	gave child potatoes, cassava, or other tubers	[8]don't know	f	-9.66171	0.789611	-12.236	1.99539e-34	13.0332	26.5154	22	96.2286	556.823	1.87302e-104	0.000559434	(20,30]	16	(10,20]	6.36756e-05	FALSE
hb32_01	hb32_01	date of birth (cmc)	NA	f	0.000466196	0.000232299	2.00688	0.0447623	3.44698e-07	1.81939	17	45.0364	29.1102	0.0232038	0.000547978	(10,20]	16	(10,20]	1.00047	FALSE
v161_4	v161	type of cooking fuel	[4]kerosene	f	-4.40076	0.845624	-5.20415	1.94883e-07	16.6436	184.865	24	99.4591	4251.89	0	0.000538111	(20,30]	16	(10,20]	0.0122681	FALSE
hv253_0	hv253	has dwelling been sprayed against mosquitoes in last 12 months	[0]no	f	0.106713	0.0926013	1.1524	0.249158	0.0619293	3.30072	17	69.7036	52.8115	8.0959e-06	0.000516395	(10,20]	16	(10,20]	1.11262	FALSE
hv246h	hv246h	cs own -na	NA	f	-0.104623	0.034612	-3.02274	0.00250497	0.0148833	14.1524	20	92.9341	268.895	4.51165e-46	0.000440241	(10,20]	16	(10,20]	0.900664	FALSE
v626_5	v626	unmet need (definition 2)	[5]spacing failure	f	-4.13712	1.44107	-2.87087	0.00409344	41.1028	273.211	20	99.634	5191.02	0	0.000371758	(10,20]	16	(10,20]	0.0159687	FALSE
hb67_01	hb67_01	man's highest year of education	NA	f	-0.00240701	0.00534395	-0.450419	0.652409	0	1	17	0	15.0063	0.524179	0.000285512	(10,20]	16	(10,20]	0.997596	FALSE
v762bf_1	v762bf	source for female condoms: other public	[1]yes: other public	f	-4.02999	0.993855	-4.0549	5.01548e-05	22.322	150.482	23	99.3355	3310.61	0	0.000277706	(20,30]	16	(10,20]	0.0177745	FALSE
hv237e_8	hv237e	water usually treated by: solar disinfection	[8]don't know	f	-5.4878	1.43418	-3.82643	0.000130016	40.4334	96.1397	20	98.9598	1826.65	0	0.000197913	(10,20]	16	(10,20]	0.00413693	FALSE
v302_1	v302	ever use of any method	[1]used only folkloric	f	-5.48678	1.42806	-3.84212	0.000121977	36.2328	151.07	18	99.3381	2568.19	0	0.000189307	(10,20]	16	(10,20]	0.00414117	FALSE
hv106_8	hv106	highest educational level attained	[8]don't know	f	-6.34421	1.38938	-4.56623	4.96572e-06	39.9716	140.856	21	99.2901	2817.12	0	0.000189119	(20,30]	16	(10,20]	0.00175689	FALSE
hv109_8	hv109	educational attainment	[8]don't know	f	-6.34421	1.38938	-4.56623	4.96572e-06	39.9716	140.856	21	99.2901	2817.12	0	0.000189119	(20,30]	16	(10,20]	0.00175689	FALSE
v740_2	v740	type of land where resp. works	[2]someone else's land	f	-0.497197	1.11128	-0.447411	0.654579	21.8426	115.828	18	99.1367	1969.08	0	0.00423222	(10,20]	15	(10,20]	0.608233	FALSE
ha1_02	ha1_02	women's age in years	NA	f	0.0240179	0.00601952	3.99	6.60745e-05	0.000417861	3.3973	19	70.5649	61.1514	1.3313e-06	0.00347363	(10,20]	15	(10,20]	1.02431	FALSE
ha50_1_1	ha50_1	under age 18	[1]under age 18	f	-2.36768	1.50645	-1.5717	0.11602	51.7946	383.294	23	99.7391	8432.47	0	0.00339223	(20,30]	15	(10,20]	0.0936977	FALSE
ha57_3	ha57	na - anemia level	[3]mild	f	0.359263	0.051424	6.98629	2.82258e-12	0.0331428	2.82327	24	64.5801	64.9352	7.17034e-06	0.00327698	(20,30]	15	(10,20]	1.43227	TRUE
ha50_2_1	ha50_2	under age 18	[1]under age 18	f	-0.441493	0.0544163	-8.11326	4.92776e-16	0.0157612	1.37752	23	27.4058	30.3055	0.111227	0.00312712	(20,30]	15	(10,20]	0.643075	TRUE
hv242_0	hv242	na - household has separate room used as kitchen	[0]no	f	0.243314	0.0368753	6.5983	4.1591e-11	0	1	21	0	19.8483	0.467457	0.00213234	(20,30]	15	(10,20]	1.27547	TRUE
h22_2_8	h22_2	had fever in last two weeks	[8]don't know	f	-4.30616	1.56734	-2.74744	0.00600632	55.9195	190.429	23	99.4749	4189.45	0	0.001576	(20,30]	15	(10,20]	0.0134852	FALSE
v740_0	v740	type of land where resp. works	[0]own land	f	-0.035551	0.0855259	-0.415675	0.677648	0.0369344	1.45915	18	31.4667	24.8055	0.0991493	0.00157048	(10,20]	15	(10,20]	0.965074	FALSE
ha1_01	ha1_01	women's age in years	NA	f	0.0132137	0.00438349	3.01443	0.00257459	0.000262684	6.2654	19	84.0393	112.777	9.54553e-16	0.00155498	(10,20]	15	(10,20]	1.0133	FALSE
d005	d005	weight for domestic violence (6 decimals)	NA	f	-9.45441e-08	2.80587e-08	-3.36951	0.000753011	8.77849e-15	2.38364	24	58.0474	54.8238	0.000206216	0.00154206	(20,30]	15	(10,20]	1	FALSE
ha66_2_3	ha66_2	woman's highest educational level	[3]higher	f	-0.804194	1.07094	-0.750922	0.4527	23.6696	148.009	21	99.3244	2960.17	0	0.00141329	(20,30]	15	(10,20]	0.447449	FALSE
hv101_05_13	hv101_05	relationship to head	[13]niece/nephew by blood	f	0.435756	0.12526	3.47881	0.000503639	0.140428	2.68904	17	62.8119	43.0246	0.00027708	0.00130996	(10,20]	15	(10,20]	1.54613	FALSE
hv101_08_13	hv101_08	relationship to head	[13]niece/nephew by blood	f	-0.324593	0.389211	-0.833976	0.404295	2.26523	14.8117	17	93.2486	236.988	2.39004e-41	0.00130131	(10,20]	15	(10,20]	0.722822	FALSE
hb33_02_1	hb33_02	completeness of hb32 information	[1]month and year - information complete	f	-0.0183932	0.0967889	-0.190034	0.849282	0.0236988	1.20419	16	16.9565	18.0628	0.259377	0.00118175	(10,20]	15	(10,20]	0.981775	FALSE
hv101_03_13	hv101_03	relationship to head	[13]niece/nephew by blood	f	-0.261488	0.597488	-0.437646	0.661643	5.88517	73.0103	17	98.6303	1168.16	1.01016e-238	0.00110601	(10,20]	15	(10,20]	0.769905	FALSE
hv101_04_13	hv101_04	relationship to head	[13]niece/nephew by blood	f	0.552919	0.111992	4.93712	7.92862e-07	0.0944392	2.26613	17	55.872	36.2582	0.00266386	0.00103925	(10,20]	15	(10,20]	1.73832	TRUE
hv101_06_13	hv101_06	relationship to head	[13]niece/nephew by blood	f	-0.584119	0.751783	-0.776978	0.437172	9.41125	105.707	17	99.054	1691.31	0	0.00103259	(10,20]	15	(10,20]	0.557597	FALSE
m73_1_22	m73_1	place baby was first checked	[22]provincial hospital	f	-1.08579	0.75826	-1.43195	0.152159	9.51216	117.19	17	99.1467	1875.05	0	0.00103238	(10,20]	15	(10,20]	0.337636	FALSE
m2d_1_0	m2d_1	prenatal: professional auxiliary birth attendant	[0]no	f	2.03993	1.14578	1.78039	0.0750125	24.7296	182.03	19	99.4506	3276.55	0	0.000972804	(10,20]	15	(10,20]	7.69008	FALSE
ha65_2_4	ha65_2	result of woman's individual interview	[4]refused	f	-5.64142	1.61365	-3.49606	0.00047218	51.5072	205.001	20	99.5122	3895.02	0	0.000942994	(10,20]	15	(10,20]	0.00354781	FALSE
m1a_1	m1a_1	tetanus injections before p-na	NA	f	0.00875514	0.0195495	0.447845	0.654265	0.00126958	1.26615	19	21.0207	22.7908	0.198759	0.000915387	(10,20]	15	(10,20]	1.00879	FALSE
v414h_8	v414h	gave child meat (beef, pork, lamb, chicken, etc)	[8]don't know	f	-7.53035	1.29579	-5.81138	6.19585e-09	32.8744	64.6943	20	98.4543	1229.19	5.21171e-249	0.000886451	(10,20]	15	(10,20]	0.000536549	FALSE
m72_1_11	m72_1	person who performed postnatal checkup	[11]doctor	f	-0.709037	0.945451	-0.749946	0.453287	14.8755	107.817	17	99.0725	1725.08	0	0.00086741	(10,20]	15	(10,20]	0.492118	FALSE
hv101_07_13	hv101_07	relationship to head	[13]niece/nephew by blood	f	-0.752158	0.569777	-1.32009	0.186805	5.22518	47.0907	17	97.8764	753.451	5.34556e-150	0.000825381	(10,20]	15	(10,20]	0.471348	FALSE
v414o_8	v414o	gave child food made from beans, peas, lentils, nuts	[8]don't know	f	-8.04626	1.01147	-7.95501	1.79118e-15	19.7209	40.5662	20	97.5349	770.758	3.50847e-151	0.000794657	(10,20]	15	(10,20]	0.000320297	FALSE
v414m_8	v414m	gave child liver, heart, other organs	[8]don't know	f	-8.54509	0.963783	-8.86619	7.56909e-19	18.7634	34.9321	21	97.1373	698.642	4.28827e-135	0.000702581	(20,30]	15	(10,20]	0.000194498	FALSE
ha33_1	ha33	completeness of ha32 information	[1]month and year - information complete	f	0.125712	0.0821654	1.52999	0.12602	0.0539524	2.02353	19	50.5814	36.4235	0.00622459	0.000660874	(10,20]	15	(10,20]	1.13396	FALSE
hc33_1_6	hc33_1	completeness of hc32 information	[6]age - year/month imputed	f	-5.15941	1.42424	-3.62256	0.0002917	41.9556	116.75	21	99.1435	2335	0	0.000636163	(20,30]	15	(10,20]	0.00574507	FALSE
v481x_1	v481x	health insurance type: other	[1]yes	f	-5.87952	1.6414	-3.58201	0.000340961	50.5839	162.368	19	99.3841	2922.62	0	0.000593949	(10,20]	15	(10,20]	0.00279613	FALSE
m49d_1_0	m49d_1	during pregnancy - took amodiaquine / nivaquine for malaria	[0]no	f	0.743219	1.78261	0.416928	0.676731	59.7776	201.232	19	99.5031	3622.17	0	0.000543016	(10,20]	15	(10,20]	2.10269	FALSE
m49d_1_8	m49d_1	during pregnancy - took amodiaquine / nivaquine for malaria	[8]don't know	f	-4.42669	1.55236	-2.85159	0.00435015	42.7847	130.583	18	99.2342	2219.9	0	0.000499077	(10,20]	15	(10,20]	0.011954	FALSE
hb65_02_4	hb65_02	result of man's individual interview	[4]refused	f	-5.96968	1.71007	-3.49091	0.000481379	49.2202	165.005	17	99.394	2640.07	0	0.0004689	(10,20]	15	(10,20]	0.00255505	FALSE
ha65_1_1	ha65_1	result of woman's individual interview	[1]completed	f	3.23038	1.36893	2.35978	0.0182859	39.0445	280.58	21	99.6436	5611.61	0	0.00045749	(20,30]	15	(10,20]	25.2892	FALSE
hv205_42	hv205	type of toilet facility	[42]bucket/potty/other container	f	-4.48202	1.72685	-2.59548	0.00944577	52.868	202.139	18	99.5053	3436.37	0	0.000426477	(10,20]	15	(10,20]	0.0113106	FALSE
hv101_02_13	hv101_02	relationship to head	[13]niece/nephew by blood	f	-1.36969	0.906454	-1.51104	0.130779	13.5876	105.376	17	99.051	1686.01	0	0.000391478	(10,20]	15	(10,20]	0.254186	FALSE
hv253c_0	hv253c	dwelling sprayed by: ngo	[0]no	f	1.57629	1.20883	1.30398	0.192239	23.0393	175.614	16	99.4306	2634.21	0	0.000389152	(10,20]	15	(10,20]	4.83697	FALSE
v769_9	v769	can get a condom	[0]no	f	-8.7403	1.00931	-8.65969	4.73068e-18	20.9483	107.458	21	99.0694	2149.16	0	0.000327213	(20,30]	15	(10,20]	0.000160006	FALSE
ha65_1_6	ha65_1	result of woman's individual interview	[6]incapacitated	f	-5.02283	1.34985	-3.72104	0.000198406	37.6798	96.1013	21	98.9594	1922.03	0	0.000234409	(20,30]	15	(10,20]	0.00658586	FALSE
v754cp_9	v754cp	reduce risk of getting hiv: always use condoms during sex	[0]no	f	-5.95349	0.963572	-6.17857	6.46848e-10	17.9187	61.9186	20	98.385	1176.45	1.01717e-237	0.000212661	(10,20]	15	(10,20]	0.00259675	FALSE
ha65_1_4	ha65_1	result of woman's individual interview	[4]refused	f	-5.60059	1.28604	-4.35493	1.33112e-05	32.4374	77.8557	20	98.7156	1479.26	1.25344e-302	0.000193919	(10,20]	15	(10,20]	0.00369567	FALSE
hv106_05_8	hv106_05	highest educational level attained	[8]don't know	f	-4.70909	1.69957	-2.77076	0.00559255	51.1924	137.189	18	99.2711	2332.22	0	0.00018816	(10,20]	15	(10,20]	0.00901298	FALSE
hv109_05_8	hv109_05	educational attainment	[8]don't know	f	-4.70909	1.69957	-2.77076	0.00559255	51.1924	137.189	18	99.2711	2332.22	0	0.00018816	(10,20]	15	(10,20]	0.00901298	FALSE
mm7_01	mm7_01	sibling's age at death	NA	f	0.0107005	0.00209577	5.10574	3.29501e-07	4.65254e-05	2.40793	22	58.4705	50.5665	0.000304097	0.00433055	(20,30]	14	(10,20]	1.01076	TRUE
v376_22	v376	main reason not to use a meth.	[22]infrequent sex	f	-1.4999	1.5153	-0.989834	0.322255	34.1044	209.911	15	99.5236	2938.75	0	0.00375761	(10,20]	14	(10,20]	0.223152	FALSE
ha57_2	ha57	na - anemia level	[2]moderate	f	0.722145	0.0766783	9.41786	4.60379e-21	0.038712	1.78265	18	43.9037	30.305	0.0242272	0.00354229	(10,20]	14	(10,20]	2.05885	TRUE
d113_0	d113	husband/partner drinks alcohol	[0]no	f	0.372578	0.3119	1.19454	0.232267	2.05135	90.4847	22	98.8948	1900.18	0	0.00295196	(20,30]	14	(10,20]	1.45147	FALSE
d102	d102	number of control issues answered 'yes' (d101x = 1)	NA	f	0.0984984	0.0128144	7.68652	1.51195e-14	0.000898341	1.45919	21	31.4691	29.1839	0.084201	0.00247793	(20,30]	14	(10,20]	1.10351	TRUE
v826_3	v826	when was last time you were tested	[3]2 years or more	f	0.284372	0.0518461	5.48493	4.13634e-08	0	1	17	0	12.0163	0.742859	0.0021921	(10,20]	14	(10,20]	1.32893	TRUE
d105a_0	d105a	ever been pushed, shook or had something thrown by husband/partner	[0]never	f	-0.37762	0.0504979	-7.47794	7.54973e-14	0.0108087	1.2638	23	20.8738	27.8037	0.182279	0.00203602	(20,30]	14	(10,20]	0.685491	TRUE
v474a_0	v474a	tuberculosis spread by: air when coughing or sneezing	[0]no	f	-0.283305	0.0650928	-4.35233	1.34701e-05	0.0481761	4.38981	17	77.22	70.2369	9.06924e-09	0.00200324	(10,20]	14	(10,20]	0.75329	FALSE
ha50_02_1	ha50_02	under age 18	[1]under age 18	f	-0.447683	0.0884974	-5.05871	4.22105e-07	0.0430549	1.64589	18	39.2427	27.9802	0.0451704	0.00194552	(10,20]	14	(10,20]	0.639107	TRUE
d101a_0	d101a	husband/partner jealous if respondent talks with other men	[0]no	f	-0.232715	0.0492395	-4.7262	2.28765e-06	0.018561	1.92358	21	48.0137	38.4717	0.00775078	0.00191417	(20,30]	14	(10,20]	0.792379	FALSE
d103b_0	d103b	ever been threatened with harm by husband/partner	[0]never	f	0.366772	0.717521	0.511165	0.609235	10.6779	243.068	21	99.5886	4861.36	0	0.00190991	(20,30]	14	(10,20]	1.44307	FALSE
d101c_0	d101c	husband/partner does not permit respondent to meet female friends	[0]no	f	-0.319675	0.0479167	-6.67147	2.53245e-11	0.0110469	1.37102	21	27.0615	27.4203	0.123847	0.00189775	(20,30]	14	(10,20]	0.726385	TRUE
v477	v477	number of injections in las-na	NA	f	0.0341541	0.00589242	5.79628	6.78017e-09	0.000367007	3.6449	19	72.5644	65.6081	2.46365e-07	0.00187654	(10,20]	14	(10,20]	1.03474	TRUE
v305_14_0	v305_14	ever used method	[0]no	f	3.59496	1.47217	2.44195	0.0146082	34.3074	260.292	16	99.6158	3904.39	0	0.00184984	(10,20]	14	(10,20]	36.4144	FALSE
mm6_01	mm6_01	years since sibling died	NA	f	-0.000167901	0.00260263	-0.0645121	0.948562	6.59087e-05	2.0956	22	52.281	44.0076	0.00233289	0.00184153	(20,30]	14	(10,20]	0.999832	FALSE
v467g_2	v467g	getting medical help for self: concern no female health prov	[2]small problem	f	0.414665	0.0753095	5.50614	3.66786e-08	0.0459668	2.58329	17	61.2897	41.3327	0.000495821	0.00177335	(10,20]	14	(10,20]	1.51386	TRUE
d103a_0	d103a	ever been humiliated by husband/partner	[0]never	f	-0.339955	0.0514147	-6.61203	3.79085e-11	0.014594	1.42845	22	29.994	29.9974	0.0920395	0.0017673	(20,30]	14	(10,20]	0.711802	TRUE
v467e_2	v467e	getting medical help for self: having to take transport	[2]small problem	f	0.339146	0.0890426	3.80881	0.000139638	0.0896177	6.50744	16	84.633	97.6117	3.69323e-14	0.00174592	(10,20]	14	(10,20]	1.40375	FALSE
d111_0	d111	experienced any of listed husband/partner's actions (d110x series)	[0]no	f	-0.344834	0.0458341	-7.52353	5.33181e-14	0.00485683	1.12806	22	11.3521	23.6892	0.308359	0.00163262	(20,30]	14	(10,20]	0.708338	TRUE
v835a_0	v835a	alcohol consumption last time had sex	[0]no	f	1.55521	0.953697	1.63071	0.102951	13.557	520.468	15	99.8079	7286.56	0	0.00160191	(10,20]	14	(10,20]	4.73606	FALSE
d101d_0	d101d	husband/partner tries to limit respondent's contact with family	[0]no	f	-0.269196	0.0660495	-4.07567	4.58817e-05	0.0332671	1.83984	21	45.6474	36.7967	0.0123761	0.00141874	(20,30]	14	(10,20]	0.763993	FALSE
v376_55	v376	main reason not to use a meth.	[55]inconvenient to use	f	-6.03777	1.43537	-4.20641	2.59454e-05	30.2646	101.455	15	99.0143	1420.37	6.68437e-295	0.0013845	(10,20]	14	(10,20]	0.00238688	FALSE
ha50_01_1	ha50_01	under age 18	[1]under age 18	f	-2.05653	1.87848	-1.09478	0.273613	62.972	362.406	18	99.7241	6160.9	0	0.00138338	(10,20]	14	(10,20]	0.127898	FALSE
h11_2_8	h11_2	had diarrhea recently	[8]don't know	f	-4.63678	1.57677	-2.94067	0.00327499	51.6314	173.758	21	99.4245	3475.15	0	0.00129298	(20,30]	14	(10,20]	0.00968886	FALSE
h31_2_8	h31_2	had cough in last two weeks	[8]don't know	f	-5.81159	1.51138	-3.84523	0.000120441	45.1624	172.06	20	99.4188	3269.14	0	0.00126639	(10,20]	14	(10,20]	0.00299268	FALSE
m38_2_0	m38_2	drank from bottle with nipple yesterday/last night	[0]no	f	3.99415	1.72262	2.31865	0.0204138	58.7961	192.473	20	99.4804	3656.99	0	0.00126185	(10,20]	14	(10,20]	54.2797	FALSE
v835a_3	v835a	alcohol consumption last time had sex	[3]both drunk	f	-4.40534	1.79131	-2.45929	0.0139212	47.8784	329.752	15	99.6967	4616.53	0	0.00124611	(10,20]	14	(10,20]	0.0122119	FALSE
d101b_0	d101b	husband/partner accuses respondent of unfaithfulness	[0]no	f	-0.243169	0.0338007	-7.19419	6.28348e-13	0.000192614	1.00762	21	0.755947	20.1523	0.448437	0.00124431	(20,30]	14	(10,20]	0.784139	TRUE
h11_2_0	h11_2	had diarrhea recently	[0]no	f	1.98112	1.4131	1.40197	0.160925	41.4919	178.041	21	99.4383	3560.83	0	0.00124004	(20,30]	14	(10,20]	7.25086	FALSE
v474b_0	v474b	tuberculosis spread by: sharing utensils	[0]no	f	-0.154018	0.0621181	-2.47944	0.013159	0.0397375	3.21152	17	68.8621	51.3843	1.37644e-05	0.00123848	(10,20]	14	(10,20]	0.857257	FALSE
hc15_2_1	hc15_2	height: lying or standing	[1]lying	f	-0.0569862	0.0499887	-1.13998	0.254293	0	1	23	0	20.042	0.580414	0.00122216	(20,30]	14	(10,20]	0.944607	FALSE
d105e_0	d105e	ever been strangled or burnt by husband/partner	[0]never	f	0.738592	0.791178	0.933535	0.350544	14.09	145.501	23	99.3127	3201.02	0	0.00122008	(20,30]	14	(10,20]	2.09299	FALSE
ha66_1_3	ha66_1	woman's highest educational level	[3]higher	f	-0.0780036	0.122867	-0.634862	0.525518	0.167143	3.25926	20	69.3182	61.9259	1.91144e-06	0.00121674	(10,20]	14	(10,20]	0.924961	FALSE
ha0_02	ha0_02	index to household schedule	NA	f	-0.0580389	0.0168747	-3.4394	0.000583004	0.000896863	1.24718	18	19.8192	21.2021	0.217381	0.00119025	(10,20]	14	(10,20]	0.943613	FALSE
d107_0	d107	experienced any severe violence (d105d-f) by husband/partner	[0]no	f	0.311904	0.529267	0.589312	0.555652	6.26326	141.523	23	99.2934	3113.5	0	0.00118961	(20,30]	14	(10,20]	1.36602	FALSE
ha2_02	ha2_02	respondent's weight (kilos-1d)	NA	f	4.87116e-05	3.02151e-05	1.61216	0.106927	5.59513e-09	1.95814	18	48.9312	33.2884	0.0103594	0.0011854	(10,20]	14	(10,20]	1.00005	FALSE
hv005	hv005	household sample weight (6 decimals)	NA	f	3.50684e-08	3.86894e-08	0.906408	0.36472	1.21556e-14	3.74295	16	73.2831	56.1442	1.14567e-06	0.00117104	(10,20]	14	(10,20]	1	FALSE
ha66_1_1	ha66_1	woman's highest educational level	[1]primary	f	0.0428173	0.0625688	0.684324	0.493771	0.0484253	4.3731	20	77.1329	83.0889	5.42615e-10	0.00116749	(10,20]	14	(10,20]	1.04375	FALSE
d101e_0	d101e	husband/partner insists on knowing where respondent is	[0]no	f	-0.190192	0.0314352	-6.0503	1.44577e-09	0.000990532	1.04995	21	4.75711	20.9989	0.397195	0.00116652	(20,30]	14	(10,20]	0.8268	TRUE
v376_42	v376	main reason not to use a meth.	[42]knows no source	f	-8.94104	1.1116	-8.04337	8.74016e-16	18.0564	101.019	15	99.0101	1414.27	1.37846e-293	0.00115749	(10,20]	14	(10,20]	0.000130905	TRUE
v410_8	v410	gave child juice	[8]don't know	f	-7.15186	1.69174	-4.22752	2.36283e-05	45.056	83.1435	16	98.7973	1247.15	1.21158e-256	0.00111452	(10,20]	14	(10,20]	0.000783408	FALSE
d103b_3	d103b	ever been threatened with harm by husband/partner	[3]yes, but not in the last 12 months	f	-1.8266	1.31564	-1.38837	0.165025	30.8459	254.786	18	99.6075	4331.36	0	0.00110419	(10,20]	14	(10,20]	0.160961	FALSE
d106_0	d106	experienced any less severe violence (d105a-c,j) by husband/partner	[0]no	f	-0.164996	0.0294355	-5.60534	2.07849e-08	0	1	23	0	21.8296	0.470097	0.00109774	(20,30]	14	(10,20]	0.847897	TRUE
d105c_0	d105c	ever been punched with fist or hit by something harmful by husband/partner	[0]never	f	-0.322996	0.0404032	-7.9943	1.30312e-15	0	1	23	0	21.9702	0.461666	0.00109343	(20,30]	14	(10,20]	0.723977	TRUE
v376_32	v376	main reason not to use a meth.	[32]husband opposed	f	-4.40935	1.88352	-2.34102	0.019231	52.6644	209.427	15	99.5225	2931.98	0	0.00108222	(10,20]	14	(10,20]	0.012163	FALSE
d105a_3	d105a	ever been pushed, shook or had something thrown by husband/partner	[3]yes, but not in the last 12 months	f	-1.15581	0.995104	-1.1615	0.245439	18.5105	181.72	19	99.4497	3270.95	0	0.00103748	(10,20]	14	(10,20]	0.314801	FALSE
hml7_26	hml7	brand of net	[26]others/don't know brand (pretreated net)	f	-4.05896	1.78263	-2.27695	0.0227895	47.38	337.236	15	99.7035	4721.31	0	0.00101491	(10,20]	14	(10,20]	0.017267	FALSE
d105i_0	d105i	ever been forced into other unwanted sexual acts by husband/partner	[0]never	f	0.74711	0.806477	0.926387	0.354245	14.0954	222.51	22	99.5506	4672.72	0	0.000982863	(20,30]	14	(10,20]	2.11089	FALSE
d105i_2	d105i	ever been forced into other unwanted sexual acts by husband/partner	[2]sometimes	f	-1.84219	1.2125	-1.51933	0.128679	26.1259	253.755	18	99.6059	4313.84	0	0.00092834	(10,20]	14	(10,20]	0.158471	FALSE
v474_0	v474	heard of tuberculosis or tb	[0]no	f	-0.476442	0.120984	-3.93804	8.21488e-05	0.105642	2.26156	17	55.7827	36.185	0.00272713	0.000902873	(10,20]	14	(10,20]	0.620989	FALSE
d112_0	d112	respondent ever physically hurt husband/partner when he was not hurting her	[0]no	f	0.310984	0.557808	0.55751	0.577179	6.21406	76.9178	21	98.6999	1538.36	2.342641279e-314	0.000861294	(20,30]	14	(10,20]	1.36477	FALSE
v414g_8	v414g	gave child eggs	[8]don't know	f	-9.06531	0.956703	-9.47557	2.65318e-21	16.7233	33.5739	19	97.0215	604.33	1.04593e-116	0.000812748	(10,20]	14	(10,20]	0.000115608	FALSE
hc27_2_1	hc27_2	sex	[1]male	f	0.0188801	0.0459	0.411331	0.68083	0	1	23	0	19.7405	0.599266	0.000811229	(20,30]	14	(10,20]	1.01906	FALSE
ha54_2_0	ha54_2	currently pregnant	[0]no/don't know	f	0.660718	0.662231	0.997715	0.318417	8.97975	70.7353	21	98.5863	1414.71	7.8195e-288	0.000789401	(20,30]	14	(10,20]	1.93618	FALSE
hc15_1_1	hc15_1	height: lying or standing	[1]lying	f	0.0972594	0.0456689	2.12966	0.0331994	0.0158359	1.63639	23	38.8899	36.0006	0.0303619	0.000778973	(20,30]	14	(10,20]	1.10215	FALSE
d105a_2	d105a	ever been pushed, shook or had something thrown by husband/partner	[2]sometimes	f	-0.555249	0.975437	-0.569231	0.569199	17.894	311.328	19	99.6788	5603.91	0	0.000769126	(10,20]	14	(10,20]	0.573929	FALSE
ha66_2_0	ha66_2	woman's highest educational level	[0]no education	f	0.145012	0.10717	1.3531	0.176023	0.0538557	1.33695	20	25.203	25.4021	0.147728	0.00071404	(10,20]	14	(10,20]	1.15605	FALSE
h35_1_0	h35_1	any vaccinations in last 2 years part of campaign	[0]no	f	-0.105756	0.0528221	-2.00211	0.0452727	0	1	16	0	14.4653	0.490572	0.000706643	(10,20]	14	(10,20]	0.899644	FALSE
d115c_0	d115c	father/step father: person who has ever physically hurt respondent	[0]no	f	1.96623	1.48342	1.32548	0.185013	48.2185	409.672	22	99.7559	8603.12	0	0.000701077	(20,30]	14	(10,20]	7.14372	FALSE
d121_0	d121	respondent's father ever beat her mother	[0]no	f	-0.139544	0.0274871	-5.07672	3.8401e-07	0	1	21	0	18.7406	0.538743	0.000691133	(20,30]	14	(10,20]	0.869755	FALSE
d122c_0	d122c	interview interrupted: adult female's presence	[0]no	f	0.571935	0.549151	1.04149	0.297649	6.46312	91.4814	22	98.9069	1921.11	0	0.00069112	(20,30]	14	(10,20]	1.77169	FALSE
d105e_2	d105e	ever been strangled or burnt by husband/partner	[2]sometimes	f	-3.7742	1.51674	-2.48837	0.0128332	43.4974	371.98	19	99.7312	6695.64	0	0.000666524	(10,20]	14	(10,20]	0.0229555	FALSE
d101a_8	d101a	husband/partner jealous if respondent talks with other men	[8]don't know	f	-4.25755	1.41552	-3.00777	0.00263172	41.6748	200.047	21	99.5001	4000.94	0	0.000662743	(20,30]	14	(10,20]	0.0141569	FALSE
h35_1_8	h35_1	any vaccinations in last 2 years part of campaign	[8]don't know	f	-3.73435	1.89241	-1.97333	0.0484579	56.8193	248.604	16	99.5978	3729.06	0	0.000654253	(10,20]	14	(10,20]	0.0238887	FALSE
d108_0	d108	experienced any sexual violence (d105h-i,k) by husband/partner	[0]no	f	0.474782	0.540572	0.878296	0.379783	6.59648	191.875	23	99.4788	4221.25	0	0.00058286	(20,30]	14	(10,20]	1.60766	FALSE
ha54_01_0	ha54_01	currently pregnant	[0]no/don't know	f	0.293566	0.105065	2.79414	0.00520378	0.0743194	1.80781	18	44.6844	30.7327	0.0215199	0.0005815	(10,20]	14	(10,20]	1.3412	FALSE
hc27_1_1	hc27_1	sex	[1]male	f	-0.00293638	0.0357025	-0.0822458	0.934451	0.00648886	1.33646	23	25.1756	29.4022	0.133732	0.000568599	(20,30]	14	(10,20]	0.997068	FALSE
d122a_1	d122a	interview interrupted: husband's presence	[1]yes, once	f	-1.2347	1.35402	-0.911871	0.361837	39.8401	198.623	22	99.4965	4171.07	0	0.000553714	(20,30]	14	(10,20]	0.290923	FALSE
v474d_0	v474d	tuberculosis spread through food	[0]no	f	-0.133171	0.0661948	-2.0118	0.0442409	0.0225171	1.51864	17	34.1516	24.2982	0.0831898	0.000552177	(10,20]	14	(10,20]	0.875316	FALSE
d105e_3	d105e	ever been strangled or burnt by husband/partner	[3]yes, but not in the last 12 months	f	-1.97557	1.31477	-1.50259	0.132944	32.3787	153.021	19	99.3465	2754.38	0	0.000536974	(10,20]	14	(10,20]	0.138683	FALSE
hml20_09_0	hml20_09	person slept under an llin net	[0]no	f	0.0562734	0.109671	0.513113	0.607872	0	1	14	0	5.48735	0.962842	0.000502715	(10,20]	14	(10,20]	1.05789	FALSE
ha54_02_0	ha54_02	currently pregnant	[0]no/don't know	f	-0.177722	0.102858	-1.72783	0.0840185	0.00962325	1.05248	18	4.98625	17.8921	0.395675	0.000501696	(10,20]	14	(10,20]	0.837175	FALSE
d115b_0	d115b	mother/step mother: person who has ever physically hurt respondent	[0]no	f	0.731128	0.845379	0.864852	0.38712	15.4853	139.206	22	99.2816	2923.33	0	0.000498657	(20,30]	14	(10,20]	2.07742	FALSE
v829_99	v829	place were last aids test was taken	[37]other ngos	f	-7.16877	1.26758	-5.65547	1.55418e-08	25.1597	97.6122	16	98.9755	1464.18	2.55897e-303	0.000495167	(10,20]	14	(10,20]	0.000770267	FALSE
v829_17	v829	place where last hiv test was taken	[17]other public	f	-5.6435	1.48527	-3.79964	0.000144904	39.2301	134.412	18	99.256	2285.01	0	0.0004902	(10,20]	14	(10,20]	0.00354045	FALSE
hml7_1_13	hml7_1	brand of net	[13]permanent	f	-2.49223	1.48835	-1.6745	0.0940328	32.9229	265.158	15	99.6229	3712.21	0	0.000471751	(10,20]	14	(10,20]	0.082725	FALSE
h35_1_2	h35_1	any vaccinations in last 2 years part of campaign	[2]no vaccination in last 2 years	f	-4.85722	1.78688	-2.71826	0.00656255	50.7045	259.582	16	99.6148	3893.73	0	0.000458696	(10,20]	14	(10,20]	0.00777205	FALSE
m47_1_8	m47_1	during pregnancy, had difficulty with daylight vision	[8]don't know	f	-6.68249	1.49036	-4.48381	7.33211e-06	32.6544	81.4367	15	98.7721	1140.11	1.28898e-234	0.000449012	(10,20]	14	(10,20]	0.00125265	FALSE
d105c_2	d105c	ever been punched with fist or hit by something harmful by husband/partner	[2]sometimes	f	0.150924	0.0595974	2.5324	0.0113286	0	1	19	0	17.0487	0.519758	0.000419065	(10,20]	14	(10,20]	1.16291	FALSE
v767a_6	v767a	relationship with most recent sex partner	[6]commercial sex worker	f	-3.22892	1.82166	-1.77251	0.0763101	65.3407	79.8691	20	98.748	1517.51	7.6776447339693e-311	0.000410794	(10,20]	14	(10,20]	0.0396004	FALSE
d115x_1	d115x	other: person who has ever physically hurt respondent	[1]yes	f	-1.98238	1.11784	-1.77339	0.0761633	27.1578	219.187	22	99.5438	4602.93	0	0.000398953	(20,30]	14	(10,20]	0.137741	FALSE
v474e_0	v474e	tuberculosis spread by: sexual contact	[0]no	f	-0.0819004	0.0884835	-0.925601	0.354653	0.0382474	1.48618	17	32.7135	23.7789	0.0944455	0.000379474	(10,20]	14	(10,20]	0.921364	FALSE
d115f_0	d115f	sister/brother: person who has ever physically hurt respondent	[0]no	f	0.603603	0.766818	0.787152	0.431193	13.1615	80.1827	23	98.7528	1764.02	0	0.000374627	(20,30]	14	(10,20]	1.8287	FALSE
ha13_01_4	ha13_01	result of measurement of resp.	[4]refused	f	-5.95299	1.43218	-4.15659	3.23027e-05	36.4927	171.543	18	99.4171	2916.24	0	0.000353506	(10,20]	14	(10,20]	0.00259806	FALSE
d105b_2	d105b	ever been slapped by husband/partner	[2]sometimes	f	0.014595	0.0413596	0.352881	0.724178	0	1	19	0	16.7913	0.537498	0.000336329	(10,20]	14	(10,20]	1.0147	FALSE
ha63_2_6	ha63_2	result of measurement - hiv	[6]other	f	-8.1196	1.33258	-6.09313	1.10722e-09	33.2387	94.5396	19	98.9422	1701.71	0	0.000332109	(10,20]	14	(10,20]	0.000297647	FALSE
v474f_0	v474f	tuberculosis spread by: mosquito bites	[0]no	f	6.2029	1.27616	4.86058	1.17041e-06	27.2501	138.351	17	99.2772	2213.62	0	0.000315031	(10,20]	14	(10,20]	494.181	FALSE
d115v_0	d115v	teacher: person who has ever physically hurt respondent	[0]no	f	2.66772	0.974958	2.73624	0.00621454	21.3687	100.491	23	99.0049	2210.81	0	0.000305	(20,30]	14	(10,20]	14.4071	FALSE
v474c_0	v474c	tuberculosis spread by: touching a person with tb	[0]no	f	-0.0989293	0.0675229	-1.46512	0.142888	0	1	17	0	15.972	0.454915	0.000267757	(10,20]	14	(10,20]	0.905807	FALSE
ha57_1	ha57	na - anemia level	[1]severe	f	-1.07478	1.73508	-0.61944	0.535626	53.6332	204.896	18	99.5119	3483.24	0	0.000264985	(10,20]	14	(10,20]	0.341373	FALSE
v762bo_1	v762bo	source for female condoms: other private	[1]yes: other private	f	-2.96861	1.60361	-1.85121	0.0641399	53.3613	305.589	21	99.6728	6111.78	0	0.000237279	(20,30]	14	(10,20]	0.0513747	FALSE
d101b_8	d101b	husband/partner accuses respondent of unfaithfulness	[8]don't know	f	-4.61698	1.4467	-3.19139	0.0014159	41.2191	122.204	20	99.1817	2321.88	0	0.000216647	(10,20]	14	(10,20]	0.00988259	FALSE
d115k_1	d115k	current boyfriend: person who has ever physically hurt respondent	[1]yes	f	-5.34198	1.26247	-4.23137	2.32273e-05	32.9744	100.31	21	99.0031	2006.21	0	0.000212397	(20,30]	14	(10,20]	0.0047864	FALSE
v044_3	v044	selected for domestic violence module	[3]woman selected, but not interviewed	f	-6.46003	1.11182	-5.81031	6.2356e-09	25.4601	91.5065	21	98.9072	1830.13	0	0.000202014	(20,30]	14	(10,20]	0.00156475	FALSE
v778_9	v778	willing to care for relative with aids	[8]don't know/not sure/depends	f	-7.23305	1.18734	-6.0918	1.11646e-09	24.604	53.9286	18	98.1457	916.786	5.51657e-184	0.000171231	(10,20]	14	(10,20]	0.000722312	FALSE
v780_9	v780	children should be taught about condoms to avoid aids	[8]don't know/not sure/depends	f	-4.97437	1.32634	-3.75045	0.000176514	32.8038	106.856	19	99.0642	1923.4	0	0.000145242	(10,20]	14	(10,20]	0.00691285	FALSE
v717_96	v717	respondent's occupation (grouped)	[96]other	f	-6.22112	1.72441	-3.60768	0.000308948	43.9706	175.244	15	99.4294	2453.42	0	0.000141202	(10,20]	14	(10,20]	0.00198701	FALSE
ha13_01_6	ha13_01	result of measurement of resp.	[6]other	f	-5.70569	1.4121	-4.04058	5.332e-05	35.4719	135.898	18	99.2642	2310.26	0	0.000113646	(10,20]	14	(10,20]	0.00332699	FALSE
v475_0	v475	can tuberculosis be cured	[0]no	f	-0.628701	0.0773483	-8.12818	4.35799e-16	0.0414347	2.06981	16	51.6864	31.0472	0.0086581	0.00307956	(10,20]	13	(10,20]	0.533284	TRUE
v376_11	v376	main reason not to use a meth.	[11]not married	f	-0.358308	0.257062	-1.39386	0.16336	0.424174	2.34682	13	57.3892	28.1619	0.00523809	0.00284932	(10,20]	13	(10,20]	0.698858	FALSE
hb67_2	hb67_2	man's highest year of education	NA	f	0.0144544	0.013978	1.03409	0.301095	0.000906	1.79372	17	44.25	28.6996	0.0260425	0.00274903	(10,20]	13	(10,20]	1.01456	FALSE
ha1_03	ha1_03	women's age in years	NA	f	0.0246376	0.00633468	3.88932	0.000100524	0.000237376	1.61339	17	38.0187	25.8142	0.0566987	0.00240885	(10,20]	13	(10,20]	1.02494	FALSE
ha50_03_1	ha50_03	under age 18	[1]under age 18	f	-0.38781	0.107895	-3.59431	0.000325256	0.0400319	1.30589	17	23.4237	20.8942	0.182613	0.00240564	(10,20]	13	(10,20]	0.678542	FALSE
hml20_10_0	hml20_10	person slept under an llin net	[0]no	f	-0.125718	0.158043	-0.795468	0.426341	0.0813816	1.38191	13	27.6363	16.5829	0.165972	0.00196934	(10,20]	13	(10,20]	0.881863	FALSE
v837_0	v837	heard of drugs to help infected people to live longer	[0]no	f	-0.476553	0.0822973	-5.79063	7.01218e-09	0.0375763	1.82501	14	45.2059	23.7252	0.0337542	0.00194316	(10,20]	13	(10,20]	0.62092	TRUE
hb66_02_0	hb66_02	man's highest educational level	[0]no education	f	-1.54373	0.80094	-1.9274	0.0539293	7.87285	29.8495	13	96.6499	358.195	2.61534e-69	0.0016248	(10,20]	13	(10,20]	0.213582	FALSE
v022_8	v022	sample strata for sampling errors	[8]luanda-rural	f	-1.17717	0.360477	-3.26559	0.00109235	1.91315	39.5412	16	97.471	593.118	1.02878e-116	0.00159297	(10,20]	13	(10,20]	0.308149	FALSE
m15_2_23	m15_2	place of delivery	[23]municipal hospital	f	-4.69786	1.74906	-2.68594	0.00723257	57.4566	147.773	19	99.3233	2659.91	0	0.00156318	(10,20]	13	(10,20]	0.00911474	FALSE
hb1_2	hb1_2	man's age in years	NA	f	0.00943685	0.00518216	1.82103	0.0686026	8.95697e-05	1.25425	18	20.2708	21.3222	0.21221	0.00155201	(10,20]	13	(10,20]	1.00948	FALSE
hb66_1_3	hb66_1	man's highest educational level	[3]higher	f	-0.108053	0.130941	-0.825203	0.409256	0.186695	3.63287	18	72.4735	61.7588	5.37099e-07	0.00152523	(10,20]	13	(10,20]	0.89758	FALSE
h33_2_8	h33_2	received vitamin a	[8]dk	f	-8.26125	1.09829	-7.5219	5.39839e-14	20.0295	80.4509	17	98.757	1287.21	2.80351e-264	0.00149254	(10,20]	13	(10,20]	0.000258335	TRUE
hb66_1_2	hb66_1	man's highest educational level	[2]secondary	f	0.255662	0.0634255	4.0309	5.55647e-05	0.0401968	3.07398	18	67.4689	52.2577	1.8722e-05	0.00148147	(10,20]	13	(10,20]	1.29132	FALSE
hb66_02_1	hb66_02	man's highest educational level	[1]primary	f	0.00691229	0.130727	0.0528758	0.957831	0.0939553	1.93195	14	48.2389	25.1154	0.0222908	0.00144917	(10,20]	13	(10,20]	1.00694	FALSE
d105f_0	d105f	ever been threatened with knife/gun or other weapon by husband/partner	[0]never	f	1.34262	1.0807	1.24236	0.214104	23.0867	205.577	20	99.5136	3905.96	0	0.00135437	(10,20]	13	(10,20]	3.82905	FALSE
hb66_1_1	hb66_1	man's highest educational level	[1]primary	f	-0.0768573	0.0798207	-0.962874	0.335611	0.0741719	4.7569	18	78.9779	80.8673	2.68889e-10	0.00133376	(10,20]	13	(10,20]	0.926022	FALSE
h1_2_0	h1_2	has health card	[0]no card	f	-3.89788	1.73691	-2.24415	0.0248229	59.7258	175.321	20	99.4296	3331.1	0	0.00132389	(10,20]	13	(10,20]	0.0202849	FALSE
ha54_03_0	ha54_03	currently pregnant	[0]no/don't know	f	3.58994	1.95872	1.8328	0.0668327	64.8024	375.636	17	99.7338	6010.18	0	0.00119655	(10,20]	13	(10,20]	36.2318	FALSE
m42b_1_0	m42b_1	during pregnancy - height measured	[0]no	f	-0.232378	0.0482854	-4.81259	1.48989e-06	0.000100214	1.00226	18	0.225765	17.0385	0.451763	0.00116597	(10,20]	13	(10,20]	0.792647	FALSE
h2_2_0	h2_2	received bcg	[0]no	f	-3.26886	1.76005	-1.85726	0.0632745	61.4196	222.243	20	99.55	4222.62	0	0.00115374	(10,20]	13	(10,20]	0.0380497	FALSE
hb66_2_0	hb66_2	man's highest educational level	[0]no education	f	-2.45228	1.79403	-1.36691	0.171653	57.5752	287.198	18	99.6518	4882.37	0	0.00113466	(10,20]	13	(10,20]	0.0860969	FALSE
ha66_1_0	ha66_1	woman's highest educational level	[0]no education	f	-0.301887	0.084994	-3.55186	0.000382517	0.0803504	3.03113	19	67.009	54.5603	1.50038e-05	0.00112349	(10,20]	13	(10,20]	0.739422	FALSE
hb63_1_1	hb63_1	result of measurement - hiv	[1]blood taken	f	0.477282	0.606502	0.786943	0.431316	6.51001	150.694	18	99.3364	2561.8	0	0.00107219	(10,20]	13	(10,20]	1.61169	FALSE
hc0_01	hc0_01	index to household schedule	NA	f	-0.0306092	0.0178804	-1.71189	0.086917	0.00292875	2.60047	17	61.5454	41.6075	0.000451407	0.00101742	(10,20]	13	(10,20]	0.969854	FALSE
hb50_2_1	hb50_2	under age 18	[1]under age 18	f	0.0932758	0.0620481	1.50328	0.132766	0.00480601	1.07519	18	6.99349	18.2783	0.371491	0.00101441	(10,20]	13	(10,20]	1.09776	FALSE
hb66_1_0	hb66_1	man's highest educational level	[0]no education	f	-0.260383	0.105565	-2.46656	0.0136417	0.111423	2.64559	18	62.2012	44.975	0.000245603	0.00100491	(10,20]	13	(10,20]	0.770756	FALSE
ml1_1	ml1_1	number of times took fansidar during pregnancy	NA	f	-0.000837678	0.00653227	-0.128237	0.897961	0.000195286	1.82323	17	45.1524	29.1717	0.0228035	0.000999058	(10,20]	13	(10,20]	0.999163	FALSE
hb65_2_1	hb65_2	result of man's individual interview	[1]completed	f	1.35533	0.934484	1.45035	0.146961	15.381	132.297	18	99.2441	2249.05	0	0.000984239	(10,20]	13	(10,20]	3.87804	FALSE
hv236_1	hv236	na - person fetching water	[1]adult woman	f	-0.174535	0.101844	-1.71374	0.0865772	0.06991	2.52132	13	60.3383	30.2559	0.00255504	0.000931131	(10,20]	13	(10,20]	0.839848	FALSE
hb0_2	hb0_2	index to household schedule	NA	f	0.00868884	0.0126841	0.68502	0.493332	0	1	18	0	16.4869	0.489619	0.000910664	(10,20]	13	(10,20]	1.00873	FALSE
hb1_1	hb1_1	man's age in years	NA	f	-0.00637205	0.00218729	-2.91322	0.00357724	3.52349e-05	1.99151	18	49.7868	33.8556	0.00876375	0.000848299	(10,20]	13	(10,20]	0.993648	FALSE
v716_1	v716	respondent's occupation	[1]agriculture	f	-3.67578	1.68171	-2.18574	0.0288348	38.8918	153.635	14	99.3491	1997.26	0	0.00082228	(10,20]	13	(10,20]	0.0253297	FALSE
h1_2_3	h1_2	has health card	[3]no longer has card	f	-4.98456	1.68647	-2.95561	0.0031205	56.5306	324.739	20	99.6921	6170.04	0	0.000819347	(10,20]	13	(10,20]	0.00684278	FALSE
d105i_3	d105i	ever been forced into other unwanted sexual acts by husband/partner	[3]yes, but not in the last 12 months	f	-4.55089	1.61509	-2.81774	0.00483633	44.0851	235.663	17	99.5757	3770.61	0	0.000793402	(10,20]	13	(10,20]	0.0105578	FALSE
v476_0	v476	keep secret when family member gets tb	[0]no	f	-0.0560173	0.0462643	-1.21081	0.225969	0.016468	2.31932	16	56.8839	34.7898	0.0026342	0.000788826	(10,20]	13	(10,20]	0.945523	FALSE
hb50_1_1	hb50_1	under age 18	[1]under age 18	f	0.262768	0.0994584	2.64199	0.00824215	0.079942	2.30645	18	56.6433	39.2096	0.00167085	0.000780065	(10,20]	13	(10,20]	1.30052	FALSE
hc1_02	hc1_02	child's age in months	NA	f	0.00567136	0.00244798	2.31675	0.0205173	0	1	17	0	10.6995	0.827642	0.000765463	(10,20]	13	(10,20]	1.00569	FALSE
hc16_01	hc16_01	day of birth of child	NA	f	5.7589e-05	0.00212019	0.0271622	0.97833	3.60466e-05	2.46056	17	59.3588	39.3689	0.000961876	0.000757569	(10,20]	13	(10,20]	1.00006	FALSE
v304_15_0	v304_15	knows method	[0]no	f	-0.374615	0.084681	-4.42384	9.69635e-06	0.0360263	1.63956	16	39.0079	24.5934	0.0556783	0.000740832	(10,20]	13	(10,20]	0.687554	FALSE
v414n_8	v414n	gave child fish or shellfish	[8]don't know	f	-9.56281	0.924299	-10.346	4.36269e-25	13.8695	28.6535	17	96.51	458.455	1.90793e-87	0.000723249	(10,20]	13	(10,20]	7.02951e-05	FALSE
hb65_1_1	hb65_1	result of man's individual interview	[1]completed	f	0.612872	0.525852	1.16548	0.243823	4.82238	114.957	18	99.1301	1954.26	0	0.000721349	(10,20]	13	(10,20]	1.84572	FALSE
hb65_1_4	hb65_1	result of man's individual interview	[4]refused	f	-3.2409	1.56096	-2.07623	0.037873	43.4457	253.467	18	99.6055	4308.95	0	0.000702275	(10,20]	13	(10,20]	0.0391287	FALSE
m28_1_4	m28_1	flag for amenorrhea	[4]during preg in cal.	f	-4.46385	1.48602	-3.0039	0.00266546	43.4756	85.475	20	98.8301	1624.02	0	0.000580279	(10,20]	13	(10,20]	0.011518	FALSE
ha67_01	ha67_01	woman's highest year of education	NA	f	0.0238972	0.0140746	1.69789	0.0895279	0.000931693	2.01212	14	50.3012	26.1576	0.0161913	0.000557173	(10,20]	13	(10,20]	1.02419	FALSE
hml17_08_6	hml17_08	flag for age from individual file	[6]age - year/month imputed	f	-7.87513	1.9854	-3.96652	7.29306e-05	62.4775	259.937	16	99.6153	3899.06	0	0.000555954	(10,20]	13	(10,20]	0.00038008	FALSE
v305_02_0	v305_02	ever used method	[0]no	f	0.223744	0.0915816	2.44311	0.0145612	0	1	15	0	10.8657	0.696549	0.000533308	(10,20]	13	(10,20]	1.25075	FALSE
v829_27	v829	place were last hiv test was taken	[27]other private	f	-4.89973	1.91051	-2.56461	0.0103291	50.6075	261.011	14	99.6169	3393.14	0	0.000500256	(10,20]	13	(10,20]	0.00744861	FALSE
ha67_02	ha67_02	woman's highest year of education	NA	f	0.0107978	0.00975496	1.10691	0.268334	0	1	14	0	11.6657	0.555231	0.000490828	(10,20]	13	(10,20]	1.01086	FALSE
hv236_4	hv236	na - person fetching water	[4]male child under 15 years old	f	0.177825	0.143411	1.23997	0.214986	0.0363858	1.16284	13	14.0034	13.954	0.303653	0.000454175	(10,20]	13	(10,20]	1.19462	FALSE
m72_1_96	m72_1	person who performed postnatal checkup	[96]other	f	-7.49796	1.41451	-5.30077	1.15317e-07	27.2576	51.457	14	98.0566	668.941	1.49009e-134	0.000404636	(10,20]	13	(10,20]	0.000554213	FALSE
ha61_02_2	ha61_02	read consent statement - hiv	[2]parent/other responsible refused	f	-7.64144	1.70885	-4.47168	7.76063e-06	40.3606	136.514	14	99.2675	1774.68	0	0.000387756	(10,20]	13	(10,20]	0.000480135	FALSE
hc30_01	hc30_01	month of birth	NA	f	0.00274477	0.00786719	0.348888	0.727173	0.00012805	1.1477	17	12.8695	18.3633	0.303059	0.000359588	(10,20]	13	(10,20]	1.00275	FALSE
hb65_1_6	hb65_1	result of man's individual interview	[6]incapacitated	f	-4.47572	1.48318	-3.01765	0.00254742	39.2322	173.549	18	99.4238	2950.34	0	0.000335805	(10,20]	13	(10,20]	0.011382	FALSE
hc1_01	hc1_01	child's age in months	NA	f	-0.000301578	0.00161405	-0.186846	0.851782	6.20701e-06	1.17513	17	14.9033	18.8021	0.279056	0.000327722	(10,20]	13	(10,20]	0.999698	FALSE
v376_54	v376	main reason not to use a meth.	[54]cost too much	f	-10.4854	0.760768	-13.7826	3.24331e-43	7.15011	30.8383	13	96.7573	370.059	8.15739e-72	0.000323773	(10,20]	13	(10,20]	2.79423e-05	FALSE
hc33_01_1	hc33_01	completeness of hc32 information	[1]month and year - information complete	f	3.0796	1.59891	1.92606	0.0540973	43.0361	163.611	17	99.3888	2617.77	0	0.000316461	(10,20]	13	(10,20]	21.7497	FALSE
h9_2_8	h9_2	received measles 1	[8]don't know	f	-10.3453	0.76016	-13.6094	3.52319e-42	10.3892	28.6268	19	96.5068	515.282	6.3697e-98	0.000310134	(10,20]	13	(10,20]	3.21437e-05	FALSE
v626_6	v626	unmet need (definition 2)	[6]limiting failure	f	-5.02926	1.54145	-3.26268	0.00110364	39.8132	116.115	17	99.1388	1857.84	0	0.000278482	(10,20]	13	(10,20]	0.00654363	FALSE
ha57_01_1	ha57_01	anemia level	[1]severe	f	-5.29562	1.50499	-3.51871	0.000433653	38.1078	243.502	17	99.5893	3896.03	0	0.00027763	(10,20]	13	(10,20]	0.0050135	FALSE
v716_34	v716	respondent's occupation	[34]other lower level not elsewhere classified	f	-3.44578	1.64844	-2.09033	0.0365886	40.0469	99.9286	15	98.9993	1399	2.66627e-290	0.000271568	(10,20]	13	(10,20]	0.0318799	FALSE
hv253z_1	hv253z	na - dwelling sprayed by: don't know	[1]yes: don't know who sprayed the dwelling	f	-5.11424	1.66314	-3.07505	0.00210469	38.3546	216.154	14	99.5374	2810	0	0.000270578	(10,20]	13	(10,20]	0.00601054	FALSE
hv106_06_8	hv106_06	highest educational level attained	[8]don't know	f	-6.08221	1.49991	-4.05505	5.01229e-05	32.9324	53.0963	15	98.1166	743.348	1.42771e-149	0.000235468	(10,20]	13	(10,20]	0.00228311	FALSE
hv109_06_8	hv109_06	educational attainment	[8]don't know	f	-6.08221	1.49991	-4.05505	5.01229e-05	32.9324	53.0963	15	98.1166	743.348	1.42771e-149	0.000235468	(10,20]	13	(10,20]	0.00228311	FALSE
v754dp_9	v754dp	reduce risk of getting hiv: have 1 sex partner only, who has no other partners	[0]no	f	-7.69547	1.12321	-6.85131	7.31793e-12	19.5496	45.48	16	97.8012	682.201	1.15329e-135	0.000194432	(10,20]	13	(10,20]	0.000454881	FALSE
ha55_3	ha55	na - result of measurement - hemoglobin	[3]not present	f	-10.8106	0.241961	-44.6792	0	0.323563	1.73246	14	42.2786	22.522	0.0477834	0.000125633	(10,20]	13	(10,20]	2.01837e-05	FALSE
ha55_01_6	ha55_01	result of measuring (hemoglobin)	[6]other	f	-6.41734	1.23487	-5.19677	2.02786e-07	23.8258	67.1875	16	98.5116	1007.81	2.8506e-205	0.000111665	(10,20]	13	(10,20]	0.00163299	FALSE
v130_99	v130	religion	[3]animiste	f	-7.0484	1.11079	-6.34541	2.2184e-10	18.0227	71.3735	15	98.5989	999.229	2.29045e-204	0.000106419	(10,20]	13	(10,20]	0.000868796	FALSE
v767a_99	v767a	relationship with most recent sex partner	[4]casual acquaintance	f	-9.59657	0.63746	-15.0544	3.23111e-51	6.32905	17.5981	17	94.3176	281.57	1.64935e-50	8.3523e-05	(10,20]	13	(10,20]	6.79616e-05	FALSE
v532_4	v532	flag for v531	[4]at marriage, but never married	f	-7.13451	1.08147	-6.59704	4.19452e-11	15.6831	33.3986	14	97.0059	434.181	1.3247e-84	7.77715e-05	(10,20]	13	(10,20]	0.000797119	FALSE
hv237e_1	hv237e	water usually treated by: solar disinfection	[1]yes	f	-6.2907	1.33111	-4.72592	2.29076e-06	23.7599	24.9897	14	95.9984	324.867	1.48069e-61	5.78235e-05	(10,20]	13	(10,20]	0.00185347	FALSE
v770_0	v770	sought advice/treatment for last sti infection	[0]no	f	-0.509072	0.0871732	-5.83978	5.22705e-09	0.0145281	1.1248	18	11.0954	19.1216	0.321596	0.00532989	(10,20]	12	(10,20]	0.601053	TRUE
v704_1	v704	partner's occupation	[1]agriculture	f	-1.17898	1.47503	-0.799291	0.424122	27.9645	250.113	13	99.6002	3001.35	0	0.00234052	(10,20]	12	(10,20]	0.307592	FALSE
hb68_2_2	hb68_2	man's highest educational level (for preliminary and final report)	[2]secondary	f	0.137286	0.0942619	1.45643	0.145274	0.0473875	1.69485	16	40.9978	25.4228	0.0445457	0.00210363	(10,20]	12	(10,20]	1.14716	FALSE
v716_52	v716	respondent's occupation	[52]crafts in service sector	f	0.525683	0.113433	4.63431	3.58126e-06	0.0807176	2.4867	14	59.7861	32.3271	0.00214806	0.00167453	(10,20]	12	(10,20]	1.69161	FALSE
v831_4	v831	first sexual partner younger, same age or older	[4]10 or more years older	f	-2.28959	1.26451	-1.81065	0.0701956	20.6214	201.461	13	99.5036	2417.53	0	0.00162512	(10,20]	12	(10,20]	0.101308	FALSE
v831_3	v831	first sexual partner younger, same age or older	[3]less than 10 years older	f	-0.174304	0.0961059	-1.81366	0.0697299	0.0417383	1.66834	13	40.0603	20.0201	0.066706	0.00161795	(10,20]	12	(10,20]	0.840042	FALSE
h34_2_8	h34_2	vitamin a in last 6 months	[8]don't know	f	-5.64697	1.50561	-3.75063	0.000176393	33.3521	104.643	15	99.0444	1465.01	1.63257e-304	0.00158623	(10,20]	12	(10,20]	0.0035282	FALSE
d105j_0	d105j	ever had arm twisted or hair pulled by husband/partner	[0]never	f	0.598813	0.897992	0.666835	0.504878	13.61	291.731	17	99.6572	4667.7	0	0.00153312	(10,20]	12	(10,20]	1.81996	FALSE
m57i_1_0	m57i_1	antenatal care: maternity	[0]no	f	1.72674	0.567043	3.04516	0.00232556	4.79691	84.727	16	98.8197	1270.9	9.52554e-262	0.0015203	(10,20]	12	(10,20]	5.62228	FALSE
d103c_0	d103c	ever been insulted or made to feel bad by husband/partner	[0]never	f	-0.177731	0.0577721	-3.07642	0.00209506	0.0217498	1.93617	17	48.3517	30.9788	0.0135405	0.00139824	(10,20]	12	(10,20]	0.837167	FALSE
m3c_2_0	m3c_2	assistance: birth attendant	[0]no	f	2.99906	2.15789	1.38982	0.164585	64.568	269.829	14	99.6294	3507.77	0	0.0013618	(10,20]	12	(10,20]	20.0667	FALSE
hb65_2_4	hb65_2	result of man's individual interview	[4]refused	f	-6.13142	1.73052	-3.5431	0.000395459	50.244	124.482	17	99.1967	1991.71	0	0.00120853	(10,20]	12	(10,20]	0.0021735	FALSE
v829_18	v829	place were last hiv test was taken	[18]other public	f	-8.10251	1.40536	-5.76543	8.14515e-09	25.3252	122.063	13	99.1807	1464.75	1.51584e-306	0.00114743	(10,20]	12	(10,20]	0.000302779	TRUE
hv023_8	hv023	stratification used in sample design	[8]luanda-rural	f	-0.0847121	0.151797	-0.558061	0.576803	0.218666	4.64994	14	78.4944	60.4493	4.36563e-08	0.00114687	(10,20]	12	(10,20]	0.918777	FALSE
d118j_0	d118j	former husband/partner: person who hurt respondent during a pregnancy	[0]no	f	1.4581	1.00643	1.44879	0.147397	18.91	143.926	19	99.3052	2590.67	0	0.0011357	(10,20]	12	(10,20]	4.2978	FALSE
m52_1_13	m52_1	respondent's health professional checked up after delivery	[13]midwife	f	-3.70663	2.25427	-1.64427	0.100121	60.7536	575.635	12	99.8263	6331.99	0	0.00108694	(10,20]	12	(10,20]	0.0245602	FALSE
hc10_02	hc10_02	weight/height percentile	NA	f	-4.44489e-06	1.88356e-05	-0.235983	0.813446	1.81755e-09	1.65395	15	39.5386	23.1553	0.0577895	0.0010791	(10,20]	12	(10,20]	0.999996	FALSE
d103c_3	d103c	ever been insulted or made to feel bad by husband/partner	[3]yes, but not in the last 12 months	f	-0.662824	0.46013	-1.44051	0.149722	3.13696	36.3114	16	97.246	544.672	1.96147e-106	0.00101924	(10,20]	12	(10,20]	0.515394	FALSE
d118x_0	d118x	other: person who hurt respondent during a pregnancy	[0]no	f	1.35645	1.91669	0.707704	0.479129	65.6478	239.51	18	99.5825	4071.67	0	0.000941581	(10,20]	12	(10,20]	3.88238	FALSE
hb66_01_0	hb66_01	man's highest educational level	[0]no education	f	-0.377814	0.133138	-2.83775	0.00454323	0.106346	2.47359	12	59.573	27.2095	0.00427181	0.000931744	(10,20]	12	(10,20]	0.685358	FALSE
v127_22	v127	main floor material	[22]palm/bamboo	f	-5.42585	1.69999	-3.19169	0.00141444	42.5619	75.275	15	98.6715	1053.85	4.34047e-216	0.000905469	(10,20]	12	(10,20]	0.00440132	FALSE
d118y_0	d118y	respondent was not hurt by anyone during a pregnancy	[0]someone hurt respondent during pregnancy	f	0.275515	0.0554058	4.97267	6.60358e-07	0	1	19	0	11.9291	0.850879	0.00090507	(10,20]	12	(10,20]	1.31721	FALSE
hv101_08_14	hv101_08	relationship to head	[14]niece/nephew by marriage	f	-3.85264	1.86923	-2.06108	0.0392954	48.474	199.945	14	99.4999	2599.28	0	0.000872392	(10,20]	12	(10,20]	0.0212237	FALSE
hc4_02	hc4_02	height/age percentile	NA	f	1.89366e-05	1.28305e-05	1.47591	0.139968	0	1	15	0	13.4769	0.489362	0.00085642	(10,20]	12	(10,20]	1.00002	FALSE
hc10_01	hc10_01	weight/height percentile	NA	f	2.89438e-05	1.34862e-05	2.14617	0.0318592	1.04229e-09	1.80016	15	44.4493	25.2022	0.032623	0.00080461	(10,20]	12	(10,20]	1.00003	FALSE
hc7_02	hc7_02	weight/age percentile	NA	f	6.20275e-06	1.48409e-05	0.41795	0.675983	4.1674e-10	1.15135	15	13.1457	16.1189	0.306165	0.000766762	(10,20]	12	(10,20]	1.00001	FALSE
d125_0	d125	ever forced to perform unwanted sexual acts	[0]no	f	-0.164285	0.0984792	-1.66821	0.0952731	0.0650974	1.95939	16	48.9636	29.3908	0.014318	0.000714245	(10,20]	12	(10,20]	0.848501	FALSE
d105j_3	d105j	ever had arm twisted or hair pulled by husband/partner	[3]yes, but not in the last 12 months	f	-1.36806	1.24297	-1.10064	0.271053	24.4108	175.842	16	99.4313	2637.63	0	0.000712204	(10,20]	12	(10,20]	0.254601	FALSE
v376_53	v376	main reason not to use a meth.	[53]lack of access	f	-7.60562	1.30623	-5.82258	5.79473e-09	21.185	38.3851	13	97.3948	460.622	5.23784e-91	0.000710036	(10,20]	12	(10,20]	0.000497649	FALSE
d105f_3	d105f	ever been threatened with knife/gun or other weapon by husband/partner	[3]yes, but not in the last 12 months	f	-3.84471	1.60446	-2.39626	0.0165635	40.8518	182.654	16	99.4525	2739.81	0	0.000703933	(10,20]	12	(10,20]	0.0213927	FALSE
v831_1	v831	first sexual partner younger, same age or older	[1]younger	f	-5.1412	2.04067	-2.51937	0.0117566	53.681	209.546	13	99.5228	2514.55	0	0.000697559	(10,20]	12	(10,20]	0.00585069	FALSE
h2_2_3	h2_2	received bcg	[3]vaccination marked on card	f	-9.03959	1.39949	-6.45921	1.0525e-10	32.8034	128.288	17	99.2205	2052.6	0	0.000651205	(10,20]	12	(10,20]	0.00011862	FALSE
v716_23	v716	respondent's occupation	[23]mid level in telecomunications / transport or construction	f	-1.09289	0.744322	-1.4683	0.142023	7.16379	34.5936	14	97.1093	449.717	6.7942e-88	0.000648285	(10,20]	12	(10,20]	0.335247	FALSE
hc7_01	hc7_01	weight/age percentile	NA	f	1.98847e-05	1.15361e-05	1.72369	0.0847632	4.90074e-10	1.39453	15	28.2913	19.5234	0.145897	0.000603788	(10,20]	12	(10,20]	1.00002	FALSE
hb66_01_1	hb66_01	man's highest educational level	[1]primary	f	0.0426801	0.085299	0.500359	0.616822	0.0320757	1.74164	13	42.5828	20.8996	0.0518694	0.000498922	(10,20]	12	(10,20]	1.0436	FALSE
hv101_04_14	hv101_04	relationship to head	[14]niece/nephew by marriage	f	-0.807417	1.55541	-0.519103	0.603689	33.3898	206.234	14	99.5151	2681.04	0	0.000414278	(10,20]	12	(10,20]	0.446009	FALSE
hb65_1_5	hb65_1	result of man's individual interview	[5]partly completed	f	-3.2479	1.71784	-1.89069	0.0586651	37.5741	81.7593	13	98.7769	981.112	2.15247e-202	0.000408424	(10,20]	12	(10,20]	0.0388555	FALSE
v716_22	v716	respondent's occupation	[22]mid level in health sector	f	-4.01098	1.68855	-2.3754	0.0175301	39.4563	159.68	14	99.3737	2075.84	0	0.000366855	(10,20]	12	(10,20]	0.0181157	FALSE
hb65_01_4	hb65_01	result of man's individual interview	[4]refused	f	-3.53349	1.93484	-1.82624	0.0678135	51.9105	300.667	14	99.6674	3908.67	0	0.000300325	(10,20]	12	(10,20]	0.0292028	FALSE
hv101_03_14	hv101_03	relationship to head	[14]niece/nephew by marriage	f	-1.93906	1.67437	-1.15808	0.246831	38.7837	184.359	14	99.4576	2396.67	0	0.000282021	(10,20]	12	(10,20]	0.14384	FALSE
d115g_0	d115g	other relative: person who has ever physically hurt respondent	[0]no	f	1.36022	1.42539	0.954281	0.339942	40.3467	299.394	20	99.666	5688.49	0	0.000275941	(10,20]	12	(10,20]	3.89707	FALSE
hc4_01	hc4_01	height/age percentile	NA	f	1.38224e-05	8.44933e-06	1.63591	0.101858	0	1	15	0	7.65327	0.906597	0.000236507	(10,20]	12	(10,20]	1.00001	FALSE
hb63_1_6	hb63_1	result of measurement - hiv	[6]other	f	-6.76896	1.39841	-4.84048	1.29527e-06	32.7639	106.114	17	99.0576	1697.82	0	0.000226095	(10,20]	12	(10,20]	0.00114889	FALSE
v161_11	v161	type of cooking fuel	[11]animal dung	f	-3.87134	0.83556	-4.63324	3.59993e-06	9.8725	126.275	15	99.2081	1767.85	0	0.000194997	(10,20]	12	(10,20]	0.0208303	FALSE
hc55_01_6	hc55_01	result of measurement - hemoglobin	[6]other	f	-8.3092	1.27636	-6.51008	7.51115e-11	20.6812	69.3721	13	98.5585	832.465	1.79964e-170	0.000188425	(10,20]	12	(10,20]	0.000246241	FALSE
hb65_01_6	hb65_01	result of man's individual interview	[6]incapacitated	f	-5.81568	1.78384	-3.26021	0.00111331	44.1258	198.27	14	99.4956	2577.51	0	0.000165184	(10,20]	12	(10,20]	0.00298044	FALSE
v716_33	v716	respondent's occupation	[33]lower level in health sector	f	-6.98047	1.53868	-4.53667	5.71503e-06	32.6307	113.248	14	99.117	1472.22	4.20534e-307	0.000156273	(10,20]	12	(10,20]	0.00092987	FALSE
hml17_01_2	hml17_01	flag for age from individual file	[2]month and age - year imputed	f	-7.2105	1.54074	-4.6799	2.8702e-06	34.8686	75.2864	15	98.6717	1054.01	4.01104e-216	0.000133328	(10,20]	12	(10,20]	0.000738789	FALSE
hv101_02_14	hv101_02	relationship to head	[14]niece/nephew by marriage	f	-2.79458	1.46219	-1.91122	0.0559762	29.4394	101.123	14	99.0111	1314.6	3.80872e-273	0.000119021	(10,20]	12	(10,20]	0.0611407	FALSE
v217_9	v217	knowledge of ovulatory cycle	[1]during her period	f	-8.58586	0.741475	-11.5794	5.23927e-31	8.92157	55.6331	17	98.2025	890.129	3.58395e-179	0.000117577	(10,20]	12	(10,20]	0.000186728	FALSE
hv215_13	hv215	main roof material	[13]sod	f	-8.27429	1.62166	-5.10236	3.35449e-07	33.7979	134.964	13	99.2591	1619.57	0	0.000108093	(10,20]	12	(10,20]	0.000254989	FALSE
ha65_1_5	ha65_1	result of woman's individual interview	[5]partly completed	f	-9.06711	1.13868	-7.96283	1.68145e-15	14.9057	29.8106	12	96.6455	327.917	1.1304e-63	0.00010601	(10,20]	12	(10,20]	0.000115399	FALSE
v716_24	v716	respondent's occupation	[24]mid level in industrial and financial sector	f	-5.37729	1.57862	-3.40633	0.000658424	34.1389	68.4473	14	98.539	889.815	7.77646e-182	0.000104426	(10,20]	12	(10,20]	0.00462032	FALSE
hv215_24	hv215	main roof material	[24]cardboard	f	-6.60645	1.70402	-3.87698	0.000105761	39.9898	102.838	14	99.0276	1336.9	6.00547e-278	9.72162e-05	(10,20]	12	(10,20]	0.00135162	FALSE
v716_71	v716	respondent's occupation	[71]artisans de production )	f	-6.39801	1.60259	-3.99229	6.54371e-05	35.3697	78.9327	14	98.7331	1026.13	4.27598e-211	7.56442e-05	(10,20]	12	(10,20]	0.00166487	FALSE
v479_21	v479	source for injection by health worker	[21]private hospital/clinic/doctor	f	-0.808328	0.58992	-1.37023	0.170614	3.98817	52.0573	12	98.079	572.63	9.97293e-116	0.0033011	(10,20]	11	(10,20]	0.445603	FALSE
v716_91	v716	respondent's occupation	[91]student	f	-2.15949	0.8508	-2.53819	0.0111428	9.19922	250.872	13	99.6014	3010.47	0	0.00324261	(10,20]	11	(10,20]	0.115384	FALSE
ha67_3	ha67_3	woman's highest year of education	NA	f	0.0170864	0.0312137	0.547399	0.584104	0.00758799	2.55971	15	60.933	35.8359	0.00110412	0.00277057	(10,20]	11	(10,20]	1.01723	FALSE
m71_1	m71_1	how long after delivery pos-na	NA	f	0.000123709	0.000676846	0.182773	0.854976	1.55441e-06	1.58316	11	36.8351	15.8316	0.104556	0.00240274	(10,20]	11	(10,20]	1.00012	FALSE
hc57_2_4	hc57_2	anemia level	[4]not anemic	f	0.0265992	0.0868048	0.306426	0.759281	0.0316516	1.43814	16	30.4658	21.5721	0.119524	0.00184204	(10,20]	11	(10,20]	1.02696	FALSE
h32b_1_0	h32b_1	fever/cough: provincial hospital	[0]no	f	1.40901	0.792703	1.77747	0.0754912	9.69867	71.4436	16	98.6003	1071.65	5.82313e-219	0.00165248	(10,20]	11	(10,20]	4.09188	FALSE
v716_61	v716	respondent's occupation	[61]agriculteurs/ pecheurs	f	-3.02095	0.949227	-3.18254	0.00145989	10.6592	169.834	12	99.4112	1868.17	0	0.00157156	(10,20]	11	(10,20]	0.0487547	FALSE
v704_31	v704	husband/partner's occupation	[31]outro pessoal das for√ßas armadas	f	-3.48431	1.90256	-1.83138	0.0670439	43.0455	190.187	12	99.4742	2092.05	0	0.00151156	(10,20]	11	(10,20]	0.0306749	FALSE
h32z_1_0	h32z_1	fever/cough: medical treatment	[0]no	f	-0.0455597	0.102582	-0.444128	0.65695	0.0389136	1.36482	16	26.7305	20.4724	0.154551	0.00150626	(10,20]	11	(10,20]	0.955463	FALSE
h32s_1_0	h32s_1	fever/cough: traditional doctor	[0]no	f	4.24826	1.69	2.51376	0.0119451	45.2701	178.807	16	99.4407	2682.11	0	0.00135776	(10,20]	11	(10,20]	69.9832	FALSE
hv101_09_14	hv101_09	relationship to head	[14]niece/nephew by marriage	f	-1.86239	1.52706	-1.21959	0.22262	29.886	109.008	13	99.0826	1308.1	8.96602e-273	0.00134496	(10,20]	11	(10,20]	0.155301	FALSE
v716_51	v716	respondent's occupation	[51]arts	f	-0.794696	0.679235	-1.16999	0.242007	5.70268	65.6024	13	98.4757	787.229	9.06112e-161	0.00123552	(10,20]	11	(10,20]	0.451719	FALSE
ha66_02_1	ha66_02	woman's highest educational level	[1]primary	f	0.114789	0.127693	0.898943	0.368683	0.0945163	2.4629	12	59.3974	27.0919	0.00445064	0.00119674	(10,20]	11	(10,20]	1.12164	FALSE
ha66_02_0	ha66_02	woman's highest educational level	[0]no education	f	-1.38102	0.787091	-1.75459	0.0793297	7.31679	82.918	12	98.794	912.098	1.55377e-188	0.000965358	(10,20]	11	(10,20]	0.251322	FALSE
b0_06_2	b0_06	child is twin	[2]2nd of multiple	f	-8.16774	1.06632	-7.65974	1.86311e-14	21.1492	95.6135	19	98.9541	1721.04	0	0.00093599	(10,20]	11	(10,20]	0.000283659	FALSE
m61_1	m61_1	na - time spent at place of delivery	NA	f	0.000726619	0.000554011	1.31156	0.189668	0	1	12	0	10.0109	0.52941	0.000931219	(10,20]	11	(10,20]	1.00073	FALSE
m3i_1_0	m3i_1	assistance: guÈrisseur traditionnel	[0]no	f	3.74737	1.52124	2.46336	0.0137641	36.8034	492.494	16	99.797	7387.42	0	0.000861393	(10,20]	11	(10,20]	42.4094	FALSE
hb50_02_1	hb50_02	under age 18	[1]under age 18	f	-0.0246932	0.0942186	-0.262084	0.793256	0	1	11	0	9.10021	0.522621	0.000821239	(10,20]	11	(10,20]	0.975609	FALSE
d105k_0	d105k	ever been physically forced to perform sexual acts respondent didn't want to	[0]never	f	-0.249693	0.0938092	-2.66172	0.00777433	0.0244	1.33285	13	24.9725	15.9941	0.191505	0.000746778	(10,20]	11	(10,20]	0.77904	FALSE
hc57_1_4	hc57_1	anemia level	[4]not anemic	f	-0.0200904	0.0496814	-0.404386	0.685929	0.0112818	1.43568	17	30.3468	22.9709	0.114514	0.00073081	(10,20]	11	(10,20]	0.98011	FALSE
hc57_1_2	hc57_1	anemia level	[2]moderate	f	0.0484726	0.0577852	0.838841	0.401559	0.0172818	1.50941	17	33.749	24.1506	0.0862668	0.000724965	(10,20]	11	(10,20]	1.04967	FALSE
ha65_2_5	ha65_2	result of woman's individual interview	[5]partly completed	f	-8.18164	2.27473	-3.59675	0.000322213	66.4159	115.458	13	99.1339	1385.5	1.8583e-289	0.000713905	(10,20]	11	(10,20]	0.000279743	FALSE
v379_13	v379	source known for any method	[13]fp clinic	f	-5.14708	1.82351	-2.82262	0.00476325	46.1878	379.565	14	99.7365	4934.35	0	0.000703082	(10,20]	11	(10,20]	0.00581637	FALSE
d101f_0	d101f	husband/partner doesn't trust respondent with money	[0]no	f	-0.146368	0.061316	-2.38711	0.0169814	0.0080647	1.21006	13	17.3592	14.5207	0.268701	0.000697181	(10,20]	11	(10,20]	0.86384	FALSE
ha66_01_0	ha66_01	woman's highest educational level	[0]no education	f	-0.176619	0.0956639	-1.84625	0.0648564	0.0555067	2.47687	12	59.6265	27.2456	0.00421837	0.000661611	(10,20]	11	(10,20]	0.838099	FALSE
d105k_3	d105k	ever been physically forced to perform sexual acts respondent didn't want to	[3]yes, but not in the last 12 months	f	-2.37507	1.8954	-1.25307	0.210181	46.3465	290.89	13	99.6562	3490.68	0	0.000653779	(10,20]	11	(10,20]	0.0930083	FALSE
hc57_01_4	hc57_01	anemia level	[4]not anemic	f	0.0339763	0.130035	0.261287	0.793871	0.107629	2.23532	13	55.2636	26.8238	0.00819125	0.000640758	(10,20]	11	(10,20]	1.03456	FALSE
v716_92	v716	respondent's occupation	[92]sousofficiers des forces armees	f	-3.27475	1.32295	-2.47534	0.0133108	22.2794	119.174	13	99.1609	1430.09	4.52573e-299	0.000620458	(10,20]	11	(10,20]	0.0378264	FALSE
hc27_02_1	hc27_02	sex	[1]male	f	-0.00490731	0.107368	-0.0457055	0.963545	0.0071851	1.04923	13	4.69174	12.5907	0.399476	0.000588428	(10,20]	11	(10,20]	0.995105	FALSE
hc57_1_1	hc57_1	anemia level	[1]severe	f	-1.46103	1.81648	-0.804321	0.421211	55.728	248.089	17	99.5969	3969.42	0	0.000584698	(10,20]	11	(10,20]	0.231997	FALSE
v379_11	v379	source known for any method	[11]governement hospital	f	-0.454907	0.545921	-0.833283	0.404685	3.86593	38.6019	14	97.4095	501.824	5.99751e-99	0.000570165	(10,20]	11	(10,20]	0.634507	FALSE
hb50_01_1	hb50_01	under age 18	[1]under age 18	f	-1.18229	1.51155	-0.782175	0.434112	24.8656	224.484	11	99.5545	2244.84	0	0.000557639	(10,20]	11	(10,20]	0.306574	FALSE
v743b_3	v743b	final say on making large household purchases	[3]respondent and other person	f	-0.384728	0.975204	-0.39451	0.693204	10.0647	40.8697	11	97.5532	408.697	1.32579e-81	0.000556347	(10,20]	11	(10,20]	0.680636	FALSE
v704_34	v704	partner's occupation	[34]other lower level not elsewhere classified	f	-2.31323	2.06901	-1.11804	0.263551	55.2625	256.114	13	99.6095	3073.37	0	0.00048843	(10,20]	11	(10,20]	0.0989411	FALSE
v704_22	v704	partner's occupation	[22]mid level in health sector	f	-4.41922	1.91725	-2.30498	0.0211674	47.3978	195.825	13	99.4893	2349.9	0	0.000478495	(10,20]	11	(10,20]	0.0120436	FALSE
ha66_01_1	ha66_01	woman's highest educational level	[1]primary	f	0.0329693	0.0782539	0.421312	0.673528	0.0245459	1.78848	12	44.0865	19.6732	0.0500286	0.000452573	(10,20]	11	(10,20]	1.03352	FALSE
d105k_2	d105k	ever been physically forced to perform sexual acts respondent didn't want to	[2]sometimes	f	-2.08489	1.69736	-1.22831	0.21933	37.0887	331.64	13	99.6985	3979.68	0	0.000451187	(10,20]	11	(10,20]	0.124321	FALSE
h10_1_8	h10_1	ever had vaccination	[8]don't know	f	-7.60541	1.18081	-6.44086	1.18802e-10	21.6375	57.5574	16	98.2626	863.361	2.43463e-174	0.000441663	(10,20]	11	(10,20]	0.000497753	FALSE
hml7_1_22	hml7_1	brand of net	[22]pretreated net : delta methrine	f	-2.98149	1.09854	-2.71404	0.00664676	16.4311	113.604	14	99.1198	1476.86	4.20831e-308	0.000433984	(10,20]	11	(10,20]	0.0507173	FALSE
hc57_01_1	hc57_01	anemia level	[1]severe	f	-2.34083	2.11791	-1.10526	0.269049	57.8585	248.608	13	99.5978	2983.29	0	0.00042769	(10,20]	11	(10,20]	0.0962478	FALSE
ha65_02_4	ha65_02	result of woman's individual interview	[4]refused	f	-5.46925	1.92031	-2.84811	0.00439801	43.7217	138.23	12	99.2766	1520.53	1.17143e-319	0.000400978	(10,20]	11	(10,20]	0.00421437	FALSE
hc57_01_3	hc57_01	anemia level	[3]mild	f	0.103699	0.102724	1.00949	0.312738	0.0334992	1.35373	13	26.13	16.2448	0.180281	0.000388427	(10,20]	11	(10,20]	1.10927	FALSE
hb65_01_5	hb65_01	result of man's individual interview	[5]partly completed	f	-8.13116	1.46359	-5.55563	2.76606e-08	27.2585	66.6628	13	98.4999	799.953	1.69342e-163	0.000381729	(10,20]	11	(10,20]	0.000294225	FALSE
v849_0	v849	children 12-14 should wait for sex until marriage	[0]no	f	-0.0381475	0.0600263	-0.635512	0.525094	0.000138013	1.00277	12	0.276024	11.0304	0.440716	0.000377345	(10,20]	11	(10,20]	0.962571	FALSE
hv101_10	hv101	relationship to head	[10]other relative	f	-1.14692	0.711834	-1.61122	0.107132	7.9142	112.838	16	99.1138	1692.57	0	0.000355117	(10,20]	11	(10,20]	0.317613	FALSE
v633c_0	v633c	reason for not having sex: recent birth	[0]no	f	0.0397917	0.0585732	0.679351	0.496916	0.00334967	1.0936	11	8.55876	10.936	0.362527	0.000353121	(10,20]	11	(10,20]	1.04059	FALSE
v716_73	v716	respondent's occupation	[73]artisans de service	f	-3.90475	2.18361	-1.78821	0.0737428	56.6536	215.632	12	99.5362	2371.95	0	0.000339202	(10,20]	11	(10,20]	0.020146	FALSE
hv101_9	hv101	relationship to head	[9]co-spouse	f	-1.41321	2.71073	-0.521341	0.602129	87.2911	178.936	12	99.4411	1968.29	0	0.000336302	(10,20]	11	(10,20]	0.24336	FALSE
hc27_01_1	hc27_01	sex	[1]male	f	0.0147693	0.0699139	0.21125	0.832692	0	1	13	0	11.1906	0.51266	0.000281409	(10,20]	11	(10,20]	1.01488	FALSE
v379_21	v379	source known for any method	[21]private hospital, clinic	f	-3.09607	1.54935	-1.99831	0.0456834	33.0964	137.747	14	99.274	1790.71	0	0.000271489	(10,20]	11	(10,20]	0.0452264	FALSE
v379_23	v379	source known for any method	[23]pharmacy	f	-5.29249	1.57661	-3.35688	0.000788272	34.3191	156.722	14	99.3619	2037.39	0	0.000222006	(10,20]	11	(10,20]	0.00502922	FALSE
v379_31	v379	source known for any method	[31]shop	f	-3.6627	1.82484	-2.00713	0.0447356	46.1357	196.712	14	99.4916	2557.26	0	0.000207135	(10,20]	11	(10,20]	0.0256631	FALSE
v774c_9	v774c	hiv transmitted by breastfeeding	[0]no	f	-6.85407	1.56105	-4.39067	1.13003e-05	31.0595	80.4968	13	98.7577	965.962	3.88241e-199	0.000191464	(10,20]	11	(10,20]	0.00105516	FALSE
ha63_1_6	ha63_1	result of measurement - hiv	[6]other	f	-8.03686	0.856842	-9.37963	6.62056e-21	10.2917	24.2527	15	95.8767	339.537	6.42273e-64	0.000176173	(10,20]	11	(10,20]	0.000323322	FALSE
v312_7	v312	current contraceptive method	[7]male sterilization	f	-2.52037	2.45738	-1.02563	0.305066	83.4779	102.26	14	99.0221	1329.38	2.49301e-276	0.000165476	(10,20]	11	(10,20]	0.0804301	FALSE
v716_31	v716	respondent's occupation	[31]outro pessoal das for√ßas armadas	f	-7.44869	1.35964	-5.47842	4.29148e-08	21.4328	40.4653	12	97.5287	445.118	1.5751e-88	0.00016306	(10,20]	11	(10,20]	0.000582206	FALSE
v716_42	v716	respondent's occupation	[42]employes administratifs d'entreprise	f	-5.0873	1.84857	-2.75202	0.00592282	43.9737	207.256	13	99.5175	2487.07	0	0.000136251	(10,20]	11	(10,20]	0.0061747	FALSE
hb65_1_7	hb65_1	result of man's individual interview	[7]other	f	-4.00043	1.48639	-2.69137	0.00711599	32.463	79.2781	15	98.7386	1109.89	4.00597e-228	0.000115732	(10,20]	11	(10,20]	0.0183078	FALSE
v822_9	v822	wife justified asking husband to use condom if he has sti	[0]no	f	-8.32823	1.08641	-7.66583	1.77681e-14	16.087	57.4328	14	98.2588	746.627	3.67846e-151	9.73992e-05	(10,20]	11	(10,20]	0.000241599	FALSE
ha65_02_6	ha65_02	result of woman's individual interview	[6]incapacitated	f	-8.24602	1.46301	-5.63635	1.73689e-08	25.3254	113.582	12	99.1196	1249.4	3.6308e-261	8.77612e-05	(10,20]	11	(10,20]	0.000262301	FALSE
v716_21	v716	respondent's occupation	[21]sargentos das for√ßas armadas	f	-4.85726	1.46985	-3.30459	0.000951154	27.1999	44.0344	13	97.729	528.413	1.97432e-105	7.13576e-05	(10,20]	11	(10,20]	0.00777178	FALSE
mm7_02	mm7_02	sibling's age at death	NA	f	0.0134263	0.00273519	4.90874	9.16646e-07	5.36157e-05	2.55422	14	60.8492	33.2049	0.00158735	0.00553573	(10,20]	10	(1,10]	1.01352	TRUE
v743e_5	v743e	final say on food to be cooked each day	[5]someone else	f	-0.679999	0.128811	-5.27903	1.2987e-07	0.103198	2.82235	11	64.5685	28.2235	0.0016623	0.00495725	(10,20]	10	(1,10]	0.506617	TRUE
hb68_3_1	hb68_3	man's highest educational level (for preliminary and final report)	[1]primary	f	-1.31884	0.73403	-1.79671	0.0723821	6.00286	39.1774	12	97.4475	430.951	1.62445e-85	0.00323973	(10,20]	10	(1,10]	0.267446	FALSE
mm6_02	mm6_02	years since sibling died	NA	f	-0.00413901	0.00307082	-1.34785	0.177706	4.61432e-05	1.6692	14	40.0912	21.6996	0.0601939	0.00252972	(10,20]	10	(1,10]	0.99587	FALSE
ha57_2_4	ha57_2	na - anemia level	[4]not anemic	f	-0.261226	0.0761649	-3.42975	0.000604145	0.040069	2.01618	16	50.4013	30.2427	0.0110757	0.00241242	(10,20]	10	(1,10]	0.770107	FALSE
d114_0	d114	frequency of husband/partner being drunk	[0]never	f	-4.09971	1.82658	-2.24447	0.0248019	46.5115	311.004	14	99.6785	4043.05	0	0.00218184	(10,20]	10	(1,10]	0.0165775	FALSE
v754c_0	v754c	aids: use condoms during sex	[0]no	f	-0.333662	0.0801012	-4.1655	3.10666e-05	0.0375959	2.66109	10	62.4214	23.9498	0.00438141	0.00216339	(1,10]	10	(1,10]	0.716296	FALSE
d119y_0	d119y	respondent did not seek help from anyone	[0]sought help from someone	f	0.245266	0.041744	5.87547	4.21645e-09	0.000100717	1.00339	16	0.338216	15.0509	0.447757	0.00207545	(10,20]	10	(1,10]	1.27796	TRUE
v704_91	v704	partner's occupation	[91]student	f	0.14473	0.316513	0.457265	0.647481	0.951638	15.0336	12	93.3482	165.37	1.05678e-29	0.00206486	(10,20]	10	(1,10]	1.15573	FALSE
d114_1	d114	frequency of husband/partner being drunk	[1]often	f	0.197557	0.0514886	3.8369	0.000124595	0	1	14	0	10.8336	0.624754	0.00195717	(10,20]	10	(1,10]	1.21842	FALSE
ha57_2_3	ha57_2	na - anemia level	[3]mild	f	0.149485	0.0868891	1.72041	0.0853575	0.0578153	2.27248	16	55.9952	34.0872	0.00331067	0.00194946	(10,20]	10	(1,10]	1.16124	FALSE
hml35_04_0	hml35_04	result of malaria rapid test	[0]negative	f	2.80423	2.61589	1.072	0.283722	67.9797	266.358	10	99.6246	2397.22	0	0.00194045	(1,10]	10	(1,10]	16.5143	FALSE
v704_51	v704	partner's occupation	[51]arts	f	-1.24609	1.54333	-0.807404	0.419434	28.2737	373.399	12	99.7322	4107.39	0	0.00183147	(10,20]	10	(1,10]	0.287628	FALSE
v305_13_0	v305_13	ever used method	[0]no	f	-0.0298593	0.142285	-0.209855	0.833781	0.0918969	2.54968	10	60.7794	22.9471	0.00631616	0.00182079	(1,10]	10	(1,10]	0.970582	FALSE
v754z_0	v754z	aids: dk ways to avoid aids	[0]no: knows ways	f	0.487759	0.104925	4.64865	3.34115e-06	0.0427973	1.72816	10	42.1351	15.5535	0.0768124	0.00169359	(1,10]	10	(1,10]	1.62866	FALSE
d103c_4	d103c	ever been insulted or made to feel bad by husband/partner	[4]yes, but frequency in last 12 months missing	f	-2.59131	2.06541	-1.25462	0.209617	46.3413	144.962	11	99.3102	1449.62	1.91847e-305	0.00159197	(10,20]	10	(1,10]	0.074922	FALSE
d119xd_0	d119xd	friend: person respondent went to seek help	[0]no	f	1.09514	1.09179	1.00306	0.315831	16.3991	135.376	14	99.2613	1759.89	0	0.00156857	(10,20]	10	(1,10]	2.98959	FALSE
d115j_0	d115j	former partner: person who has ever physically hurt respondent	[0]no	f	-0.0479063	1.74744	-0.0274151	0.978129	42.3903	205.344	14	99.513	2669.48	0	0.00153082	(10,20]	10	(1,10]	0.953223	FALSE
h43_2_8	h43_2	drugs for intestinal parasites in last 6 months	[8]don't know	f	-5.03007	2.04171	-2.46365	0.013753	49.4493	157.506	12	99.3651	1732.56	0	0.00149595	(10,20]	10	(1,10]	0.00653834	FALSE
d119h_0	d119h	own family: person respondent went to seek help	[0]no	f	0.960009	0.652397	1.47151	0.141153	5.86166	168.522	14	99.4066	2190.78	0	0.0014163	(10,20]	10	(1,10]	2.61172	FALSE
v848_0	v848	people with aids should be blamed for bringing disease to co	[0]disagree	f	0.312954	0.0726958	4.30498	1.67004e-05	0.0327048	2.87746	11	65.2471	28.7746	0.00135513	0.00139248	(10,20]	10	(1,10]	1.36746	FALSE
v704_52	v704	partner's occupation	[52]crafts in service sector	f	0.527291	0.133987	3.9354	8.30567e-05	0.0872192	2.03404	12	50.8369	22.3745	0.0216273	0.00116598	(10,20]	10	(1,10]	1.69434	FALSE
hc15_01_1	hc15_01	height: lying or standing	[1]lying	f	-0.178824	0.168226	-1.063	0.287781	0.204896	3.02742	12	66.9685	33.3016	0.000470096	0.00116383	(10,20]	10	(1,10]	0.836253	FALSE
ha57_2_2	ha57_2	na - anemia level	[2]moderate	f	0.245876	0.0968801	2.53794	0.0111506	0.0272039	1.2398	16	19.3421	18.5971	0.232577	0.00113668	(10,20]	10	(1,10]	1.27874	FALSE
v305_11_0	v305_11	ever used method	[0]no	f	1.34906	1.32713	1.01652	0.30938	20.7181	104.689	12	99.0448	1151.58	4.40034e-240	0.0010975	(10,20]	10	(1,10]	3.85382	FALSE
hv120_12_0	hv120_12	children eligibility for height/weight and hemoglobin	[0]not eligible	f	0.066243	0.122313	0.541586	0.588104	0	1	13	0	8.68944	0.729202	0.00108453	(10,20]	10	(1,10]	1.06849	FALSE
v739_3	v739	who decides how to spend money	[3]respondent and other person	f	-5.5971	2.10014	-2.66511	0.00769643	43.6089	174.341	10	99.4264	1569.07	0	0.000972795	(1,10]	10	(1,10]	0.00370859	FALSE
v754b_8	v754b	aids: abstain from sex	[8]dk	f	-0.422483	0.15497	-2.72622	0.00640649	0.0850431	1.66352	10	39.8867	14.9717	0.0917156	0.000966484	(1,10]	10	(1,10]	0.655418	FALSE
v754c_8	v754c	aids: use condoms during sex	[8]dk	f	-0.422483	0.15497	-2.72622	0.00640649	0.0850431	1.66352	10	39.8867	14.9717	0.0917156	0.000966484	(1,10]	10	(1,10]	0.655418	FALSE
v754d_8	v754d	aids: only one sex partner	[8]dk	f	-0.422483	0.15497	-2.72622	0.00640649	0.0850431	1.66352	10	39.8867	14.9717	0.0917156	0.000966484	(1,10]	10	(1,10]	0.655418	FALSE
v631_3	v631	problem if became pregnant	[3]no problem	f	0.178465	0.110418	1.61626	0.106037	0.0295846	1.31235	11	23.8009	13.1235	0.216848	0.000943618	(10,20]	10	(1,10]	1.19538	FALSE
d118a_0	d118a	husband/partner: person who hurt respondent during a pregnancy	[0]no	f	1.15875	1.05194	1.10154	0.270664	17.4754	171.724	16	99.4177	2575.87	0	0.000858357	(10,20]	10	(1,10]	3.18594	FALSE
v845_0	v845	knows someone denied social events because of aids last 12 m	[0]no	f	-0.241417	0.0824362	-2.92854	0.00340563	0	1	10	0	5.30187	0.807239	0.000851816	(1,10]	10	(1,10]	0.785514	FALSE
b10_04_7	b10_04	completeness of information	[7]month - age/year imputed	f	-5.51641	3.05528	-1.80553	0.0709913	92.4534	145.347	10	99.312	1308.12	5.44139e-276	0.000808019	(1,10]	10	(1,10]	0.00402027	FALSE
v754b_0	v754b	aids: abstain from sex	[0]no	f	0.0305813	0.0912043	0.335305	0.737395	0.0516823	3.13601	10	68.1124	28.2241	0.000874979	0.000791126	(1,10]	10	(1,10]	1.03105	FALSE
v754o_0	v754o	aids: avoid sharing razor blades with aids patient	[0]no	f	0.124886	0.0702451	1.77786	0.0754273	0.017439	1.59288	10	37.2207	14.3359	0.110867	0.000735953	(1,10]	10	(1,10]	1.13302	FALSE
v704_23	v704	partner's occupation	[23]mid level in telecomunications / transport or construction	f	-0.659251	0.456383	-1.44451	0.148594	2.16102	13.0357	12	92.3287	143.392	3.32165e-25	0.000722675	(10,20]	10	(1,10]	0.517238	FALSE
v704_32	v704	partner's occupation	[32]lower level in telecomunications / transport or construction	f	-2.37486	2.02612	-1.17212	0.241148	48.8212	209.041	12	99.5216	2299.45	0	0.000707692	(10,20]	10	(1,10]	0.0930272	FALSE
v479_23	v479	source for injection by health worker	[23]pharmacy	f	-2.78005	1.42277	-1.95397	0.0507052	21.5424	61.9773	11	98.3865	619.773	1.01912e-126	0.000672729	(10,20]	10	(1,10]	0.0620356	FALSE
v847_0	v847	people with aids should be ashamed of themselves	[0]disagree	f	0.167174	0.0416042	4.01821	5.86423e-05	0.0015195	1.09425	10	8.6135	9.84828	0.362907	0.000615172	(1,10]	10	(1,10]	1.18196	FALSE
v379_12	v379	source known for any method	[12]governement health center	f	-1.84635	1.31239	-1.40686	0.15947	22.12	338.122	13	99.7042	4057.46	0	0.000600452	(10,20]	10	(1,10]	0.157813	FALSE
ha68_01_3	ha68_01	woman's highest educational level (questionnaire configuration)	[3]secondaire 2Ëme cycle	f	-3.58149	1.89823	-1.88675	0.0591934	39.5001	703.976	11	99.8579	7039.76	0	0.000583776	(10,20]	10	(1,10]	0.0278343	FALSE
v379_33	v379	source known for any method	[33]friends, relatives	f	-5.05503	2.01719	-2.50598	0.0122112	52.3001	183.716	13	99.4557	2204.6	0	0.000570035	(10,20]	10	(1,10]	0.00637716	FALSE
ha57_1_1	ha57_1	na - anemia level	[1]severe	f	-0.89404	1.31439	-0.680193	0.496382	27.2837	123.317	16	99.1891	1849.76	0	0.000555977	(10,20]	10	(1,10]	0.409	FALSE
ha68_02_3	ha68_02	woman's highest educational level (questionnaire configuration)	[3]secondaire 2Ëme cycle	f	-0.788415	0.504256	-1.56352	0.11793	2.47561	24.3314	11	95.8901	243.314	1.37953e-46	0.000540898	(10,20]	10	(1,10]	0.454565	FALSE
m44_1_0	m44_1	told where to go for pregnancy complications	[0]no	f	-2.62782	1.92739	-1.3634	0.172755	40.4901	165.483	11	99.3957	1654.83	0	0.00052394	(10,20]	10	(1,10]	0.0722358	FALSE
sinterp_0	sinterp	interpreter used	[0]no	f	2.32266	1.8665	1.24439	0.213357	44.9699	324.77	13	99.6921	3897.24	0	0.00048119	(10,20]	10	(1,10]	10.2027	FALSE
hb61_1_2	hb61_1	read consent statement - hiv	[2]parent/other responsible refused	f	-1.25014	1.85468	-0.674045	0.500283	43.6806	62.1551	13	98.3911	745.862	6.65265e-152	0.000428018	(10,20]	10	(1,10]	0.286466	FALSE
hv214_25	hv214	main wall material	[25]tin/cardborad/paper/bags	f	-4.85865	1.95245	-2.48849	0.0128286	41.3198	130.348	11	99.2328	1303.48	6.79038e-274	0.000407104	(10,20]	10	(1,10]	0.00776094	FALSE
v754f_1	v754f	aids: avoid sex homosexuals	[1]avoid homosexuals	f	-5.52072	2.05729	-2.68349	0.00728581	41.6833	102.542	10	99.0248	922.875	7.28317e-193	0.000394266	(1,10]	10	(1,10]	0.00400296	FALSE
hb65_1_3	hb65_1	result of man's individual interview	[3]postponed	f	-7.74924	1.1671	-6.63975	3.14218e-11	16.739	21.5267	13	95.3546	258.321	2.51071e-48	0.000356693	(10,20]	10	(1,10]	0.000431068	FALSE
m49e_1_8	m49e_1	during pregnancy - took quinine for malaria	[8]don't know	f	-5.29248	1.822	-2.90476	0.0036753	35.9229	99.7135	11	98.9971	997.135	7.74613e-208	0.000353181	(10,20]	10	(1,10]	0.00502928	FALSE
v754l_0	v754l	aids: limit number of sex partners	[0]no	f	0.00546505	0.0778342	0.070214	0.944023	0.00914934	1.18155	10	15.3651	10.6339	0.301639	0.000332874	(1,10]	10	(1,10]	1.00548	FALSE
v379_24	v379	source known for any method	[24]private doctor	f	-2.16066	2.32169	-0.93064	0.35204	58.5662	167.493	11	99.403	1674.93	0	0.000318607	(10,20]	10	(1,10]	0.115249	FALSE
v480_9	v480	syringe and needle from new, unopened package	[0]no	f	-6.09444	1.51982	-4.00996	6.07279e-05	29.4097	85.0112	13	98.8237	1020.13	8.7885e-211	0.000315329	(10,20]	10	(1,10]	0.00225537	FALSE
v704_73	v704	husband/partner's occupation	[73]technicien sup√£¬©rieur/t√£¬©l√£¬©communication	f	-3.1133	1.69136	-1.84071	0.0656637	33.6341	75.1178	12	98.6688	826.295	4.27194e-170	0.000304588	(10,20]	10	(1,10]	0.0444541	FALSE
v716_41	v716	respondent's occupation	[41]employes civils/ agents de service de la fonction publique	f	-4.6008	1.92731	-2.38716	0.0169791	44.2451	227.736	12	99.5609	2505.1	0	0.000279816	(10,20]	10	(1,10]	0.0100438	FALSE
v379_96	v379	source known for any method	[96]other	f	-4.04772	1.86698	-2.16805	0.0301545	41.329	116.264	12	99.1399	1278.9	1.58855e-267	0.000277703	(10,20]	10	(1,10]	0.0174622	FALSE
v754d_0	v754d	aids: only one sex partner	[0]no	f	0.0522722	0.0484487	1.07892	0.280624	0	1	10	0	6.85394	0.652323	0.00024847	(1,10]	10	(1,10]	1.05366	FALSE
v363_15	v363	preferred future method	[15]foam or jelly	f	-9.83324	0.999448	-9.83867	7.67158e-23	9.13972	13.306	10	92.4846	119.754	1.50065e-21	0.000205965	(1,10]	10	(1,10]	5.36386e-05	FALSE
hc13_01_6	hc13_01	result of measurement - height/weight	[6]other	f	-9.008	1.14581	-7.86168	3.7901e-15	15.2754	59.7328	12	98.3259	657.06	8.56781e-134	0.00019919	(10,20]	10	(1,10]	0.000122427	FALSE
hv101_05_9	hv101_05	relationship to head	[9]co-spouse	f	-8.88569	2.76167	-3.21751	0.0012931	83.3059	292.6	11	99.6582	2926	0	0.000196856	(10,20]	10	(1,10]	0.000138355	FALSE
v716_32	v716	respondent's occupation	[32]lower level in telecomunications / transport or construction	f	-6.78565	1.38883	-4.88588	1.02968e-06	22.7572	101.08	12	99.0107	1111.88	1.56805e-231	0.000162264	(10,20]	10	(1,10]	0.00112988	FALSE
v379_16	v379	source known for any method	[16]other public sector	f	-7.89928	1.79856	-4.392	1.12311e-05	34.9861	103.304	11	99.032	1033.04	1.4238e-215	0.000124775	(10,20]	10	(1,10]	0.000371011	FALSE
ha65_02_5	ha65_02	result of woman's individual interview	[5]partly completed	f	-9.58222	1.01932	-9.40057	5.42669e-21	9.60628	14.6109	10	93.1558	131.498	5.83355e-24	0.000124501	(1,10]	10	(1,10]	6.89438e-05	FALSE
v704_61	v704	partner's occupation	[61]agriculteurs/ pecheurs	f	-2.59415	0.60897	-4.2599	2.04515e-05	3.89458	63.147	11	98.4164	631.47	3.16678e-129	0.00361549	(10,20]	9	(1,10]	0.074709	FALSE
ha66_03_0	ha66_03	woman's highest educational level	[0]no education	f	-0.1984	0.208238	-0.952755	0.340714	0.234015	2.43439	10	58.9219	21.9095	0.00917024	0.00311786	(1,10]	9	(1,10]	0.820042	FALSE
hv201_14	hv201	source of drinking water	[14]public fountain	f	0.473063	0.0966898	4.89259	9.95194e-07	0.0667704	3.40297	11	70.6139	34.0297	0.000182571	0.00225972	(10,20]	9	(1,10]	1.6049	TRUE
mm6_03	mm6_03	years since sibling died	NA	f	-0.00183362	0.00406141	-0.451475	0.651647	6.8035e-05	1.91474	10	47.7735	17.2326	0.0451952	0.00213528	(1,10]	9	(1,10]	0.998168	FALSE
h42_2_0	h42_2	taking iron pills, sprinkles or syrup	[0]no	f	1.60228	2.08892	0.767036	0.44306	43.0205	127.991	10	99.2187	1151.92	2.90411e-242	0.00213223	(1,10]	9	(1,10]	4.96434	FALSE
d119i_0	d119i	husband/partner family: person respondent went to seek help	[0]no	f	1.33191	0.769072	1.73184	0.0833016	7.47802	163.653	13	99.389	1963.84	0	0.0019609	(10,20]	9	(1,10]	3.78828	FALSE
h42_2_8	h42_2	taking iron pills, sprinkles or syrup	[8]don't know	f	-4.90841	2.14761	-2.28552	0.0222825	45.4079	108.403	10	99.0775	975.625	3.10445e-204	0.00169296	(1,10]	9	(1,10]	0.00738422	FALSE
v304_18_0	v304_18	knows method	[0]no	f	-0.277981	0.125313	-2.21829	0.0265353	0.116406	5.7665	11	82.6585	57.665	9.99532e-09	0.00163505	(10,20]	9	(1,10]	0.757311	FALSE
ha66_03_1	ha66_03	woman's highest educational level	[1]primary	f	0.124831	0.145605	0.857327	0.391264	0.0481073	1.34135	10	25.4481	12.0721	0.209274	0.00138096	(1,10]	9	(1,10]	1.13296	FALSE
d119xe_0	d119xe	police: person respondent went to seek help	[0]no	f	-0.428509	0.0916601	-4.67497	2.93992e-06	0.00668983	1.05516	15	5.22757	14.7722	0.3939	0.00137728	(10,20]	9	(1,10]	0.65148	FALSE
v716_74	v716	respondent's occupation	[74]ouvriers de type artisanal	f	0.734188	0.133453	5.50149	3.76598e-08	0.0489277	1.42132	11	29.6428	14.2132	0.163488	0.00105518	(10,20]	9	(1,10]	2.08379	TRUE
v103_1	v103	childhood place of residence	[1]city	f	0.314991	0.167883	1.87625	0.0606207	0.156982	3.17605	9	68.5143	25.4084	0.00132514	0.00104696	(1,10]	9	(1,10]	1.37025	FALSE
v113_33	v113	source of drinking water	[33]borehole with pump	f	0.00701711	0.182105	0.0385333	0.969263	0.147959	2.33489	9	57.1715	18.6791	0.016673	0.000839088	(1,10]	9	(1,10]	1.00704	FALSE
hw15_2_1	hw15_2	height: lying or standing	[1]lying	f	-4.42293	2.47181	-1.78935	0.073559	66.5908	224.669	11	99.5549	2246.69	0	0.00083855	(10,20]	9	(1,10]	0.011999	FALSE
d105f_4	d105f	ever been threatened with knife/gun or other weapon by husband/partner	[4]yes, widow/divorce/separate/missing	f	-4.65281	2.2568	-2.06168	0.039238	44.6923	47.5054	9	97.895	380.043	3.46578e-77	0.00066814	(1,10]	9	(1,10]	0.00953482	FALSE
m57p_1_0	m57p_1	antenatal care: medical cabinet	[0]no	f	2.04984	0.784678	2.61233	0.00899274	7.01145	80.9661	12	98.7649	890.627	6.41678e-184	0.000656534	(10,20]	9	(1,10]	7.76665	FALSE
v769a_9	v769a	can get a female condom	[0]no	f	-7.98525	1.85232	-4.31094	1.62561e-05	30.3488	85.7144	9	98.8333	685.715	8.50853e-143	0.000641175	(1,10]	9	(1,10]	0.000340448	FALSE
hml7_1_14	hml7_1	brand of net	[14]yorkool	f	-2.3783	1.8002	-1.32113	0.186459	28.8912	154.806	9	99.354	1238.44	4.72723e-262	0.000635783	(1,10]	9	(1,10]	0.0927083	FALSE
v704_93	v704	partner's occupation	[93]retraite	f	-0.984964	1.39153	-0.707827	0.479053	20.8978	142.674	11	99.2991	1426.74	1.67274e-300	0.000577464	(10,20]	9	(1,10]	0.373453	FALSE
v704_92	v704	partner's occupation	[92]sousofficiers des forces armees	f	-1.9402	0.791393	-2.45163	0.014221	6.5661	53.6217	11	98.1351	536.217	7.97103e-109	0.00051482	(10,20]	9	(1,10]	0.143675	FALSE
v704_11	v704	husband/partner's occupation	[11]oficiais das for√ßas armadas	f	-3.66279	2.0778	-1.76282	0.0779303	46.7994	122.685	11	99.1849	1226.85	2.32581e-257	0.000468249	(10,20]	9	(1,10]	0.0256608	FALSE
v704_0	v704	husband/partner's occupation	[0]not working and was not absent the last 7 days	f	-2.64542	1.97396	-1.34016	0.180193	38.7887	648.594	10	99.8458	5837.34	0	0.000463511	(1,10]	9	(1,10]	0.0709758	FALSE
v704_81	v704	partner's occupation	[81]ouvriers de type industriel	f	-5.49727	1.9095	-2.8789	0.00399062	39.5581	98.8447	11	98.9883	988.447	5.75955e-206	0.000449626	(10,20]	9	(1,10]	0.00409792	FALSE
d115xe_0	d115xe	police/soldier: person who has ever physically hurt respondent	[0]no	f	3.24668	2.34571	1.38409	0.16633	65.269	211.477	12	99.5271	2326.25	0	0.000436801	(10,20]	9	(1,10]	25.7047	FALSE
v716_12	v716	respondent's occupation	[12]high level management / administration in health sector	f	-5.85646	1.61792	-3.61973	0.000294905	27.8836	45.2704	11	97.7911	452.704	5.53631e-91	0.000386032	(10,20]	9	(1,10]	0.00286136	FALSE
v716_93	v716	respondent's occupation	[93]retired	f	-4.92644	2.18266	-2.25708	0.024003	52.0642	250.852	11	99.6014	2508.52	0	0.000375988	(10,20]	9	(1,10]	0.00725224	FALSE
hc13_01_4	hc13_01	result of measurement - height/weight	[4]refused	f	-8.95838	1.07422	-8.33947	7.46263e-17	12.3908	75.3068	11	98.6721	753.068	2.51786e-155	0.000302146	(10,20]	9	(1,10]	0.000128654	FALSE
ha65_03_6	ha65_03	result of woman's individual interview	[6]incapacitated	f	-8.70985	2.25864	-3.85623	0.00011515	50.5092	163.482	10	99.3883	1471.34	2.9719996433867e-311	0.000247838	(1,10]	9	(1,10]	0.000164954	FALSE
ha65_1_7	ha65_1	result of woman's individual interview	[7]other	f	-7.10029	1.80475	-3.93423	8.34638e-05	35.2384	94.4385	11	98.9411	944.385	1.77588e-196	0.000233315	(10,20]	9	(1,10]	0.000824863	FALSE
v762ah_0	v762ah	na - source for condoms: public cs	[0]no	f	0.622525	0.358287	1.7375	0.0822982	1.22686	27.1319	11	96.3143	271.319	1.76333e-52	0.000214404	(10,20]	9	(1,10]	1.86363	FALSE
v312_18	v312	current contraceptive method	[18]standard days method (sdm)	f	-7.3494	1.04254	-7.04949	1.79575e-12	11.3258	59.0651	11	98.307	590.651	1.77261e-120	0.000180904	(10,20]	9	(1,10]	0.000642981	FALSE
v716_13	v716	respondent's occupation	[13]high level management in telecomunications / transport or co	f	-6.24855	1.6561	-3.77305	0.000161266	29.3691	45.6423	11	97.8091	456.423	8.90652e-92	0.000156753	(10,20]	9	(1,10]	0.00193325	FALSE
v379_26	v379	source known for any method	[26]fieldworker	f	-5.21391	2.10829	-2.47305	0.0133966	43.8775	166.263	10	99.3985	1496.37	1.1564733e-316	0.000146517	(1,10]	9	(1,10]	0.00544034	FALSE
hv101_03_9	hv101_03	relationship to head	[9]co-spouse	f	-10.2308	0.844915	-12.1086	9.50722e-34	7.39438	20.5902	11	95.1433	205.902	9.46999e-39	0.000118975	(10,20]	9	(1,10]	3.60442e-05	FALSE
v716_72	v716	respondent's occupation	[72]artisans d'art	f	-5.75991	1.7043	-3.37964	0.00072581	28.1673	50.7102	10	98.028	456.391	1.23301e-92	0.000112672	(1,10]	9	(1,10]	0.00315138	FALSE
hb65_01_3	hb65_01	result of man's individual interview	[3]postponed	f	-10.2685	1.22899	-8.35527	6.52823e-17	14.4291	24.8815	10	95.9809	223.933	3.11425e-43	8.55795e-05	(1,10]	9	(1,10]	3.47086e-05	FALSE
ha65_1_3	ha65_1	result of woman's individual interview	[3]postponed	f	-8.80658	0.969702	-9.08173	1.0686e-19	7.35328	7.85735	9	87.2731	62.8588	1.27735e-10	6.29809e-05	(1,10]	9	(1,10]	0.000149745	FALSE
ha33_01_2	ha33_01	completeness of information	[2]month and age	f	-8.37884	1.6649	-5.03264	4.83776e-07	30.008	88.7583	11	98.8733	887.583	2.99312e-184	4.52845e-05	(10,20]	9	(1,10]	0.000229677	FALSE
mm7_03	mm7_03	sibling's age at death	NA	f	0.0139529	0.00408309	3.41723	0.000632623	9.79711e-05	3.97291	9	74.8295	31.7833	0.000101844	0.00697634	(1,10]	8	(1,10]	1.01405	FALSE
d110b_0	d110b	ever had eye injuries, sprains, dislocations or burns because of husband/partner	[0]no	f	-0.61478	0.0754937	-8.14345	3.84157e-16	0	1	13	0	7.18805	0.84494	0.00521126	(10,20]	8	(1,10]	0.54076	TRUE
d110d_0	d110d	ever had wounds, broken bones, broken teeth or other serious injury because of h	[0]no	f	-0.512347	0.158335	-3.23585	0.00121281	0.141008	2.46059	11	59.3594	24.6059	0.00614467	0.00397223	(10,20]	8	(1,10]	0.599088	FALSE
v469q	v469q	na - times given food made from local grain	NA	f	0.0362981	0.0646947	0.561067	0.574752	0.019797	3.01011	8	66.7787	21.0708	0.00366678	0.00256847	(1,10]	8	(1,10]	1.03696	FALSE
hml20_12_0	hml20_12	person slept under an llin net	[0]no	f	0.339986	0.217924	1.56011	0.118733	0.0186533	1.04916	8	4.68531	7.34409	0.393953	0.00253792	(1,10]	8	(1,10]	1.40493	FALSE
hv101_10_13	hv101_10	relationship to head	[13]niece/nephew by blood	f	-1.33448	1.88587	-0.707618	0.479183	35.1354	154.632	10	99.3533	1391.69	4.82639e-294	0.00244879	(1,10]	8	(1,10]	0.263296	FALSE
v610_1	v610	husband approves fp	[1]approves	f	0.0627414	0.181669	0.345361	0.729823	0.213538	6.60989	8	84.8712	46.2692	7.74826e-08	0.00234159	(1,10]	8	(1,10]	1.06475	FALSE
v414q_0	v414q	gave child oil, fats, butter, products made of them	[0]no	f	-1.86309	1.05366	-1.76821	0.0770254	9.82328	159.216	9	99.3719	1273.73	1.11976e-269	0.00228866	(1,10]	8	(1,10]	0.155192	FALSE
v786b_0	v786b	woman's symptoms of sti	[0]no	f	-0.459686	0.132601	-3.46668	0.000526936	0.0908926	3.24523	8	69.1856	22.7166	0.00190944	0.00227639	(1,10]	8	(1,10]	0.631482	FALSE
v611_0	v611	discussed fp with partner	[0]never	f	0.0490077	0.153903	0.318433	0.750156	0.135934	4.26145	8	76.5338	29.8301	0.000102019	0.0022516	(1,10]	8	(1,10]	1.05023	FALSE
ha67_03	ha67_03	woman's highest year of education	NA	f	0.0149087	0.0292094	0.510409	0.609765	0.00248881	1.93225	8	48.247	13.5258	0.060288	0.00219696	(1,10]	8	(1,10]	1.01502	FALSE
mm1_09_1	mm1_09	sex of sibling	[1]male	f	-0.0457537	0.117554	-0.389215	0.697117	0.046917	1.67046	10	40.1361	15.0341	0.0900032	0.00210069	(1,10]	8	(1,10]	0.955277	FALSE
v469a	v469a	na - times gave child plain water	NA	f	-0.0491559	0.0627462	-0.783409	0.433387	0.0222118	4.16653	8	75.9992	29.1657	0.000134959	0.00190426	(1,10]	8	(1,10]	0.952033	FALSE
mm2_09_0	mm2_09	survival status of sibling	[0]dead	f	0.0894841	0.142256	0.629035	0.529326	0.0480482	1.41765	9	29.4607	11.3412	0.183106	0.00174138	(1,10]	8	(1,10]	1.09361	FALSE
v716_62	v716	respondent's occupation	[62]ouvriers agricoles et assimiles	f	-3.85718	1.05239	-3.66517	0.000247176	10.8888	158.384	10	99.3686	1425.46	2.44187e-301	0.00170557	(1,10]	8	(1,10]	0.0211275	FALSE
v3a05_0	v3a05	told about other family planning methods	[0]no	f	-1.43625	0.530823	-2.70569	0.00681619	3.31013	100.243	12	99.0024	1102.67	1.50823e-229	0.00169034	(10,20]	8	(1,10]	0.237819	FALSE
ha68_03_3	ha68_03	woman's highest educational level (questionnaire configuration)	[3]secondaire 2Ëme cycle	f	-1.34282	1.57171	-0.854367	0.392901	21.8001	119.995	9	99.1666	959.96	6.54102e-202	0.00162713	(1,10]	8	(1,10]	0.261109	FALSE
v785b_0	v785b	man's symptoms of sti	[0]no	f	-0.415689	0.106086	-3.91841	8.91352e-05	0.0411211	1.9659	8	49.1326	13.7613	0.055594	0.00158796	(1,10]	8	(1,10]	0.659885	FALSE
v612_0	v612	respondent approves fp	[0]disapproves	f	-0.238683	0.134678	-1.77224	0.0763546	0.0867973	2.98365	8	66.484	20.8856	0.00394326	0.00150462	(1,10]	8	(1,10]	0.787665	FALSE
v3a02_0	v3a02	told about side effects	[0]no	f	-0.209233	0.0508941	-4.11114	3.93708e-05	0	1	12	0	8.40223	0.676884	0.001491	(10,20]	8	(1,10]	0.811206	FALSE
v467i_2	v467i	getting medical help for self: concern no drugs available	[2]not a big problem	f	0.155188	0.0805405	1.92683	0.0540006	0.0435135	5.25557	10	80.9726	47.3001	3.45043e-07	0.00140517	(1,10]	8	(1,10]	1.16788	FALSE
v786g_0	v786g	woman's symptoms of sti	[0]no	f	-0.362023	0.101254	-3.5754	0.000349695	0.0306197	1.76507	8	43.345	12.3555	0.0894579	0.00138499	(1,10]	8	(1,10]	0.696266	FALSE
v786d_0	v786d	woman's symptoms of sti	[0]no	f	-0.38185	0.0907222	-4.209	2.56498e-05	0.0278454	1.78834	8	44.0823	12.5184	0.0847492	0.0013634	(1,10]	8	(1,10]	0.682597	FALSE
v479_26	v479	source for injection by health worker	[26]other private medical	f	-2.77362	2.33648	-1.18709	0.235191	48.4602	91.0916	9	98.9022	728.733	4.65222e-152	0.00132468	(1,10]	8	(1,10]	0.0624358	FALSE
v611_2	v611	discussed fp with partner	[2]more often	f	-0.000965148	0.140836	-0.00685297	0.994532	0.101698	3.28618	8	69.5696	23.0033	0.00170237	0.00132294	(1,10]	8	(1,10]	0.999035	FALSE
v467h_1	v467h	getting medical help for self: concern no provider	[1]big problem	f	-0.202751	0.0684018	-2.96412	0.0030355	0.0270615	3.33766	10	70.0389	30.039	0.000432071	0.00129868	(1,10]	8	(1,10]	0.816481	FALSE
v786a_0	v786a	woman's symptoms of sti	[0]no	f	-0.361576	0.127013	-2.84677	0.00441654	0.076925	2.92065	8	65.761	20.4445	0.00468541	0.00119485	(1,10]	8	(1,10]	0.696577	FALSE
v785f_0	v785f	man's symptoms of sti	[0]no	f	1.27408	2.1759	0.585542	0.558183	37.7006	609.804	8	99.836	4268.63	0	0.00119233	(1,10]	8	(1,10]	3.57541	FALSE
m15_2_32	m15_2	place of delivery	[32]medical center	f	-7.40468	2.17468	-3.40495	0.000661771	56.3922	274.074	12	99.6351	3014.81	0	0.00119169	(10,20]	8	(1,10]	0.000608399	FALSE
v786c_0	v786c	woman's symptoms of sti	[0]no	f	-0.365038	0.0863702	-4.22643	2.37425e-05	0.0114448	1.24456	8	19.6503	8.71191	0.274006	0.00118122	(1,10]	8	(1,10]	0.694171	FALSE
v785d_0	v785d	man's symptoms of sti	[0]no	f	-0.366284	0.0635016	-5.76811	8.01654e-09	0	1	8	0	6.37234	0.497007	0.00118094	(1,10]	8	(1,10]	0.693306	TRUE
h32n_1_0	h32n_1	fever/cough: other private	[0]no	f	10.2706	1.14093	9.0019	2.21849e-19	13.9268	51.9942	11	98.0767	519.942	2.41163e-105	0.00117484	(10,20]	8	(1,10]	28870.2	TRUE
v785g_0	v785g	man's symptoms of sti	[0]no	f	-0.358287	0.112029	-3.19817	0.00138302	0.0424552	2.01289	8	50.3202	14.0902	0.0495997	0.0010886	(1,10]	8	(1,10]	0.698872	FALSE
g102_0	g102	respondent circumcised	[0]no	f	-0.0249106	0.212718	-0.117106	0.906776	0.255149	3.09293	10	67.6682	27.8364	0.00101579	0.00106726	(1,10]	8	(1,10]	0.975397	FALSE
hv115_08_0	hv115_08	current marital status	[0]never married	f	-0.0650458	0.176266	-0.36902	0.712113	0	1	9	0	6.7851	0.559986	0.00100646	(1,10]	8	(1,10]	0.937025	FALSE
v704_96	v704	husband/partner's occupation	[96]others	f	-4.37016	1.84227	-2.37216	0.0176844	26.8609	258.345	8	99.6129	1808.42	0	0.00098808	(1,10]	8	(1,10]	0.0126493	FALSE
v786i_0	v786i	woman's symptoms of sti	[0]no	f	-0.262436	0.118578	-2.2132	0.0268839	0.0583274	2.2269	8	55.0946	15.5883	0.0291556	0.000917685	(1,10]	8	(1,10]	0.769175	FALSE
v786f_0	v786f	woman's symptoms of sti	[0]no	f	1.28791	1.74486	0.738116	0.460444	24.0927	286.362	8	99.6508	2004.53	0	0.00091382	(1,10]	8	(1,10]	3.6252	FALSE
s714d_0	s714d	heard about family planning at the school	[0]no	f	-0.299305	0.0961611	-3.11254	0.00185486	0.0298623	2.00344	8	50.0859	14.0241	0.0507543	0.000895215	(1,10]	8	(1,10]	0.741333	FALSE
v610_8	v610	husband approves fp	[8]don't know	f	-0.038367	0.122887	-0.312214	0.754878	0.0555524	1.90462	8	47.496	13.3323	0.0644137	0.000866667	(1,10]	8	(1,10]	0.96236	FALSE
h41b_1_8	h41b_1	ever received vitamin a dose	[8]don't know	f	-5.7112	2.71353	-2.10471	0.0353164	58.4758	293.517	8	99.6593	2054.62	0	0.000775464	(1,10]	8	(1,10]	0.00330871	FALSE
v113_22	v113	source of drinking water	[22]open well in yard/plot	f	0.019507	0.319727	0.0610115	0.95135	0.452183	2.71625	8	63.1845	19.0137	0.0081444	0.000766849	(1,10]	8	(1,10]	1.0197	FALSE
v786y_0	v786y	woman's symptoms of sti	[0]yes has symptoms	f	2.61017	3.1744	0.822255	0.410932	80.1765	273.061	8	99.6338	1911.43	0	0.000756186	(1,10]	8	(1,10]	13.6014	FALSE
v785j_0	v785j	man's symptoms of sti	[0]no	f	1.37293	1.95437	0.702493	0.482372	30.4596	411.461	8	99.757	2880.23	0	0.000756117	(1,10]	8	(1,10]	3.94689	FALSE
ha65_03_4	ha65_03	result of woman's individual interview	[4]refused	f	-9.3646	2.45171	-3.81963	0.000133654	53.5193	137.423	9	99.2723	1099.38	5.209e-232	0.000751012	(1,10]	8	(1,10]	8.5705e-05	FALSE
v704_41	v704	husband/partner's occupation	[41]directeur, lyc√©e et coll√®ge	f	-3.21691	2.20694	-1.45764	0.144941	48.3067	253.146	10	99.605	2278.31	0	0.000730597	(1,10]	8	(1,10]	0.0400786	FALSE
v785c_0	v785c	man's symptoms of sti	[0]no	f	1.49294	1.46219	1.02103	0.30724	16.9834	325.107	8	99.6924	2275.75	0	0.000728468	(1,10]	8	(1,10]	4.45014	FALSE
v785k_0	v785k	man's symptoms of sti	[0]no	f	-0.0210245	0.182899	-0.114952	0.908483	0.129819	2.06818	8	51.6483	14.4773	0.0433155	0.000715974	(1,10]	8	(1,10]	0.979195	FALSE
v786h_0	v786h	woman's symptoms of sti	[0]no	f	1.22192	1.66215	0.735146	0.46225	21.9098	195.271	8	99.4879	1366.9	5.61018e-291	0.000710901	(1,10]	8	(1,10]	3.3937	FALSE
v785e_0	v785e	man's symptoms of sti	[0]no	f	1.23718	1.51399	0.817165	0.413834	18.0943	162.291	8	99.3838	1136.04	4.76924e-241	0.00069016	(1,10]	8	(1,10]	3.44589	FALSE
v785a_0	v785a	man's symptoms of sti	[0]no	f	-0.260643	0.138206	-1.8859	0.0593078	0.0832867	2.38559	8	58.0816	16.6991	0.0194428	0.000678099	(1,10]	8	(1,10]	0.770556	FALSE
v786l_0	v786l	woman's symptoms of sti	[0]no	f	0.127512	0.312717	0.407754	0.683454	0.453026	3.18788	8	68.6312	22.3152	0.00224122	0.000669511	(1,10]	8	(1,10]	1.136	FALSE
v786e_0	v786e	woman's symptoms of sti	[0]no	f	-0.383981	0.13052	-2.94193	0.00326171	0	1	8	0	5.46616	0.603268	0.000653529	(1,10]	8	(1,10]	0.681144	FALSE
m2f_1_0	m2f_1	prenatal: trained birth att.	[0]no	f	1.44888	3.20623	0.451895	0.651345	81.4856	190.333	8	99.4746	1332.33	1.6863e-283	0.000633508	(1,10]	8	(1,10]	4.25833	FALSE
v785h_0	v785h	man's symptoms of sti	[0]no	f	1.20896	1.5624	0.773781	0.439061	19.2983	163.531	8	99.3885	1144.72	6.34521e-243	0.000574603	(1,10]	8	(1,10]	3.34999	FALSE
v786j_0	v786j	woman's symptoms of sti	[0]no	f	1.49873	2.22035	0.674999	0.499677	39.317	407.749	8	99.7548	2854.24	0	0.000568598	(1,10]	8	(1,10]	4.47602	FALSE
m15_1_33	m15_1	place of delivery	[33]medical post	f	-2.58338	0.929038	-2.7807	0.00542419	10.0416	82.2935	12	98.7848	905.228	4.66049e-187	0.000562903	(10,20]	8	(1,10]	0.0755186	FALSE
g119_1	g119	female circumcision: continue or be stopped	[1]continued	f	-0.199361	0.138801	-1.43631	0.150915	0.0795956	1.78814	10	44.0761	16.0933	0.0649587	0.000546529	(1,10]	8	(1,10]	0.819254	FALSE
v611_1	v611	discussed fp with partner	[1]once or twice	f	-0.0105524	0.0895319	-0.117862	0.906177	0.0190863	1.46039	8	31.525	10.2227	0.1763	0.000538703	(1,10]	8	(1,10]	0.989503	FALSE
v785y_0	v785y	man's symptoms of sti	[0]yes, has symptoms	f	2.64063	2.6953	0.979718	0.327225	57.4475	127.95	8	99.2184	895.649	4.17719e-189	0.000527201	(1,10]	8	(1,10]	14.022	FALSE
v785l_0	v785l	man's symptoms of sti	[0]no	f	-0.265372	0.271489	-0.97747	0.328337	0.224486	1.66143	8	39.8109	11.63	0.113402	0.000524766	(1,10]	8	(1,10]	0.76692	FALSE
v479_22	v479	source for injection by health worker	[22]dental clinic/office	f	-6.28703	2.06559	-3.0437	0.0023369	33.3434	79.7146	8	98.7455	558.002	2.67711e-116	0.000498079	(1,10]	8	(1,10]	0.00186027	FALSE
hc15_1_0	hc15_1	height: lying or standing	[0]not measured	f	-2.67187	2.62632	-1.01734	0.308991	54.5372	204.572	8	99.5112	1432.01	4.58188e-305	0.000497405	(1,10]	8	(1,10]	0.0691231	FALSE
v786x_0	v786x	woman's symptoms of sti	[0]no	f	1.51797	2.09435	0.724794	0.468578	34.7695	213.623	8	99.5319	1495.36	8.9166e-319	0.000432745	(1,10]	8	(1,10]	4.56296	FALSE
v379_25	v379	source known for any method	[25]fieldworker	f	-5.22032	2.47746	-2.10712	0.0351071	54.6168	120.366	9	99.1692	962.926	1.49822e-202	0.000429464	(1,10]	8	(1,10]	0.00540562	FALSE
ha33_4	ha33	completeness of ha32 information	[4]year and age - year ignored	f	-1.17535	1.07949	-1.0888	0.276242	10.2732	89.4814	9	98.8824	715.851	2.76512e-149	0.000427862	(1,10]	8	(1,10]	0.308711	FALSE
v785i_0	v785i	man's symptoms of sti	[0]no	f	-0.120809	0.119242	-1.01314	0.310995	0.0378596	1.53602	8	34.8967	10.7521	0.149802	0.000424625	(1,10]	8	(1,10]	0.886204	FALSE
hc70_01	hc70_01	height/age standard deviation (new who)	NA	f	3.7746e-06	1.50933e-05	0.250084	0.802522	0	1	9	0	7.54224	0.479411	0.000368473	(1,10]	8	(1,10]	1	FALSE
g100_0	g100	ever heard of female circumcision	[0]no	f	-3.59074	2.22655	-1.61269	0.106811	49.2542	474.434	10	99.7892	4269.91	0	0.000360862	(1,10]	8	(1,10]	0.027578	FALSE
ha65_01_7	ha65_01	result of woman's individual interview	[7]other	f	-6.98714	1.96353	-3.55845	0.00037305	34.0244	77.9903	9	98.7178	623.923	1.67984e-129	0.000348702	(1,10]	8	(1,10]	0.000923685	FALSE
v716_11	v716	respondent's occupation	[11]oficiais das for√ßas armadas	f	-2.26268	3.32179	-0.681161	0.49577	87.5781	157.432	8	99.3648	1102.02	1.07685e-233	0.000337585	(1,10]	8	(1,10]	0.104072	FALSE
m27_2_2	m27_2	flag for breastfeeding	[2]> interval by 1 mnth	f	-9.74848	1.28096	-7.61027	2.73523e-14	12.2757	17.1513	8	94.1695	120.059	7.44661e-23	0.000332681	(1,10]	8	(1,10]	5.83834e-05	FALSE
v786k_0	v786k	woman's symptoms of sti	[0]no	f	0.0345039	0.150996	0.228509	0.819251	0.0422526	1.30996	8	23.6615	9.16969	0.240702	0.000315348	(1,10]	8	(1,10]	1.03511	FALSE
v379_15	v379	source known for any method	[15]fieldworker	f	-7.55194	2.08818	-3.61653	0.000298584	43.2742	406.943	10	99.7543	3662.48	0	0.000312788	(1,10]	8	(1,10]	0.000525091	FALSE
hv103_0	hv103	slept last night	[0]no	f	0.414906	0.17706	2.34331	0.0191135	0	1	9	0	7.51102	0.482629	0.000295933	(1,10]	8	(1,10]	1.51423	FALSE
v785x_0	v785x	man's symptoms of sti	[0]no	f	1.57668	1.74348	0.904328	0.365822	23.9003	131.666	8	99.2405	921.663	1.00694e-194	0.000280554	(1,10]	8	(1,10]	4.83886	FALSE
hb65_02_5	hb65_02	result of man's individual interview	[5]partly completed	f	-7.00955	3.06669	-2.28571	0.0222714	74.2924	88.7966	8	98.8738	621.576	5.48988e-130	0.000270544	(1,10]	8	(1,10]	0.000903213	FALSE
g118_0	g118	female circumcision required by religion	[0]no	f	0.0597326	0.0891074	0.670344	0.502639	0	1	10	0	6.83074	0.654736	0.00023083	(1,10]	8	(1,10]	1.06155	FALSE
ha65_2_3	ha65_2	result of woman's individual interview	[3]postponed	f	-6.43288	2.75831	-2.33218	0.0196913	67.4059	69.5209	9	98.5616	556.167	6.14993e-115	0.000213713	(1,10]	8	(1,10]	0.00160781	FALSE
v130_9	v130	religion	[9]no religion	f	-6.31647	2.31587	-2.72747	0.00638212	47.9682	443.473	9	99.7745	3547.78	0	0.000189783	(1,10]	8	(1,10]	0.0018063	FALSE
b0_04_3	b0_04	child is twin	[3]3rd of multiple	f	-7.57852	2.07244	-3.65681	0.000255372	42.1344	58.6809	10	98.2959	528.128	5.42737e-108	0.000163443	(1,10]	8	(1,10]	0.000511319	FALSE
v379_14	v379	source known for any method	[14]mobile clinic	f	-6.04947	1.95882	-3.08832	0.00201291	37.8402	119.223	10	99.1612	1073.01	3.09006e-225	7.16703e-05	(1,10]	8	(1,10]	0.00235911	FALSE
hml12_2	hml12	type of mosquito bed net(s) person slept under last night	[2]both treated (itn) and untreated nets	f	-7.49187	1.85326	-4.04254	5.28749e-05	36.9368	53.3791	11	98.1266	533.791	2.63275e-108	7.06746e-05	(10,20]	8	(1,10]	0.000557597	FALSE
v704_62	v704	husband/partner's occupation	[62]architecte	f	-3.87172	1.12668	-3.43638	0.000589535	11.3191	233.613	9	99.5719	1868.91	0	0.0130699	(1,10]	7	(1,10]	0.0208226	FALSE
hovidx_01	hovidx_01	index to household schedule	NA	f	-0.115326	0.0374049	-3.08317	0.00204805	0.00707359	5.7395	7	82.5769	34.437	5.53867e-06	0.0110801	(1,10]	7	(1,10]	0.891076	FALSE
hb57_1_3	hb57_1	na - anemia level	[3]mild	f	0.692135	0.136421	5.07353	3.90507e-07	0.0849065	2.38	9	57.9832	19.04	0.0146472	0.00435847	(1,10]	7	(1,10]	1.99798	TRUE
v359_1	v359	last method discontinued in last 5 years	[1]pill	f	-0.280107	0.12314	-2.2747	0.0229237	0.102311	5.28185	10	81.0672	47.5366	3.11715e-07	0.00431467	(1,10]	7	(1,10]	0.755703	FALSE
m56_1_0	m56_1	sugar added to any of foods or liquids consumed yesterday	[0]no	f	-0.432974	0.168832	-2.56453	0.0103315	0.122887	3.04294	7	67.137	18.2576	0.0056196	0.00332217	(1,10]	7	(1,10]	0.648577	FALSE
v410a_0	v410a	gave child tea or coffee	[0]no	f	-0.355856	0.17816	-1.99739	0.0457826	0.119585	2.74177	7	63.5272	16.4506	0.0115291	0.00293008	(1,10]	7	(1,10]	0.700573	FALSE
hv130_03_0	hv130_03	member has been very sick for 3+ months last year	[0]no	f	-0.879895	0.207776	-4.23484	2.28718e-05	0.0752633	1.34587	7	25.6983	8.07519	0.232646	0.00288761	(1,10]	7	(1,10]	0.414826	FALSE
v359_9	v359	last method discontinued in last 5 years	[9]withdrawal	f	-3.25919	2.06453	-1.57866	0.114414	42.3081	216.15	10	99.5374	1945.35	0	0.00280747	(1,10]	7	(1,10]	0.0384194	FALSE
v360_1	v360	reason of last discontinuation	[1]became pregnant	f	-0.153356	0.104824	-1.46298	0.143472	0.044884	1.89471	10	47.2214	17.0524	0.0479021	0.00255551	(1,10]	7	(1,10]	0.857824	FALSE
hc1_03	hc1_03	child's age in months	NA	f	-0.0127977	0.00568378	-2.25162	0.0243464	0	1	8	0	3.47283	0.838095	0.00202202	(1,10]	7	(1,10]	0.987284	FALSE
m55b_2_0	m55b_2	first 3 days, given plain water	[0]no	f	2.62086	2.53909	1.0322	0.301976	44.6865	169.171	7	99.4089	1015.03	5.02359e-216	0.00192811	(1,10]	7	(1,10]	13.7475	FALSE
d124_0	d124	ever forced to have sex by anyone other than husband/partner in last 12 months	[0]no	f	-0.540006	0.183526	-2.94239	0.0032569	0.110915	1.92074	8	47.9367	13.4452	0.0619764	0.00192154	(1,10]	7	(1,10]	0.582745	FALSE
m55z_2_0	m55z_2	first 3 days, given nothing	[0]no	f	-2.83018	2.58926	-1.09305	0.274373	46.5735	193.374	7	99.4829	1160.25	1.92088e-247	0.00175442	(1,10]	7	(1,10]	0.0590019	FALSE
hb57_1_2	hb57_1	na - anemia level	[2]moderate	f	-1.21622	2.47114	-0.492168	0.622601	54.6989	380.75	9	99.7374	3046	0	0.00151023	(1,10]	7	(1,10]	0.296349	FALSE
b0_05_3	b0_05	child is twin	[3]3rd of multiple	f	-1.74413	5.00407	-0.348543	0.727433	174.307	188.01	7	99.4681	1128.06	1.77232e-240	0.00139797	(1,10]	7	(1,10]	0.174797	FALSE
d105g_0	d105g	ever cs physical violence by husband/partner	[0]never	f	0.492705	2.34399	0.210199	0.833512	37.8739	141.32	7	99.2924	847.923	6.78583e-180	0.00139497	(1,10]	7	(1,10]	1.63674	FALSE
ml19y_1_0	ml19y_1	for fever/conv: gave nothing	[0]no	f	0.210217	0.150847	1.39358	0.163445	0.044921	1.44103	7	30.6053	8.64619	0.194475	0.00138955	(1,10]	7	(1,10]	1.23395	FALSE
m37f_1	m37f_1	na - times gave child commercially produced baby formula	NA	f	0.0967528	0.0811525	1.19223	0.233169	0.0143042	1.51099	7	33.8181	9.06592	0.169904	0.00136064	(1,10]	7	(1,10]	1.10159	FALSE
hc15_03_1	hc15_03	height: lying or standing	[1]lying	f	0.22388	0.216604	1.03359	0.301328	0.0249121	1.06748	8	6.32147	7.47236	0.381406	0.00135737	(1,10]	7	(1,10]	1.25092	FALSE
v630h_0	v630h	discussed fp with friends/nbrs	[0]no	f	-0.328197	0.0784403	-4.18403	2.86383e-05	0.0108264	1.3496	7	25.9038	8.09758	0.231041	0.00134044	(1,10]	7	(1,10]	0.720221	FALSE
hv130_02_0	hv130_02	member has been very sick for 3+ months last year	[0]no	f	-0.577916	0.125531	-4.60377	4.14912e-06	0.0219438	1.21397	8	17.6255	8.49778	0.29075	0.00133246	(1,10]	7	(1,10]	0.561066	FALSE
m3f_1_0	m3f_1	assistance: trained birth att.	[0]no	f	-0.0921951	0.249596	-0.369377	0.711847	0.23255	2.61524	7	61.7626	15.6915	0.0155094	0.00132692	(1,10]	7	(1,10]	0.911927	FALSE
hb57_2_3	hb57_2	na - anemia level	[3]mild	f	-1.65176	2.15358	-0.766985	0.443091	41.4624	219.835	9	99.5451	1758.68	0	0.0012709	(1,10]	7	(1,10]	0.191712	FALSE
v360_12	v360	reason of last discontinuation	[12]difficult pregnancy, menopause	f	-6.34102	1.98983	-3.18672	0.00143894	39.006	122.955	10	99.1867	1106.6	1.74779e-232	0.00113263	(1,10]	7	(1,10]	0.0017625	FALSE
hv249_0	hv249	member of the hh died last -na	[0]	f	-0.298406	0.109789	-2.71798	0.0065682	0.0445947	2.72934	7	63.3611	16.376	0.0118719	0.00107338	(1,10]	7	(1,10]	0.742	FALSE
m3j_1_0	m3j_1	assistance: friends/relatives	[0]no	f	1.94245	1.02166	1.90127	0.0572672	8.92952	38.329	9	97.391	306.632	1.59557e-61	0.00101711	(1,10]	7	(1,10]	6.97584	FALSE
hv101_10_14	hv101_10	relationship to head	[14]niece/nephew by marriage	f	-4.48463	2.48321	-1.80598	0.0709215	55.0821	320.198	9	99.6877	2561.59	0	0.000999965	(1,10]	7	(1,10]	0.011281	FALSE
v359_2	v359	last method discontinued in last 5 years	[2]iud	f	-4.01953	2.3385	-1.71885	0.0856418	54.1291	143.008	10	99.3007	1287.07	1.91826e-271	0.000999283	(1,10]	7	(1,10]	0.0179614	FALSE
v360_8	v360	reason of last discontinuation	[8]inconvenient to use	f	-1.51655	1.9474	-0.778758	0.436123	37.6603	352.823	10	99.7166	3175.4	0	0.000955815	(1,10]	7	(1,10]	0.219468	FALSE
v630a_0	v630a	discussed fp with partner	[0]no	f	-0.11872	0.205091	-0.578864	0.562681	0.195999	3.2703	7	69.4218	19.6218	0.00323275	0.000941213	(1,10]	7	(1,10]	0.888057	FALSE
v360_6	v360	reason of last discontinuation	[6]access, availability	f	-2.71051	2.00008	-1.3552	0.175354	39.8751	422.758	10	99.7635	3804.82	0	0.000880644	(1,10]	7	(1,10]	0.0665027	FALSE
hv202_42	hv202	source of non-drinking water	[42]unprotected spring	f	-0.382729	0.174974	-2.18734	0.0287175	0.11695	2.81823	7	64.5167	16.9094	0.00962214	0.000872591	(1,10]	7	(1,10]	0.681998	FALSE
ml19a_1_0	ml19a_1	for fever/conv: consulted traditional healer	[0]no	f	9.26026	1.22101	7.58408	3.34864e-14	10.0156	75.1105	7	98.6686	450.663	3.53406e-94	0.000866818	(1,10]	7	(1,10]	10511.8	FALSE
m49f_1_0	m49f_1	during pregnancy - took resochine / rexochine for malaria	[0]no	f	-0.0471046	0.419453	-0.1123	0.910585	0.813706	3.56158	7	71.9226	21.3695	0.00157416	0.000835125	(1,10]	7	(1,10]	0.953988	FALSE
v131_10	v131	ethnicity	[10]bissa	f	-1.36723	1.89596	-0.721127	0.470831	39.2062	191.653	11	99.4782	1916.53	0	0.000825907	(10,20]	7	(1,10]	0.254812	FALSE
g105_0	g105	genital area sewn closed	[0]no	f	0.228631	0.164621	1.38883	0.164884	0.0735768	1.4625	9	31.6239	11.7	0.1651	0.000776074	(1,10]	7	(1,10]	1.25688	FALSE
h31d_1_8	h31d_1	had fever/cough in last 2 weeks: amount offered to drink	[8]don't know	f	-6.99384	2.02826	-3.44819	0.00056435	32.2542	69.2451	8	98.5559	484.716	1.54656e-100	0.000735491	(1,10]	7	(1,10]	0.000917513	FALSE
v360_3	v360	reason of last discontinuation	[3]husband disapproved	f	-0.00577742	0.119527	-0.0483358	0.961449	0	1	10	0	7.98831	0.535325	0.00071597	(1,10]	7	(1,10]	0.994239	FALSE
h32u_1_1	h32u_1	fever/cough: relatives / friends	[1]cs oth. priv. sector	f	0.84677	0.375991	2.2521	0.0243159	0	1	7	0	3.68223	0.719588	0.000705982	(1,10]	7	(1,10]	2.3321	FALSE
v469n	v469n	na - times given any green leafy vegetables	NA	f	-0.0666438	0.040808	-1.63311	0.102446	0	1	7	0	4.85564	0.562457	0.000644944	(1,10]	7	(1,10]	0.935528	FALSE
v630d_0	v630d	discussed fp with sister(s)	[0]no	f	-0.440691	0.17197	-2.5626	0.0103892	0.0766654	1.65502	7	39.5779	9.93014	0.127625	0.000598328	(1,10]	7	(1,10]	0.643592	FALSE
hv226_12	hv226	type of cooking fuel	[12]cardboard/paper	f	-4.57075	2.54329	-1.79718	0.0723075	44.5728	136.237	7	99.266	817.42	2.65128e-173	0.00059239	(1,10]	7	(1,10]	0.0103502	FALSE
v630x_0	v630x	discussed fp with others	[0]no	f	-0.531122	0.32344	-1.6421	0.100568	0.34364	2.11032	7	52.6139	12.6619	0.0487298	0.000565355	(1,10]	7	(1,10]	0.587945	FALSE
m29_2_4	m29_2	flag for abstinence	[4]during pregnancy in calendar	f	-4.56138	2.27183	-2.0078	0.0446649	50.9674	132.135	10	99.2432	1189.22	2.5791e-250	0.000560686	(1,10]	7	(1,10]	0.0104476	FALSE
silang_1	silang	interview language	[1]franÁais	f	-1.32129	2.62883	-0.502613	0.615236	54.9874	420.858	8	99.7624	2946	0	0.000539299	(1,10]	7	(1,10]	0.266792	FALSE
v630f_0	v630f	discussed fp with daughter(s)	[0]no	f	0.992782	2.00877	0.494225	0.621147	27.772	83.7525	7	98.806	502.515	2.41499e-105	0.000538519	(1,10]	7	(1,10]	2.69873	FALSE
v410a_8	v410a	gave child tea or coffee	[8]don't know	f	-5.83133	1.9655	-2.96684	0.00300875	26.1857	48.0407	7	97.9184	288.244	2.69791e-59	0.000533212	(1,10]	7	(1,10]	0.00293418	FALSE
h31d_1_0	h31d_1	had fever/cough in last 2 weeks: amount offered to drink	[0]nothing to drink	f	-7.19842	2.63575	-2.73107	0.00631288	55.334	341.736	8	99.7074	2392.15	0	0.000532381	(1,10]	7	(1,10]	0.000747765	FALSE
v414q_8	v414q	gave child oil, fats, butter, products made of them	[8]don't know	f	-9.10886	1.43216	-6.36021	2.01478e-10	15.7576	37.2844	8	97.3179	260.991	1.26567e-52	0.000513366	(1,10]	7	(1,10]	0.00011068	FALSE
g103_0	g103	flesh removed from genital area	[0]no	f	0.196017	0.154086	1.27212	0.203329	0	1	9	0	7.14974	0.520567	0.000497079	(1,10]	7	(1,10]	1.21655	FALSE
hc15_2_0	hc15_2	height: lying or standing	[0]not measured	f	-9.31766	2.6147	-3.56356	0.000365856	47.5729	201.941	7	99.5048	1211.64	1.44504e-258	0.000491211	(1,10]	7	(1,10]	8.98241e-05	FALSE
m49f_1_8	m49f_1	during pregnancy - took resochine / rexochine for malaria	[8]don't know	f	-1.70498	2.7206	-0.626693	0.530861	51.046	97.4765	7	98.9741	584.859	4.2995e-123	0.000488153	(1,10]	7	(1,10]	0.181776	FALSE
v469w	v469w	na - times gave child legumes (lentils, beans, peanuts)	NA	f	-0.0332951	0.0596461	-0.558211	0.5767	0	1	7	0	3.84192	0.698059	0.000487604	(1,10]	7	(1,10]	0.967253	FALSE
v630b_0	v630b	discussed fp with mother	[0]no	f	2.07375	2.77247	0.74798	0.454472	53.2727	161.765	7	99.3818	970.592	2.04832e-206	0.000487061	(1,10]	7	(1,10]	7.95463	FALSE
v630e_0	v630e	discussed fp with brother(s)	[0]no	f	-0.791649	0.388346	-2.03852	0.0414984	0.342675	1.49429	7	33.0786	8.96574	0.175514	0.000484669	(1,10]	7	(1,10]	0.453097	FALSE
v829_33	v829	place were last hiv test was taken	[33]detention center	f	-6.83848	2.57178	-2.65905	0.00783619	45.7343	142.636	7	99.2989	855.817	1.33478e-181	0.000470647	(1,10]	7	(1,10]	0.00107173	FALSE
hb55_02_6	hb55_02	result of measurement - hemoglobin	[6]other	f	-4.40614	2.78846	-1.58014	0.114075	53.4747	76.9948	7	98.7012	461.969	1.30197e-96	0.000450293	(1,10]	7	(1,10]	0.0122021	FALSE
ml19x_1_0	ml19x_1	for fever/conv: other	[0]no	f	1.55309	2.7375	0.567338	0.570485	51.7509	98.2067	7	98.9817	589.24	4.88169e-124	0.000407728	(1,10]	7	(1,10]	4.72605	FALSE
v113_44	v113	source of drinking water	[44]dam	f	-5.28415	2.34545	-2.25293	0.0242634	43.6486	154.358	8	99.3522	1080.5	4.82499e-229	0.000399146	(1,10]	7	(1,10]	0.00507133	FALSE
hc27_03_1	hc27_03	sex	[1]male	f	0.0690366	0.208912	0.330458	0.741054	0	1	8	0	1.80247	0.96996	0.000398242	(1,10]	7	(1,10]	1.07148	FALSE
ml19c_1_0	ml19c_1	for fever/conv: gave herbs	[0]no	f	-0.0554624	0.254101	-0.218269	0.827219	0.0319427	1.0751	7	6.98528	6.45059	0.374649	0.000368434	(1,10]	7	(1,10]	0.946048	FALSE
mm2_08_8	mm2_08	survival status of sibling	[8]don't know	f	-10.2516	0.847453	-12.0969	1.0961e-33	7.10856	14.8114	11	93.2485	148.114	9.10325e-27	0.000355844	(10,20]	7	(1,10]	3.53013e-05	FALSE
ml19b_1_0	ml19b_1	for fever/conv: gave tepid sponging	[0]no	f	5.50253	2.55943	2.14991	0.0315626	45.1663	110.48	7	99.0949	662.878	6.31439e-140	0.000348135	(1,10]	7	(1,10]	245.312	FALSE
hv101_04_9	hv101_04	relationship to head	[9]co-spouse	f	-6.10694	2.82041	-2.16527	0.0303672	62.9967	126.138	8	99.2072	882.965	2.2893e-186	0.000341511	(1,10]	7	(1,10]	0.00222735	FALSE
v412b_0	v412b	gave child other porridge/gruel	[0]no	f	-0.0179964	0.0840864	-0.214023	0.830529	0	1	7	0	1.89881	0.928766	0.000302914	(1,10]	7	(1,10]	0.982165	FALSE
v630g_0	v630g	discussed fp with mother-in-law	[0]no	f	1.21833	2.91221	0.418353	0.675689	58.6839	135.216	7	99.2604	811.298	5.57544e-172	0.000286682	(1,10]	7	(1,10]	3.38155	FALSE
hb66_1_8	hb66_1	man's highest educational level	[8]don't know	f	-7.02489	2.49143	-2.81962	0.00480804	55.2556	199.088	9	99.4977	1592.7	0	0.000286274	(1,10]	7	(1,10]	0.000889468	FALSE
d115xi_0	d115xi	friend/acquaintance: person who has ever physically hurt respondent	[0]no	f	5.33728	2.58518	2.06457	0.0389639	46.5139	384.94	7	99.7402	2309.64	0	0.000258492	(1,10]	7	(1,10]	207.946	FALSE
hb57_1_1	hb57_1	na - anemia level	[1]severe	f	-4.56962	2.23371	-2.04575	0.0407811	44.2215	98.8046	9	98.9879	790.437	2.36826e-165	0.000239859	(1,10]	7	(1,10]	0.0103619	FALSE
v630c_0	v630c	discussed fp with father	[0]no	f	6.79215	1.72966	3.92687	8.60574e-05	20.2462	49.2396	7	97.9691	295.438	7.76671e-61	0.000219928	(1,10]	7	(1,10]	890.827	FALSE
d115m_0	d115m	step-mother: person who has ever physically hurt respondent	[0]no	f	8.08509	1.26574	6.38765	1.68455e-10	14.0235	71.458	9	98.6006	571.664	2.88037e-118	0.000210578	(1,10]	7	(1,10]	3245.72	FALSE
hb57_01_3	hb57_01	anemia level	[3]mild	f	0.146377	0.122689	1.19307	0.232841	0	1	7	0	2.91846	0.81901	0.000160184	(1,10]	7	(1,10]	1.15763	FALSE
hv101_98	hv101	relationship to head	[98]don't know	f	-2.96794	3.89908	-0.761191	0.446543	105.56	133.465	7	99.2507	800.792	1.0383e-169	0.000144962	(1,10]	7	(1,10]	0.051409	FALSE
hb65_02_3	hb65_02	result of man's individual interview	[3]postponed	f	-9.05946	2.79738	-3.23855	0.00120138	61.746	134.664	8	99.2574	942.651	2.95086e-199	7.6473e-05	(1,10]	7	(1,10]	0.000116286	FALSE
hb66_01_8	hb66_01	man's highest educational level	[8]don't know	f	-10.2017	0.769999	-13.2489	4.57661e-40	3.50008	9.51072	7	89.4855	57.0643	1.77296e-10	6.67618e-05	(1,10]	7	(1,10]	3.71087e-05	FALSE
hb68_01_8	hb68_01	highest educational level (cs for prelimnary & final report)	[8]don't know	f	-10.2017	0.769999	-13.2489	4.57661e-40	3.50008	9.51072	7	89.4855	57.0643	1.77296e-10	6.67618e-05	(1,10]	7	(1,10]	3.71087e-05	FALSE
ha65_01_5	ha65_01	result of woman's individual interview	[5]partly completed	f	-10.7823	0.336195	-32.0715	1.10106e-225	0.373328	1.76285	8	43.2738	12.34	0.0899185	6.41709e-05	(1,10]	7	(1,10]	2.07641e-05	FALSE
v482a_0	v482a	arrange care of biological children under age 18	[0]no	f	-0.136492	0.153193	-0.890981	0.37294	0.128549	10.7486	7	90.6964	64.4913	5.47929e-12	0.00450401	(1,10]	6	(1,10]	0.872413	FALSE
h36c_1_1	h36c_1	vaccinated during polio campaign 2001	[1]yes	f	-1.84639	2.67187	-0.691046	0.489536	42.6158	270.518	6	99.6303	1352.59	2.57737e-290	0.00342646	(1,10]	6	(1,10]	0.157806	FALSE
sh111g_0	sh111g	has coocker	[0]no	f	2.07167	1.06155	1.95155	0.0509911	6.71781	359.504	6	99.7218	1797.52	0	0.00300057	(1,10]	6	(1,10]	7.9381	FALSE
v472i_0	v472i	mother had pumpink, carrots, squash (yellow or orange inside	[0]no	f	0.14735	0.301488	0.488742	0.625024	0.317065	3.67427	6	72.7837	18.3714	0.00251525	0.00270929	(1,10]	6	(1,10]	1.15876	FALSE
hv101_11_13	hv101_11	relationship to head	[13]niece/nephew by blood	f	0.598423	0.240476	2.4885	0.0128284	0.0608865	1.20928	6	17.3058	6.04638	0.301733	0.00259161	(1,10]	6	(1,10]	1.81925	FALSE
v472r_0	v472r	mother had chocolates, sweets, candies, pastries, etc	[0]no	f	-0.527561	0.211052	-2.49967	0.012431	0.137613	2.54095	6	60.6446	12.7047	0.0263085	0.00257718	(1,10]	6	(1,10]	0.590043	FALSE
v471a_0	v471a	mother had tinned, powdered or fresh milk	[0]no	f	2.45139	2.53439	0.967251	0.333418	38.3472	429.919	6	99.7674	2149.59	0	0.00250664	(1,10]	6	(1,10]	11.6044	FALSE
sh111h_0	sh111h	has gas stove	[0]no	f	2.06905	0.968049	2.13734	0.0325702	5.52061	157.709	6	99.3659	788.543	3.48205e-168	0.00245028	(1,10]	6	(1,10]	7.9173	FALSE
v472e_0	v472e	mother had bread, noodles, other made from grains	[0]no	f	-0.419677	0.151904	-2.76278	0.00573114	0.0325129	1.37811	6	27.4367	6.89053	0.22891	0.00235267	(1,10]	6	(1,10]	0.657259	FALSE
h37y_1_0	h37y_1	nothing taken for fever	[0]no	f	2.59847	2.79921	0.928284	0.35326	62.2354	276.865	8	99.6388	1938.06	0	0.0023367	(1,10]	6	(1,10]	13.4431	FALSE
v472q_0	v472q	mother had oil, fats, butter, products made of them	[0]no	f	-0.305298	0.198656	-1.53681	0.124339	0.110085	2.84835	6	64.892	14.2418	0.0141444	0.0022767	(1,10]	6	(1,10]	0.736904	FALSE
h37c_1_0	h37c_1	aspirin taken for fever	[0]no	f	2.21606	2.60065	0.852118	0.394149	46.8765	231.375	7	99.5678	1388.25	8.47414e-297	0.00218751	(1,10]	6	(1,10]	9.17113	FALSE
h36d_1_1	h36d_1	vaccinated during polio campaign 2000	[1]yes	f	-2.02487	2.38263	-0.849844	0.395412	33.6102	112.13	6	99.1082	560.648	6.41268e-119	0.0021459	(1,10]	6	(1,10]	0.132011	FALSE
m3e_1_0	m3e_1	assistance: matrone/professional birth attendant	[0]no	f	2.24823	1.9188	1.17168	0.241325	21.5689	73.526	6	98.6399	367.63	2.79661e-77	0.00198955	(1,10]	6	(1,10]	9.47092	FALSE
ml13e_1_0	ml13e_1	combination with artemisinin taken for fever	[0]no	f	3.04513	2.50674	1.21478	0.224451	37.2653	349.476	6	99.7139	1747.38	0	0.00176242	(1,10]	6	(1,10]	21.0128	FALSE
s617d_0	s617d	read about fp on poster	[0]no	f	-0.384936	0.0699698	-5.50146	3.76669e-08	0	1	6	0	4.22902	0.516935	0.00175509	(1,10]	6	(1,10]	0.680494	TRUE
v469o	v469o	na - times given mango, papaya or other vit a rich fruits	NA	f	-2.58243	1.33671	-1.93194	0.0533673	10.6851	516.013	6	99.8062	2580.07	0	0.0014748	(1,10]	6	(1,10]	0.0755898	FALSE
v469h	v469h	na - times given tinned, powdered or fresh animal milk	NA	f	-0.160552	0.101983	-1.57431	0.115416	0.0225897	1.90913	6	47.6201	9.54565	0.0891816	0.00147264	(1,10]	6	(1,10]	0.851673	FALSE
hv115_01_2	hv115_01	current marital status	[2]living together	f	0.311397	0.29433	1.05799	0.290062	0.459647	11.0491	7	90.9495	66.2946	2.34617e-12	0.00139937	(1,10]	6	(1,10]	1.36533	FALSE
v3a07_17	v3a07	first source for current method	[17]other public	f	-2.81322	2.58319	-1.08905	0.276132	52.8515	242.03	8	99.5868	1694.21	0	0.00139259	(1,10]	6	(1,10]	0.0600114	FALSE
strans_0	strans	interpreter used	[0]no	f	3.45882	2.47406	1.39803	0.162104	48.7131	442.712	8	99.7741	3098.98	0	0.00137045	(1,10]	6	(1,10]	31.7795	FALSE
h37z_1_0	h37z_1	don't know if or what was taken	[0]no	f	4.04897	2.91311	1.38991	0.164556	58.7406	134.872	7	99.2586	809.229	1.56073e-171	0.00131032	(1,10]	6	(1,10]	57.3383	FALSE
v472g_0	v472g	mother had eggs	[0]no	f	-0.363402	0.196952	-1.84513	0.0650186	0.0960378	1.9032	6	47.4568	9.51598	0.0901705	0.001303	(1,10]	6	(1,10]	0.695307	FALSE
v414r_0	v414r	gave child chocolates, sweets, candies, pastries, etc	[0]no	f	-0.250436	0.144488	-1.73327	0.0830481	0.0587521	1.81939	7	45.0367	10.9164	0.0909958	0.00122514	(1,10]	6	(1,10]	0.778461	FALSE
v359_11	v359	last method discontinued in last 5 years	[11]implants/norplant	f	-4.26124	1.74607	-2.44048	0.0146679	26.9698	176.091	9	99.4321	1408.73	7.34094e-299	0.00116609	(1,10]	6	(1,10]	0.0141048	FALSE
m55c_2_0	m55c_2	first 3 days, given sugar/glucose water	[0]no	f	4.96713	3.4863	1.42475	0.154228	72.5688	339.88	6	99.7058	1699.4	0	0.00113877	(1,10]	6	(1,10]	143.613	FALSE
v469u	v469u	na - times gave child other fruits/vegetables	NA	f	0.0734168	0.0625915	1.17295	0.240816	0.00538625	1.30422	6	23.3261	6.52112	0.258759	0.00108256	(1,10]	6	(1,10]	1.07618	FALSE
v472f_0	v472f	mother had potatoes, cassave, or other tubers	[0]no	f	0.270884	0.0992534	2.72922	0.00634843	0	1	6	0	3.70776	0.59221	0.00105129	(1,10]	6	(1,10]	1.31112	FALSE
hb68_02_4	hb68_02	man's highest educational level (questionnaire configuration)	[4]higher	f	-3.35487	2.85887	-1.17349	0.240598	56.5287	227.629	7	99.5607	1365.77	6.24014e-292	0.00105076	(1,10]	6	(1,10]	0.034914	FALSE
h31b_1_0	h31b_1	short, rapid breaths	[0]no	f	0.250023	0.0990669	2.52378	0.01161	0	1	8	0	3.77204	0.805628	0.00104179	(1,10]	6	(1,10]	1.28405	FALSE
h37e_1_0	h37e_1	country specific taken for fever: amodiaquine/flavoquine	[0]no	f	5.81449	3.06887	1.89467	0.0581368	56.0049	163.513	6	99.3884	817.565	1.83338e-174	0.00099691	(1,10]	6	(1,10]	335.121	FALSE
v472h_0	v472h	mother had meat (beef, pork, lamb, chicken, etc)	[0]no	f	-0.233298	0.144943	-1.60959	0.107487	0.0332196	1.39598	6	28.3659	6.97992	0.222138	0.00098186	(1,10]	6	(1,10]	0.791917	FALSE
hv115_2	hv115	current marital status	[2]living together	f	0.381562	0.225046	1.69548	0.0899841	0.229003	5.86936	7	82.9624	35.2162	3.91317e-06	0.000981243	(1,10]	6	(1,10]	1.46457	FALSE
h37b_1_0	h37b_1	chloroquine taken for fever	[0]no	f	3.96837	3.00967	1.31854	0.187324	62.9402	186.96	7	99.4651	1121.76	4.09073e-239	0.000938388	(1,10]	6	(1,10]	52.898	FALSE
hv110_11_0	hv110_11	na - member still in school	[0]no	f	-0.091504	0.177982	-0.51412	0.607168	0.00242989	1.01177	6	1.16355	5.05886	0.408739	0.000876057	(1,10]	6	(1,10]	0.912558	FALSE
v765a_4	v765a	last sex reason used a condom	[4]does not trust partner	f	-0.399191	4.18604	-0.0953624	0.924027	104.224	123.694	6	99.1916	618.47	2.06512e-131	0.000839524	(1,10]	6	(1,10]	0.670863	FALSE
h37x_1_0	h37x_1	other taken for fever	[0]no	f	-0.149434	0.243458	-0.613797	0.53935	0.126932	1.40072	8	28.6082	9.80505	0.199893	0.000828161	(1,10]	6	(1,10]	0.861195	FALSE
ha63_02_4	ha63_02	result of measurement - hiv	[4]sample not tested/lost/damaged/insufficient	f	-7.45378	2.85872	-2.60738	0.00912381	48.6096	196.721	6	99.4917	983.605	2.12965e-210	0.000823565	(1,10]	6	(1,10]	0.000579247	FALSE
v472l_0	v472l	mother had any other fuits	[0]no	f	-0.0570656	0.109146	-0.522837	0.601088	0	1	6	0	4.91263	0.426636	0.000814319	(1,10]	6	(1,10]	0.944532	FALSE
v469r	v469r	na - times given food made from local roots/tuber	NA	f	-0.0971097	0.0556931	-1.74366	0.0812186	0	1	6	0	4.23718	0.515798	0.000751623	(1,10]	6	(1,10]	0.907456	FALSE
ml13f_1_1	ml13f_1	coartem taken for fever	[1]yes	f	-8.69083	3.06317	-2.8372	0.00455105	56.1061	514.94	6	99.8058	2574.7	0	0.000750517	(1,10]	6	(1,10]	0.000168121	FALSE
v472p_0	v472p	mother had cheese, yogurt , other milk products	[0]no	f	2.25522	3.07194	0.734135	0.462866	56.4086	570.698	6	99.8248	2853.49	0	0.000739482	(1,10]	6	(1,10]	9.53736	FALSE
v414r_8	v414r	gave child chocolates, sweets, candies, pastries, etc	[8]don't know	f	-6.10354	2.14646	-2.84354	0.00446155	31.4591	57.6068	7	98.2641	345.641	1.3312e-71	0.000733466	(1,10]	6	(1,10]	0.00223493	FALSE
sh03_04_11	sh03_04	relationship to head	[11]niece or nephew	f	0.665719	0.307035	2.16822	0.0301422	0.336634	2.13595	7	53.1824	12.8157	0.0460581	0.000706869	(1,10]	6	(1,10]	1.94589	FALSE
v472n_0	v472n	mother had fish or shellfish	[0]no	f	-0.0524846	0.134744	-0.389512	0.696897	0.016833	1.16231	6	13.9643	5.81154	0.324991	0.000672365	(1,10]	6	(1,10]	0.948869	FALSE
g121_01_0	g121_01	is daughter circumcised	[0]no	f	1.95232	2.02771	0.962822	0.335637	24.4634	132.897	6	99.2475	664.487	2.33827e-141	0.000667938	(1,10]	6	(1,10]	7.04501	FALSE
v767a_3	v767a	relationship with last sex partner	[3]other friend	f	-3.75492	2.94852	-1.27349	0.202844	51.8282	236.614	6	99.5774	1183.07	1.36383e-253	0.000658724	(1,10]	6	(1,10]	0.0234024	FALSE
v469c	v469c	na - times gave child fruit juice	NA	f	-2.38292	1.70251	-1.39965	0.161618	17.3486	511.73	6	99.8046	2558.65	0	0.000627441	(1,10]	6	(1,10]	0.0922805	FALSE
v472m_0	v472m	mother had liver, heart, other organs	[0]no	f	2.5574	2.28205	1.12066	0.262432	30.928	310.436	6	99.6779	1552.18	0	0.000614217	(1,10]	6	(1,10]	12.9022	FALSE
v762ai_0	v762ai	na - source for condoms: public cs	[0]no	f	1.89971	1.99659	0.95148	0.341361	23.5977	227.555	6	99.5605	1137.77	8.81987e-244	0.000552616	(1,10]	6	(1,10]	6.68398	FALSE
sh03_08_11	sh03_08	relationship to head	[11]niece or nephew	f	-2.07178	2.85118	-0.726642	0.467445	56.2278	111.194	7	99.1007	667.164	7.50342e-141	0.000543012	(1,10]	6	(1,10]	0.125961	FALSE
h32m_1_1	h32m_1	fever/cough: private health center/post	[1]yes	f	-9.22251	2.74595	-3.35859	0.000783426	52.2686	164.499	7	99.3921	986.995	5.80814e-210	0.000542605	(1,10]	6	(1,10]	9.87905e-05	FALSE
v716_3	v716	respondent's occupation	[3]technicians and associate professionals	f	-4.36324	1.77968	-2.4517	0.0142184	18.5056	93.8578	6	98.9346	469.289	3.3876e-99	0.000539864	(1,10]	6	(1,10]	0.0127371	FALSE
ha65_03_5	ha65_03	result of woman's individual interview	[5]partly completed	f	-8.89876	4.05805	-2.19287	0.028317	97.9087	172.37	6	99.4199	861.848	4.8025e-184	0.000519388	(1,10]	6	(1,10]	0.000136558	FALSE
v113_23	v113	source of drinking water	[23]open public well	f	-0.238235	0.0839618	-2.83742	0.00454793	0	1	6	0	1.75148	0.882351	0.000495621	(1,10]	6	(1,10]	0.788017	FALSE
hv115_04_2	hv115_04	current marital status	[2]living together	f	-3.36207	2.08198	-1.61484	0.106344	29.7797	82.8147	7	98.7925	496.888	3.93561e-104	0.000491568	(1,10]	6	(1,10]	0.0346633	FALSE
hv234_30	hv234	na - result of salt test for iodine (ppm)	[30]30 ppm	f	0.00786592	0.1444	0.0544732	0.956558	0.0507151	1.79199	6	44.1961	8.95995	0.110672	0.000472331	(1,10]	6	(1,10]	1.0079	FALSE
hv115_03_2	hv115_03	current marital status	[2]living together	f	-1.30196	3.14644	-0.413787	0.67903	68.7621	317.36	7	99.6849	1904.16	0	0.000460329	(1,10]	6	(1,10]	0.271999	FALSE
v379_32	v379	source known for any method	[32]religious institution	f	-6.4636	2.4794	-2.60692	0.00913606	48.634	146.042	8	99.3153	1022.29	1.83704e-216	0.000424121	(1,10]	6	(1,10]	0.00155917	FALSE
g107_22	g107	person who performed circumcision	[22]traditional birth attendant	f	-3.48629	2.80789	-1.2416	0.214383	54.7112	236.571	7	99.5773	1419.43	1.50636e-303	0.000397782	(1,10]	6	(1,10]	0.0306143	FALSE
m55e_2_0	m55e_2	first 3 days, given sugar/salt/water solution	[0]no	f	10.4534	2.52375	4.14199	3.44305e-05	37.8069	113.826	6	99.1215	569.129	9.44482e-121	0.000385134	(1,10]	6	(1,10]	34660.6	FALSE
v472j_0	v472j	mother had any dark green leafy vegetables	[0]no	f	-0.13161	0.0984986	-1.33616	0.181497	0	1	6	0	2.02018	0.846346	0.000385085	(1,10]	6	(1,10]	0.876683	FALSE
silang_3	silang	interview language	[3]dioula	f	1.45554	0.855332	1.70172	0.0888082	4.64357	26.0655	7	96.1635	156.393	3.43696e-31	0.000345401	(1,10]	6	(1,10]	4.28678	FALSE
d118p_0	d118p	father-in-law: person who hurt respondent during a pregnancy	[0]no	f	3.69111	3.88411	0.95031	0.341955	104.623	126.837	7	99.2116	761.024	4.05254e-161	0.000343752	(1,10]	6	(1,10]	40.0892	FALSE
v467a_2	v467a	getting medical help for self: know where to go	[2]small problem	f	-0.079103	0.142972	-0.553277	0.580074	0.0179547	1.17097	6	14.6006	5.85484	0.320601	0.000339507	(1,10]	6	(1,10]	0.923945	FALSE
m2e_1_0	m2e_1	prenatal: matrone/professional birth attendant	[0]no	f	3.73167	2.29019	1.62941	0.103225	36.5938	432.686	7	99.7689	2596.12	0	0.00032928	(1,10]	6	(1,10]	41.7487	FALSE
v472o_0	v472o	mother had food made from beans, peas, lentis, nuts	[0]no	f	0.112698	0.11668	0.965868	0.33411	0	1	6	0	1.89272	0.863782	0.000324136	(1,10]	6	(1,10]	1.11929	FALSE
hb52_01_2	hb52_01	read consent statement - hemoglobin	[2]parent/other responsible refused	f	-6.19982	3.42668	-1.80928	0.0704077	69.8875	158.167	6	99.3678	790.834	1.11237e-168	0.000277635	(1,10]	6	(1,10]	0.0020298	FALSE
v469l	v469l	na - times gave child other liquid	NA	f	-0.0187846	0.0418102	-0.449284	0.653227	0	1	6	0	2.96032	0.706103	0.000266201	(1,10]	6	(1,10]	0.981391	FALSE
ha68_02_4	ha68_02	woman's highest educational level (questionnaire configuration)	[4]supÈrieur	f	-3.92257	2.81726	-1.39234	0.16382	55.0787	295.619	7	99.6617	1773.71	0	0.000262011	(1,10]	6	(1,10]	0.0197901	FALSE
d115t_0	d115t	male friend: person who has ever physically hurt respondent	[0]no	f	7.4106	1.60966	4.60384	4.1478e-06	17.6723	89.0942	7	98.8776	534.565	2.99787e-112	0.000243646	(1,10]	6	(1,10]	1653.42	FALSE
sh118f_0	sh118f	canoe/fishing nets	[0]no	f	7.24711	2.67863	2.70552	0.00681968	50.0008	369.112	7	99.7291	2214.67	0	0.000241665	(1,10]	6	(1,10]	1404.04	FALSE
hb52_02_2	hb52_02	read consent statement - hemoglobin	[2]parent/other responsible refused	f	-10.1308	1.60815	-6.29968	2.98263e-10	14.9522	36.7302	6	97.2774	183.651	8.88399e-38	0.000236489	(1,10]	6	(1,10]	3.98332e-05	FALSE
ha63_1_4	ha63_1	result of measurement - hiv	[4]sample not tested/lost/damaged/insufficient	f	-6.80101	1.96203	-3.46631	0.000527658	34.0287	85.216	9	98.8265	681.728	6.13936e-142	0.000235536	(1,10]	6	(1,10]	0.00111265	FALSE
v472k_0	v472k	mother had mangoes, papayas, other vitamin a fruits	[0]no	f	-0.0827419	0.1266	-0.653567	0.51339	0	1	6	0	2.23601	0.815618	0.000233965	(1,10]	6	(1,10]	0.920589	FALSE
h32r_1_1	h32r_1	fever/cough: oth med.priv sect	[1]oth med. priv. sect.	f	-7.77133	2.28992	-3.39371	0.000689517	36.0658	64.9656	7	98.4607	389.794	4.36946e-81	0.000228028	(1,10]	6	(1,10]	0.000421654	FALSE
v312_15	v312	current contraceptive method	[15]foam or jelly	f	-8.4663	1.92386	-4.40069	1.07906e-05	25.1085	33.8208	7	97.0432	202.925	4.5247e-41	0.000207778	(1,10]	6	(1,10]	0.000210441	FALSE
v829_34	v829	place were last aids test was taken	[34]club activo 20-30	f	-5.98175	3.09579	-1.93222	0.0533322	57.087	495.635	6	99.7982	2478.17	0	0.000174627	(1,10]	6	(1,10]	0.00252441	FALSE
v716_82	v716	respondent's occupation	[82]chauffeurs	f	-0.157334	2.04497	-0.076937	0.938674	32.5055	49.8956	8	97.9958	349.269	1.76648e-71	0.000163773	(1,10]	6	(1,10]	0.854419	FALSE
ha68_01_4	ha68_01	woman's highest educational level (questionnaire configuration)	[4]supÈrieur	f	-2.03111	2.60651	-0.779243	0.435837	47.034	252.903	7	99.6046	1517.42	0	0.000137253	(1,10]	6	(1,10]	0.13119	FALSE
v829_19	v829	place where last hiv test was taken	[19] government health post	f	-5.81951	2.31345	-2.51551	0.011886	36.5545	51.7203	7	98.0665	310.322	5.01964e-64	0.000127577	(1,10]	6	(1,10]	0.00296907	FALSE
v312_4	v312	current contraceptive method	[4]diaphragm	f	-6.42848	3.0163	-2.13124	0.0330691	62.8182	78.4138	7	98.7247	470.483	1.91253e-98	9.96434e-05	(1,10]	6	(1,10]	0.00161491	FALSE
hml7_1_15	hml7_1	brand of net	[15]other/dk brand	f	-5.80327	2.60991	-2.22355	0.0261786	40.6024	183.36	6	99.4546	916.801	6.15005e-196	8.77274e-05	(1,10]	6	(1,10]	0.00301767	FALSE
hml12_03_2	hml12_03	type of mosquito bed net(s) person slept under last night	[2]both treated (itn) and untreated nets	f	-10.277	0.293107	-35.0623	2.53167e-269	0.0772176	1.12577	8	11.1719	7.88039	0.343259	3.06715e-05	(1,10]	6	(1,10]	3.44153e-05	FALSE
v471b_0	v471b	mother had tea or coffe	[0]no	f	-0.753286	0.272162	-2.76778	0.00564387	0.227945	4.38988	5	77.2203	17.5595	0.00150428	0.00628779	(1,10]	5	(1,10]	0.470817	FALSE
hc68_03_2	hc68_03	mother's highest educational level (for preliminary and final report)	[2]secondary	f	-5.33988	3.59647	-1.48476	0.137608	63.9518	134.319	5	99.2555	537.277	5.78929e-115	0.00404163	(1,10]	5	(1,10]	0.00479646	FALSE
hv101_13_3	hv101_13	relationship to head	[3]son/daughter	f	-2.78455	2.98295	-0.933488	0.350568	70.6504	170.897	8	99.4149	1196.28	4.49901e-254	0.00396507	(1,10]	5	(1,10]	0.061757	FALSE
hc68_03_0	hc68_03	mother's highest educational level (for preliminary and final report)	[0]no education	f	2.24642	4.17959	0.537475	0.59094	86.6985	208.718	5	99.5209	834.873	2.14444e-179	0.00373525	(1,10]	5	(1,10]	9.45386	FALSE
s240_0	s240	caretaker for children	[0]no	f	-0.517946	0.062343	-8.308	9.73279e-17	0.000147849	1.00354	5	0.353041	4.01417	0.404091	0.00360444	(1,10]	5	(1,10]	0.595743	TRUE
v851f_0	v851f	na - most married men only have sex with their wives	[0]no	f	0.40696	0.164751	2.47015	0.0135056	0.0847235	3.74579	5	73.3034	14.9832	0.00473626	0.00325321	(1,10]	5	(1,10]	1.50224	FALSE
hc7_03	hc7_03	weight/age percentile	NA	f	1.80069e-05	6.04895e-05	0.297687	0.765942	1.06285e-08	2.3973	6	58.2865	11.9865	0.034973	0.00318704	(1,10]	5	(1,10]	1.00002	FALSE
hv113_12_0	hv113_12	father alive	[0]no	f	0.904331	0.378952	2.3864	0.0170143	0.639866	2.60269	8	61.5782	18.2188	0.0110207	0.00314995	(1,10]	5	(1,10]	2.47028	FALSE
v482c_0	v482c	arrange care of non-biological children < 18	[0]no	f	-0.102214	0.0986763	-1.03585	0.300272	0.0208277	1.74021	6	42.5356	8.70105	0.121599	0.00302726	(1,10]	5	(1,10]	0.902837	FALSE
hc10_03	hc10_03	weight/height percentile	NA	f	-1.52866e-05	6.15068e-05	-0.248535	0.80372	1.1082e-08	2.07591	6	51.8284	10.3796	0.0651677	0.00292489	(1,10]	5	(1,10]	0.999985	FALSE
hml16_13	hml16_13	corrected age from individual file	NA	f	0.0164625	0.00877349	1.87639	0.0606017	0.000167619	1.6118	6	37.9574	8.05898	0.153015	0.00291099	(1,10]	5	(1,10]	1.0166	FALSE
v482b_0	v482b	primary caregiver of children under age 18	[0]no	f	-0.408879	0.0446825	-9.15076	5.65369e-20	0	1	6	0	4.49918	0.479993	0.00282053	(1,10]	5	(1,10]	0.664395	TRUE
mm6_04	mm6_04	years since sibling died	NA	f	-0.000889094	0.0061497	-0.144575	0.885046	0.00010105	1.93334	6	48.2762	9.66672	0.0852485	0.00275212	(1,10]	5	(1,10]	0.999111	FALSE
hv115_5	hv115	current marital status	[5]not living together	f	0.718579	0.0934016	7.69343	1.4324e-14	0.015032	1.34273	7	25.5249	8.05638	0.234002	0.00262655	(1,10]	5	(1,10]	2.05152	TRUE
hv101_11_14	hv101_11	relationship to head	[14]niece/nephew by marriage	f	-5.55325	4.52564	-1.22706	0.219799	101.858	371.228	5	99.7306	1484.91	2.674e-320	0.00260994	(1,10]	5	(1,10]	0.00387486	FALSE
hv101_13_8	hv101_13	relationship to head	[8]brother/sister	f	-6.47326	2.94667	-2.19681	0.028034	68.9728	150.724	8	99.3365	1055.07	1.51933e-223	0.0025579	(1,10]	5	(1,10]	0.00154418	FALSE
m65c_1_0	m65c_1	reason didn't deliver at health facility: too far/no transport	[0]no	f	0.385563	0.183698	2.0989	0.0358256	0.0915243	2.20059	6	54.5577	11.003	0.0513214	0.00219775	(1,10]	5	(1,10]	1.47044	FALSE
v829_28	v829	place were last hiv test was taken	[28]private mobile clinic	f	-1.93426	3.73553	-0.517802	0.604596	69.1258	147.809	5	99.3234	591.235	1.22239e-126	0.00218623	(1,10]	5	(1,10]	0.144531	FALSE
hv107_10	hv107_10	highest year of education	NA	f	0.0648763	0.0349346	1.85708	0.0632999	0	1	6	0	2.76127	0.736733	0.00212868	(1,10]	5	(1,10]	1.06703	FALSE
m73_1_32	m73_1	place baby was first checked	[32]medical center	f	-8.55447	3.56378	-2.40039	0.0163774	63.3655	531.611	5	99.8119	2126.44	0	0.00199209	(1,10]	5	(1,10]	0.000192682	FALSE
hv101_13_10	hv101_13	relationship to head	[10]other relative	f	0.344436	0.257893	1.33558	0.181688	0.0743467	1.16164	8	13.9147	8.13147	0.321144	0.00182366	(1,10]	5	(1,10]	1.41119	FALSE
hv106_10_8	hv106_10	highest educational level attained	[8]don't know	f	-12.6255	0.569667	-22.163	7.81466e-109	0.850935	2.14711	5	53.4258	8.58844	0.0722514	0.00169373	(1,10]	5	(1,10]	3.28701e-06	TRUE
hv109_10_8	hv109_10	educational attainment	[8]don't know	f	-12.6255	0.569667	-22.163	7.81466e-109	0.850935	2.14711	5	53.4258	8.58844	0.0722514	0.00169373	(1,10]	5	(1,10]	3.28701e-06	TRUE
hv115_02_5	hv115_02	current marital status	[5]not living together	f	1.03399	0.134438	7.69116	1.45804e-14	0.0109193	1.09196	7	8.42114	6.55173	0.364296	0.00165638	(1,10]	5	(1,10]	2.81225	TRUE
hv118_13_0	hv118_13	eligibility for male interview	[0]not eligible	f	3.72839	3.03968	1.22658	0.219982	73.28	168.54	8	99.4067	1179.78	1.66349e-250	0.00164162	(1,10]	5	(1,10]	41.6122	FALSE
ho101_01_0	ho101_01	free medical support last 12 months	[0]no	f	3.08372	2.15476	1.43112	0.152396	23.011	251.202	5	99.6019	1004.81	3.24153e-216	0.00156224	(1,10]	5	(1,10]	21.8395	FALSE
hc4_03	hc4_03	height/age percentile	NA	f	2.62958e-05	3.45617e-05	0.760835	0.446756	7.25152e-10	1.10767	6	9.72034	5.53835	0.353759	0.00152708	(1,10]	5	(1,10]	1.00003	FALSE
hv132_06_0	hv132_06	father has been very sick for 3+ months last year	[0]no	f	-0.264588	0.124313	-2.12841	0.0333032	0	1	5	0	3.24637	0.517474	0.00152494	(1,10]	5	(1,10]	0.767522	FALSE
h37d_1_0	h37d_1	ibuprofen/acetaminophen taken for fever	[0]no	f	5.92266	3.37034	1.75729	0.0788692	78.9967	368.35	7	99.7285	2210.1	0	0.00151764	(1,10]	5	(1,10]	373.402	FALSE
hv104_13_1	hv104_13	sex of household member	[1]male	f	-0.113965	0.204024	-0.558587	0.576443	0.00125163	1.00362	8	0.360791	7.02535	0.426246	0.00149818	(1,10]	5	(1,10]	0.892289	FALSE
s1012_1	s1012	dispositions to take care of the children under the age of 18	[1]yes	f	0.343477	0.0622612	5.51671	3.45396e-08	0	1	5	0	2.8165	0.588988	0.00148135	(1,10]	5	(1,10]	1.40984	TRUE
ho104_01_0	ho104_01	free material support last 12 months	[0]no	f	3.2753	1.71885	1.90552	0.0567126	14.5001	261.74	5	99.6179	1046.96	2.37367e-225	0.00147874	(1,10]	5	(1,10]	26.4511	FALSE
v472s_0	v472s	mother had other solid-semisolid food	[0]no	f	-0.149515	0.226842	-0.659113	0.509823	0.136018	2.83724	5	64.7545	11.349	0.0229098	0.0014249	(1,10]	5	(1,10]	0.861126	FALSE
m59_1_0	m59_1	child registered at birth	[0]no	f	-0.00926101	0.13768	-0.0672645	0.946371	0.0379897	1.70433	5	41.3259	6.81732	0.145863	0.00138555	(1,10]	5	(1,10]	0.990782	FALSE
hv101_13_4	hv101_13	relationship to head	[4]son/daughter-in-law	f	-12.8226	1.17392	-10.9229	8.95928e-28	10.4967	26.6747	8	96.2511	186.723	7.39766e-37	0.00134814	(1,10]	5	(1,10]	2.69918e-06	TRUE
hml17_13_0	hml17_13	flag for age from individual file	[0]no data from individual file	f	0.339719	0.305046	1.11366	0.265423	0.190539	1.53779	6	34.9716	7.68895	0.174232	0.00134298	(1,10]	5	(1,10]	1.40455	FALSE
hv101_13_5	hv101_13	relationship to head	[5]grandchild	f	-1.78838	2.10427	-0.849879	0.395392	34.9249	87.7575	8	98.8605	614.302	2.02439e-128	0.00127986	(1,10]	5	(1,10]	0.167231	FALSE
hv101_13_12	hv101_13	relationship to head	[12]not related	f	-10.9548	2.36094	-4.64001	3.48388e-06	44.2086	120.9	8	99.1729	846.3	1.88589e-178	0.00127145	(1,10]	5	(1,10]	1.74742e-05	FALSE
v467d_0	v467d	getting medical help for self: distance to health facility	[0]no problem	f	0.280435	0.117689	2.38285	0.0171794	0.0412628	2.78719	5	64.1216	11.1488	0.0249421	0.00127014	(1,10]	5	(1,10]	1.3237	FALSE
m65a_1_0	m65a_1	reason didn't deliver at health facility: cost too much	[0]no	f	2.62115	3.30705	0.792596	0.428013	65.3792	418.175	6	99.7609	2090.88	0	0.00114579	(1,10]	5	(1,10]	13.7516	FALSE
m65d_1_0	m65d_1	reason didn't deliver at health facility: don't trust facility/poor quality serv	[0]no	f	6.6735	2.18566	3.05331	0.00226333	28.2394	136.251	6	99.2661	681.254	5.55032e-145	0.00112893	(1,10]	5	(1,10]	791.161	FALSE
v851l_0	v851l	na - most married women only have sex with their husbands	[0]no	f	0.217052	0.0547135	3.96707	7.2763e-05	0	1	5	0	3.17647	0.528739	0.00112758	(1,10]	5	(1,10]	1.24241	FALSE
sh110b_0	sh110b	has chain saw	[0]no	f	0.316732	0.072321	4.37953	1.18933e-05	0	1	5	0	1.21332	0.875901	0.00107995	(1,10]	5	(1,10]	1.37263	FALSE
m65f_1_0	m65f_1	reason didn't deliver at health facility: husband/family didn't allow	[0]no	f	4.91598	2.66382	1.84547	0.0649696	42.0153	156.671	6	99.3617	783.356	4.61036e-167	0.00103824	(1,10]	5	(1,10]	136.454	FALSE
sqlang_1	sqlang	questionnaire language	[1]franÁais	f	3.76613	1.34309	2.80407	0.00504621	10.5375	81.7074	6	98.7761	408.537	4.28673e-86	0.00103727	(1,10]	5	(1,10]	43.2125	FALSE
v467c_0	v467c	getting medical help for self: getting money needed for tx	[0]no problem	f	-0.0770339	0.106718	-0.721848	0.470388	0.0306213	2.4439	5	59.0818	9.77559	0.0443823	0.00101584	(1,10]	5	(1,10]	0.925858	FALSE
v023	v023	stratification used in sample design	NA	f	0.00199991	0.0133868	0.149394	0.881243	0.000620855	3.77897	6	73.5378	18.8949	0.00201075	0.00100896	(1,10]	5	(1,10]	1.002	FALSE
hv117_13_0	hv117_13	eligibility for female interview	[0]not eligible	f	1.92541	2.67134	0.720765	0.471054	56.4842	135.834	8	99.2638	950.838	5.02939e-201	0.0010038	(1,10]	5	(1,10]	6.85796	FALSE
m55d_2_0	m55d_2	first 3 days, given gripe water	[0]no	f	9.32677	2.72747	3.41957	0.000627195	36.5912	80.9339	5	98.7644	323.736	8.19485e-69	0.000983771	(1,10]	5	(1,10]	11234.8	FALSE
hv115_01_5	hv115_01	current marital status	[5]not living together	f	0.475788	0.109877	4.33019	1.48982e-05	0.021346	1.35874	7	26.4025	8.15245	0.227146	0.000968341	(1,10]	5	(1,10]	1.60928	FALSE
ho102_01_0	ho102_01	free emotional support last 12 months	[0]no	f	-0.179996	0.132954	-1.35383	0.175791	0.0077977	1.09039	5	8.28941	4.36155	0.359282	0.000964468	(1,10]	5	(1,10]	0.835273	FALSE
hc1_3	hc1_3	child's age in months	NA	f	0.00022457	0.00439412	0.051107	0.95924	0	1	6	0	3.63532	0.603018	0.000956112	(1,10]	5	(1,10]	1.00022	FALSE
hv115_05_5	hv115_05	current marital status	[5]not living together	f	-4.06646	2.61978	-1.55222	0.120611	47.5239	168.066	7	99.405	1008.4	1.36434e-214	0.00091566	(1,10]	5	(1,10]	0.0171379	FALSE
ho101_02_0	ho101_02	free medical support last 12 months	[0]no	f	2.62188	2.49697	1.05003	0.293706	30.9649	255.574	5	99.6087	1022.29	5.25929e-220	0.000913704	(1,10]	5	(1,10]	13.7616	FALSE
v851g_0	v851g	na - young women should wait for sex until marriage	[0]no	f	-0.0469008	0.246802	-0.190034	0.849283	0.183477	3.92281	5	74.5081	15.6912	0.00346274	0.000913486	(1,10]	5	(1,10]	0.954182	FALSE
hv120_13_0	hv120_13	children eligibility for height/weight and hemoglobin	[0]not eligible	f	0.469163	0.28583	1.64141	0.100713	0	1	7	0	3.26946	0.774345	0.000895241	(1,10]	5	(1,10]	1.59866	FALSE
m65e_1_0	m65e_1	reason didn't deliver at health facility: no female provider	[0]no	f	4.49678	2.89978	1.55073	0.120967	50.0115	211.81	6	99.5279	1059.05	9.84322e-227	0.000861689	(1,10]	5	(1,10]	89.7275	FALSE
v414t_0	v414t	gave child meat, poultry, fish, shellfish, eggs (cs)	[0]no	f	-0.0904904	0.130258	-0.694699	0.487244	0	1	6	0	4.26005	0.512614	0.000847711	(1,10]	5	(1,10]	0.913483	FALSE
m65b_1_0	m65b_1	reason didn't deliver at health facility: facility not open	[0]no	f	0.303171	0.44432	0.682324	0.495034	0.673664	2.40167	6	58.3623	12.0084	0.0346735	0.000842549	(1,10]	5	(1,10]	1.35415	FALSE
sh15a_01_0	sh15a_01	highest educational level	[0]no education, preschool	f	-3.82421	1.65409	-2.31197	0.0207794	13.395	248.564	5	99.5977	994.257	6.2698e-214	0.000806968	(1,10]	5	(1,10]	0.0218356	FALSE
hv106_13_0	hv106_13	highest educational level attained	[0]no education, preschool	f	-0.0522956	0.199317	-0.262375	0.793033	0	1	8	0	4.24719	0.750907	0.000778355	(1,10]	5	(1,10]	0.949048	FALSE
ml19z_1_0	ml19z_1	for fever/conv: don't know if something else was done	[0]no	f	8.43874	2.43929	3.4595	0.000541179	29.1761	70.7854	5	98.5873	283.142	4.68356e-60	0.00077239	(1,10]	5	(1,10]	4622.71	FALSE
hv201_34	hv201	source of drinking water	[34]open well in dwelling	f	-2.26255	1.32031	-1.71366	0.0865913	8.57757	105.531	5	99.0524	422.122	4.61035e-90	0.000764135	(1,10]	5	(1,10]	0.104084	FALSE
ha35_01_1	ha35_01	smoking	[1]yes	f	-2.51507	2.46019	-1.02231	0.306636	29.9203	118.802	5	99.1583	475.207	1.54118e-101	0.000742171	(1,10]	5	(1,10]	0.0808573	FALSE
v467b_0	v467b	getting medical help for self: getting permission to go	[0]no problem	f	0.234424	0.108536	2.15987	0.0307826	0.00271573	1.04623	5	4.41834	4.1849	0.38156	0.00070404	(1,10]	5	(1,10]	1.26418	FALSE
hv033	hv033	ultimate area selection pro-na	NA	f	1.09114e-06	1.26868e-06	0.860057	0.389758	3.85161e-12	2.52152	5	60.3414	10.0861	0.0390024	0.00067714	(1,10]	5	(1,10]	1	FALSE
v762bi_0	v762bi	na - source for female condoms: public cs	[0]no	f	3.51785	2.25472	1.56022	0.118709	24.8369	78.4186	5	98.7248	313.675	1.21519e-66	0.000666138	(1,10]	5	(1,10]	33.712	FALSE
hv240_0	hv240	na - household has a chimney, hood or neither	[0]neither chimney or hood	f	-0.287487	0.276689	-1.03902	0.298794	0.136996	1.59188	5	37.1813	6.36753	0.173331	0.000658139	(1,10]	5	(1,10]	0.750146	FALSE
ml11_1_0	ml11_1	child has fever now	[0]no	f	-0.040549	0.120539	-0.336399	0.73657	0	1	5	0	1.97009	0.741261	0.000646726	(1,10]	5	(1,10]	0.960262	FALSE
v471c_0	v471c	mother had any other liquid	[0]no	f	-0.0984792	0.0978002	-1.00694	0.313962	0	1	5	0	2.13978	0.710067	0.000599506	(1,10]	5	(1,10]	0.906215	FALSE
m55k_1_0	m55k_1	first 3 days, given powdered milk for baby	[0]no	f	5.25143	3.00162	1.74953	0.0801992	53.6612	244.53	6	99.5911	1222.65	3.64788e-262	0.000571031	(1,10]	5	(1,10]	190.838	FALSE
m49g_1_8	m49g_1	during pregnancy - took aspirine / paracetamol for malaria	[8]don't know	f	-2.49307	3.43093	-0.726646	0.467443	58.2001	132.695	5	99.2464	530.782	1.47143e-113	0.000569051	(1,10]	5	(1,10]	0.0826559	FALSE
sh123a_1	sh123a	household had no access to food at any time in last four weeks	[1]yes	f	-0.0439595	0.213283	-0.206109	0.836706	0.136246	2.83943	5	64.7816	11.3577	0.0228249	0.000568084	(1,10]	5	(1,10]	0.956993	FALSE
idxchl_01	idxchl_01	index to household schedule	NA	f	-0.0208716	0.030224	-0.690565	0.489839	0.00136598	1.44024	5	30.5673	5.76098	0.217724	0.000547895	(1,10]	5	(1,10]	0.979345	FALSE
h36e_1_0	h36e_1	vaccinated during other polio campaign	[0]no	f	-0.0773007	0.328976	-0.234974	0.814229	0.05713	1.11472	5	10.2912	4.45887	0.347452	0.000542073	(1,10]	5	(1,10]	0.925611	FALSE
v630i_0	v630i	discussed fp with son(s)	[0]no	f	3.88786	3.60527	1.07838	0.280863	64.251	106.407	5	99.0602	425.629	8.04965e-91	0.000536593	(1,10]	5	(1,10]	48.8062	FALSE
hb64_2_2	hb64_2	consent for additional tests	[2]parent/other responsible refused	f	-10.5683	1.46342	-7.22161	5.13756e-13	12.1548	20.8819	6	95.2112	104.409	6.21079e-21	0.000530831	(1,10]	5	(1,10]	2.57196e-05	FALSE
h36a_1_8	h36a_1	vaccinated during campaign a : multi-anti gens	[8]don't know	f	-8.43845	2.9159	-2.89394	0.00380439	42.263	236.371	5	99.5769	945.483	2.32497e-203	0.000530071	(1,10]	5	(1,10]	0.000216385	FALSE
h36b_1_8	h36b_1	vaccinated during campaign b : polio, april-may	[8]don't know	f	-8.43845	2.9159	-2.89394	0.00380439	42.263	236.371	5	99.5769	945.483	2.32497e-203	0.000530071	(1,10]	5	(1,10]	0.000216385	FALSE
sh110d_0	sh110d	has iron	[0]no	f	-0.324511	0.119748	-2.70994	0.00672961	0	1	5	0	3.21842	0.521961	0.000527881	(1,10]	5	(1,10]	0.722881	FALSE
m65g_1_0	m65g_1	reason didn't deliver at health facility: not necessary	[0]no	f	0.251705	0.196006	1.28417	0.199084	0.0591936	1.35645	6	26.2783	6.78226	0.237344	0.000519043	(1,10]	5	(1,10]	1.28622	FALSE
hc55_03_3	hc55_03	result of measurement - hemoglobin	[3]not present/other	f	-7.71151	2.54833	-3.02611	0.00247724	31.7722	66.2873	5	98.4914	265.149	3.54268e-56	0.000512411	(1,10]	5	(1,10]	0.000447643	FALSE
v469y	v469y	na - times gave child foods made with oil, fat, butter	NA	f	-0.0414349	0.0628776	-0.658976	0.509911	0	1	5	0	2.84919	0.583372	0.000502968	(1,10]	5	(1,10]	0.959412	FALSE
m65h_1_0	m65h_1	reason didn't deliver at health facility: not customary	[0]no	f	0.404125	0.436515	0.925798	0.354551	0.487294	1.83164	6	45.404	9.15819	0.102919	0.00047797	(1,10]	5	(1,10]	1.49799	FALSE
s241_0	s241	caretaker for children < 18 years old	[0]no	f	0.0124882	0.201027	0.0621222	0.950466	0	1	5	0	1.5924	0.810157	0.000472281	(1,10]	5	(1,10]	1.01257	FALSE
hv115_04_5	hv115_04	current marital status	[5]not living together	f	-1.16948	1.02131	-1.14508	0.252175	6.80738	24.4984	7	95.9181	146.991	3.34729e-29	0.000450518	(1,10]	5	(1,10]	0.310527	FALSE
v3a07_27	v3a07	first source for current method	[27]other private medical	f	-5.20154	3.40748	-1.52651	0.126883	57.8135	248.282	5	99.5972	993.129	1.10064e-213	0.000448188	(1,10]	5	(1,10]	0.00550807	FALSE
v829_41	v829	place where last hiv test was taken	[41]home	f	0.0290301	0.139395	0.208258	0.835028	0.0125663	1.1216	5	10.8416	4.4864	0.344164	0.000429915	(1,10]	5	(1,10]	1.02946	FALSE
hc15_03_0	hc15_03	height: lying or standing	[0]not measured	f	-13.6618	0.387244	-35.2795	1.21099e-272	0.484575	2.92199	5	65.7768	11.688	0.0198289	0.000421733	(1,10]	5	(1,10]	1.16617e-06	FALSE
v467f_0	v467f	getting medical help for self: not wanting to go alone	[0]no problem	f	0.153844	0.0796096	1.93248	0.0533001	0	1	5	0	3.20369	0.524336	0.000385188	(1,10]	5	(1,10]	1.16631	FALSE
d123_1	d123	first intercourse was wanted or forced	[1]wanted to	f	-0.0288667	0.0877519	-0.328958	0.742188	0.0144835	1.56806	6	36.2271	7.84032	0.165259	0.000382843	(1,10]	5	(1,10]	0.971546	FALSE
v851e_0	v851e	na - married men should only have sex with their wives	[0]no	f	0.0137528	0.180763	0.0760821	0.939354	0.0663185	1.84098	5	45.681	7.3639	0.117862	0.000378507	(1,10]	5	(1,10]	1.01385	FALSE
d119k_0	d119k	current/former boyfriend: person respondent went to seek help	[0]no	f	7.90228	2.35414	3.35676	0.000788627	38.3298	118.998	7	99.1596	713.986	5.84428e-151	0.000371209	(1,10]	5	(1,10]	2703.43	FALSE
hb68_1_8	hb68_1	man's highest educational level (for preliminary and final report)	[8]don't know	f	-5.12266	2.78758	-1.83767	0.0661107	46.0662	160.128	6	99.3755	800.641	8.40789e-171	0.000343524	(1,10]	5	(1,10]	0.00596013	FALSE
m65x_1_0	m65x_1	reason didn't deliver at health facility: other	[0]no	f	0.0434511	0.190397	0.228213	0.81948	0.0289754	1.14879	6	12.9516	5.74393	0.331938	0.000342671	(1,10]	5	(1,10]	1.04441	FALSE
v379_34	v379	source known for any method	[34]table shop	f	-4.65365	2.693	-1.72805	0.0839787	50.258	268.077	7	99.627	1608.46	0	0.000340333	(1,10]	5	(1,10]	0.0095268	FALSE
v634_8	v634	husband knows that respondent is using contraception	[8]don't know	f	-9.99238	1.86076	-5.37005	7.87148e-08	16.5903	30.6948	5	96.7421	122.779	1.36118e-25	0.000322398	(1,10]	5	(1,10]	4.57474e-05	FALSE
silang_4	silang	interview language	[4]peul/foulfouldÈ	f	-2.56343	2.77708	-0.923066	0.355973	45.9939	341.389	6	99.7071	1706.95	0	0.000313104	(1,10]	5	(1,10]	0.0770401	FALSE
syf_1_0	syf_1	received yellow fever	[0]no	f	0.0773362	0.162067	0.477186	0.633229	0	1	5	0	2.65609	0.61692	0.00031217	(1,10]	5	(1,10]	1.08041	FALSE
hc15_01_0	hc15_01	height: lying or standing	[0]not measured	f	-8.28394	1.82801	-4.53167	5.85189e-06	16.328	105.219	5	99.0496	420.877	8.56929e-90	0.000298331	(1,10]	5	(1,10]	0.000252541	FALSE
hc15_02_0	hc15_02	height: lying or standing	[0]not measured	f	-8.37572	1.86657	-4.48724	7.21532e-06	16.934	75.6443	5	98.678	302.577	3.01226e-64	0.000289318	(1,10]	5	(1,10]	0.000230393	FALSE
v716_999	v716	respondent's occupation	[999]profession non pr√©cis√©e	f	-3.27896	2.90986	-1.12685	0.259808	50.3186	177.556	6	99.4368	887.782	1.17308e-189	0.000277628	(1,10]	5	(1,10]	0.0376675	FALSE
m57j_1_0	m57j_1	antenatal care: mobile brigade	[0]no	f	2.02451	1.01825	1.98822	0.0467879	6.97999	171.244	7	99.416	1027.46	1.02722e-218	0.000277145	(1,10]	5	(1,10]	7.57238	FALSE
d118v_0	d118v	teacher: person who hurt respondent during a pregnancy	[0]no	f	7.30479	2.62803	2.77957	0.00544304	47.6207	99.6805	7	98.9968	598.083	6.04262e-126	0.000243501	(1,10]	5	(1,10]	1487.41	FALSE
ml19a_2_0	ml19a_2	for fever/conv: consulted traditional healer	[0]no	f	13.0341	0.217212	60.0064	0	0	1	5	0	0.76402	0.943205	0.000242514	(1,10]	5	(1,10]	457765	FALSE
ho106_01_0	ho106_01	free social support last 12 months	[0]no	f	2.67233	1.67249	1.59781	0.110085	13.6973	112.441	5	99.1106	449.763	4.88647e-96	0.000239453	(1,10]	5	(1,10]	14.4736	FALSE
hv215_37	hv215	main roof material	[37]shingles	f	-7.15915	2.06287	-3.47049	0.000519513	29.0401	80.5062	7	98.7579	483.037	3.78726e-101	0.000238408	(1,10]	5	(1,10]	0.000777714	FALSE
v474g_0	v474g	tuberculosis spread by: drinking unboiled milk	[0]no	f	-0.255162	0.187561	-1.36042	0.173698	0.0197423	1.11784	5	10.5416	4.47135	0.345958	0.000233086	(1,10]	5	(1,10]	0.774791	FALSE
hw15_2_0	hw15_2	height: lying or standing	[0]not measured	f	-10.752	1.59783	-6.72913	1.70684e-11	12.2997	38.6866	5	97.4151	154.746	1.95625e-32	0.000183712	(1,10]	5	(1,10]	2.14023e-05	FALSE
hml7_1_18	hml7_1	brand of net	[18]serena	f	0.12834	0.122558	1.04717	0.29502	0	1	5	0	2.01486	0.733025	0.000176779	(1,10]	5	(1,10]	1.13694	FALSE
g107_98	g107	person who performed circumcision	[98]don't know	f	0.142399	0.266187	0.534957	0.59268	0	1	6	0	3.331	0.649099	0.000166202	(1,10]	5	(1,10]	1.15304	FALSE
h31b_1_8	h31b_1	short, rapid breaths	[8]don't know	f	-7.83388	3.09391	-2.53203	0.0113404	57.0189	228.33	6	99.562	1141.65	1.27628e-244	0.000160982	(1,10]	5	(1,10]	0.000396087	FALSE
b10_03_2	b10_03	completeness of information	[2]month and age - year imputed	f	-5.71471	3.58691	-1.59321	0.111113	63.7521	127.295	5	99.2144	509.18	6.92485e-109	0.000156187	(1,10]	5	(1,10]	0.00329712	FALSE
hv115_03_5	hv115_03	current marital status	[5]not living together	f	0.135626	0.131997	1.02749	0.30419	0	1	7	0	2.09641	0.910622	0.000155616	(1,10]	5	(1,10]	1.14525	FALSE
v469v	v469v	na - times gave child meat, poultry, fish, shellfish, eggs	NA	f	0.000374551	0.0582025	0.0064353	0.994865	0	1	5	0	0.878696	0.927597	0.000141781	(1,10]	5	(1,10]	1.00037	FALSE
v704_999	v704	husband/partner's occupation	[999]profession non pr√©cis√©e	f	-0.0410362	0.21501	-0.190857	0.848638	0.0308228	1.10926	6	9.84962	5.54629	0.352897	0.000140282	(1,10]	5	(1,10]	0.959794	FALSE
v851k_0	v851k	na - married women should only have sex with their husbands	[0]no	f	0.0394734	0.121857	0.323931	0.74599	0	1	5	0	1.84084	0.765003	0.000137187	(1,10]	5	(1,10]	1.04026	FALSE
hml17_03_2	hml17_03	flag for age from individual file	[2]month and age - year imputed	f	-5.20377	2.36742	-2.19808	0.0279435	38.1462	43.854	7	97.7197	263.124	6.41498e-54	0.000128566	(1,10]	5	(1,10]	0.00549581	FALSE
v851a_0	v851a	na - young men should wait for sex until marriage	[0]no	f	0.0710158	0.100151	0.709087	0.478271	0	1	5	0	1.68336	0.793738	0.000118709	(1,10]	5	(1,10]	1.0736	FALSE
b10_01_7	b10_01	completeness of information	[7]month - a, y imp	f	-5.70493	4.2035	-1.35719	0.174722	87.4427	102.215	5	99.0217	408.86	3.3868e-87	0.000108672	(1,10]	5	(1,10]	0.00332952	FALSE
hv101_08_9	hv101_08	relationship to head	[9]co-spouse	f	-9.68768	1.59443	-6.07597	1.23239e-09	11.8324	18.4155	5	94.5698	73.6622	3.82219e-15	0.000103828	(1,10]	5	(1,10]	6.2043e-05	FALSE
hv101_01_8	hv101_01	relationship to head	[8]brother/sister	f	-4.20181	4.64018	-0.905528	0.365186	106.794	129.749	5	99.2293	518.998	5.21057e-111	9.29764e-05	(1,10]	5	(1,10]	0.0149684	FALSE
hv101_01_6	hv101_01	relationship to head	[6]parent	f	-4.1219	4.33789	-0.950208	0.342006	93.1569	103.676	5	99.0355	414.705	1.84844e-88	8.78515e-05	(1,10]	5	(1,10]	0.0162137	FALSE
ha65_02_3	ha65_02	result of woman's individual interview	[3]postponed	f	-10.9664	0.675824	-16.2267	3.26491e-59	2.02101	4.24737	6	76.456	21.2368	0.000730696	8.61466e-05	(1,10]	5	(1,10]	1.72724e-05	FALSE
ha64_2_2	ha64_2	consent for additional tests	[2]parent/other responsible refused	f	-7.36201	1.87637	-3.92354	8.72584e-05	20.2067	25.2019	6	96.032	126.01	1.6715e-25	8.54559e-05	(1,10]	5	(1,10]	0.00063492	FALSE
g107_11	g107	person who performed circumcision	[11]doctor	f	-9.45585	1.71457	-5.515	3.48786e-08	17.269	67.579	6	98.5202	337.895	7.06166e-71	8.17477e-05	(1,10]	5	(1,10]	7.82307e-05	FALSE
b10_04_2	b10_04	completeness of information	[2]month and age - year imputed	f	-10.7486	0.349478	-30.7562	1.0095e-207	0	1	5	0	2.0267	0.730849	8.10576e-05	(1,10]	5	(1,10]	2.14749e-05	FALSE
sh15a_02_8	sh15a_02	highest educational level	[8]dk	f	-10.3705	0.339022	-30.5896	1.68252e-205	0	1	5	0	3.18437	0.527459	8.06929e-05	(1,10]	5	(1,10]	3.13422e-05	FALSE
ha65_01_3	ha65_01	result of woman's individual interview	[3]postponed	f	-8.23664	1.70161	-4.8405	1.29514e-06	13.5291	19.8625	5	94.9654	79.4501	2.2777e-16	7.21616e-05	(1,10]	5	(1,10]	0.000264773	FALSE
ha61_1_2	ha61_1	read consent statement - hiv	[2]parent/other responsible refused	f	-10.0293	0.37441	-26.787	4.58244e-158	0.284583	1.4187	7	29.5131	8.51222	0.202925	4.46001e-05	(1,10]	5	(1,10]	4.4089e-05	FALSE
v716_26	v716	respondent's occupation	[26]mid level in justice, information or foreign relations secto	f	-10.4306	0.606571	-17.1959	2.84825e-66	1.34612	4.56152	5	78.0775	18.2461	0.00110466	4.00021e-05	(1,10]	5	(1,10]	2.95164e-05	FALSE
hv101_03_98	hv101_03	relationship to head	[98]don't know	f	-7.72137	2.11241	-3.65523	0.000256948	21.4357	26.2897	5	96.1962	105.159	7.83563e-22	3.29161e-05	(1,10]	5	(1,10]	0.000443253	FALSE
b10_01_2	b10_01	completeness of information	[2]month and age - year imputed	f	-9.30419	0.456102	-20.3994	1.69338e-92	0.0230332	1.02264	5	2.21435	4.09058	0.393886	9.56822e-06	(1,10]	5	(1,10]	9.10415e-05	FALSE
hv133_05_0	hv133_05	mother/father dead or been -na	[0]	f	-0.656154	0.139645	-4.69873	2.61788e-06	0.057798	4.1004	4	75.6121	12.3012	0.0064195	0.00913539	(1,10]	4	(1,10]	0.518843	FALSE
hv133_03_0	hv133_03	mother/father dead or been -na	[0]	f	-0.590783	0.13081	-4.51634	6.29179e-06	0.0508399	4.26882	4	76.5743	12.8065	0.00507437	0.00812368	(1,10]	4	(1,10]	0.553894	FALSE
hv133_04_0	hv133_04	mother/father dead or been -na	[0]	f	-0.562217	0.124008	-4.53372	5.79544e-06	0.0408369	3.22918	4	69.0323	9.68753	0.0214178	0.00722819	(1,10]	4	(1,10]	0.569944	FALSE
hv133_06_0	hv133_06	mother/father dead or been -na	[0]	f	-0.477558	0.174724	-2.73321	0.00627212	0.0927362	4.61817	4	78.3464	13.8545	0.00311003	0.00562307	(1,10]	4	(1,10]	0.620296	FALSE
hv101_14_3	hv101_14	relationship to head	[3]son/daughter	f	-10.2914	3.08719	-3.33357	0.00085738	47.3594	205.392	5	99.5131	821.568	1.63454e-176	0.00553948	(1,10]	4	(1,10]	3.39247e-05	FALSE
hv133_07_0	hv133_07	mother/father dead or been -na	[0]	f	-0.500227	0.0851588	-5.87406	4.25253e-09	0	1	4	0	2.68493	0.442795	0.00537273	(1,10]	4	(1,10]	0.606393	TRUE
v305_16_0	v305_16	ever used method	[0]no	f	-0.512155	0.297638	-1.72073	0.0852996	0.14243	1.37847	6	27.4556	6.89233	0.228772	0.00482058	(1,10]	4	(1,10]	0.599203	FALSE
sh03_11_3	sh03_11	relationship to head	[3]son/daughter	f	-0.932715	0.243915	-3.82393	0.000131344	0	1	4	0	1.08283	0.781221	0.00464565	(1,10]	4	(1,10]	0.393484	FALSE
hv117_14_0	hv117_14	eligibility for female interview	[0]not eligible	f	6.36218	4.30319	1.47848	0.13928	92.2319	311.814	5	99.6793	1247.26	9.05927e-269	0.00373878	(1,10]	4	(1,10]	579.509	FALSE
hv133_09_0	hv133_09	mother/father dead or been -na	[0]	f	-0.358093	0.123651	-2.896	0.00377958	0	1	4	0	1.71525	0.633549	0.0033851	(1,10]	4	(1,10]	0.699008	FALSE
hv133_08_0	hv133_08	mother/father dead or been -na	[0]	f	-0.322805	0.116447	-2.77212	0.00556922	0.0112971	1.25313	4	20.2001	3.7594	0.288644	0.00304315	(1,10]	4	(1,10]	0.724115	FALSE
hb13_03_0	hb13_03	na - result of measurement - height/weight	[0]measured	f	4.88494	3.31672	1.47282	0.140799	43.2872	88.933	4	98.8756	266.799	1.52055e-57	0.00300993	(1,10]	4	(1,10]	132.282	FALSE
hv104_14_1	hv104_14	sex of household member	[1]male	f	3.49205	3.87094	0.902118	0.366994	74.582	241.437	5	99.5858	965.75	9.43642e-208	0.0029599	(1,10]	4	(1,10]	32.8532	FALSE
v232_1	v232	completeness of last termination information	[1]month and year	f	2.26759	1.52004	1.49179	0.135753	11.1755	49.6283	5	97.985	198.513	7.84396e-42	0.0029108	(1,10]	4	(1,10]	9.65606	FALSE
ha33_2_4	ha33_2	completeness of ha32 information	[4]year and age - year ignored	f	-1.87395	3.41515	-0.548717	0.5832	57.5653	152.474	5	99.3441	609.894	1.11888e-130	0.00259328	(1,10]	4	(1,10]	0.153516	FALSE
ha57_04_2	ha57_04	anemia level	[2]moderate	f	-2.78018	3.93465	-0.70659	0.479822	76.9018	178.424	5	99.4395	713.697	3.7704e-153	0.00257364	(1,10]	4	(1,10]	0.0620272	FALSE
hml17_07_4	hml17_07	flag for age from individual file	[4]year and age - year ignored	f	-2.81373	3.98843	-0.705472	0.480517	62.9377	102.62	4	99.0255	307.859	1.98095e-66	0.00238046	(1,10]	4	(1,10]	0.0599811	FALSE
h33y_1	h33y_1	vitamin a1 year	NA	f	-0.176886	0.0616532	-2.86905	0.00411707	0	1	5	0	1.66676	0.796747	0.00237586	(1,10]	4	(1,10]	0.837875	FALSE
v767a_5	v767a	relationship with last sex partner	[5]relative	f	-8.30165	3.22691	-2.57263	0.010093	51.2563	69.1965	5	98.5548	276.786	1.09871e-58	0.00213434	(1,10]	4	(1,10]	0.000248108	FALSE
h33d_1	h33d_1	vitamin a1 day	NA	f	0.00259206	0.00584079	0.443787	0.657197	5.9158e-05	1.57358	5	36.4507	6.29433	0.17822	0.00206048	(1,10]	4	(1,10]	1.0026	FALSE
ha54_04_0	ha54_04	currently pregnant	[0]no/don't know	f	3.36444	4.46451	0.753597	0.451091	98.8099	143.651	5	99.3039	574.606	4.85092e-123	0.00195167	(1,10]	4	(1,10]	28.9173	FALSE
hml3_4_0	hml3_4	net observed by interviewer	[0]not seen	f	-0.089766	0.28676	-0.313036	0.754254	0.102595	1.42153	4	29.6535	4.2646	0.234273	0.00194782	(1,10]	4	(1,10]	0.914145	FALSE
v101_5	v101	region	[5]cuanza norte	f	-0.592344	0.253355	-2.33799	0.0193876	0.108456	1.7344	4	42.3432	5.2032	0.157508	0.00190343	(1,10]	4	(1,10]	0.55303	FALSE
h36a_2_0	h36a_2	vaccinated during polio campaign 2003	[0]no	f	-0.0678235	0.495797	-0.136797	0.891191	0.321405	1.48562	4	32.6881	4.45686	0.21617	0.00187851	(1,10]	4	(1,10]	0.934425	FALSE
hml20_13_0	hml20_13	person slept under an llin net	[0]no	f	4.39001	4.8924	0.897311	0.369553	95.2098	262.395	4	99.6189	787.186	2.60215e-170	0.00185091	(1,10]	4	(1,10]	80.6412	FALSE
hv109_14_2	hv109_14	educational attainment	[2]complete primary	f	-6.24484	4.61528	-1.35308	0.17603	84.6151	182.874	4	99.4532	548.622	1.38215e-118	0.00183576	(1,10]	4	(1,10]	0.00194044	FALSE
chl5_03_0	chl5_03	worked for a family member	[0]no	f	0.561283	0.369872	1.51751	0.129139	0.289056	2.17484	4	54.0197	6.52453	0.0887002	0.00179929	(1,10]	4	(1,10]	1.75292	FALSE
hv139_03_0	hv139_03	member has 2+ sets of cloth-na	[0]	f	-0.343837	0.190321	-1.80662	0.0708218	0.0873679	2.74957	4	63.6307	8.24871	0.0411417	0.00179069	(1,10]	4	(1,10]	0.709045	FALSE
sh03_10_11	sh03_10	relationship to head	[11]niece or nephew	f	-3.58469	4.7317	-0.75759	0.448697	89.0845	223.553	4	99.5527	670.659	4.83142e-145	0.00176452	(1,10]	4	(1,10]	0.0277454	FALSE
v829_36	v829	place were last aids test was taken	[36]bra	f	-7.15156	3.92766	-1.82082	0.0686343	61.0717	143.084	4	99.3011	429.251	1.02002e-92	0.00173564	(1,10]	4	(1,10]	0.000783641	FALSE
sh21_07_0	sh21_07	receive/received school meals during present school year	[0]no	f	0.0591788	0.405458	0.145956	0.883956	0.466148	2.79456	5	64.2162	11.1783	0.024632	0.00172032	(1,10]	4	(1,10]	1.06096	FALSE
v704_6	v704	partner's occupation	[6]skilled agricultural and fishery workers	f	-2.42096	1.53288	-1.57936	0.114254	8.73904	42.2893	4	97.6353	126.868	2.55855e-27	0.00171511	(1,10]	4	(1,10]	0.0888362	FALSE
hml17_06_4	hml17_06	flag for age from individual file	[4]year and age - year ignored	f	-5.92135	3.597	-1.64619	0.0997244	51.0798	151.483	4	99.3399	454.45	3.54026e-98	0.00169229	(1,10]	4	(1,10]	0.00268158	FALSE
v704_7	v704	partner's occupation	[7]craft and related trade workers	f	-2.11433	1.66532	-1.26962	0.20422	10.8819	82.453	4	98.7872	247.359	2.43791e-53	0.00161736	(1,10]	4	(1,10]	0.120714	FALSE
hv101_14_6	hv101_14	relationship to head	[6]parent	f	-5.21042	3.5898	-1.45145	0.146653	63.5625	98.7371	5	98.9872	394.948	3.43345e-84	0.00161104	(1,10]	4	(1,10]	0.00545935	FALSE
s715d_0	s715d	admissible or not to talk about family planning: school	[0]no	f	-0.517243	0.25042	-2.0655	0.0388759	0.228196	4.81461	5	79.2299	19.2584	0.000699178	0.00160914	(1,10]	4	(1,10]	0.596162	FALSE
g121_02_0	g121_02	is daughter circumcised	[0]no	f	0.395446	0.290811	1.3598	0.173893	0	1	4	0	2.85107	0.415161	0.00159474	(1,10]	4	(1,10]	1.48505	FALSE
ho100_03	ho100_03	age of child	NA	f	-0.0137785	0.0138013	-0.998348	0.318111	0.000169315	1.27201	4	21.3843	3.81603	0.282027	0.00158755	(1,10]	4	(1,10]	0.986316	FALSE
hv111_13_0	hv111_13	mother alive	[0]no	f	-11.4632	1.94085	-5.90627	3.49944e-09	14.5025	34.8782	4	97.1329	104.635	1.56588e-22	0.00158193	(1,10]	4	(1,10]	1.05099e-05	TRUE
sh111i_0	sh111i	has air conditionner	[0]no	f	-0.201525	0.155166	-1.29877	0.194023	0.0671297	4.2858	4	76.6671	12.8574	0.00495535	0.00156842	(1,10]	4	(1,10]	0.817483	FALSE
hb13_03_3	hb13_03	na - result of measurement - height/weight	[3]not present	f	-3.96612	3.31763	-1.19547	0.231903	43.2149	70.8677	4	98.5889	212.603	7.97177e-46	0.00153616	(1,10]	4	(1,10]	0.0189468	FALSE
v851h_0	v851h	na - most young women wait for sex until marriage	[0]no	f	0.303985	0.0876068	3.46988	0.000520699	0.00512776	1.15893	4	13.7138	3.4768	0.323783	0.00144899	(1,10]	4	(1,10]	1.35525	FALSE
d100d_1	d100d	respects	[1]frequently	f	-0.11885	0.225883	-0.526157	0.598779	0.129971	3.03213	4	67.0199	9.09639	0.0280365	0.00144376	(1,10]	4	(1,10]	0.887941	FALSE
hv101_14_10	hv101_14	relationship to head	[10]other relative	f	0.170176	0.352175	0.483213	0.628945	0.144189	1.3028	5	23.2425	5.21121	0.266304	0.00144219	(1,10]	4	(1,10]	1.18551	FALSE
v472o_8	v472o	mother had food made from beans, peas, lentis, nuts	[8]don't know	f	-3.31736	3.53651	-0.938032	0.348228	48.9191	49.5073	4	97.9801	148.522	5.49022e-32	0.00140149	(1,10]	4	(1,10]	0.0362484	FALSE
hv138_04_0	hv138_04	member has a pair of shoes -na	[0]	f	-0.167655	0.118846	-1.41069	0.158335	0.0281352	2.16874	4	53.8902	6.50621	0.0894178	0.0013945	(1,10]	4	(1,10]	0.845645	FALSE
d100c_1	d100c	affectionate	[1]frequently	f	-0.300761	0.163136	-1.84362	0.0652381	0.0417943	1.65171	4	39.4565	4.95512	0.175113	0.00137756	(1,10]	4	(1,10]	0.740255	FALSE
hml21_4_0	hml21_4	someone slept under this net last night	[0]no	f	0.374586	0.157211	2.38269	0.0171864	0	1	4	0	2.9964	0.392181	0.00137429	(1,10]	4	(1,10]	1.45439	FALSE
sh10_05_0	sh10_05	mother alive	[0]no	f	0.560384	0.523049	1.07138	0.283999	0.6588	2.70205	4	62.9911	8.10616	0.0438679	0.00137175	(1,10]	4	(1,10]	1.75134	FALSE
hv118_14_0	hv118_14	eligibility for male interview	[0]not eligible	f	3.2991	4.05229	0.814131	0.41557	81.3962	159.958	5	99.3748	639.83	3.70727e-137	0.0013374	(1,10]	4	(1,10]	27.0882	FALSE
hv101_14_5	hv101_14	relationship to head	[5]grandchild	f	0.226318	0.324729	0.696943	0.485839	0	1	5	0	3.3365	0.503169	0.00129957	(1,10]	4	(1,10]	1.25397	FALSE
s435a_1_1	s435a_1	satistfied with delivery services	[1]yes	f	0.094722	0.468299	0.202268	0.839707	0.399935	1.88764	4	47.0239	5.66293	0.129212	0.00129889	(1,10]	4	(1,10]	1.09935	FALSE
d100c_0	d100c	affectionate	[0]never	f	0.871702	0.224054	3.89059	9.99996e-05	0	1	4	0	2.70527	0.439332	0.0012975	(1,10]	4	(1,10]	2.39098	FALSE
v467e_0	v467e	getting medical help for self: having to take transport	[0]no problem	f	0.211538	0.132837	1.59246	0.111281	0.0450586	3.23417	4	69.0801	9.7025	0.0212719	0.00127862	(1,10]	4	(1,10]	1.23558	FALSE
h37l_1_0	h37l_1	acetaminophen taken for fever/cough	[0]no	f	3.45983	3.04989	1.13441	0.256622	36.7624	144.997	4	99.3103	434.992	5.81965e-94	0.00127	(1,10]	4	(1,10]	31.8116	FALSE
m64_1_11	m64_1	who checked respondent health before discharge	[11]doctor	f	0.0145382	0.16004	0.0908413	0.927619	0.0306874	1.32165	5	24.3372	5.28661	0.259133	0.00125631	(1,10]	4	(1,10]	1.01464	FALSE
hml10_4_0	hml10_4	insecticide-treated net (itn)	[0]no, don't know	f	-4.24836	4.34784	-0.97712	0.32851	75.1831	296.649	4	99.6629	889.946	1.34228e-192	0.00122395	(1,10]	4	(1,10]	0.0142877	FALSE
ho102_01_8	ho102_01	free emotional support last 12 months	[8]dk	f	3.64223	3.32908	1.09407	0.273926	43.2577	45.7889	4	97.8161	137.367	1.39699e-29	0.00120033	(1,10]	4	(1,10]	38.1771	FALSE
s1007c_0	s1007c	try to stop smoking in the last 12 months	[0]no	f	-0.134955	0.180953	-0.7458	0.455788	0.082506	5.21757	4	80.834	15.6527	0.00133587	0.00119867	(1,10]	4	(1,10]	0.873756	FALSE
chl5_02_0	chl5_02	worked for a family member	[0]no	f	0.42394	0.280044	1.51383	0.130069	0.196186	2.71623	4	63.1842	8.14868	0.0430369	0.00114162	(1,10]	4	(1,10]	1.52797	FALSE
sh21_04_0	sh21_04	receive/received school meals during present school year	[0]no	f	-0.220544	0.180366	-1.22276	0.22142	0.0610297	1.73112	5	42.234	6.92449	0.139933	0.00113813	(1,10]	4	(1,10]	0.802082	FALSE
hb61_2_4	hb61_2	read consent statement - hiv	[4]adult/parent not present	f	0.392071	0.258514	1.51663	0.12936	0.0671367	1.3249	4	24.5228	3.97471	0.264208	0.00111668	(1,10]	4	(1,10]	1.48004	FALSE
m55f_2_0	m55f_2	first 3 days, given fruit juice	[0]no	f	6.25935	4.01727	1.55811	0.119207	64.049	158.308	4	99.3683	474.925	1.29546e-102	0.00110284	(1,10]	4	(1,10]	522.881	FALSE
v716_5	v716	respondent's occupation	[5]d√©put√©, s√©nateur	f	-5.3508	3.98223	-1.34367	0.179056	63.1319	785.878	4	99.8728	2357.64	0	0.00110096	(1,10]	4	(1,10]	0.00474437	FALSE
gidx_02	gidx_02	daughter's index to birth history	NA	f	-0.181547	0.0870271	-2.0861	0.0369697	0	1	4	0	1.1758	0.758813	0.00108939	(1,10]	4	(1,10]	0.833979	FALSE
h36b_2_0	h36b_2	vaccinated during polio campaign 2002	[0]no	f	-0.458847	0.364765	-1.25793	0.208418	0	1	4	0	1.55179	0.67037	0.00108844	(1,10]	4	(1,10]	0.632012	FALSE
v479_14	v479	source for injection by health worker	[14]ff.aa./p.n. hospital/ clinic	f	-0.228978	0.126889	-1.80455	0.0711451	0	1	4	0	2.85327	0.414805	0.00108262	(1,10]	4	(1,10]	0.795346	FALSE
hv138_07_0	hv138_07	member has a pair of shoes -na	[0]	f	-0.108291	0.0948567	-1.14162	0.253611	0	1	4	0	2.82938	0.418687	0.00105428	(1,10]	4	(1,10]	0.897367	FALSE
hv139_04_0	hv139_04	member has 2+ sets of cloth-na	[0]	f	-0.184621	0.160952	-1.14706	0.251358	0.0356562	1.53283	4	34.7612	4.59849	0.203672	0.00103761	(1,10]	4	(1,10]	0.831419	FALSE
d100d_0	d100d	respects	[0]never	f	0.637189	0.200333	3.18065	0.00146947	0	1	4	0	2.61828	0.454293	0.00102642	(1,10]	4	(1,10]	1.89116	FALSE
ho108_02_0	ho108_02	free any support	[0]no	f	-0.0504228	0.0931791	-0.541139	0.588412	0	1	4	0	2.56569	0.463537	0.00101755	(1,10]	4	(1,10]	0.950827	FALSE
sh20_04_2	sh20_04	class attend/attended during present school year	[2]class 2	f	-3.72115	3.97981	-0.935008	0.349784	63.1643	402.438	4	99.7515	1207.32	1.8969e-261	0.00101322	(1,10]	4	(1,10]	0.0242061	FALSE
chl8_03	chl8_03	hours spent doing domestic household work	NA	f	-0.00415697	0.0135172	-0.307532	0.758438	0	1	4	0	2.81671	0.420757	0.000976209	(1,10]	4	(1,10]	0.995852	FALSE
chl5_04_0	chl5_04	worked for a family member	[0]no	f	0.249327	0.301168	0.827868	0.407745	0.00969118	1.02654	4	2.58548	3.07962	0.379511	0.00096914	(1,10]	4	(1,10]	1.28316	FALSE
d100b_1	d100b	consults	[1]frequently	f	-0.190537	0.144984	-1.3142	0.188781	0.0287472	1.51206	4	33.8649	4.53617	0.209086	0.000961733	(1,10]	4	(1,10]	0.826515	FALSE
hv101_14_8	hv101_14	relationship to head	[8]brother/sister	f	-5.18939	3.96042	-1.31031	0.19009	77.5852	108.863	5	99.0814	435.452	6.06407e-93	0.000954035	(1,10]	4	(1,10]	0.00557539	FALSE
hc27_3_1	hc27_3	sex	[1]male	f	0.141193	0.153668	0.91882	0.35819	0	1	5	0	3.70066	0.448029	0.000953345	(1,10]	4	(1,10]	1.15165	FALSE
v471a_8	v471a	mother had tinned, powdered or fresh milk	[8]don't know	f	-7.40952	3.12059	-2.3744	0.0175775	38.0604	51.0151	4	98.0398	153.045	5.80461e-33	0.000950057	(1,10]	4	(1,10]	0.000605458	FALSE
hb13_02_4	hb13_02	na - result of measurement - height/weight	[4]refused	f	-3.57379	3.62357	-0.986262	0.324005	52.0143	145.939	4	99.3148	437.816	1.42278e-94	0.000949763	(1,10]	4	(1,10]	0.0280493	FALSE
v851b_0	v851b	na - most young men wait for sex until marriage	[0]no	f	0.222976	0.101728	2.19189	0.0283872	0.00995739	1.2633	4	20.8424	3.78991	0.285062	0.000941803	(1,10]	4	(1,10]	1.24979	FALSE
chl8_02	chl8_02	hours spent doing domestic household work	NA	f	-0.00295563	0.0123312	-0.239687	0.810573	0.000197472	1.43941	4	30.5273	4.31824	0.229087	0.000937079	(1,10]	4	(1,10]	0.997049	FALSE
ml13x_2_0	ml13x_2	other taken for fever	[0]no	f	13.7276	0.236005	58.1664	0	0.103865	1.91803	4	47.8632	5.75409	0.124207	0.000922631	(1,10]	4	(1,10]	915816	FALSE
hv129_11_1	hv129_11	school attendance status	[1]entered school	f	-6.66581	4.05063	-1.64562	0.099841	64.9224	112.097	4	99.1079	336.29	1.38723e-72	0.000910783	(1,10]	4	(1,10]	0.00127372	FALSE
chl8_01	chl8_01	hours spent doing domestic household work	NA	f	0.00384483	0.00797846	0.481901	0.629876	0.00010924	1.82515	4	45.2098	5.47544	0.140115	0.000886433	(1,10]	4	(1,10]	1.00385	FALSE
v839a_0	v839a	offered hiv test between the time went for delivery and before baby was born	[0]no	f	7.61658	4.69082	1.62372	0.104436	87.6622	776.087	4	99.8711	2328.26	0	0.000881165	(1,10]	4	(1,10]	2031.61	FALSE
v472r_8	v472r	mother had chocolates, sweets, candies, pastries, etc	[8]don't know	f	-7.67466	2.91622	-2.63171	0.00849556	33.3267	58.7254	4	98.2972	176.176	5.90438e-38	0.000849957	(1,10]	4	(1,10]	0.000464447	FALSE
chl7_04_0	chl7_04	did domestic household work	[0]no	f	-0.38444	0.244446	-1.5727	0.115788	0	1	4	0	0.265927	0.966304	0.00084585	(1,10]	4	(1,10]	0.680832	FALSE
hv125_13_0	hv125_13	member attended school during previous school year	[0]no	f	-0.0884784	0.380972	-0.232244	0.816349	0	1	4	0	2.9578	0.398177	0.000838096	(1,10]	4	(1,10]	0.915323	FALSE
hv126_13_2	hv126_13	educational level during previous school year	[2]secondary	f	-7.73719	4.21283	-1.83658	0.0662721	70.1195	93.7169	4	98.933	281.151	1.19354e-60	0.00079138	(1,10]	4	(1,10]	0.000436296	FALSE
chl7_02_0	chl7_02	did domestic household work	[0]no	f	-0.140203	0.222958	-0.628829	0.529461	0.107178	2.18613	4	54.257	6.55838	0.0873883	0.000782583	(1,10]	4	(1,10]	0.869182	FALSE
h36c_2_0	h36c_2	vaccinated during polio campaign 2001	[0]no	f	-0.0736391	0.391486	-0.188101	0.850797	0	1	4	0	2.3977	0.494064	0.000736226	(1,10]	4	(1,10]	0.929007	FALSE
v482c_8	v482c	arrange care of non-biological children < 18	[8]unsure	f	-2.01174	1.71527	-1.17284	0.240859	11.0295	29.5424	4	96.615	88.6272	4.31901e-19	0.000712213	(1,10]	4	(1,10]	0.133756	FALSE
hb13_02_6	hb13_02	na - result of measurement - height/weight	[6]other	f	-10.4684	3.36923	-3.10705	0.00188965	45.1652	246.72	4	99.5947	740.159	4.10962e-160	0.000707116	(1,10]	4	(1,10]	2.84211e-05	FALSE
s901f_0	s901f	mother gave birth to siblings whose survival status is unkno	[0]no	f	2.36363	3.79898	0.622175	0.533827	57.4612	363.235	4	99.7247	1089.7	6.23341e-236	0.000701269	(1,10]	4	(1,10]	10.6295	FALSE
chl1_03_0	chl1_03	worked for someone outside household	[0]no	f	-0.486402	0.257837	-1.88647	0.0592319	0	1	4	0	0.757919	0.859504	0.000668356	(1,10]	4	(1,10]	0.614834	FALSE
h33m_1	h33m_1	vitamin a1 month	NA	f	-0.00822207	0.0153171	-0.536791	0.591412	0	1	5	0	2.16983	0.704557	0.000664694	(1,10]	4	(1,10]	0.991812	FALSE
h37h_1_0	h37h_1	other anti-malarial (mefloquine or arinate) taken for fever/	[0]no	f	9.7745	2.0949	4.66585	3.07342e-06	16.9521	37.579	4	97.3389	112.737	2.82649e-24	0.000637184	(1,10]	4	(1,10]	17579.7	FALSE
h32p_1_0	h32p_1	fever/cough: mission health center/dispensary	[0]no	f	1.87986	1.26463	1.48649	0.13715	8.9354	20.5509	6	95.134	102.754	1.38779e-20	0.000630792	(1,10]	4	(1,10]	6.55257	FALSE
h32f_1_0	h32f_1	fever/cough: other public	[0]no	f	2.97566	2.1432	1.38842	0.165009	17.7969	41.219	4	97.5739	123.657	1.25826e-26	0.000629651	(1,10]	4	(1,10]	19.6026	FALSE
d115xc_0	d115xc	ever physically hurt by: other male in-law/family	[0]no	f	-0.576792	0.2886	-1.99859	0.0456528	0	1	5	0	3.29583	0.509593	0.000626923	(1,10]	4	(1,10]	0.561697	FALSE
slangq_6	slangq	language of individual questionnaire	[6]other	f	-4.69447	3.57559	-1.31292	0.18921	63.7326	646.856	5	99.8454	2587.42	0	0.000600681	(1,10]	4	(1,10]	0.00914573	FALSE
v851c_0	v851c	na - unmarried sexually active men should only having sex wi	[0]no	f	-0.205456	0.0936539	-2.19378	0.0282509	0	1	4	0	2.06878	0.558254	0.000569183	(1,10]	4	(1,10]	0.814276	FALSE
h36e_2_0	h36e_2	vaccinated during other polio campaign	[0]no	f	3.47876	4.44419	0.782765	0.433765	78.3972	165.611	4	99.3962	496.834	2.31575e-107	0.000565114	(1,10]	4	(1,10]	32.4193	FALSE
sh59_03_3	sh59_03	consent of women or man	[3]not read	f	-3.25037	3.8318	-0.848263	0.396291	58.2869	134.501	4	99.2565	403.504	3.85522e-87	0.000561548	(1,10]	4	(1,10]	0.0387597	FALSE
h36c_1_8	h36c_1	vaccinated during campaign c : polio, september-november	[8]don't know	f	-10.696	2.92181	-3.66075	0.000251481	33.988	231.072	4	99.5672	693.217	6.20585e-150	0.000557327	(1,10]	4	(1,10]	2.26352e-05	FALSE
h36d_1_8	h36d_1	vaccinated during campaign d : measles	[8]don't know	f	-10.696	2.92181	-3.66075	0.000251481	33.988	231.072	4	99.5672	693.217	6.20585e-150	0.000557327	(1,10]	4	(1,10]	2.26352e-05	FALSE
v840a_0	v840a	tested for hiv between the time went for delivery and before baby was born	[0]no	f	10.3635	4.57996	2.26278	0.023649	83.7527	755.188	4	99.8676	2265.56	0	0.000550122	(1,10]	4	(1,10]	31680.5	FALSE
chl5_01_0	chl5_01	worked for a family member	[0]no	f	0.31591	0.134599	2.34705	0.0189227	0	1	4	0	1.32599	0.722972	0.000548532	(1,10]	4	(1,10]	1.37151	FALSE
s617e_0	s617e	read about fp in pamphlet/brochure	[0]no	f	-0.23083	0.111558	-2.06914	0.0385328	0	1	4	0	1.51634	0.678505	0.000541662	(1,10]	4	(1,10]	0.793875	FALSE
sh21_06_0	sh21_06	receive/received school meals during present school year	[0]no	f	-0.210233	0.168324	-1.24898	0.211672	0	1	5	0	1.41713	0.841213	0.000539066	(1,10]	4	(1,10]	0.810395	FALSE
ho108_01_0	ho108_01	free any support	[0]no	f	0.0229576	0.0705959	0.325197	0.745032	2.38738e-06	1.0001	4	0.00954405	3.00029	0.391581	0.000526521	(1,10]	4	(1,10]	1.02322	FALSE
hml7_4_98	hml7_4	brand of net	[98]dk brand	f	-6.76877	3.6328	-1.86324	0.0624289	52.2895	140.078	4	99.2861	420.234	9.16386e-91	0.000525314	(1,10]	4	(1,10]	0.00114911	FALSE
hc70_03	hc70_03	height/age standard deviation (new who)	NA	f	-4.54174e-05	6.99455e-05	-0.649325	0.516129	2.55533e-09	1.13174	4	11.6406	3.39523	0.334607	0.000523424	(1,10]	4	(1,10]	0.999955	FALSE
hv126_13_1	hv126_13	educational level during previous school year	[1]primary	f	0.282173	0.417909	0.675203	0.499547	0.0544699	1.07809	4	7.24346	3.23427	0.356896	0.000509611	(1,10]	4	(1,10]	1.32601	FALSE
d100a_2	d100a	free time	[2]some times	f	0.12151	0.112213	1.08285	0.278874	0	1	4	0	2.55671	0.465129	0.000508565	(1,10]	4	(1,10]	1.1292	FALSE
hv129_11_3	hv129_11	school attendance status	[3]repeating	f	-7.62895	3.39477	-2.24727	0.024623	45.2615	79.3492	4	98.7397	238.047	2.51613e-51	0.000501711	(1,10]	4	(1,10]	0.000486172	FALSE
d100b_2	d100b	consults	[2]some times	f	0.0103025	0.173821	0.0592704	0.952737	0.0571279	1.91329	4	47.734	5.73987	0.124975	0.000500872	(1,10]	4	(1,10]	1.01036	FALSE
hv101_14_11	hv101_14	relationship to head	[11]adopted/foster child	f	-5.03222	3.65081	-1.37838	0.168085	65.8774	98.9792	5	98.9897	395.917	2.12072e-84	0.000500511	(1,10]	4	(1,10]	0.00652429	FALSE
v759b_0	v759b	acceptable to discuss aids on tv	[0]no	f	-0.33045	0.166142	-1.98896	0.0467057	0	1	4	0	0.797643	0.850031	0.000492386	(1,10]	4	(1,10]	0.7186	FALSE
ml13k_2_0	ml13k_2	aspirin taken for fever	[0]no	f	10.2171	1.81327	5.63462	1.75442e-08	12.7406	57.7447	4	98.2682	173.234	2.5495e-37	0.000492215	(1,10]	4	(1,10]	27367.6	FALSE
sh10_06_0	sh10_06	mother alive	[0]no	f	0.257769	0.50901	0.506413	0.612567	0.485739	1.90757	4	47.5772	5.7227	0.125909	0.000489579	(1,10]	4	(1,10]	1.29404	FALSE
chl7_03_0	chl7_03	did domestic household work	[0]no	f	-0.0630331	0.181479	-0.34733	0.728343	0	1	4	0	2.4439	0.485514	0.000482288	(1,10]	4	(1,10]	0.938912	FALSE
sh206_03_1	sh206_03	worked in last 12 months	[1]yes, paid	f	-3.5818	4.06371	-0.88141	0.378096	65.5844	242.865	4	99.5882	728.595	1.32249e-157	0.000481677	(1,10]	4	(1,10]	0.0278257	FALSE
v759a_0	v759a	acceptable to discuss aids on radio	[0]no	f	-0.434552	0.207172	-2.09754	0.0359457	0	1	4	0	0.514902	0.915605	0.000461234	(1,10]	4	(1,10]	0.647555	FALSE
d115xb_0	d115xb	ever physically hurt by: other female in-law/family	[0]no	f	-0.222588	0.512936	-0.433948	0.664326	0.48124	1.58306	5	36.8312	6.33224	0.175672	0.000449192	(1,10]	4	(1,10]	0.800445	FALSE
sh111b_1	sh111b	main mode of sewage disposal	[1]by sewers	f	0.138677	0.174124	0.796425	0.425785	0.0686532	3.49877	4	71.4185	10.4963	0.014786	0.000447987	(1,10]	4	(1,10]	1.14875	FALSE
ml19x_2_0	ml19x_2	for fever/conv: other	[0]no	f	9.14305	2.17384	4.20595	2.59993e-05	18.3569	53.1721	4	98.1193	159.516	2.33082e-34	0.000444595	(1,10]	4	(1,10]	9349.23	FALSE
hw52_1_6	hw52_1	read consent statement - hemoglobin	[6]other	f	-4.88353	3.40126	-1.4358	0.15106	45.3662	57.1931	4	98.2515	171.579	5.80337e-37	0.000421608	(1,10]	4	(1,10]	0.00757027	FALSE
m52_1_23	m52_1	respondent's health professional checked up after delivery	[23]traditional healer	f	-6.44457	3.78193	-1.70404	0.0883729	56.6232	126.785	4	99.2113	380.356	3.98057e-82	0.000415894	(1,10]	4	(1,10]	0.00158912	FALSE
hv214_27	hv214	main wall material	[27]corrugated metal	f	-4.71735	2.91185	-1.62006	0.10522	42.2644	440.177	5	99.7728	1760.71	0	0.000394521	(1,10]	4	(1,10]	0.0089388	FALSE
v704_4	v704	partner's occupation	[4]clerks and administrative assistants	f	-4.41074	3.33031	-1.32442	0.185363	44.0647	588.002	4	99.8299	1764	0	0.000380506	(1,10]	4	(1,10]	0.0121462	FALSE
sh03_11_13	sh03_11	relationship to head	[13]other relative	f	-3.06139	4.41663	-0.693151	0.488215	77.3473	145.315	4	99.3118	435.945	3.61679e-94	0.000379418	(1,10]	4	(1,10]	0.0468225	FALSE
chl1_01_0	chl1_01	worked for someone outside household	[0]no	f	0.0927864	0.177153	0.523763	0.600443	0	1	4	0	2.77974	0.426846	0.000378917	(1,10]	4	(1,10]	1.09723	FALSE
s1202_0	s1202	ever heard of fistule	[0]no	f	-0.205617	0.162677	-1.26396	0.206246	0.0142881	1.14696	4	12.8129	3.44087	0.328512	0.000378152	(1,10]	4	(1,10]	0.814145	FALSE
v467j_2	v467j	getting medical help for self: no time	[2]not a big problem	f	0.120188	0.121884	0.986086	0.324091	0.0272598	1.87734	4	46.7331	5.63202	0.130952	0.000369583	(1,10]	4	(1,10]	1.12771	FALSE
v704_2	v704	partner's occupation	[2]scientific and academic professionals	f	0.342455	0.584584	0.585809	0.558004	0.893329	3.31486	4	69.8328	9.94458	0.0190432	0.000368868	(1,10]	4	(1,10]	1.4084	FALSE
hb13_01_6	hb13_01	na - result of measurement - height/weight	[6]other	f	-6.45214	3.86363	-1.66997	0.0949258	59.5102	538.898	4	99.8144	1616.69	0	0.000364313	(1,10]	4	(1,10]	0.00157714	FALSE
sh110e_0	sh110e	has a boat without motor	[0]no	f	0.481498	0.300256	1.60362	0.108798	0.160649	1.82873	4	45.3173	5.48619	0.139467	0.000359036	(1,10]	4	(1,10]	1.6185	FALSE
hml17_04_4	hml17_04	flag for age from individual file	[4]year and age - year ignored	f	-5.65211	3.74308	-1.51002	0.131039	55.5424	157.539	4	99.3652	472.618	4.09733e-102	0.00034669	(1,10]	4	(1,10]	0.0035101	FALSE
sh10_04_0	sh10_04	mother alive	[0]no	f	0.183493	0.375272	0.48896	0.62487	0.190346	1.5111	4	33.8232	4.53331	0.209338	0.000346468	(1,10]	4	(1,10]	1.20141	FALSE
sh03_11_6	sh03_11	relationship to head	[6]parent	f	-9.77206	2.30095	-4.24697	2.16677e-05	20.6246	51.941	4	98.0747	155.823	1.46046e-33	0.000341438	(1,10]	4	(1,10]	5.70225e-05	FALSE
ha35_2_94	ha35_2	smoking (cigarettes in last 24 hours)	[94]smokes pipes, cigars, etc	f	-3.37893	3.94464	-0.856587	0.391673	76.9604	198.015	5	99.495	792.06	4.02839e-170	0.000327912	(1,10]	4	(1,10]	0.034084	FALSE
hv202_62	hv202	source of non-drinking water	[62]cart with small tank	f	-3.51604	3.5078	-1.00235	0.316174	48.7294	142.927	4	99.3003	428.78	1.29027e-92	0.000324692	(1,10]	4	(1,10]	0.0297168	FALSE
sh03_10_2	sh03_10	relationship to head	[2]wife or husband	f	-3.46406	4.41786	-0.784103	0.43298	77.3337	123.596	4	99.1909	370.789	4.69676e-80	0.000321478	(1,10]	4	(1,10]	0.0313026	FALSE
v762bh_0	v762bh	na - source for female condoms: public cs	[0]no	f	1.8843	1.67923	1.12212	0.261812	16.8078	287.581	6	99.6523	1437.91	0	0.000299967	(1,10]	4	(1,10]	6.58173	FALSE
hml13_04	hml13_04	net designation number (hmlidx) for 1st net person slept under last night	NA	f	-0.00295961	0.0405041	-0.0730693	0.941751	0.00217095	1.50093	4	33.3748	4.5028	0.21204	0.000282131	(1,10]	4	(1,10]	0.997045	FALSE
hml17_05_4	hml17_05	flag for age from individual file	[4]year and age - year ignored	f	-5.38204	4.1851	-1.286	0.198443	69.3796	131.441	4	99.2392	394.324	3.7553e-85	0.000277698	(1,10]	4	(1,10]	0.00459845	FALSE
sh106a_0	sh106a	drinking water stored in: open container	[0]no	f	-0.197945	0.0874962	-2.26233	0.023677	0	1	5	0	3.38441	0.49567	0.000273716	(1,10]	4	(1,10]	0.820415	FALSE
v704_3	v704	partner's occupation	[3]technicians and associate professionals	f	-0.0405775	0.248332	-0.1634	0.870203	0.0825236	1.36042	4	26.4934	4.08127	0.252821	0.00027326	(1,10]	4	(1,10]	0.960235	FALSE
hc52_1_3	hc52_1	read consent statement - hemoglobin	[3]not present/other	f	-2.71075	3.45594	-0.784373	0.432822	47.3521	213.594	4	99.5318	640.783	1.45098e-138	0.000265499	(1,10]	4	(1,10]	0.066487	FALSE
d100a_1	d100a	free time	[1]frequently	f	-0.161248	0.113039	-1.42647	0.153731	0	1	4	0	0.274689	0.964716	0.000263074	(1,10]	4	(1,10]	0.851081	FALSE
v481f_0	v481f	health insurance type: cs - ff.aa/p.n.	[0]no	f	2.45797	2.85754	0.860171	0.389695	40.7268	441.536	5	99.7735	1766.14	0	0.000261575	(1,10]	4	(1,10]	11.6811	FALSE
ml13a_2_0	ml13a_2	fansidar taken for fever	[0]no	f	8.61231	2.59909	3.31358	0.000921096	26.333	42.8873	4	97.6683	128.662	1.05056e-27	0.000236537	(1,10]	4	(1,10]	5498.93	FALSE
v359_17	v359	last method discontinued in last 5 years	[17]other modern method	f	-5.75501	3.36036	-1.71261	0.0867835	44.4927	74.9264	4	98.6654	224.779	1.86019e-48	0.0002092	(1,10]	4	(1,10]	0.00316688	FALSE
strans_9	strans	translator used	[9]missing	f	-11.0964	0.929426	-11.9389	7.4159e-33	3.15126	13.1597	4	92.401	39.4791	1.3739e-08	0.000206804	(1,10]	4	(1,10]	1.51673e-05	FALSE
v716_75	v716	respondent's occupation	[75]ouvriers de type artisanal d'art	f	-5.79057	3.73873	-1.54881	0.121428	55.5088	209.972	4	99.5237	629.915	3.29565e-136	0.000194673	(1,10]	4	(1,10]	0.00305623	FALSE
slangi_9	slangi	language of interview	[9]meru	f	-5.69679	2.52243	-2.25845	0.0239176	37.5188	90.2185	6	98.8916	451.093	2.85495e-95	0.000189096	(1,10]	4	(1,10]	0.00335672	FALSE
sh21_05_0	sh21_05	receive/received school meals during present school year	[0]no	f	-0.0931382	0.1379	-0.675402	0.49942	0	1	5	0	0.961432	0.915587	0.000174314	(1,10]	4	(1,10]	0.911068	FALSE
hml17_02_4	hml17_02	flag for age from individual file	[4]year and age - year ignored	f	-2.94046	3.37288	-0.871794	0.383321	45.2587	189.021	4	99.471	567.063	1.39128e-122	0.000172134	(1,10]	4	(1,10]	0.0528415	FALSE
hml7_1_23	hml7_1	brand of net	[23]pretreated net : cyfultrine	f	-6.07448	3.75423	-1.61804	0.105654	55.9952	204.291	4	99.5105	612.874	1.63096e-132	0.000164922	(1,10]	4	(1,10]	0.00230083	FALSE
chl1_02_0	chl1_02	worked for someone outside household	[0]no	f	0.0111656	0.205926	0.0542213	0.956759	0	1	4	0	1.74798	0.626321	0.000162657	(1,10]	4	(1,10]	1.01123	FALSE
v463f_0	v463f	smokes cigars, cheroots or cigarillos (charutos)	[0]no	f	4.79656	2.98632	1.60618	0.108235	44.2553	144.335	5	99.3072	577.339	1.24245e-123	0.000161911	(1,10]	4	(1,10]	121.093	FALSE
hv101_13_7	hv101_13	relationship to head	[7]parent-in-law	f	-12.2563	0.496865	-24.6674	2.39703e-134	0.242186	1.31643	4	24.0367	3.94928	0.266994	0.000153873	(1,10]	4	(1,10]	4.75486e-06	FALSE
hml13_02	hml13_02	net designation number (hmlidx) for 1st net person slept under last night	NA	f	0.026844	0.0377342	0.711398	0.476837	0	1	4	0	1.80259	0.614371	0.00014899	(1,10]	4	(1,10]	1.02721	FALSE
chl7_01_0	chl7_01	did domestic household work	[0]no	f	-0.0176137	0.131736	-0.133704	0.893637	0	1	4	0	1.43653	0.696994	0.000145348	(1,10]	4	(1,10]	0.982541	FALSE
hv113_13_0	hv113_13	father alive	[0]no	f	0.261517	0.50903	0.513755	0.607423	0	1	4	0	0.381756	0.943985	0.000131459	(1,10]	4	(1,10]	1.2989	FALSE
sh20_03_2	sh20_03	class attend/attended during present school year	[2]class 2	f	-0.197603	0.217126	-0.910085	0.362778	0	1	4	0	0.711073	0.870596	0.000130709	(1,10]	4	(1,10]	0.820696	FALSE
v704_5	v704	partner's occupation	[5]service workers and shop and market sales workers	f	-5.18923	3.74746	-1.38474	0.166133	55.805	436.707	4	99.771	1310.12	9.36417e-284	0.000128296	(1,10]	4	(1,10]	0.00557627	FALSE
sh17a_05_8	sh17a_05	highest educational level attained	[8]doctorate	f	-6.7769	3.07625	-2.20297	0.0275968	46.6508	80.996	5	98.7654	323.984	7.24278e-69	0.000125692	(1,10]	4	(1,10]	0.00113981	FALSE
v784_23	v784	where to get an aids test	[23]private doctor	f	-5.18166	3.07662	-1.68421	0.0921418	37.4328	109.981	4	99.0907	329.942	3.2853e-71	0.000124797	(1,10]	4	(1,10]	0.00561865	FALSE
stransl_0	stransl	translator	[0]no	f	0.20361	0.142113	1.43273	0.151936	0	1	4	0	1.25261	0.740417	0.000124209	(1,10]	4	(1,10]	1.22582	FALSE
hml17_03_4	hml17_03	flag for age from individual file	[4]year and age - year ignored	f	-3.31618	4.1702	-0.79521	0.426491	69.0318	160.728	4	99.3778	482.185	3.4625e-104	0.000109704	(1,10]	4	(1,10]	0.0362911	FALSE
hml13_03	hml13_03	net designation number (hmlidx) for 1st net person slept under last night	NA	f	0.0354123	0.0355179	0.997027	0.318752	0	1	4	0	1.61788	0.655343	0.000105762	(1,10]	4	(1,10]	1.03605	FALSE
v379_27	v379	source known for any method	[27]other private medical	f	-5.29174	3.62521	-1.45971	0.144371	52.1993	246.925	4	99.595	740.776	3.01911e-160	9.84763e-05	(1,10]	4	(1,10]	0.00503297	FALSE
sh33_3	sh33	food cooked on stove or open fire	[3]closed stove with chimney	f	-5.378	2.47025	-2.1771	0.0294728	24.0675	186.498	4	99.4638	559.495	6.07764e-121	9.71054e-05	(1,10]	4	(1,10]	0.00461705	FALSE
hv205_24	hv205	type of toilet facility	[24]inside yard: latrine to piped public system	f	0.0199614	0.10165	0.196374	0.844317	0	1	5	0	2.13499	0.710947	9.1694e-05	(1,10]	4	(1,10]	1.02016	FALSE
v326_98	v326	last source for current users	[98]don't know	f	-8.77183	3.2956	-2.66168	0.00777515	53.7334	152.741	5	99.3453	610.963	6.56842e-131	8.66344e-05	(1,10]	4	(1,10]	0.000155039	FALSE
v471c_8	v471c	mother had any other liquid	[8]don't know	f	-11.7595	0.372473	-31.5714	9.12353e-219	0	1	4	0	2.12128	0.54762	8.56611e-05	(1,10]	4	(1,10]	7.81489e-06	FALSE
v851i_0	v851i	na - unmarried sexually active women should have only one pa	[0]no	f	-0.0577648	0.0912869	-0.632783	0.526875	0	1	4	0	0.736642	0.864553	8.27237e-05	(1,10]	4	(1,10]	0.943872	FALSE
hv101_03_1	hv101_03	relationship to head	[1]head	f	-8.39392	1.47286	-5.69907	1.20462e-08	11.947	12.8924	6	92.2435	64.4622	1.4489e-12	7.94305e-05	(1,10]	4	(1,10]	0.000226238	FALSE
hml7_1_17	hml7_1	brand of net	[17]magnet	f	-5.96695	3.82641	-1.55941	0.118899	58.1611	330.091	4	99.6971	990.273	2.31884e-214	7.07222e-05	(1,10]	4	(1,10]	0.00256203	FALSE
v463e_0	v463e	smokes cigars/natural tobacco wrapped by hand	[0]no	f	4.91212	2.86502	1.71451	0.0864346	40.5338	107.31	5	99.0681	429.241	1.33385e-91	6.75334e-05	(1,10]	4	(1,10]	135.927	FALSE
b18_02	b18_02	century day code of birth (cdc)	NA	f	-0.000227984	2.15845e-05	-10.5624	4.45192e-26	5.9351e-10	1.71526	3	41.6999	3.43053	0.179916	0.0228348	(1,10]	3	(1,10]	0.999772	TRUE
b18_01	b18_01	century day code of birth (cdc)	NA	f	-0.000251637	1.45719e-05	-17.2686	8.10187e-67	0	1	3	0	0.526276	0.768636	0.0226942	(1,10]	3	(1,10]	0.999748	TRUE
hv135_06_0	hv135_06	has brothers/sisters under -na	[0]	f	-0.364913	0.425936	-0.856731	0.391593	0.47856	9.44632	3	89.4139	18.8926	7.89797e-05	0.00793088	(1,10]	3	(1,10]	0.694257	FALSE
s826a_0	s826a	law in ethiopia that prevents a husband from beating wife	[0]no	f	0.222226	0.569767	0.39003	0.696514	0.917026	21.2911	3	95.3032	42.5822	5.66747e-10	0.00673081	(1,10]	3	(1,10]	1.24885	FALSE
s212c	s212c	date of last birth (cmc)	NA	f	-0.00405113	0.00118692	-3.41315	0.000642167	3.52551e-06	7.25354	3	86.2136	14.5071	0.000707662	0.00646169	(1,10]	3	(1,10]	0.995957	FALSE
v360_5	v360	reason of last discontinuation	[5]health concerns	f	0.570429	0.328847	1.73463	0.082806	0.184435	2.36482	3	57.7135	4.72964	0.0939663	0.00536151	(1,10]	3	(1,10]	1.76903	FALSE
hv022_10	hv022	sample strata for sampling errors	[10]cuanza norte-rural	f	0.390722	0.354547	1.10203	0.270449	0.271435	6.32793	3	84.1971	12.6559	0.00178572	0.00451403	(1,10]	3	(1,10]	1.47805	FALSE
v134_1	v134	de facto place of residence	[1]small city	f	0.935977	0.14313	6.53934	6.17913e-11	0.00724902	1.11706	3	10.4794	2.23412	0.32724	0.00435258	(1,10]	3	(1,10]	2.5497	TRUE
s110j_0	s110j	bed with cotton/sponge/spring mattress (from household)	[0]no	f	-0.647257	0.404392	-1.60057	0.109473	0.424807	11.536	3	91.3315	23.072	9.77212e-06	0.00435181	(1,10]	3	(1,10]	0.52348	FALSE
slangint_3	slangint	language of interview	[3]lingala	f	-0.0526981	0.430061	-0.122536	0.902474	0.652768	9.49661	4	89.4699	28.4898	2.86621e-06	0.0041515	(1,10]	3	(1,10]	0.948666	FALSE
hv135_04_0	hv135_04	has brothers/sisters under -na	[0]	f	-0.126918	0.389424	-0.325912	0.744491	0.356372	9.45074	3	89.4188	18.9015	7.86312e-05	0.00409171	(1,10]	3	(1,10]	0.880806	FALSE
s1007a_0	s1007a	ever chewed chat	[0]no	f	-0.520288	0.236901	-2.19623	0.0280757	0.144388	11.0278	3	90.932	22.0556	1.62439e-05	0.00407639	(1,10]	3	(1,10]	0.594349	FALSE
s1004a_0	s1004a	would be willing to work with someone previously treated for tb	[0]no	f	-0.661309	0.234795	-2.81653	0.0048545	0.171455	5.37184	4	81.3844	16.1155	0.0010738	0.00403379	(1,10]	3	(1,10]	0.516175	FALSE
v858_0	v858	would be afraid to get hiv from contact with saliva from infected person	[0]no	f	0.349357	0.196091	1.78161	0.0748135	0.0976154	9.96583	3	89.9657	19.9317	4.69781e-05	0.00393544	(1,10]	3	(1,10]	1.41816	FALSE
hv135_05_0	hv135_05	has brothers/sisters under -na	[0]	f	-0.270619	0.31683	-0.854146	0.393024	0.23249	6.23998	3	83.9743	12.48	0.00194989	0.00372574	(1,10]	3	(1,10]	0.762907	FALSE
s826b_0	s826b	beating children justified if they do not want to do housework	[0]no	f	0.0341422	0.268742	0.127045	0.898905	0.182785	10.7203	3	90.6719	21.4406	2.20918e-05	0.00367254	(1,10]	3	(1,10]	1.03473	FALSE
shlangr_1	shlangr	language of respondent	[1]amarigna	f	-2.25947	1.73476	-1.30247	0.192756	11.6487	77.9628	4	98.7173	233.889	1.99548e-50	0.00331302	(1,10]	3	(1,10]	0.104406	FALSE
hv135_03_0	hv135_03	has brothers/sisters under -na	[0]	f	-0.235163	0.284573	-0.82637	0.408594	0.156656	4.15028	3	75.9053	8.30057	0.01576	0.00318148	(1,10]	3	(1,10]	0.790442	FALSE
s715a_0	s715a	admissible or not to talk about pf: radio	[0]no	f	-0.639417	0.360594	-1.77323	0.0761902	0.292759	7.00671	3	85.728	14.0134	0.000905781	0.00314555	(1,10]	3	(1,10]	0.5276	FALSE
s715b_0	s715b	admissible or not to talk about family planning: television	[0]no	f	-0.748765	0.452739	-1.65386	0.0981567	0.501356	11.195	3	91.0675	22.3901	1.37421e-05	0.00314548	(1,10]	3	(1,10]	0.47295	FALSE
s110k_0	s110k	electric mitad (from household)	[0]no	f	-0.342468	0.295261	-1.15988	0.246097	0.174038	4.95056	3	79.8003	9.90113	0.00707942	0.00313242	(1,10]	3	(1,10]	0.710016	FALSE
v414a_0	v414a	gave child red palm soup or food made with red palm oil/butter	[0]no	f	-0.793085	0.256139	-3.09631	0.00195945	0	1	3	0	1.31242	0.518813	0.00311791	(1,10]	3	(1,10]	0.452447	FALSE
ha66_04_1	ha66_04	woman's highest educational level	[1]primary	f	0.956518	0.304998	3.13614	0.00171186	0	1	3	0	1.63282	0.442015	0.0031177	(1,10]	3	(1,10]	2.60262	FALSE
shlangi_1	shlangi	language of interview	[1]amarigna	f	0.488903	0.422946	1.15595	0.247703	0.657312	15.5859	4	93.584	46.7578	3.91324e-10	0.00311557	(1,10]	3	(1,10]	1.63053	FALSE
sh23a_4	sh23a	level attended last year	[4]secondary second cycle	f	-4.71436	4.45411	-1.05843	0.28986	59.0708	186.092	3	99.4626	372.185	1.51731e-81	0.00303719	(1,10]	3	(1,10]	0.00896563	FALSE
s816_1	s816	special medicines available from doctor/nurse	[1]yes	f	0.21172	0.164175	1.2896	0.19719	0.0677491	6.50771	3	84.6336	13.0154	0.00149188	0.0030245	(1,10]	3	(1,10]	1.2358	FALSE
hv136_0	hv136	brothers/sisters under 18 t-na	[0]	f	4.00343	3.52821	1.13469	0.256504	37.081	193.615	3	99.4835	387.23	8.20308e-85	0.00293652	(1,10]	3	(1,10]	54.7857	FALSE
sh24a_03_4	sh24a_03	level of education attended	[4]higher	f	-2.74943	3.93337	-0.699001	0.484551	46.1277	164.473	3	99.392	328.945	3.71886e-72	0.00286599	(1,10]	3	(1,10]	0.0639643	FALSE
s851e_0	s851e	man's symptoms of sti	[0]no	f	-0.512518	0.11602	-4.4175	9.98499e-06	0	1	3	0	0.7552	0.685505	0.002774	(1,10]	3	(1,10]	0.598985	FALSE
v169a_0	v169a	owns a mobile telephone	[0]no	f	-0.36841	0.0520553	-7.07728	1.47007e-12	0	1	3	0	0.0831746	0.959266	0.00275021	(1,10]	3	(1,10]	0.691833	TRUE
hml16_14	hml16_14	corrected age from individual file	NA	f	0.017825	0.00985639	1.80848	0.0705323	4.57692e-05	1.18621	3	15.6981	2.37243	0.305375	0.00274446	(1,10]	3	(1,10]	1.01798	FALSE
sh120_1	sh120	any member farms any agricultural land	[1]yes	f	-0.354946	0.501724	-0.707452	0.479285	0.684959	12.3306	3	91.8901	24.6612	4.41464e-06	0.00265912	(1,10]	3	(1,10]	0.701212	FALSE
s851c_0	s851c	man's symptoms of sti	[0]no	f	-0.33305	0.378078	-0.880905	0.378369	0.308413	3.82917	3	73.8847	7.65835	0.0217275	0.00263011	(1,10]	3	(1,10]	0.716734	FALSE
s851d_0	s851d	man's symptoms of sti	[0]no	f	-0.663666	0.160043	-4.1468	3.37152e-05	0	1	3	0	1.4352	0.487921	0.00257473	(1,10]	3	(1,10]	0.51496	FALSE
shlangi_6	shlangi	language of interview	[6]other	f	-1.6836	0.289864	-5.80823	6.3136e-09	0.0966448	1.39409	4	28.2688	4.18228	0.242442	0.00256542	(1,10]	3	(1,10]	0.185705	TRUE
hv022_6	hv022	sample strata for sampling errors	[6]u√≠ge-rural	f	-0.534592	0.406095	-1.31642	0.188033	0.430019	8.3045	3	87.9583	16.609	0.000247401	0.00250419	(1,10]	3	(1,10]	0.585908	FALSE
s851b_0	s851b	man's symptoms of sti	[0]no	f	-0.44634	0.180673	-2.47043	0.0134949	0.0202128	1.12578	3	11.1729	2.25156	0.324399	0.00247032	(1,10]	3	(1,10]	0.639966	FALSE
hc10_3	hc10_3	weight/height percentile	NA	f	-1.72455e-05	9.76308e-05	-0.17664	0.859791	2.46165e-08	2.89034	4	65.4019	8.67101	0.0340004	0.00242137	(1,10]	3	(1,10]	0.999983	FALSE
s918a_0	s918a	male symptom of std:abdominal pain	[0]no	f	-0.430491	0.147871	-2.91126	0.00359971	0	1	3	0	0.0826727	0.959506	0.00240779	(1,10]	3	(1,10]	0.65019	FALSE
h40_2_0	h40_2	received vitamin a2 (2nd most recent)	[0]no	f	3.94367	3.08314	1.27911	0.200859	37.9291	568.235	4	99.824	1704.7	0	0.00238406	(1,10]	3	(1,10]	51.6076	FALSE
sh128a_1	sh128a	source of net	[1]campaign 2009	f	-5.20406	1.541	-3.37706	0.000732643	7.03688	521.857	3	99.8084	1043.71	2.29208e-227	0.00236964	(1,10]	3	(1,10]	0.0054942	FALSE
s425b_1_4	s425b_1	reason did not register birth	[4]not informed	f	-6.00413	5.67874	-1.0573	0.290375	96.2858	347.014	3	99.7118	694.029	1.96603e-151	0.00236938	(1,10]	3	(1,10]	0.00246853	FALSE
m58_1_0	m58_1	information about aids given at antenatal visit	[0]no	f	-0.187633	0.181301	-1.03493	0.300704	0.0688611	3.32961	3	69.9665	6.65923	0.035807	0.00235041	(1,10]	3	(1,10]	0.828919	FALSE
s1012a_0	s1012a	source of information: tv	[0]no	f	-0.450451	0.114514	-3.9336	8.36844e-05	0.023406	1.85626	4	46.1282	5.56878	0.134582	0.00232421	(1,10]	3	(1,10]	0.637341	FALSE
sh23_05_8	sh23_05	class attended last year	[8]class 8	f	-7.99745	4.50438	-1.77548	0.0758179	60.2264	104.148	3	99.0398	208.295	5.87906e-46	0.00231661	(1,10]	3	(1,10]	0.000336319	FALSE
hv136_06_0	hv136_06	brothers/sisters under 18 t-na	[0]	f	-0.261473	0.362239	-0.721823	0.470403	0.29899	4.60569	3	78.2877	9.21137	0.00999485	0.0023033	(1,10]	3	(1,10]	0.769917	FALSE
s823_1	s823	owns dwelling alone or in community	[1]only respondent	f	-0.26415	0.362165	-0.729365	0.465779	0.282012	3.70009	3	72.9736	7.40018	0.0247213	0.00230035	(1,10]	3	(1,10]	0.767858	FALSE
s1021_0	s1021	circumcision prevents girls from having sex before marriage	[0]no	f	-0.532305	0.135412	-3.93099	8.45953e-05	0	1	3	0	1.6608	0.435875	0.00228419	(1,10]	3	(1,10]	0.58725	FALSE
b9_06_0	b9_06	child lives with whom	[0]respondent	f	-0.545642	0.476113	-1.14603	0.251781	0.275976	1.67819	3	40.412	3.35638	0.186712	0.00225726	(1,10]	3	(1,10]	0.57947	FALSE
s851a_0	s851a	man's symptoms of sti	[0]no	f	-0.114455	0.289139	-0.395848	0.692217	0.163417	2.92712	3	65.8367	5.85424	0.0535511	0.00225462	(1,10]	3	(1,10]	0.891852	FALSE
m55_1_0	m55_1	given child anything other than breast milk	[0]no	f	-0.0830784	0.40071	-0.207328	0.835754	0.388345	5.78598	3	82.7168	11.572	0.0030703	0.0022407	(1,10]	3	(1,10]	0.920279	FALSE
sh3_1_1	sh3_1	received dpt-hb-hib 3	[1]vaccination date on card	f	0.0331224	0.339844	0.0974636	0.922358	0.244858	3.61261	3	72.3192	7.22523	0.0269812	0.00222985	(1,10]	3	(1,10]	1.03368	FALSE
s804_0	s804	husband's level of education attended	[0]no education	f	-0.133549	0.188079	-0.710071	0.47766	0.137993	6.71405	5	85.1059	26.8562	2.1255e-05	0.00220147	(1,10]	3	(1,10]	0.874984	FALSE
v134_0	v134	de facto place of residence	[0]ougadougou	f	0.802908	0.171372	4.68518	2.79717e-06	0.00433386	1.051	3	4.85212	2.10199	0.34959	0.00219741	(1,10]	3	(1,10]	2.23202	FALSE
s1019b_0	s1019b	advantages for a girl to get circumcised - social recognitio	[0]no	f	9.52003	5.45535	1.74508	0.0809706	89.1856	1137.19	3	99.9121	2274.39	0	0.00219518	(1,10]	3	(1,10]	13630.1	FALSE
sh111j_0	sh111j	has fan	[0]no	f	-0.397067	0.0931409	-4.26308	2.01627e-05	0	1	3	0	1.78735	0.40915	0.0020996	(1,10]	3	(1,10]	0.672289	FALSE
shlangr_6	shlangr	language of respondent	[6]other	f	-0.654075	0.376799	-1.73587	0.0825867	0.453023	6.32572	4	84.1915	18.9772	0.000276389	0.00209447	(1,10]	3	(1,10]	0.519923	FALSE
h37i_1_0	h37i_1	pills/syrup taken for fever/cough	[0]no	f	-0.372157	0.478644	-0.777523	0.43685	0.483418	3.47894	3	71.2556	6.95788	0.0308401	0.00209401	(1,10]	3	(1,10]	0.689246	FALSE
hml23_1_32	hml23_1	place where net was obtained	[32]shop/market	f	0.19807	0.131044	1.51149	0.130665	0.018497	1.52872	3	34.5858	3.05744	0.216813	0.00201797	(1,10]	3	(1,10]	1.21905	FALSE
s1011c_0	s1011c	ever heard of cervical cancer	[0]no	f	-0.391776	0.253524	-1.54532	0.122269	0.098909	2.02554	3	50.6304	4.05108	0.131923	0.0019941	(1,10]	3	(1,10]	0.675855	FALSE
hc68_3_0	hc68_3	mother's highest educational level (questionnaire configuration)	[0]no education	f	-0.26579	0.627549	-0.423537	0.671903	0.395872	1.49901	3	33.2895	2.99803	0.22335	0.00197594	(1,10]	3	(1,10]	0.7666	FALSE
d101g_0	d101g	cs huaband prevents her from working	[0]no	f	-0.517495	0.480344	-1.07734	0.281328	0.505765	3.74393	3	73.2901	7.48786	0.023661	0.00197426	(1,10]	3	(1,10]	0.596012	FALSE
s820_1	s820	female circumcision practiced in the community	[1]yes	f	-0.445322	0.115779	-3.8463	0.000119915	0	1	3	0	0.93996	0.625015	0.00196747	(1,10]	3	(1,10]	0.640618	FALSE
ha66_04_0	ha66_04	woman's highest educational level	[0]no education	f	-0.727516	0.311573	-2.33498	0.0195447	0	1	3	0	0.344698	0.841686	0.00196697	(1,10]	3	(1,10]	0.483108	FALSE
hv022_12	hv022	sample strata for sampling errors	[12]cuanza sul-rural	f	-0.426432	0.608465	-0.700833	0.483407	0.966	13.6136	3	92.6544	27.2272	1.22374e-06	0.00194851	(1,10]	3	(1,10]	0.652834	FALSE
sh209_04_0	sh209_04	works for household on farm/compound	[0]no	f	0.504626	0.572313	0.88173	0.377923	0.669958	3.25713	3	69.2981	6.51425	0.0384988	0.0019148	(1,10]	3	(1,10]	1.65637	FALSE
s506yd_1	s506yd_1	yellow fever day	NA	f	0.0114527	0.0243366	0.470598	0.637928	0.00108607	2.58633	3	61.3352	5.17266	0.0752958	0.00191475	(1,10]	3	(1,10]	1.01152	FALSE
v467g_0	v467g	getting medical help for self: concern no female health prov	[0]no problem	f	0.542916	0.14518	3.73961	0.000184303	0.00301996	1.04354	3	4.17225	2.08708	0.352206	0.00190847	(1,10]	3	(1,10]	1.72102	FALSE
hv022_8	hv022	sample strata for sampling errors	[8]luanda-rural	f	-0.943011	0.512885	-1.83864	0.0659682	0.622153	6.74651	3	85.1775	13.493	0.00117498	0.00189896	(1,10]	3	(1,10]	0.389453	FALSE
b5_07_0	b5_07	child is alive	[0]no	f	0.141243	0.598392	0.236038	0.813403	0.59286	2.23782	3	55.3137	4.47564	0.106691	0.00187544	(1,10]	3	(1,10]	1.1517	FALSE
hml11	hml11	number of persons who slept under this net	NA	f	-0.120291	0.0759265	-1.5843	0.113124	0.00192016	1.11458	3	10.28	2.22916	0.328054	0.0018451	(1,10]	3	(1,10]	0.886663	FALSE
m3j_2_0	m3j_2	assistance: friends/relatives	[0]no	f	3.52034	1.93651	1.81787	0.0690837	14.2073	21.2717	4	95.2989	63.815	8.99079e-14	0.00183616	(1,10]	3	(1,10]	33.7958	FALSE
v418a	v418a	entries in child health roster	NA	f	-0.179749	0.0509785	-3.52597	0.000421935	0.003335	1.75068	3	42.8794	3.50136	0.173656	0.00181926	(1,10]	3	(1,10]	0.83548	FALSE
shtrans_0	shtrans	translator used	[0]no	f	0.674572	0.698139	0.966244	0.333922	1.73099	11.5934	4	91.3744	34.7803	1.35565e-07	0.00179902	(1,10]	3	(1,10]	1.96319	FALSE
s529a_0	s529a	respondent or last sex. partner drank alcohol	[0]no	f	-0.481281	0.363857	-1.32272	0.185929	0.313891	5.50914	3	81.8484	11.0183	0.00404957	0.00179611	(1,10]	3	(1,10]	0.617991	FALSE
h36f_2_0	h36f_2	vaccinated during any other campagn	[0]no	f	4.66404	5.67833	0.821374	0.411433	96.0005	155.537	3	99.3571	311.073	2.82662e-68	0.00174871	(1,10]	3	(1,10]	106.063	FALSE
v305_10_0	v305_10	ever used method	[0]no	f	0.103881	0.252951	0.410678	0.681309	0.0842052	1.51616	4	34.0437	4.54847	0.208008	0.00172232	(1,10]	3	(1,10]	1.10947	FALSE
s506y_2_0	s506y_2	received yellow fever vaccination	[0]no	f	-0.454977	0.301251	-1.51029	0.130969	0	1	3	0	1.72538	0.422026	0.00170589	(1,10]	3	(1,10]	0.634463	FALSE
hv271a	hv271a	wealth index factor score for urban/rural (5 decimals)	NA	f	-1.71843e-07	3.78962e-08	-4.53456	5.77225e-06	0	1	3	0	1.73226	0.420575	0.00164218	(1,10]	3	(1,10]	1	FALSE
b4_07_1	b4_07	sex of child	[1]male	f	0.230467	0.491906	0.468518	0.639415	0.323518	1.80354	3	44.5534	3.60707	0.164715	0.00162936	(1,10]	3	(1,10]	1.25919	FALSE
hml5_0	hml5	net treated with insecticide when bought	[0]no	f	0.105011	0.386005	0.272047	0.785586	0.121928	1.31493	3	23.9506	2.62987	0.268492	0.00161913	(1,10]	3	(1,10]	1.11072	FALSE
s1011a_0	s1011a	ever heard of breast cancer	[0]no	f	-0.340651	0.248563	-1.37048	0.170536	0.104097	2.33295	3	57.1359	4.6659	0.097009	0.00160411	(1,10]	3	(1,10]	0.711307	FALSE
hv022_5	hv022	sample strata for sampling errors	[5]u√≠ge-urban	f	0.485285	0.600427	0.808234	0.418956	0.869721	7.93426	3	87.3964	15.8685	0.000358257	0.00157829	(1,10]	3	(1,10]	1.62464	FALSE
sh209_03_0	sh209_03	works for household on farm/compound	[0]no	f	0.18325	0.426679	0.429479	0.667575	0.336875	2.71177	3	63.1237	5.42354	0.0664193	0.00154492	(1,10]	3	(1,10]	1.20111	FALSE
shlangi_2	shlangi	language of interview	[2]oromigna	f	-0.227261	0.299171	-0.759634	0.447474	0.287932	8.03176	4	87.5494	24.0953	2.38615e-05	0.00153697	(1,10]	3	(1,10]	0.796713	FALSE
m59_2_8	m59_2	child registered at birth	[8]don't know	f	-8.46099	4.11657	-2.05535	0.0398455	50.4413	150.85	3	99.3371	301.7	3.06747e-66	0.00152637	(1,10]	3	(1,10]	0.000211563	FALSE
sh141_1	sh141	treatment of malaria: go to a health facility	[1]yes	f	0.0899904	0.145322	0.619247	0.535754	0.0362805	3.06749	3	67.4	6.13498	0.0465379	0.00152358	(1,10]	3	(1,10]	1.09416	FALSE
h10_2_0	h10_2	ever had vaccination	[0]no	f	-3.81392	5.29336	-0.72051	0.471211	111.396	198.11	4	99.4952	594.33	1.70868e-128	0.00150668	(1,10]	3	(1,10]	0.0220615	FALSE
hv115_06_5	hv115_06	current marital status	[5]not living together	f	0.737177	0.25311	2.91247	0.00358579	0.0427222	1.19376	4	16.2309	3.58127	0.310373	0.00148474	(1,10]	3	(1,10]	2.09003	FALSE
hml22_1_0	hml22_1	obtained net from campaign, antenatal or immunization visit	[0]no	f	0.238882	0.0806053	2.9636	0.00304066	0.00400914	1.22916	3	18.6433	2.45831	0.292539	0.00146808	(1,10]	3	(1,10]	1.26983	FALSE
hc7_3	hc7_3	weight/age percentile	NA	f	-0.000121624	7.91462e-05	-1.53671	0.124365	5.46832e-09	1.27133	4	21.3421	3.81399	0.282264	0.00145603	(1,10]	3	(1,10]	0.999878	FALSE
hv243e_0	hv243e	has a computer	[0]no	f	0.261916	0.257931	1.01545	0.309891	0.147884	4.61293	3	78.3218	9.22585	0.00992275	0.00144857	(1,10]	3	(1,10]	1.29942	FALSE
sh118b_0	sh118b	plough	[0]no	f	0.777449	0.178054	4.36637	1.26328e-05	0.0106701	1.11998	3	10.7126	2.23996	0.326287	0.00141467	(1,10]	3	(1,10]	2.17592	FALSE
m78c_1_0	m78c_1	during first 2 days health provider: counsel on newborn dangers	[0]no	f	-0.176878	0.134213	-1.31789	0.187539	0.0289101	2.25268	3	55.6084	4.50535	0.105117	0.00139974	(1,10]	3	(1,10]	0.837882	FALSE
hml7_1_19	hml7_1	brand of net	[19]netprotect	f	-3.83674	6.25687	-0.613204	0.539741	116.904	313.193	3	99.6807	626.386	9.59355e-137	0.0013986	(1,10]	3	(1,10]	0.0215637	FALSE
v469p	v469p	times given other solid, se-na	NA	f	0.0242413	0.153554	0.157869	0.87456	0.0499603	3.47559	3	71.2279	6.95119	0.0309434	0.00139684	(1,10]	3	(1,10]	1.02454	FALSE
s1117a_0	s1117a	is fgc legal	[0]no	f	0.303306	0.348936	0.869232	0.38472	0.291547	6.00824	3	83.3562	12.0165	0.0024584	0.0013902	(1,10]	3	(1,10]	1.35433	FALSE
hv270a_1	hv270a	wealth index for urban/rural	[1]poorest	f	0.283574	0.0824242	3.44042	0.00058081	0.00651365	1.45118	3	31.0906	2.90236	0.234294	0.00136292	(1,10]	3	(1,10]	1.32787	FALSE
sh206_04_0	sh206_04	worked in last 12 months	[0]no	f	-0.347591	0.355018	-0.97908	0.32754	0.163491	1.73279	3	42.2895	3.46557	0.176791	0.00133216	(1,10]	3	(1,10]	0.706388	FALSE
sh129a_3_1	sh129a_3	shape of the net	[1]conical	f	-4.57	3.39973	-1.34422	0.178876	34.5754	444.352	3	99.775	888.705	1.04776e-193	0.00132838	(1,10]	3	(1,10]	0.010358	FALSE
sh3_1_0	sh3_1	received dpt-hb-hib 3	[0]no	f	-0.0124331	0.26159	-0.0475289	0.962092	0.129208	2.77997	3	64.0284	5.55995	0.0620401	0.00132644	(1,10]	3	(1,10]	0.987644	FALSE
s110i_0	s110i	chair (from household)	[0]no	f	-0.376163	0.171055	-2.19908	0.0278724	0.0490859	2.26383	3	55.827	4.52766	0.103952	0.00132213	(1,10]	3	(1,10]	0.686491	FALSE
s110h_0	s110h	table (from household)	[0]no	f	-0.298885	0.247697	-1.20666	0.227564	0.143802	5.27502	3	81.0427	10.55	0.00511788	0.0013105	(1,10]	3	(1,10]	0.741644	FALSE
sh129a_2_1	sh129a_2	shape of the net	[1]conical	f	0.302965	0.209561	1.44571	0.148259	0.0727035	2.38596	3	58.0881	4.77192	0.0920008	0.00130466	(1,10]	3	(1,10]	1.35387	FALSE
v782_0	v782	want to be tested for aids	[0]no	f	-0.28126	0.124614	-2.25704	0.0240054	0.0170813	1.54002	3	35.0657	3.08004	0.214377	0.0013007	(1,10]	3	(1,10]	0.754832	FALSE
m1d_1	m1d_1	years ago received last tetanus injection before pregnancy	NA	f	0.0392256	0.0117913	3.32665	0.00087896	0	1	3	0	0.365032	0.833171	0.00128212	(1,10]	3	(1,10]	1.04001	FALSE
m57t_1_0	m57t_1	antenatal care: ngo other health facility	[0]no	f	2.59309	1.83053	1.41658	0.156607	16.3384	72.9739	5	98.6296	291.896	6.06464e-62	0.00125891	(1,10]	3	(1,10]	13.371	FALSE
ha68_2_6	ha68_2	highest educational level (cs for preliminary & final report)	[6]kindergarden	f	1.34742	1.26071	1.06878	0.28517	3.9871	7.70816	3	87.0267	15.4163	0.000449145	0.00124622	(1,10]	3	(1,10]	3.84749	FALSE
hv024_16	hv024	region	[16]cunene	f	-0.238081	0.502613	-0.473687	0.635723	1.08404	7.86698	5	87.2886	31.4679	2.45712e-06	0.00121568	(1,10]	3	(1,10]	0.788139	FALSE
sh111a_2	sh111a	main method of disposal of household garbage	[2]animal-drawn cart	f	-3.61283	5.42008	-0.666563	0.505051	87.6866	407.832	3	99.7548	815.664	7.59864e-178	0.00120241	(1,10]	3	(1,10]	0.0269755	FALSE
hv136_07_0	hv136_07	brothers/sisters under 18 t-na	[0]	f	-0.434487	0.163393	-2.65915	0.00783381	0	1	3	0	1.67464	0.43287	0.00118982	(1,10]	3	(1,10]	0.647597	FALSE
v857a_0	v857a	children with hiv should be allowed to attend school with children without hiv	[0]no	f	-0.442853	0.100646	-4.40011	1.08195e-05	0	1	3	0	0.149296	0.92807	0.00118965	(1,10]	3	(1,10]	0.642201	FALSE
m78b_1_0	m78b_1	during first 2 days health provider: measure temperature	[0]no	f	-0.0687786	0.173442	-0.396552	0.691698	0.0609622	3.44431	3	70.9666	6.88862	0.0319268	0.00117879	(1,10]	3	(1,10]	0.933533	FALSE
m74_1_0	m74_1	child's health checked before discharge	[0]no	f	0.0283637	0.222147	0.12768	0.898402	0.103434	3.66815	3	72.7383	7.3363	0.0255236	0.00114616	(1,10]	3	(1,10]	1.02877	FALSE
ha52_1_4	ha52_1	na - read consent statement - hemoglobin	[4]adult/parent not present	f	-1.22611	0.347586	-3.5275	0.0004195	0	1	3	0	0.924023	0.630015	0.00114118	(1,10]	3	(1,10]	0.293431	FALSE
m56_2_8	m56_2	sugar added to any of foods or liquids consumed yesterday	[8]dk	f	-9.85108	4.0775	-2.41596	0.0156939	49.6747	297.918	3	99.6643	595.836	4.12994e-130	0.00114022	(1,10]	3	(1,10]	5.26903e-05	FALSE
hv120_14_0	hv120_14	children eligibility for height/weight and hemoglobin	[0]not eligible	f	-0.107664	0.387306	-0.277981	0.781027	0	1	4	0	1.99521	0.573401	0.00113698	(1,10]	3	(1,10]	0.897929	FALSE
hml23_1_96	hml23_1	place where net was obtained	[96]other	f	0.287981	0.121797	2.36443	0.018058	0	1	3	0	0.334473	0.845999	0.00113304	(1,10]	3	(1,10]	1.33373	FALSE
hc68_3_1	hc68_3	mother's highest educational level (questionnaire configuration)	[1]primary	f	0.414261	0.454201	0.912064	0.361735	0.125258	1.21666	3	17.8076	2.43331	0.296219	0.00112337	(1,10]	3	(1,10]	1.51325	FALSE
sh12_0	sh12	father alive	[0]no	f	-5.35458	5.88518	-0.909842	0.362906	103.095	148.65	3	99.3273	297.3	2.7677e-65	0.00111239	(1,10]	3	(1,10]	0.00472646	FALSE
hc51_02	hc51_02	line number of parent/caretaker	NA	f	0.00879019	0.00548974	1.6012	0.109332	0	1	3	0	1.20977	0.546137	0.00110397	(1,10]	3	(1,10]	1.00883	FALSE
s617f_0	s617f	heard about fp through animation culturelle program	[0]no	f	-0.288673	0.103741	-2.78265	0.0053917	0	1	3	0	0.360954	0.834872	0.00109266	(1,10]	3	(1,10]	0.749257	FALSE
hv136_08_0	hv136_08	brothers/sisters under 18 t-na	[0]	f	0.340155	0.243398	1.39753	0.162255	0	1	3	0	1.71266	0.424718	0.00109033	(1,10]	3	(1,10]	1.40517	FALSE
s836_0	s836	knows someone who was refused social services because he has	[0]no	f	-0.341357	0.192648	-1.77192	0.0764071	0.0359003	1.21495	3	17.6924	2.42991	0.296723	0.0010689	(1,10]	3	(1,10]	0.710805	FALSE
s1019a_0	s1019a	advantages for a girl to get circumcised - better hygiene	[0]no	f	9.37443	5.78889	1.61938	0.105365	100.369	951.463	3	99.8949	1902.93	0	0.00106528	(1,10]	3	(1,10]	11783.2	FALSE
s715aa_0	s715aa	discussed of family planning	[0]no	f	-0.316229	0.0693926	-4.5571	5.18635e-06	0	1	3	0	0.625601	0.731396	0.00105504	(1,10]	3	(1,10]	0.728892	FALSE
shlangr_2	shlangr	language of respondent	[2]oromigna	f	-0.192825	0.222511	-0.866587	0.386169	0.14807	5.07194	4	80.2837	15.2158	0.00164121	0.00104395	(1,10]	3	(1,10]	0.824627	FALSE
hml6_5_8	hml6_5	net treatment status	[8]don't know	f	-3.72197	5.48488	-0.678587	0.4974	89.6226	166.649	3	99.3999	333.298	4.22043e-73	0.00104328	(1,10]	3	(1,10]	0.0241864	FALSE
m78d_1_0	m78d_1	during first 2 days health provider: counsel on breastfeeding	[0]no	f	-0.0857804	0.182378	-0.470344	0.63811	0.0677125	3.35809	3	70.2212	6.71618	0.0348016	0.00103883	(1,10]	3	(1,10]	0.917796	FALSE
b12_07	b12_07	succeeding birth interval (months)	NA	f	-0.010839	0.0145776	-0.743536	0.457157	0	1	3	0	1.69424	0.428647	0.00103249	(1,10]	3	(1,10]	0.98922	FALSE
hml21_5_0	hml21_5	someone slept under this net last night	[0]no	f	0.493234	0.24349	2.02568	0.0427975	0	1	3	0	0.435967	0.804139	0.00103023	(1,10]	3	(1,10]	1.6376	FALSE
v413a_0	v413a	gave child tea/ infusion	[0]no	f	-0.267791	0.101999	-2.62543	0.00865387	0	1	4	0	1.89651	0.594162	0.000996954	(1,10]	3	(1,10]	0.765068	FALSE
hv137_04_0	hv137_04	member has a blanket -na	[0]	f	-0.200272	0.170533	-1.17439	0.240239	0.00610202	1.07035	3	6.57271	2.1407	0.342888	0.000994979	(1,10]	3	(1,10]	0.818508	FALSE
hv024_18	hv024	region	[18]bengo	f	-0.16516	0.357627	-0.461822	0.644209	0.521673	5.67683	5	82.3845	22.7073	0.000144866	0.000987897	(1,10]	3	(1,10]	0.847758	FALSE
hv132_08_0	hv132_08	father has been very sick for 3+ months last year	[0]no	f	-0.265719	0.206974	-1.28383	0.199201	0	1	3	0	0.900026	0.63762	0.000987389	(1,10]	3	(1,10]	0.766654	FALSE
v230	v230	year pregnancy ended	NA	f	-0.000195834	0.000183527	-1.06706	0.285945	5.63781e-08	2.5868	4	61.3422	7.7604	0.0512319	0.000983945	(1,10]	3	(1,10]	0.999804	FALSE
sh25_05_8	sh25_05	disability type	[8]others	f	-7.42215	2.79225	-2.65813	0.00785764	22.4488	25.8111	3	96.1257	51.6222	6.17136e-12	0.000966201	(1,10]	3	(1,10]	0.000597863	FALSE
v716_6	v716	respondent's occupation	[6]skilled agricultural and fishery workers	f	-0.103767	0.41779	-0.248372	0.803847	0.36438	3.91253	3	74.4411	7.82507	0.0199898	0.000952812	(1,10]	3	(1,10]	0.901435	FALSE
hv022_7	hv022	sample strata for sampling errors	[7]luanda-urban	f	-3.90327	2.75652	-1.41601	0.156771	22.6421	244.655	3	99.5913	489.309	5.59521e-107	0.00093671	(1,10]	3	(1,10]	0.0201758	FALSE
s830b_0	s830b	place for hiv test: chu	[0]no	f	-0.196243	0.500532	-0.392068	0.695008	0.57295	5.13887	3	80.5405	10.2777	0.00586428	0.000931109	(1,10]	3	(1,10]	0.821813	FALSE
sh20_04_8	sh20_04	class attend/attended during present school year	[8]class 8	f	-0.245283	0.759169	-0.323094	0.746624	1.12622	2.97338	3	66.3683	5.94676	0.0511301	0.000930983	(1,10]	3	(1,10]	0.782483	FALSE
hv201a_0	hv201a	water not available for at least a day last two weeks	[0]no, not interrupted for a full day	f	-0.13432	0.141771	-0.947446	0.343412	0.0365841	3.07088	3	67.436	6.14176	0.0463804	0.000915855	(1,10]	3	(1,10]	0.87431	FALSE
h37j_1_0	h37j_1	injection taken for fever/cough	[0]no	f	5.31253	5.22516	1.01672	0.309286	81.3504	193.686	3	99.4837	387.373	7.63933e-85	0.000901702	(1,10]	3	(1,10]	202.864	FALSE
s1024_1	s1024	men think practice should continue/discontinue	[1]continue	f	-0.542972	0.650021	-0.835314	0.403541	0.946193	5.52543	3	81.9019	11.0509	0.00398415	0.000899599	(1,10]	3	(1,10]	0.581019	FALSE
hv270a_5	hv270a	wealth index for urban/rural	[5]richest	f	-0.126156	0.181263	-0.695983	0.48644	0.0678657	4.75903	3	78.9873	9.51805	0.00857396	0.000898449	(1,10]	3	(1,10]	0.881478	FALSE
hc2_3	hc2_3	weight in kilograms (1 dec.)	NA	f	-0.000195244	0.000106962	-1.82536	0.067947	0	1	4	0	2.81779	0.42058	0.000895544	(1,10]	3	(1,10]	0.999805	FALSE
chl3_03_0	chl3_03	fetched wood or water	[0]no	f	0.0378557	0.312018	0.121325	0.903433	0.129023	1.79945	3	44.4275	3.5989	0.165389	0.00088298	(1,10]	3	(1,10]	1.03858	FALSE
sh110c_0	sh110c	has wardrobe	[0]no	f	4.40585	1.73144	2.54462	0.0109398	8.93008	462.165	3	99.7836	924.329	1.92509e-201	0.000875429	(1,10]	3	(1,10]	81.929	FALSE
hml8_1	hml8	net treated since receiving	[1]yes	f	0.124575	0.109552	1.13714	0.255482	0.0122427	1.45774	3	31.4008	2.91549	0.232761	0.000872888	(1,10]	3	(1,10]	1.13267	FALSE
s1013_0	s1013	others children under the age of 18 in charge	[0]no	f	-0.17859	0.192739	-0.92659	0.354139	0	1	3	0	1.79386	0.40782	0.000866052	(1,10]	3	(1,10]	0.836448	FALSE
sh104h_0	sh104h	has gas stove	[0]no	f	-0.17208	0.200654	-0.857597	0.391115	0.0903198	4.17306	3	76.0368	8.34611	0.0154051	0.000864725	(1,10]	3	(1,10]	0.841912	FALSE
sh59_02_1	sh59_02	consent of women or man	[1]accepted	f	-4.56788	3.81045	-1.19878	0.230614	43.0503	90.6298	3	98.8966	181.26	4.36472e-40	0.000863231	(1,10]	3	(1,10]	0.0103799	FALSE
s618a_0	s618a	acceptable to discuss family planning on the radio	[0]no	f	-0.119006	0.125838	-0.945703	0.3443	0.0245961	1.69641	4	41.052	5.08923	0.165379	0.000858913	(1,10]	3	(1,10]	0.887803	FALSE
s901a_0	s901a	mother gave birth to children other than respondent	[0]no	f	0.54154	0.362942	1.49209	0.135677	0.191391	1.94241	3	48.5174	3.88481	0.143359	0.000856882	(1,10]	3	(1,10]	1.71865	FALSE
hml8_4_1	hml8_4	net treated since receiving	[1]yes	f	0.861987	0.774359	1.11316	0.265639	1.11659	2.64985	3	62.262	5.2997	0.0706619	0.000854383	(1,10]	3	(1,10]	2.36786	FALSE
hv022_2	hv022	sample strata for sampling errors	[2]cabinda-rural	f	-0.346044	0.11085	-3.12173	0.00179794	0	1	3	0	0.636553	0.727402	0.000844078	(1,10]	3	(1,10]	0.707481	FALSE
hv022_14	hv022	sample strata for sampling errors	[14]malanje-rural	f	-0.321849	0.380081	-0.84679	0.397112	0.373905	7.85695	3	87.2724	15.7139	0.000387053	0.000828429	(1,10]	3	(1,10]	0.724808	FALSE
hml22_1_1	hml22_1	obtained net from campaign, antenatal or immunization visit	[1]yes, campaign	f	-0.144937	0.103369	-1.40212	0.160878	0.00881015	1.35539	3	26.2203	2.71077	0.257847	0.000822915	(1,10]	3	(1,10]	0.865077	FALSE
hv215_25	hv215	main roof material	[25]sticks with mud and dung	f	-2.86813	3.4373	-0.834414	0.404048	46.9334	179.554	4	99.4431	538.661	1.99373e-116	0.000808541	(1,10]	3	(1,10]	0.0568049	FALSE
sh114_4	sh114	cooking place	[4]in a separate house: common division	f	-4.08533	4.61655	-0.884931	0.376194	63.77	403.026	3	99.7519	806.052	9.28856e-176	0.000796843	(1,10]	3	(1,10]	0.0168176	FALSE
h36f_1_0	h36f_1	vaccinated during any other campagn	[0]no	f	4.39496	5.50099	0.798939	0.424326	90.2763	285.256	3	99.6494	570.512	1.30271e-124	0.000785895	(1,10]	3	(1,10]	81.0412	FALSE
hml23_1_31	hml23_1	place where net was obtained	[31]pharmacy	f	-4.90026	4.53461	-1.08064	0.279859	61.124	113.735	3	99.1208	227.47	4.03239e-50	0.000775639	(1,10]	3	(1,10]	0.00744462	FALSE
v3a04_0	v3a04	told how to deal with side effects	[0]no	f	-0.182942	0.142964	-1.27964	0.200672	0	1	4	0	2.63006	0.452244	0.00076132	(1,10]	3	(1,10]	0.832817	FALSE
v467a_0	v467a	getting medical help for self: know where to go	[0]no problem	f	0.26525	0.181269	1.46329	0.143387	0.0459439	1.89774	3	47.3058	3.79548	0.149907	0.000748561	(1,10]	3	(1,10]	1.30376	FALSE
v414u_0	v414u	gave child any type of nuts	[0]no	f	-0.155653	0.259189	-0.600538	0.548148	0.0822972	1.4187	4	29.5131	4.25611	0.235104	0.000732271	(1,10]	3	(1,10]	0.855856	FALSE
g117f_0	g117f	circumcision benefits: religious approval	[0]no	f	3.84631	4.38756	0.87664	0.380682	76.881	743.265	4	99.8655	2229.79	0	0.000728455	(1,10]	3	(1,10]	46.8202	FALSE
v474h_0	v474h	tuberculosis spread by: exposure to cold	[0]no	f	-0.68075	0.221504	-3.07331	0.00211697	0	1	3	0	0.274694	0.871668	0.000723897	(1,10]	3	(1,10]	0.506237	FALSE
ha68_6	ha68	woman's highest educational level (questionnaire configuration)	[6]prÈ-primaire	f	-7.37872	4.16075	-1.77341	0.0761609	51.6131	288.081	3	99.6529	576.162	7.7283e-126	0.000722316	(1,10]	3	(1,10]	0.000624399	FALSE
sh206_05_0	sh206_05	worked in last 12 months	[0]no	f	0.127321	0.357497	0.356147	0.72173	0.12449	1.45128	3	31.0952	2.90256	0.234271	0.000704809	(1,10]	3	(1,10]	1.13578	FALSE
v3a07_41	v3a07	first source for current method	[41]family planning publicity campaign	f	-4.18543	3.78043	-1.10713	0.268237	42.7513	373.177	3	99.732	746.354	8.53682e-163	0.000693043	(1,10]	3	(1,10]	0.0152157	FALSE
s425a_2_0	s425a_2	birth declared to civil authorities	[0]no	f	0.549794	0.347343	1.58286	0.113454	0	1	3	0	0.225291	0.893467	0.000690087	(1,10]	3	(1,10]	1.7329	FALSE
sh206_07_0	sh206_07	worked in last 12 months	[0]no	f	-0.506305	0.398542	-1.27039	0.203944	0	1	3	0	0.164027	0.92126	0.000689658	(1,10]	3	(1,10]	0.602718	FALSE
sh59_04_3	sh59_04	consent of women or man	[3]not read	f	0.733234	0.385595	1.90157	0.0572278	0	1	3	0	0.386827	0.824141	0.000685751	(1,10]	3	(1,10]	2.0818	FALSE
m59_2_0	m59_2	child registered at birth	[0]no	f	-0.176669	0.226394	-0.78036	0.435179	0	1	3	0	1.51497	0.468845	0.00068051	(1,10]	3	(1,10]	0.838057	FALSE
hc15_3_1	hc15_3	height: lying or standing	[1]lying	f	-0.0457357	0.180644	-0.253182	0.800128	0	1	4	0	1.41795	0.701333	0.000674712	(1,10]	3	(1,10]	0.955294	FALSE
hml3_2	hml3	net observed by interviewer	[2]yes, seen without holes	f	-0.0776749	0.0587168	-1.32287	0.185878	0	1	3	0	1.95702	0.37587	0.000667579	(1,10]	3	(1,10]	0.925265	FALSE
hv022_11	hv022	sample strata for sampling errors	[11]cuanza sul-urban	f	0.771709	0.188656	4.09055	4.30345e-05	0.00559756	1.05	3	4.76222	2.10001	0.349937	0.00066331	(1,10]	3	(1,10]	2.16346	FALSE
hv136_04_0	hv136_04	brothers/sisters under 18 t-na	[0]	f	-0.20253	0.189777	-1.0672	0.285881	0.030378	1.36893	3	26.9502	2.73786	0.254379	0.000657564	(1,10]	3	(1,10]	0.816662	FALSE
s425b_1_1	s425b_1	reason did not register birth	[1]cost	f	0.0288419	0.487607	0.0591499	0.952833	0	1	3	0	1.86441	0.393685	0.000655462	(1,10]	3	(1,10]	1.02926	FALSE
s1101f_0	s1101f	has other siblings	[0]no	f	8.13936	2.38591	3.41142	0.000646252	16.7762	153.009	3	99.3464	306.018	3.53943e-67	0.000648009	(1,10]	3	(1,10]	3426.71	FALSE
s425a_1_0	s425a_1	birth declared to civil authorities	[0]no	f	0.246323	0.266088	0.92572	0.354591	0.0503199	1.31015	3	23.673	2.62031	0.269779	0.000635461	(1,10]	3	(1,10]	1.27931	FALSE
hv022_4	hv022	sample strata for sampling errors	[4]zaire-rural	f	-0.479857	0.190694	-2.51637	0.0118571	0.03807	1.41209	3	29.1829	2.82418	0.243634	0.000627448	(1,10]	3	(1,10]	0.618872	FALSE
sh120	sh120	number of meals the household has per day	NA	f	-0.00291708	0.00499586	-0.5839	0.559288	4.43684e-05	3.19246	3	68.6762	6.38492	0.0410707	0.00062682	(1,10]	3	(1,10]	0.997087	FALSE
hv140_2	hv140	member has a birth certificate	[2]registered	f	-4.92524	4.66443	-1.05592	0.291006	64.4355	93.2206	3	98.9273	186.441	3.27188e-41	0.000624403	(1,10]	3	(1,10]	0.00726096	FALSE
m37x_1	m37x_1	na - times gave child cheese/yogurt	NA	f	0.149835	0.100223	1.49501	0.134912	0	1	3	0	1.68978	0.429604	0.000600493	(1,10]	3	(1,10]	1.16164	FALSE
chl3_02_0	chl3_02	fetched wood or water	[0]no	f	-0.297863	0.171139	-1.74048	0.0817749	0	1	3	0	0.632489	0.728881	0.000586956	(1,10]	3	(1,10]	0.742403	FALSE
sh59_01_1	sh59_01	consent of women or man	[1]accepted	f	-4.24067	4.41282	-0.96099	0.336557	58.2529	391.867	3	99.7448	783.735	6.51825e-171	0.000565158	(1,10]	3	(1,10]	0.0143979	FALSE
sh20_03_9	sh20_03	class attend/attended during present school year	[9]class 9	f	-8.44838	3.8094	-2.21777	0.0265706	43.2563	169.799	3	99.4111	339.598	1.80856e-74	0.000564077	(1,10]	3	(1,10]	0.000214248	FALSE
s617g_0	s617g	heard about fp at school	[0]no	f	-0.362728	0.142606	-2.54358	0.0109724	0	1	3	0	0.01896	0.990565	0.000560749	(1,10]	3	(1,10]	0.695775	FALSE
hv140_0	hv140	member has a birth certificate	[0]neither certificate or registered	f	-5.07169	4.31404	-1.17563	0.239744	55.1484	96.5192	3	98.9639	193.038	1.20847e-42	0.000558778	(1,10]	3	(1,10]	0.0062718	FALSE
m78e_1_0	m78e_1	during first 2 days health provider: observe breastfeeding	[0]no	f	-0.149875	0.0829098	-1.80769	0.0706542	0.00111663	1.04968	3	4.73277	2.09936	0.35005	0.000557926	(1,10]	3	(1,10]	0.860815	FALSE
hv121_14_2	hv121_14	member attended school during current school year	[2]attended at some time	f	-3.75336	3.04608	-1.23219	0.217877	27.1539	45.4827	3	97.8014	90.9654	1.76647e-20	0.00055059	(1,10]	3	(1,10]	0.0234389	FALSE
fg103_0	fg103	respondent circumcised	[0]no	f	0.161961	0.292096	0.55448	0.57925	0.128784	2.04142	3	51.0144	4.08283	0.129845	0.000541714	(1,10]	3	(1,10]	1.17581	FALSE
h37k_1_0	h37k_1	aspirin taken for fever/cough	[0]no	f	0.0127064	0.30419	0.0417714	0.966681	0	1	3	0	1.62954	0.44274	0.000540765	(1,10]	3	(1,10]	1.01279	FALSE
ho104_01_8	ho104_01	free material support last 12 months	[8]dk	f	4.5744	4.84499	0.94415	0.345093	69.1672	58.1369	3	98.2799	116.274	5.64226e-26	0.000537463	(1,10]	3	(1,10]	96.9694	FALSE
v463aa_0	v463aa	frequency smokes cigarettes	[0]do not smokes	f	-0.705547	0.387949	-1.81866	0.0689635	0.158832	1.52884	3	34.5908	3.05767	0.216788	0.000527394	(1,10]	3	(1,10]	0.493839	FALSE
chl3_01_0	chl3_01	fetched wood or water	[0]no	f	-0.00312239	0.210492	-0.0148338	0.988165	0.0641797	1.92913	3	48.1631	3.85826	0.145275	0.000518053	(1,10]	3	(1,10]	0.996882	FALSE
g117a_0	g117a	circumcision benefits: cleanliness/hygiene	[0]no	f	0.281343	0.214175	1.31361	0.188978	0.0556961	1.4336	4	30.2457	4.30081	0.230761	0.000507443	(1,10]	3	(1,10]	1.32491	FALSE
hml17_09_4	hml17_09	flag for age from individual file	[4]year and age - year ignored	f	-13.5424	0.877905	-15.4258	1.09846e-53	1.97863	7.72937	3	87.0623	15.4587	0.000439719	0.000505035	(1,10]	3	(1,10]	1.31411e-06	FALSE
v469m	v469m	na - times given pumpkin, carrots, red/yel yams, red sweet p	NA	f	-4.93675	4.15292	-1.18874	0.234541	51.6999	1399.03	3	99.9285	2798.07	0	0.000483358	(1,10]	3	(1,10]	0.00717792	FALSE
sh03_10_12	sh03_10	relationship to head	[12]cousin	f	-8.78572	4.93764	-1.77933	0.0751849	72.6541	161.225	3	99.3797	322.449	9.57229e-71	0.000472518	(1,10]	3	(1,10]	0.000152902	FALSE
hv022_13	hv022	sample strata for sampling errors	[13]malanje-urban	f	0.542333	0.237724	2.28135	0.0225276	0.114354	3.08569	3	67.5924	6.17138	0.0456984	0.000468452	(1,10]	3	(1,10]	1.72001	FALSE
hv136_09_0	hv136_09	brothers/sisters under 18 t-na	[0]	f	-0.202756	0.223697	-0.906386	0.364731	0	1	3	0	0.57692	0.749417	0.000466929	(1,10]	3	(1,10]	0.816478	FALSE
sh104i_0	sh104i	has oil stove	[0]no	f	-0.0225014	0.162748	-0.13826	0.890035	0.0608266	4.39609	3	77.2525	8.79217	0.0123255	0.000461864	(1,10]	3	(1,10]	0.97775	FALSE
ha66_04_2	ha66_04	woman's highest educational level	[2]secondary	f	-0.304405	0.455318	-0.668555	0.503779	0.208381	1.50224	3	33.4329	3.00449	0.22263	0.000457499	(1,10]	3	(1,10]	0.737562	FALSE
hml22_2_3	hml22_2	obtained net from campaign, antenatal or immunization visit	[3]yes, immunization visit	f	-4.68343	4.15367	-1.12754	0.259514	51.6236	449.797	3	99.7777	899.593	4.52695e-196	0.000456826	(1,10]	3	(1,10]	0.00924724	FALSE
sh17a_02_5	sh17a_02	highest educational level attained	[5]bachelor	f	-0.0873854	0.457526	-0.190996	0.848529	0.245987	1.60339	3	37.632	3.20677	0.201214	0.000456495	(1,10]	3	(1,10]	0.916324	FALSE
hv132_07_0	hv132_07	father has been very sick for 3+ months last year	[0]no	f	-0.225681	0.178825	-1.26202	0.20694	0	1	3	0	0.127898	0.938053	0.000453174	(1,10]	3	(1,10]	0.797973	FALSE
hml3_5_0	hml3_5	net observed by interviewer	[0]not seen	f	-0.130594	0.316767	-0.412272	0.68014	0	1	3	0	1.04774	0.592224	0.000449507	(1,10]	3	(1,10]	0.877574	FALSE
hv801	hv801	time interview started (hhmm - 24 hour clock)	NA	f	4.38095e-05	0.000193265	0.226681	0.820672	7.6998e-08	3.38883	3	70.4913	6.77766	0.0337482	0.000438755	(1,10]	3	(1,10]	1.00004	FALSE
v232_8	v232	completeness of last term. inf	[8]none	f	-8.88164	2.70598	-3.28223	0.0010299	21.371	50.3783	3	98.015	100.757	1.3212e-22	0.000434225	(1,10]	3	(1,10]	0.000138916	FALSE
shdist	shdist	district	NA	f	0.000114904	0.00728898	0.0157641	0.987423	7.62777e-05	1.34032	4	25.3911	4.02097	0.259209	0.000433981	(1,10]	3	(1,10]	1.00011	FALSE
sh129a_1_1	sh129a_1	shape of the net	[1]conical	f	0.213481	0.116136	1.8382	0.0660327	0	1	3	0	1.60634	0.447908	0.00042758	(1,10]	3	(1,10]	1.23798	FALSE
sh28d_0	sh28d	household has a mobile phone	[0]no	f	-0.273823	0.112766	-2.42825	0.015172	0	1	3	0	1.94562	0.37802	0.000426776	(1,10]	3	(1,10]	0.760467	FALSE
sh20_07_8	sh20_07	class attend/attended during present school year	[8]class 8	f	-4.58149	5.05306	-0.906677	0.364578	75.9637	124.92	3	99.1995	249.841	5.59454e-55	0.00041707	(1,10]	3	(1,10]	0.0102396	FALSE
hml20	hml20	person slept under an llin net	NA	f	0.214751	0.0788669	2.72295	0.00647021	0	1	3	0	0.0511236	0.974762	0.000416602	(1,10]	3	(1,10]	1.23955	FALSE
ml19b_2_0	ml19b_2	for fever/conv: gave tepid sponging	[0]no	f	13.2838	0.585736	22.6788	7.25104e-114	0.762985	4.39151	3	77.2288	8.78302	0.012382	0.000416449	(1,10]	3	(1,10]	587600	FALSE
ho101_01_8	ho101_01	free medical support last 12 months	[8]dk	f	-0.642814	0.514612	-1.24912	0.21162	0	1	3	0	1.46127	0.481603	0.000397271	(1,10]	3	(1,10]	0.52581	FALSE
sh20_05_9	sh20_05	class attend/attended during present school year	[9]class 9	f	-9.06341	3.02681	-2.99437	0.00275009	26.898	57.6318	3	98.2648	115.264	9.35058e-26	0.000389798	(1,10]	3	(1,10]	0.000115827	FALSE
hv022_9	hv022	sample strata for sampling errors	[9]cuanza norte-urban	f	0.461881	0.228668	2.01988	0.0433962	0.0502719	1.43739	3	30.4297	2.87479	0.237546	0.000381234	(1,10]	3	(1,10]	1.58706	FALSE
v704_25	v704	partner's occupation	[25]mid level in agriculture and mining	f	-1.96365	3.41926	-0.57429	0.565772	34.1976	46.6507	3	97.8564	93.3014	5.49362e-21	0.000381213	(1,10]	3	(1,10]	0.140345	FALSE
seduc_3	seduc	education	[3]secondary	f	-0.171875	0.0833445	-2.06222	0.0391866	0	1	4	0	2.43335	0.487457	0.000377213	(1,10]	3	(1,10]	0.842085	FALSE
chl3_04_0	chl3_04	fetched wood or water	[0]no	f	0.0228018	0.307713	0.0741009	0.94093	0	1	3	0	0.616083	0.734885	0.000352428	(1,10]	3	(1,10]	1.02306	FALSE
sh206_06_0	sh206_06	worked in last 12 months	[0]no	f	-0.119911	0.344453	-0.348122	0.727749	0	1	3	0	0.842552	0.656209	0.000346369	(1,10]	3	(1,10]	0.886999	FALSE
hml19_09	hml19_09	person slept under an ever-treated net	NA	f	0.0626564	0.219583	0.285343	0.775382	0	1	3	0	1.12806	0.568913	0.000346288	(1,10]	3	(1,10]	1.06466	FALSE
v462_0	v462	washed hands before preparing last meal	[0]no	f	0.187619	0.323242	0.580428	0.561626	0.122232	1.62555	3	38.4823	3.25109	0.196804	0.000339744	(1,10]	3	(1,10]	1.20637	FALSE
hc68_3_2	hc68_3	mother's highest educational level (questionnaire configuration)	[2]secondary 1er cycle	f	-4.63112	5.23997	-0.883806	0.376801	81.7079	154.643	3	99.3533	309.286	6.90824e-68	0.000331229	(1,10]	3	(1,10]	0.00974385	FALSE
v704a_0	v704a	husband/partner work in last 7 days/12 months	[0]didn't work last 7 days	f	0.175771	0.0910809	1.92983	0.0536278	0	1	3	0	0.489845	0.782765	0.000330499	(1,10]	3	(1,10]	1.19216	FALSE
m78a_1_0	m78a_1	during first 2 days health provider: examine cord	[0]no	f	-0.0297576	0.0957413	-0.310813	0.755943	0.00624404	1.27083	3	21.3112	2.54166	0.280599	0.00032812	(1,10]	3	(1,10]	0.970681	FALSE
hv022_15	hv022	sample strata for sampling errors	[15]lunda norte-urban	f	0.57593	0.36157	1.59286	0.111192	0.327588	6.4975	3	84.6095	12.995	0.0015072	0.000322797	(1,10]	3	(1,10]	1.77878	FALSE
b17_01	b17_01	day of birth	NA	f	-0.00121126	0.00421982	-0.287041	0.774081	1.83697e-05	1.51288	3	33.9008	3.02576	0.220275	0.000322673	(1,10]	3	(1,10]	0.998789	FALSE
sh19a_05_8	sh19a_05	educational level during current school year	[8]dk	f	-8.4747	2.88761	-2.93485	0.00333705	32.6116	50.4663	4	98.0185	151.399	1.31519e-32	0.000317117	(1,10]	3	(1,10]	0.000208681	FALSE
hv205_26	hv205	type of toilet facility	[26]inside yard: latrine to open pit (ditch or river)	f	0.702949	0.333835	2.10568	0.0352324	0.14895	1.80619	3	44.6349	3.61239	0.164278	0.000313272	(1,10]	3	(1,10]	2.0197	FALSE
hv022_1	hv022	sample strata for sampling errors	[1]cabinda-urban	f	0.250965	0.394616	0.635973	0.524794	0.337809	3.78641	3	73.5898	7.57283	0.0226768	0.000307806	(1,10]	3	(1,10]	1.28527	FALSE
ha35_3_94	ha35_3	smoking (cigarettes in last 24 hours)	[94]smokes pipes, cigars, etc	f	-7.45472	5.6071	-1.32951	0.183679	93.6866	198.961	3	99.4974	397.922	3.91077e-87	0.000306724	(1,10]	3	(1,10]	0.000578706	FALSE
v379_35	v379	source known for any method	[35]cbda	f	-4.32787	3.52398	-1.22812	0.219403	48.8273	114.05	4	99.1232	342.151	7.46711e-74	0.000300711	(1,10]	3	(1,10]	0.0131957	FALSE
ha63_03_4	ha63_03	result of measurement - hiv	[4]sample not tested/lost/damaged/insufficient	f	-12.5592	0.519735	-24.1646	5.24112e-129	0	1	3	0	0.669302	0.715588	0.000300651	(1,10]	3	(1,10]	3.51243e-06	FALSE
hv270a_3	hv270a	wealth index for urban/rural	[3]middle	f	-0.135272	0.0631118	-2.14337	0.0320831	0	1	3	0	0.126489	0.938714	0.000283703	(1,10]	3	(1,10]	0.873478	FALSE
hml7_4_96	hml7_4	brand of net	[96]other brand	f	-9.11493	4.37569	-2.08308	0.0372435	56.9489	123.491	3	99.1902	246.983	2.33556e-54	0.000277773	(1,10]	3	(1,10]	0.000110011	FALSE
s830h_0	s830h	place for hiv test: private hospital /clinic	[0]no	f	0.539663	1.02386	0.527089	0.598132	2.13441	3.11639	3	67.9116	6.23279	0.0443167	0.000274935	(1,10]	3	(1,10]	1.71543	FALSE
v472t_0	v472t	mother had poultries	[0]no	f	4.67383	4.37123	1.06923	0.284968	57.2117	582.387	3	99.8283	1164.77	1.18121e-253	0.000268031	(1,10]	3	(1,10]	107.107	FALSE
ha65_6	ha65	result of woman's individual interview	[6]incapacitated	f	-3.70061	5.10193	-0.725335	0.468246	77.5103	187.109	3	99.4656	374.218	5.49068e-82	0.00026561	(1,10]	3	(1,10]	0.0247085	FALSE
hml19_03	hml19_03	person slept under an ever-treated net	NA	f	0.162978	0.0846983	1.92422	0.0543274	0	1	3	0	0.407405	0.815705	0.000258537	(1,10]	3	(1,10]	1.17701	FALSE
hv024_20	hv024	region	[20]bas-congo	f	-0.0613767	0.193922	-0.316502	0.751621	0.067125	1.59497	5	37.3028	6.37987	0.172519	0.000257992	(1,10]	3	(1,10]	0.940469	FALSE
ml13c_2_0	ml13c_2	amodiaquine taken for fever	[0]no	f	3.90426	4.24868	0.918935	0.35813	53.2102	58.6155	3	98.294	117.231	3.49643e-26	0.000244693	(1,10]	3	(1,10]	49.6132	FALSE
s830c_0	s830c	place for hiv test: public regional hospital	[0]no	f	-0.248268	0.335496	-0.740002	0.459299	0	1	3	0	1.55028	0.46064	0.000235956	(1,10]	3	(1,10]	0.780151	FALSE
v379_17	v379	source known for any method	[17]other public sector	f	-7.29706	3.71881	-1.9622	0.0497387	41.1775	150.039	3	99.3335	300.079	6.89788e-66	0.000234884	(1,10]	3	(1,10]	0.000677526	FALSE
g117c_0	g117c	circumcision benefits: better marriage prospects	[0]no	f	0.182894	0.209688	0.872219	0.383089	0	1	4	0	2.44303	0.485676	0.000231813	(1,10]	3	(1,10]	1.20069	FALSE
v3a07_29	v3a07	first source for current method	[29]other medical private	f	-11.6499	0.566611	-20.5607	6.16983e-94	0.00732047	1.00764	3	0.758343	2.01528	0.365079	0.000218267	(1,10]	3	(1,10]	8.71964e-06	FALSE
s830a_0	s830a	place for hiv test: national ref. lab.	[0]no	f	4.01504	4.8323	0.830876	0.406044	69.834	652.332	3	99.8467	1304.66	4.96496e-284	0.000215144	(1,10]	3	(1,10]	55.4256	FALSE
m64_1_14	m64_1	who checked respondent health before discharge	[14]gynecologist/obs	f	-0.305378	0.350999	-0.870026	0.384286	0	1	4	0	0.273756	0.964886	0.000212227	(1,10]	3	(1,10]	0.736845	FALSE
hml19_07	hml19_07	person slept under an ever-treated net	NA	f	-0.136686	0.178618	-0.76524	0.444129	0	1	3	0	0.525146	0.76907	0.000210274	(1,10]	3	(1,10]	0.872244	FALSE
g118_9	g118	female circumcision required by religion	[0]no	f	-8.582	1.96193	-4.37426	1.21846e-05	15.118	97.5541	4	98.9749	292.662	3.85283e-63	0.000208581	(1,10]	3	(1,10]	0.000187451	FALSE
s908a_1	s908a	risk to get aids	[1]small	f	-4.45762	3.21985	-1.38442	0.16623	31.0612	985.003	3	99.8985	1970.01	0	0.000208503	(1,10]	3	(1,10]	0.0115899	FALSE
hv024_17	hv024	region	[17]lunda sul	f	0.257715	0.163971	1.57172	0.116017	0.0457264	1.53314	5	34.7744	6.13257	0.189465	0.000207639	(1,10]	3	(1,10]	1.29397	FALSE
h37g_1_0	h37g_1	country specific taken for fever: panadol	[0]no	f	12.3875	0.386133	32.081	8.12451e-226	0	1	3	0	0.171253	0.917937	0.000207201	(1,10]	3	(1,10]	239792	FALSE
hml21_5_8	hml21_5	someone slept under this net last night	[8]not sure (dk)	f	-12.3082	1.42317	-8.64844	5.22075e-18	5.27839	8.03725	3	87.5579	16.0745	0.000323196	0.000203702	(1,10]	3	(1,10]	4.51454e-06	FALSE
hb33_02_2	hb33_02	completeness of hb32 information	[2]month and age - year imputed	f	-7.33152	2.14973	-3.41043	0.000648597	12.7965	12.9921	3	92.303	25.9841	2.27836e-06	0.000192449	(1,10]	3	(1,10]	0.000654579	FALSE
v046_0	v046	translator used	[0]no	f	-0.10402	0.0941177	-1.10522	0.269066	0.00656326	1.15811	3	13.6524	2.31622	0.314079	0.000190466	(1,10]	3	(1,10]	0.901207	FALSE
s830f_0	s830f	place for hiv test: public cmc	[0]no	f	3.81935	5.2539	0.726955	0.467254	82.4424	277.244	3	99.6393	554.489	3.92941e-121	0.000185892	(1,10]	3	(1,10]	45.5745	FALSE
sh24a_02_4	sh24a_02	level of education attended	[4]higher	f	-4.22144	4.32774	-0.975436	0.329344	55.6415	131.827	3	99.2414	263.654	5.60053e-58	0.000184494	(1,10]	3	(1,10]	0.0146775	FALSE
hml19_05	hml19_05	person slept under an ever-treated net	NA	f	-0.021829	0.11745	-0.185857	0.852557	0.00271531	1.06268	3	5.89854	2.12537	0.345528	0.000183592	(1,10]	3	(1,10]	0.978408	FALSE
sh33_2	sh33	food cooked on stove or open fire	[2]open fire or stove with chimney / hood	f	0.00700475	0.153544	0.0456204	0.963613	0	1	3	0	1.83126	0.400264	0.000179476	(1,10]	3	(1,10]	1.00703	FALSE
sh19a_06_5	sh19a_06	level of education attending	[5]sss/shs	f	-5.54608	4.01422	-1.38161	0.167092	63.7126	125.936	4	99.2059	377.808	1.41816e-81	0.000178302	(1,10]	3	(1,10]	0.00390274	FALSE
hml12_05_2	hml12_05	type of mosquito bed net(s) person slept under last night	[2]both treated (itn) and untreated nets	f	-10.7943	0.726981	-14.8481	7.1545e-50	1.1794	2.26657	4	55.8804	6.7997	0.0785635	0.000175585	(1,10]	3	(1,10]	2.05161e-05	FALSE
g117e_0	g117e	circumcision benefits: more sexual pleasure for men	[0]no	f	3.62035	4.41071	0.820809	0.411755	77.4989	336.856	4	99.7031	1010.57	9.17791e-219	0.00017206	(1,10]	3	(1,10]	37.3506	FALSE
hv213_36	hv213	main floor material	[36]terrazzo	f	0.0716609	0.0859436	0.833813	0.404386	0	1	5	0	3.41244	0.491316	0.000169599	(1,10]	3	(1,10]	1.07429	FALSE
hml13	hml13	net designation number (hmlidx) for 1st net person slept under last night	NA	f	-0.00883506	0.0411057	-0.214935	0.829818	0	1	3	0	1.94806	0.377559	0.000167372	(1,10]	3	(1,10]	0.991204	FALSE
m77_1_0	m77_1	was child put on mother's chest and bare skin after birth	[0]no	f	-0.0804082	0.0736943	-1.09111	0.275227	0	1	3	0	0.328641	0.84847	0.000167162	(1,10]	3	(1,10]	0.92274	FALSE
s830i_0	s830i	place for hiv test: private lab	[0]no	f	8.81926	3.45951	2.54928	0.0107946	35.7538	275.605	3	99.6372	551.21	2.02403e-120	0.00016332	(1,10]	3	(1,10]	6763.23	FALSE
hv140_8	hv140	member has a birth certificate	[8]don't know	f	-8.51492	5.2528	-1.62102	0.105012	82.1494	161.086	3	99.3792	322.172	1.09944e-70	0.000161027	(1,10]	3	(1,10]	0.000200455	FALSE
shlangi_3	shlangi	language of interview	[3]tigrigna	f	-0.175632	0.230621	-0.761563	0.446321	0.0819191	1.67374	4	40.2534	5.02121	0.170251	0.000158525	(1,10]	3	(1,10]	0.838926	FALSE
hb68_01_5	hb68_01	man's highest educational level (for preliminary and final report)	[5]secondary madrassa	f	-0.0801371	0.139465	-0.574603	0.56556	0	1	3	0	1.57713	0.454498	0.000157101	(1,10]	3	(1,10]	0.92299	FALSE
hml10_2	hml10_2	insecticide-treated net (itn)	NA	f	-0.0379786	0.151821	-0.250154	0.802469	0	1	3	0	0.482122	0.785794	0.000152857	(1,10]	3	(1,10]	0.962734	FALSE
g117x_0	g117x	circumcision benefits: other	[0]no	f	-0.163201	0.253415	-0.644008	0.51957	0	1	4	0	2.24202	0.523719	0.000151437	(1,10]	3	(1,10]	0.84942	FALSE
hml8_5_8	hml8_5	net treated since receiving	[8]not sure	f	-9.10978	3.80024	-2.39716	0.0165228	42.6256	70.884	3	98.5892	141.768	1.64239e-31	0.000145964	(1,10]	3	(1,10]	0.000110579	FALSE
ha65_2	ha65	result of woman's individual interview	[2]not at home	f	-5.13614	3.26338	-1.57387	0.115517	31.6458	138.643	3	99.2787	277.286	6.13883e-61	0.000136635	(1,10]	3	(1,10]	0.00588037	FALSE
sh113_3	sh113	use land for farming or grazing that it doesn't own	[3]yes, private land provided free	f	-3.24659	1.44269	-2.25037	0.0244253	5.9672	65.2789	3	98.4681	130.558	4.46397e-29	0.000126038	(1,10]	3	(1,10]	0.0389067	FALSE
v384d_0	v384d	heard family planning by text messages on mobile phone	[0]no	f	-0.085868	0.0924462	-0.928843	0.352971	0	1	3	0	0.912218	0.633745	0.00012502	(1,10]	3	(1,10]	0.917715	FALSE
s815e_0	s815e	seen family planning messages on posters	[0]no	f	-0.106631	0.0733434	-1.45386	0.145985	0	1	3	0	0.0478015	0.976383	0.000124988	(1,10]	3	(1,10]	0.898857	FALSE
ho106_01_8	ho106_01	free social support last 12 months	[8]dk	f	-0.460688	0.671638	-0.685918	0.492765	0	1	3	0	0.325789	0.849681	0.00011709	(1,10]	3	(1,10]	0.630849	FALSE
sh24a_04_4	sh24a_04	level of education attended	[4]higher	f	-7.55166	4.14152	-1.8234	0.0682424	51.0266	125.343	3	99.2022	250.686	3.66707e-55	0.000116855	(1,10]	3	(1,10]	0.000525238	FALSE
hv136_03_0	hv136_03	brothers/sisters under 18 t-na	[0]	f	-0.133573	0.157875	-0.84607	0.397514	0	1	3	0	0.12591	0.938986	0.000116365	(1,10]	3	(1,10]	0.874964	FALSE
mm6_05	mm6_05	years since sibling died	NA	f	0.00075576	0.00636861	0.11867	0.905537	0	1	3	0	0.19011	0.909323	0.000112835	(1,10]	3	(1,10]	1.00076	FALSE
hml19_06	hml19_06	person slept under an ever-treated net	NA	f	0.0120082	0.158937	0.0755532	0.939775	0	1	3	0	0.69426	0.706714	0.000111785	(1,10]	3	(1,10]	1.01208	FALSE
hv270a_2	hv270a	wealth index for urban/rural	[2]poorer	f	-0.013906	0.0644868	-0.215641	0.829268	0	1	3	0	1.62024	0.444806	0.000111249	(1,10]	3	(1,10]	0.98619	FALSE
sh114_2	sh114	cooking place	[2]indoors: common division	f	0.0368565	0.207231	0.177852	0.858839	0	1	3	0	0.89434	0.639435	0.000110176	(1,10]	3	(1,10]	1.03754	FALSE
hml3_1	hml3	net observed by interviewer	[1]yes, seen with holes	f	0.0387999	0.0705247	0.550161	0.582209	0	1	3	0	0.464546	0.79273	0.000109873	(1,10]	3	(1,10]	1.03956	FALSE
hv140_1	hv140	member has a birth certificate	[1]has certificate	f	5.12471	4.63696	1.10519	0.269079	63.792	102.088	3	99.0205	204.177	4.60925e-45	0.000108492	(1,10]	3	(1,10]	168.125	FALSE
sh118h_0	sh118h	has a canoe with a motor	[0]no	f	7.19737	4.94494	1.4555	0.14553	72.9805	627.41	3	99.8406	1254.82	3.3067e-273	0.000107369	(1,10]	3	(1,10]	1335.91	FALSE
g117d_0	g117d	circumcision benefits: virginity/prevent premarital sex	[0]no	f	-0.190632	0.218856	-0.871037	0.383734	0	1	4	0	0.450201	0.929688	0.00010357	(1,10]	3	(1,10]	0.826437	FALSE
s506ym_1	s506ym_1	yellow fever month	NA	f	0.0259016	0.0351309	0.737288	0.460947	0	1	3	0	0.0872994	0.957289	0.000100629	(1,10]	3	(1,10]	1.02624	FALSE
g117y_0	g117y	circumcision benefits: no benefit	[0]no	f	-0.0827433	0.140411	-0.589293	0.555665	0	1	4	0	0.491443	0.920767	9.61032e-05	(1,10]	3	(1,10]	0.920587	FALSE
hml17_07_5	hml17_07	flag for age from individual file	[5]year - age/month imputed	f	-11.5821	0.528001	-21.9358	1.1822e-106	0.262342	1.44782	3	30.9306	2.89564	0.235082	8.0865e-05	(1,10]	3	(1,10]	9.33118e-06	FALSE
s1201_0	s1201	involuntary urine during the day and night	[0]no	f	7.56934	2.6141	2.89558	0.00378461	20.0461	77.5781	3	98.711	155.156	2.03348e-34	7.1117e-05	(1,10]	3	(1,10]	1937.85	FALSE
g117b_0	g117b	circumcision benefits: social acceptance	[0]no	f	0.0156846	0.130872	0.119846	0.904605	0	1	4	0	0.778147	0.854687	6.94386e-05	(1,10]	3	(1,10]	1.01581	FALSE
v472q_8	v472q	mother had oil, fats, butter, products made of them	[8]don't know	f	-11.9396	0.367638	-32.4765	2.28864e-231	0	1	3	0	1.48236	0.476552	6.79732e-05	(1,10]	3	(1,10]	6.52676e-06	FALSE
hml22_1_3	hml22_1	obtained net from campaign, antenatal or immunization visit	[3]yes, immunization visit	f	-0.108701	0.142121	-0.764851	0.44436	0	1	3	0	0.0930192	0.954555	5.98393e-05	(1,10]	3	(1,10]	0.896998	FALSE
v171a_0	v171a	use of internet	[0]never	f	0.053558	0.0717208	0.746757	0.45521	0	1	3	0	0.244556	0.884903	5.36424e-05	(1,10]	3	(1,10]	1.05502	FALSE
hml7_5_12	hml7_5	brand of net	[12]olyset	f	0.0624876	0.484094	0.129082	0.897293	0	1	3	0	0.447347	0.799576	5.29096e-05	(1,10]	3	(1,10]	1.06448	FALSE
s830g_0	s830g	place for hiv test: other public	[0]no	f	3.52136	4.46755	0.788208	0.430575	59.246	108.753	3	99.0805	217.505	5.87972e-48	5.2726e-05	(1,10]	3	(1,10]	33.8303	FALSE
hv046_0	hv046	translator used	[0]no	f	0.0177184	0.223075	0.0794281	0.936692	0	1	3	0	0.959671	0.618885	5.04626e-05	(1,10]	3	(1,10]	1.01788	FALSE
v471b_8	v471b	mother had tea or coffee	[8]don't know	f	-11.2846	0.62996	-17.9133	9.29453e-72	0.581067	1.95867	3	48.9449	3.91733	0.141046	4.92075e-05	(1,10]	3	(1,10]	1.25645e-05	FALSE
s830d_0	s830d	place for hiv test: public ref. hospital	[0]no	f	-0.0852369	0.375816	-0.226805	0.820575	0	1	3	0	0.609511	0.737304	4.88476e-05	(1,10]	3	(1,10]	0.918295	FALSE
hv022_3	hv022	sample strata for sampling errors	[3]zaire-urban	f	0.333854	0.271196	1.23104	0.218306	0.0968652	1.73548	3	42.3791	3.47096	0.176315	4.85778e-05	(1,10]	3	(1,10]	1.39634	FALSE
m3i_2_0	m3i_2	assistance: guÈrisseur traditionnel	[0]no	f	6.10661	3.50571	1.7419	0.0815253	48.5539	89.4786	4	98.8824	268.436	6.72814e-58	4.62552e-05	(1,10]	3	(1,10]	448.816	FALSE
hv136_05_0	hv136_05	brothers/sisters under 18 t-na	[0]	f	-0.0743935	0.16404	-0.453509	0.650183	0	1	3	0	0.131436	0.936395	4.61307e-05	(1,10]	3	(1,10]	0.928306	FALSE
v472g_8	v472g	mother had eggs	[8]don't know	f	-11.1787	0.614148	-18.2019	4.98345e-74	0.606599	2.15667	3	53.6321	4.31333	0.11571	4.61165e-05	(1,10]	3	(1,10]	1.39689e-05	FALSE
v472m_8	v472m	mother had liver, heart, other organs	[8]don't know	f	-11.3211	0.560826	-20.1865	1.28722e-90	0.339128	1.55396	3	35.6484	3.10793	0.211408	4.5101e-05	(1,10]	3	(1,10]	1.21145e-05	FALSE
v472f_8	v472f	mother had potatoes, cassave, or other tubers	[8]don't know	f	-11.5069	0.697501	-16.4973	3.83462e-61	0.934488	2.79426	3	64.2124	5.58852	0.06116	4.49732e-05	(1,10]	3	(1,10]	1.00603e-05	FALSE
v472l_8	v472l	mother had any other fruits	[8]don't know	f	-10.8528	1.21188	-8.95538	3.3858e-19	3.77456	7.44861	3	86.5747	14.8972	0.000582248	4.33607e-05	(1,10]	3	(1,10]	1.93504e-05	FALSE
hv270a_4	hv270a	wealth index for urban/rural	[4]richer	f	0.00796895	0.0653002	0.122036	0.902871	0	1	3	0	0.519513	0.771239	4.24641e-05	(1,10]	3	(1,10]	1.008	FALSE
m57q_1_0	m57q_1	antenatal care: other private medical	[0]no	f	4.05464	4.43653	0.913922	0.360758	58.7472	206.543	3	99.5158	413.087	1.99206e-90	4.22598e-05	(1,10]	3	(1,10]	57.6645	FALSE
sh114_1	sh114	cooking place	[1]indoors: separate division	f	-0.0776925	0.188147	-0.412935	0.679654	0	1	3	0	0.0643916	0.968317	4.0891e-05	(1,10]	3	(1,10]	0.925249	FALSE
ha61_1	ha61	read consent statement - hiv	[1]granted	f	7.21472	3.73887	1.92965	0.0536503	41.2196	72.2215	3	98.6154	144.443	4.31137e-32	3.99901e-05	(1,10]	3	(1,10]	1359.29	FALSE
v472n_8	v472n	mother had fish or shellfish	[8]don't know	f	-10.9683	0.487735	-22.4883	5.40561e-112	0	1	3	0	0.966653	0.616729	3.32879e-05	(1,10]	3	(1,10]	1.72391e-05	FALSE
v379_28	v379	source known for any method	[28]other private medical	f	-7.03316	3.12636	-2.24963	0.0244724	28.4943	39.4342	3	97.4641	78.8683	7.48095e-18	3.08999e-05	(1,10]	3	(1,10]	0.000882142	FALSE
syf_1_8	syf_1	received yellow fever	[8]don't know	f	-3.88411	4.69535	-0.827226	0.408109	65.3098	89.1326	3	98.8781	178.265	1.95084e-39	3.06253e-05	(1,10]	3	(1,10]	0.020566	FALSE
sh12_04_8	sh12_04	father alive	[8]don't know	f	-7.20039	3.82595	-1.88199	0.0598375	43.234	68.4078	3	98.5382	136.816	1.95374e-30	2.94635e-05	(1,10]	3	(1,10]	0.000746292	FALSE
hml19_04	hml19_04	person slept under an ever-treated net	NA	f	0.0478304	0.0963674	0.496334	0.619659	0	1	3	0	0.00578067	0.997114	2.16624e-05	(1,10]	3	(1,10]	1.04899	FALSE
hc68_01_8	hc68_01	mother's highest educational level (for preliminary and final report)	[8]don't know	f	-9.86774	0.557075	-17.7135	3.3001e-70	0	1	3	0	0.176169	0.915684	1.91337e-05	(1,10]	3	(1,10]	5.18198e-05	FALSE
hc61_01_8	hc61_01	mother's highest educational level	[8]don't know	f	-9.8838	0.556601	-17.7574	1.51021e-70	0	1	3	0	0.171446	0.917848	1.90798e-05	(1,10]	3	(1,10]	5.09939e-05	FALSE
hml19_01	hml19_01	person slept under an ever-treated net	NA	f	0.0361873	0.0746723	0.484615	0.627949	0	1	3	0	0.0854601	0.95817	1.79936e-05	(1,10]	3	(1,10]	1.03685	FALSE
hml12_07_2	hml12_07	type of mosquito bed net(s) person slept under last night	[2]both treated (itn) and untreated nets	f	-8.63158	0.863701	-9.99372	1.62373e-23	1.21123	2.17972	3	54.1226	4.35945	0.113073	8.47831e-06	(1,10]	3	(1,10]	0.000178382	FALSE
sh123c_0	sh123c	any member of household went to bed hungry at any time in last four weeks	[0]no	f	0.0213799	0.227151	0.0941219	0.925012	0	1	3	0	0.00308403	0.998459	8.39084e-07	(1,10]	3	(1,10]	1.02161	FALSE
v858_2	v858	would be afraid to get hiv from contact with saliva from infected person	[2]says she has hiv	f	3.47064	0.552622	6.28031	3.37905e-10	0.473794	4.13012	2	75.7876	4.13012	0.0421264	0.0242383	(1,10]	2	(1,10]	32.1572	TRUE
s601a_0	s601a	bridewealth in current union	[0]no	f	0.508569	0.480801	1.05775	0.290168	0.38101	5.06718	2	80.2651	5.06718	0.0243831	0.0190252	(1,10]	2	(1,10]	1.66291	FALSE
sh20_0	sh20	member has a birth certificate	[0]neither certificate or registered	f	-0.591332	0.408431	-1.44781	0.147669	0.241449	2.78059	2	64.0364	2.78059	0.0954131	0.0130811	(1,10]	2	(1,10]	0.553589	FALSE
sheligm_0	sheligm	household selected for children 0-11 questionnaire	[0]no	f	0.605133	0.102609	5.89749	3.69063e-09	0.0163038	4.40133	2	77.2796	4.40133	0.0359109	0.0123124	(1,10]	2	(1,10]	1.8315	TRUE
hv133_02_0	hv133_02	mother/father dead or been -na	[0]	f	-0.511353	0.109963	-4.65023	3.31571e-06	0	1	2	0	0.160257	0.68892	0.0111541	(1,10]	2	(1,10]	0.599683	FALSE
s1002a_0	s1002a	cough for more than 15 days: main signs and symptoms of tb	[0]no	f	-1.25429	0.979072	-1.2811	0.200157	1.88179	54.111	2	98.1519	54.111	1.89478e-13	0.0107054	(1,10]	2	(1,10]	0.285278	FALSE
[truncated: 5,252 more rows]
