# Supplementary material for: The demographic and socioeconomic correlates of behavior and HIV infection status across sub-Saharan Africa
Source: Commun Med (Lond). 2022 Aug 18;2:104. doi: 10.1038/s43856-022-00170-z (PMC9388647; doi:10.1038/s43856-022-00170-z)
Supplement: Supplementary file 3 — Supplementary Data 2 [file 43856_2022_170_MOESM3_ESM.xlsx]

## Sheet: Sheet1
name	var	var_lbl	lvl_lbl	gender	beta	se	zval	pvalue	tau2	H2	k	I2	QE	QEp	mean_r2	num_surveys	num_country	num_country_bin	odds_ratio	sig
hv121_0	hv121	member attended school during current school year	[0]no	m	2.29118	0.597985	3.8315	0.000127363	16.8709	153.974	48	99.3505	7236.77	0	0.0127992	(40,50]	29	(20,30]	9.88663	FALSE
hv101_1	hv101	relationship to head	[1]head	m	0.982297	0.0559781	17.5479	6.17554e-69	0.0822978	4.02587	45	75.1607	177.138	6.84059e-18	0.0126631	(40,50]	29	(20,30]	2.67058	TRUE
v536_0	v536	recent sexual activity	[0]never had sex	m	-2.56015	0.883478	-2.89781	0.00375784	35.6282	364.645	46	99.7258	16409	0	0.0115227	(40,50]	29	(20,30]	0.0772933	FALSE
v201	v201	total children ever born	NA	m	0.0871379	0.00909124	9.58482	9.26174e-22	0.00355632	11.825	50	91.5433	579.424	9.37855e-92	0.00849553	(40,50]	29	(20,30]	1.09105	TRUE
v503_1	v503	number of unions	[1]once	m	-0.577927	0.0872236	-6.62582	3.45333e-11	0.267281	8.6357	45	88.4202	379.971	4.84939e-55	0.00810517	(40,50]	29	(20,30]	0.56106	TRUE
hv101_3	hv101	relationship to head	[3]son/daughter	m	-0.978721	0.0578496	-16.9184	3.29409e-64	0.0675579	2.48185	45	59.7075	109.201	1.8346e-07	0.00713031	(40,50]	29	(20,30]	0.375791	TRUE
v536_1	v536	recent sexual activity	[1]active in last 4 weeks	m	0.517739	0.0523911	9.8822	4.97313e-23	0.0796404	4.18176	46	76.0866	188.179	2.00642e-19	0.00563709	(40,50]	29	(20,30]	1.67823	TRUE
hv118_01_0	hv118_01	eligibility for male interview	[0]not eligible	m	-1.00052	0.30107	-3.32321	0.000889875	4.22274	119.527	48	99.1634	5617.79	0	0.00490619	(40,50]	29	(20,30]	0.367689	FALSE
v763b_0	v763b	had genital sore/ulcer in last 12 months	[0]no	m	-0.247729	0.419313	-0.590797	0.554656	7.80561	100.647	46	99.0064	4529.12	0	0.00387369	(40,50]	29	(20,30]	0.780571	FALSE
hv011	hv011	number of eligible men in household	NA	m	-0.202914	0.026442	-7.67392	1.66818e-14	0.0210634	3.75796	50	73.3898	184.14	1.57341e-17	0.00289042	(40,50]	29	(20,30]	0.816349	TRUE
v763a_0	v763a	had any sti in last 12 months	[0]no	m	-0.108453	0.467696	-0.231888	0.816625	9.77482	106.681	46	99.0626	4800.67	0	0.00286176	(40,50]	29	(20,30]	0.897221	FALSE
v513_2	v513	cohabitation duration (grouped)	[2]5-9	m	0.468426	0.0539651	8.68017	3.95172e-18	0.0676758	2.50627	50	60.1001	122.807	2.87052e-08	0.00275204	(40,50]	29	(20,30]	1.59748	TRUE
v511	v511	age at first cohabitation	NA	m	0.0292262	0.00402459	7.26191	3.81675e-13	0.000383544	2.46892	50	59.4965	120.977	5.08042e-08	0.00260387	(40,50]	29	(20,30]	1.02966	TRUE
v785_0	v785	heard about other stis	[0]no	m	-0.997573	0.749246	-1.33144	0.183046	25.0869	426.892	45	99.7657	18783.2	0	0.00250783	(40,50]	29	(20,30]	0.368773	FALSE
hv113_03_0	hv113_03	father alive	[0]no	m	-3.4644	0.969628	-3.57291	0.000353032	43.8393	377.092	47	99.7348	17346.2	0	0.0024683	(40,50]	29	(20,30]	0.0312918	FALSE
hv225_0	hv225	share toilet with other households	[0]no	m	-0.324401	0.0491811	-6.59606	4.22237e-11	0.0543311	2.54627	48	60.7269	119.675	2.91053e-08	0.00241892	(40,50]	29	(20,30]	0.72296	TRUE
hv270_5	hv270	wealth index combined	[5]richest	m	0.364806	0.069293	5.26468	1.40433e-07	0.169326	5.45104	50	81.6549	267.101	8.61633e-32	0.00241662	(40,50]	29	(20,30]	1.44023	TRUE
hv118_03_0	hv118_03	eligibility for male interview	[0]not eligible	m	0.42261	0.0506423	8.34501	7.12086e-17	0.0556626	2.52938	48	60.4647	118.881	3.74026e-08	0.00233931	(40,50]	29	(20,30]	1.52594	TRUE
hv104_01_1	hv104_01	sex of household member	[1]male	m	1.444	0.481321	3.00007	0.00269921	10.924	229.615	48	99.5645	10791.9	0	0.0020993	(40,50]	29	(20,30]	4.2376	FALSE
hv226_7	hv226	type of cooking fuel	[7]charcoal	m	-0.17735	0.176647	-1.00398	0.315389	1.28769	26.2768	46	96.1944	1182.46	2.91429e-218	0.00200796	(40,50]	29	(20,30]	0.837486	FALSE
hv217_1	hv217	relationship structure	[1]one adult	m	0.245371	0.210431	1.16604	0.243599	2.03626	39.3835	50	97.4609	1929.79	0	0.00200042	(40,50]	29	(20,30]	1.2781	FALSE
v763c_0	v763c	had genital discharge in last 12 months	[0]no	m	1.17726	0.799905	1.47175	0.141088	29.1687	331.719	46	99.6985	14927.4	0	0.00193987	(40,50]	29	(20,30]	3.24547	FALSE
hv118_04_0	hv118_04	eligibility for male interview	[0]not eligible	m	0.814183	0.354905	2.29409	0.0217854	5.88222	106.002	48	99.0566	4982.11	0	0.00190217	(40,50]	29	(20,30]	2.25733	FALSE
hv217_2	hv217	relationship structure	[2]two adults, opposite sex	m	0.330427	0.0413046	7.99975	1.24668e-15	0.0393064	2.46649	50	59.4566	120.858	5.27188e-08	0.00181086	(40,50]	29	(20,30]	1.39156	TRUE
hv117_08_0	hv117_08	eligibility for female interview	[0]not eligible	m	2.28523	0.949484	2.40681	0.0160924	42.8153	167.453	48	99.4028	7870.27	0	0.00171691	(40,50]	29	(20,30]	9.82793	FALSE
hv118_08_0	hv118_08	eligibility for male interview	[0]not eligible	m	2.34676	0.810998	2.89367	0.00380764	31.1237	126.628	48	99.2103	5951.51	0	0.0016604	(40,50]	29	(20,30]	10.4517	FALSE
hv111_03_0	hv111_03	mother alive	[0]no	m	-1.30309	0.747949	-1.74222	0.0814701	25.8941	174.357	47	99.4265	8020.43	0	0.00162741	(40,50]	29	(20,30]	0.271691	FALSE
hv101_08_3	hv101_08	relationship to head	[3]son/daughter	m	-0.945953	0.340517	-2.778	0.00546955	5.48009	38.5629	50	97.4068	1889.58	0	0.0015287	(40,50]	29	(20,30]	0.388309	FALSE
v501_4	v501	current marital status	[4]divorced	m	-1.19749	0.893795	-1.33979	0.180315	35.5702	238.746	45	99.5811	10504.8	0	0.00148371	(40,50]	29	(20,30]	0.30195	FALSE
hv014	hv014	number of children 5 and under (de jure)	NA	m	-0.126001	0.0215064	-5.85874	4.66382e-09	0.0127317	2.95469	50	66.1555	144.78	2.13784e-11	0.00145378	(40,50]	29	(20,30]	0.881614	TRUE
hv104_08_1	hv104_08	sex of household member	[1]male	m	0.0172697	0.0635825	0.271611	0.785921	0.0314366	1.23271	48	18.878	57.9375	0.13169	0.00142912	(40,50]	29	(20,30]	1.01742	FALSE
hv111_07_0	hv111_07	mother alive	[0]no	m	-3.21364	0.981994	-3.27257	0.00106574	45.7805	183.179	48	99.4541	8609.42	0	0.00139375	(40,50]	29	(20,30]	0.0402098	FALSE
hv118_05_0	hv118_05	eligibility for male interview	[0]not eligible	m	0.862341	0.563403	1.53059	0.12587	15.0403	190.484	48	99.475	8952.77	0	0.0013747	(40,50]	29	(20,30]	2.3687	FALSE
hv104_07_1	hv104_07	sex of household member	[1]male	m	-0.35778	0.184183	-1.94253	0.0520733	1.41436	17.1534	48	94.1703	806.212	7.09427e-139	0.00137329	(40,50]	29	(20,30]	0.699227	FALSE
hv106_01_2	hv106_01	highest educational level attained	[2]secondary	m	0.323726	0.0462446	7.00031	2.55394e-12	0.0440375	2.40376	48	58.3985	112.977	2.34519e-07	0.00131798	(40,50]	29	(20,30]	1.38227	TRUE
hv208_0	hv208	has television	[0]no	m	-0.229784	0.0641235	-3.58345	0.00033908	0.131932	4.72214	50	78.8232	231.385	1.73848e-25	0.00131045	(40,50]	29	(20,30]	0.794706	FALSE
hv113_07_0	hv113_07	father alive	[0]no	m	-3.63104	0.988635	-3.67278	0.000239923	45.4921	245.903	47	99.5933	11311.5	0	0.00130239	(40,50]	29	(20,30]	0.0264885	FALSE
hv106_04_0	hv106_04	highest educational level attained	[0]no education, preschool	m	0.159934	0.0543979	2.94007	0.00328134	0.0760037	2.81374	49	64.4601	135.06	3.26748e-10	0.00127166	(40,50]	29	(20,30]	1.17343	FALSE
hv106_08_2	hv106_08	highest educational level attained	[2]secondary	m	-2.15847	0.814547	-2.6499	0.00805147	32.6415	121.298	50	99.1756	5943.61	0	0.0012549	(40,50]	29	(20,30]	0.115502	FALSE
v756_0	v756	a healthy looking person can have hiv	[0]no	m	-0.803208	0.639325	-1.25634	0.208994	18.5959	236.151	46	99.5765	10626.8	0	0.00124396	(40,50]	29	(20,30]	0.44789	FALSE
hv117_07_0	hv117_07	eligibility for female interview	[0]not eligible	m	1.05371	0.671242	1.56979	0.116464	21.2332	114.157	48	99.124	5365.37	0	0.00124197	(40,50]	29	(20,30]	2.86827	FALSE
hv101_08_10	hv101_08	relationship to head	[10]other relative	m	-2.43222	0.807915	-3.01049	0.0026083	32.1901	153.379	50	99.348	7515.55	0	0.00122174	(40,50]	29	(20,30]	0.087842	FALSE
hv101_08_8	hv101_08	relationship to head	[8]brother/sister	m	-3.36763	1.05456	-3.1934	0.00140608	54.9639	137.725	50	99.2739	6748.53	0	0.00122031	(40,50]	29	(20,30]	0.0344713	FALSE
hv117_02_0	hv117_02	eligibility for female interview	[0]not eligible	m	-0.214779	0.042079	-5.1042	3.32205e-07	0.0319188	1.9809	48	49.5178	93.1021	7.15378e-05	0.00121862	(40,50]	29	(20,30]	0.806719	TRUE
hv101_07_5	hv101_07	relationship to head	[5]grandchild	m	-1.76064	0.635326	-2.77123	0.00558442	19.8304	166.014	50	99.3976	8134.68	0	0.00120568	(40,50]	29	(20,30]	0.171935	FALSE
hv101_07_3	hv101_07	relationship to head	[3]son/daughter	m	0.0494647	0.236646	0.209024	0.834429	2.56722	28.7931	50	96.5269	1410.86	3.07904e-263	0.00118802	(40,50]	29	(20,30]	1.05071	FALSE
hv270_1	hv270	wealth index combined	[1]poorest	m	-0.307088	0.0650022	-4.72427	2.30939e-06	0.115989	3.44407	50	70.9645	168.759	4.5686e-15	0.00117899	(40,50]	29	(20,30]	0.735586	FALSE
hv113_04_0	hv113_04	father alive	[0]no	m	-3.06658	0.88049	-3.48281	0.000496171	36.0371	296.519	47	99.6628	13639.9	0	0.00114439	(40,50]	29	(20,30]	0.04658	FALSE
hv106_03_0	hv106_03	highest educational level attained	[0]no education, preschool	m	0.102196	0.0562084	1.81816	0.0690397	0.0858948	3.04846	49	67.1966	146.326	7.11312e-12	0.00108324	(40,50]	29	(20,30]	1.1076	FALSE
v513_1	v513	cohabitation duration (grouped)	[1]0-4	m	0.0587553	0.0677308	0.867483	0.385678	0.127285	3.37634	50	70.3822	165.441	1.51675e-14	0.0010402	(40,50]	29	(20,30]	1.06052	FALSE
hv010	hv010	number of eligible women in household	NA	m	-0.105976	0.0203463	-5.20863	1.90238e-07	0.00891493	2.16062	49	53.7169	103.71	5.64064e-06	0.00103224	(40,50]	29	(20,30]	0.899446	TRUE
hv103_01_0	hv103_01	slept last night	[0]no	m	-4.68467	0.980347	-4.77859	1.76533e-06	45.8223	462.095	48	99.7836	21718.5	0	0.00101783	(40,50]	29	(20,30]	0.00923578	FALSE
hv113_05_0	hv113_05	father alive	[0]no	m	-2.74575	0.863475	-3.17989	0.00147332	34.684	280.555	47	99.6436	12905.5	0	0.00100674	(40,50]	29	(20,30]	0.0641999	FALSE
hv106_03_2	hv106_03	highest educational level attained	[2]secondary	m	-0.178706	0.0456021	-3.9188	8.89911e-05	0.0314608	1.75476	49	43.0122	84.2286	0.000955349	0.00099884	(40,50]	29	(20,30]	0.836352	FALSE
hv106_04_2	hv106_04	highest educational level attained	[2]secondary	m	-0.238601	0.0515038	-4.63268	3.60963e-06	0.03535	1.57829	49	36.6401	75.7577	0.00648304	0.000994414	(40,50]	29	(20,30]	0.787729	FALSE
hv270_2	hv270	wealth index combined	[2]poorer	m	-0.219235	0.0501353	-4.37287	1.22623e-05	0.0523725	2.18342	50	54.2003	106.988	3.34117e-06	0.000993944	(40,50]	29	(20,30]	0.803133	FALSE
hv106_02_2	hv106_02	highest educational level attained	[2]secondary	m	0.249283	0.0485034	5.13949	2.75487e-07	0.0453731	2.27076	48	55.9619	106.726	1.53818e-06	0.000991966	(40,50]	29	(20,30]	1.2831	FALSE
hv118_07_0	hv118_07	eligibility for male interview	[0]not eligible	m	1.30403	0.626125	2.0827	0.037279	18.4473	106.506	48	99.0611	5005.8	0	0.000983663	(40,50]	29	(20,30]	3.68411	FALSE
v754jp_0	v754jp	can get hiv from mosquito bites	[0]no	m	-0.0138568	0.0453659	-0.305446	0.760026	0.0482836	2.8031	46	64.3253	126.14	1.2712e-09	0.00098267	(40,50]	29	(20,30]	0.986239	FALSE
hv121_05_0	hv121_05	member attended school during current school year	[0]no	m	0.157201	0.0420344	3.73981	0.000184159	0.0226899	1.49275	48	33.0096	70.1593	0.015886	0.000956524	(40,50]	29	(20,30]	1.17023	FALSE
hv101_07_10	hv101_07	relationship to head	[10]other relative	m	-2.00668	0.7626	-2.63137	0.00850423	28.7434	177.44	50	99.4364	8694.55	0	0.00094026	(40,50]	29	(20,30]	0.134434	FALSE
hv109_06_2	hv109_06	educational attainment	[2]complete primary	m	-1.94408	0.861804	-2.25583	0.0240815	35.8976	158.523	49	99.3692	7609.09	0	0.000927179	(40,50]	29	(20,30]	0.143119	FALSE
hv101_06_3	hv101_06	relationship to head	[3]son/daughter	m	-0.179049	0.0435801	-4.10851	3.98227e-05	0.0164057	1.25751	50	20.4779	61.6181	0.10652	0.000923667	(40,50]	29	(20,30]	0.836065	FALSE
hv207_0	hv207	has radio	[0]no	m	-0.127475	0.0413534	-3.08257	0.00205221	0.0384312	2.44843	50	59.1575	119.973	6.93469e-08	0.000915569	(40,50]	29	(20,30]	0.880316	FALSE
hv103_07_0	hv103_07	slept last night	[0]no	m	-6.41206	0.968273	-6.62216	3.53978e-11	44.5405	190.744	48	99.4757	8964.95	0	0.000906917	(40,50]	29	(20,30]	0.00164163	FALSE
hv121_03_0	hv121_03	member attended school during current school year	[0]no	m	-0.117066	0.0467545	-2.50384	0.0122854	0.0520498	2.75187	48	63.6611	129.338	1.27824e-09	0.000904124	(40,50]	29	(20,30]	0.889527	FALSE
hv117_06_0	hv117_06	eligibility for female interview	[0]not eligible	m	0.791659	0.614116	1.2891	0.197362	17.719	112.632	48	99.1121	5293.68	0	0.000881979	(40,50]	29	(20,30]	2.20705	FALSE
hv104_03_1	hv104_03	sex of household member	[1]male	m	-0.211462	0.0250351	-8.44663	2.99841e-17	0	1	48	0	46.3652	0.498749	0.000872622	(40,50]	29	(20,30]	0.8094	FALSE
hv212_0	hv212	has car/truck	[0]no	m	0.782061	0.535369	1.46079	0.144073	14.0421	164.986	50	99.3939	8084.33	0	0.000870676	(40,50]	29	(20,30]	2.18597	FALSE
hv270_4	hv270	wealth index combined	[4]richer	m	0.0952772	0.0476021	2.00153	0.0453348	0.049859	2.32328	50	56.9575	113.841	4.47939e-07	0.000851433	(40,50]	29	(20,30]	1.09996	FALSE
hv101_04_3	hv101_04	relationship to head	[3]son/daughter	m	-0.114792	0.0502255	-2.28553	0.0222818	0.052617	2.28483	50	56.2331	111.957	7.84751e-07	0.000844615	(40,50]	29	(20,30]	0.891552	FALSE
v774a_0	v774a	hiv transmitted during pregnancy	[0]no	m	-0.391717	0.340902	-1.14906	0.250531	5.24299	143.562	46	99.3034	6460.31	0	0.000823894	(40,50]	29	(20,30]	0.675896	FALSE
hv104_04_1	hv104_04	sex of household member	[1]male	m	-0.174569	0.0336623	-5.18588	2.14994e-07	0.0100136	1.27914	48	21.8222	60.1194	0.0947892	0.000821498	(40,50]	29	(20,30]	0.839819	FALSE
hv209_0	hv209	has refrigerator	[0]no	m	-0.127321	0.0641268	-1.98545	0.0470946	0.0989875	2.91221	50	65.6618	142.698	4.33582e-11	0.000818152	(40,50]	29	(20,30]	0.880451	FALSE
hv109_2	hv109	educational attainment	[2]complete primary	m	-0.109585	0.272349	-0.402367	0.687414	3.45392	70.1807	50	98.5751	3438.85	0	0.000816356	(40,50]	29	(20,30]	0.896206	FALSE
hv109_4	hv109	educational attainment	[4]complete secondary	m	-0.904152	0.620228	-1.45777	0.144903	18.9354	229.687	50	99.5646	11254.7	0	0.000813566	(40,50]	29	(20,30]	0.404885	FALSE
hv106_06_2	hv106_06	highest educational level attained	[2]secondary	m	-1.07195	0.538225	-1.99164	0.0464102	13.858	116.38	49	99.1407	5586.25	0	0.000809067	(40,50]	29	(20,30]	0.342339	FALSE
hv121_06_0	hv121_06	member attended school during current school year	[0]no	m	0.127446	0.0428164	2.97657	0.0029149	0.014132	1.23187	48	18.8225	57.8978	0.13245	0.000808701	(40,50]	29	(20,30]	1.13592	FALSE
hv101_07_8	hv101_07	relationship to head	[8]brother/sister	m	-3.05669	1.04871	-2.91473	0.00355997	54.4264	176.683	50	99.434	8657.47	0	0.0007966	(40,50]	29	(20,30]	0.047043	FALSE
hv106_07_2	hv106_07	highest educational level attained	[2]secondary	m	-1.16247	0.606518	-1.91663	0.0552855	17.2605	94.3763	48	98.9404	4435.68	0	0.000796022	(40,50]	29	(20,30]	0.312713	FALSE
hv121_07_2	hv121_07	member attended school during current school year	[2]attended at some time	m	-1.89468	0.363473	-5.21271	1.861e-07	5.74077	56.1213	46	98.2181	2525.46	0	0.000776519	(40,50]	29	(20,30]	0.150366	FALSE
hv101_06_10	hv101_06	relationship to head	[10]other relative	m	-1.44569	0.653966	-2.21066	0.0270597	21.0497	148.642	50	99.3272	7283.46	0	0.00077406	(40,50]	29	(20,30]	0.235583	FALSE
hv102_07_0	hv102_07	usual resident	[0]no	m	-4.42842	1.02462	-4.322	1.54623e-05	49.9174	233.904	48	99.5725	10993.5	0	0.000773019	(40,50]	29	(20,30]	0.0119333	FALSE
hv104_02_1	hv104_02	sex of household member	[1]male	m	-0.452801	0.240302	-1.8843	0.0595244	2.62445	65.2089	48	98.4665	3064.82	0	0.000762785	(40,50]	29	(20,30]	0.635844	FALSE
hv109_01_4	hv109_01	educational attainment	[4]complete secondary	m	-1.73902	0.84575	-2.05618	0.0397651	34.12	394.828	48	99.7467	18556.9	0	0.000709533	(40,50]	29	(20,30]	0.175693	FALSE
hv101_05_3	hv101_05	relationship to head	[3]son/daughter	m	-0.178004	0.0376121	-4.73261	2.21646e-06	0.011999	1.25786	50	20.4999	61.6352	0.106248	0.000695783	(40,50]	29	(20,30]	0.836939	FALSE
hv109_01_2	hv109_01	educational attainment	[2]complete primary	m	-0.0409165	0.225911	-0.181118	0.856275	2.22683	44.8697	48	97.7713	2108.88	0	0.000692401	(40,50]	29	(20,30]	0.959909	FALSE
hv104_06_1	hv104_06	sex of household member	[1]male	m	-0.00873283	0.0351091	-0.248734	0.803566	0	1	48	0	46.302	0.501371	0.000691128	(40,50]	29	(20,30]	0.991305	FALSE
hv210_0	hv210	has bicycle	[0]no	m	0.164357	0.0410217	4.0066	6.15996e-05	0.0276952	1.83445	50	45.4879	89.8883	0.000332106	0.000688069	(40,50]	29	(20,30]	1.17864	FALSE
hv101_06_5	hv101_06	relationship to head	[5]grandchild	m	-1.54481	0.68384	-2.25903	0.0238816	23.0144	231.74	50	99.5685	11355.3	0	0.000661955	(40,50]	29	(20,30]	0.213352	FALSE
hv118_06_0	hv118_06	eligibility for male interview	[0]not eligible	m	0.66323	0.415098	1.59777	0.110094	8.02148	70.553	48	98.5826	3315.99	0	0.000661441	(40,50]	29	(20,30]	1.94105	FALSE
hv121_04_0	hv121_04	member attended school during current school year	[0]no	m	0.0221469	0.0440318	0.502976	0.614981	0.0375601	2.04205	48	51.0296	95.9764	3.28816e-05	0.000657898	(40,50]	29	(20,30]	1.02239	FALSE
hv101_2	hv101	relationship to head	[2]wife or husband	m	-2.36837	0.810851	-2.92084	0.00349088	29.1644	174.945	45	99.4284	7697.58	0	0.000657879	(40,50]	29	(20,30]	0.0936337	FALSE
v750_0	v750	ever heard of a sexually transmitted infection (sti)	[0]no	m	-7.67545	0.680508	-11.279	1.6665e-29	20.4818	167.985	45	99.4047	7391.36	0	0.000655221	(40,50]	29	(20,30]	0.000464084	FALSE
hv106_01_1	hv106_01	highest educational level attained	[1]primary	m	0.00231218	0.0387506	0.0596681	0.95242	0.0249531	1.85901	48	46.208	87.3737	0.00031748	0.000648225	(40,50]	29	(20,30]	1.00231	FALSE
hv106_03_1	hv106_03	highest educational level attained	[1]primary	m	0.133505	0.0356149	3.74858	0.000177839	0.0184232	1.60102	49	37.54	76.8492	0.00513103	0.000631002	(40,50]	29	(20,30]	1.14283	FALSE
hv109_07_2	hv109_07	educational attainment	[2]complete primary	m	-4.64356	1.00079	-4.63987	3.48626e-06	47.6229	196.974	48	99.4923	9257.78	0	0.000628812	(40,50]	29	(20,30]	0.0096234	FALSE
v767a_4	v767a	relationship with most recent sex partner	[4]casual acquaintance	m	-1.79913	0.99808	-1.80259	0.0714524	45.4305	318.696	46	99.6862	14341.3	0	0.000614019	(40,50]	29	(20,30]	0.165443	FALSE
hv109_02_4	hv109_02	educational attainment	[4]complete secondary	m	-1.58932	0.64842	-2.45106	0.0142437	19.8117	143.793	48	99.3046	6758.28	0	0.000612157	(40,50]	29	(20,30]	0.204065	FALSE
hv270_3	hv270	wealth index combined	[3]middle	m	-0.0959962	0.0406726	-2.36022	0.0182642	0.0249403	1.61647	50	38.1367	79.2069	0.0040475	0.000609425	(40,50]	29	(20,30]	0.908467	FALSE
hv101_02_3	hv101_02	relationship to head	[3]son/daughter	m	-0.515306	0.279329	-1.8448	0.065067	3.72543	70.7453	50	98.5865	3466.52	0	0.000607468	(40,50]	29	(20,30]	0.597318	FALSE
hv106_05_2	hv106_05	highest educational level attained	[2]secondary	m	-0.0406547	0.0506123	-0.803259	0.421825	0.0172581	1.20174	48	16.7874	56.4819	0.161881	0.000599476	(40,50]	29	(20,30]	0.960161	FALSE
hv103_06_0	hv103_06	slept last night	[0]no	m	-4.8726	1.0101	-4.82388	1.40789e-06	48.4739	234.169	48	99.573	11006	0	0.000590242	(40,50]	29	(20,30]	0.00765346	FALSE
hv104_05_1	hv104_05	sex of household member	[1]male	m	-0.110857	0.0301559	-3.67613	0.000236795	0	1	48	0	39.9642	0.756694	0.000588283	(40,50]	29	(20,30]	0.895067	FALSE
hv101_03_5	hv101_03	relationship to head	[5]grandchild	m	-3.24199	0.96166	-3.37124	0.000748297	45.8798	459.448	50	99.7823	22513	0	0.000578646	(40,50]	29	(20,30]	0.0390861	FALSE
hv101_04_10	hv101_04	relationship to head	[10]other relative	m	-1.45216	0.687375	-2.11262	0.0346335	23.3008	191.388	50	99.4775	9378.01	0	0.000576998	(40,50]	29	(20,30]	0.234064	FALSE
hv102_05_0	hv102_05	usual resident	[0]no	m	-4.00175	1.02009	-3.92293	8.74775e-05	49.5603	301.497	48	99.6683	14170.4	0	0.000573441	(40,50]	29	(20,30]	0.0182837	FALSE
hv102_06_0	hv102_06	usual resident	[0]no	m	-4.79558	1.00586	-4.76762	1.86414e-06	48.1809	264.504	48	99.6219	12431.7	0	0.000571769	(40,50]	29	(20,30]	0.00826618	FALSE
hv106_04_1	hv106_04	highest educational level attained	[1]primary	m	0.0380194	0.0398565	0.953908	0.34013	0.0259982	1.74145	49	42.5765	83.5894	0.00111229	0.000560228	(40,50]	29	(20,30]	1.03875	FALSE
hv101_03_3	hv101_03	relationship to head	[3]son/daughter	m	-0.123678	0.0410303	-3.01432	0.00257557	0.0279501	1.7392	50	42.5024	85.221	0.00103111	0.000555216	(40,50]	29	(20,30]	0.883664	FALSE
hv101_05_8	hv101_05	relationship to head	[8]brother/sister	m	-1.87778	0.971706	-1.93246	0.0533033	46.7175	208.677	50	99.5208	10225.2	0	0.000549827	(40,50]	29	(20,30]	0.152929	FALSE
v754cp_0	v754cp	reduce risk of getting hiv: always use condoms during sex	[0]no	m	-0.156698	0.0478045	-3.27788	0.00104588	0.0293904	1.55037	46	35.4993	69.7667	0.0104071	0.000547668	(40,50]	29	(20,30]	0.854962	FALSE
hv101_06_12	hv101_06	relationship to head	[12]not related	m	-3.3703	0.986642	-3.41594	0.000635632	48.2064	182.113	50	99.4509	8923.52	0	0.000541198	(40,50]	29	(20,30]	0.0343792	FALSE
v507	v507	month of first cohabitation	NA	m	-0.00817452	0.00360572	-2.2671	0.0233842	0	1	50	0	43.4379	0.697276	0.000534525	(40,50]	29	(20,30]	0.991859	FALSE
hv102_01_0	hv102_01	usual resident	[0]no	m	-6.11624	0.853917	-7.16257	7.91806e-13	34.5636	185.672	48	99.4614	8726.56	0	0.000529958	(40,50]	29	(20,30]	0.00220674	FALSE
hv101_06_6	hv101_06	relationship to head	[6]parent	m	-4.82553	0.91665	-5.2643	1.40721e-07	40.4956	109.3	49	99.0851	5246.42	0	0.000525	(40,50]	29	(20,30]	0.00802233	FALSE
hv101_05_10	hv101_05	relationship to head	[10]other relative	m	-0.826033	0.489141	-1.68874	0.0912691	11.6284	91.0476	50	98.9017	4461.33	0	0.000519894	(40,50]	29	(20,30]	0.437783	FALSE
hv109_05_4	hv109_05	educational attainment	[4]complete secondary	m	-4.63003	0.99228	-4.66605	3.07047e-06	45.8284	185.629	47	99.4613	8538.95	0	0.000515685	(40,50]	29	(20,30]	0.00975449	FALSE
hv101_02_5	hv101_02	relationship to head	[5]grandchild	m	-5.09667	0.907839	-5.61406	1.97628e-08	40.8425	272.243	50	99.6327	13339.9	0	0.000513053	(40,50]	29	(20,30]	0.0061171	FALSE
hv117_04_0	hv117_04	eligibility for female interview	[0]not eligible	m	0.0532494	0.0520291	1.02345	0.306093	0.0320033	1.43251	48	30.1923	67.3278	0.0274314	0.000504996	(40,50]	29	(20,30]	1.05469	FALSE
hv109_04_2	hv109_04	educational attainment	[2]complete primary	m	-2.40811	0.871761	-2.76235	0.00573876	36.8482	327.485	49	99.6946	15719.3	0	0.000499901	(40,50]	29	(20,30]	0.0899856	FALSE
hv101_05_5	hv101_05	relationship to head	[5]grandchild	m	-1.94247	0.812639	-2.39032	0.0168338	32.6435	363.769	50	99.7251	17824.7	0	0.00049682	(40,50]	29	(20,30]	0.14335	FALSE
hv117_05_0	hv117_05	eligibility for female interview	[0]not eligible	m	0.479312	0.284876	1.68253	0.0924662	3.60858	32.7664	48	96.9481	1540.02	6.58694e-292	0.000495992	(40,50]	29	(20,30]	1.61496	FALSE
hv101_02_8	hv101_02	relationship to head	[8]brother/sister	m	-1.48296	0.68912	-2.15195	0.0314009	23.3806	149.53	50	99.3312	7326.96	0	0.000495295	(40,50]	29	(20,30]	0.226966	FALSE
hv101_04_5	hv101_04	relationship to head	[5]grandchild	m	-2.094	0.893347	-2.344	0.0190783	39.5508	479.67	50	99.7915	23503.8	0	0.000479083	(40,50]	29	(20,30]	0.123193	FALSE
hv106_02_1	hv106_02	highest educational level attained	[1]primary	m	0.0288076	0.0372262	0.773851	0.439019	0.0200654	1.64537	48	39.2235	77.3326	0.00348944	0.00046874	(40,50]	29	(20,30]	1.02923	FALSE
hv016	hv016	day of interview	NA	m	0.0043113	0.00161049	2.677	0.0074284	1.27751e-05	1.11558	50	10.3607	54.6635	0.268215	0.000465116	(40,50]	29	(20,30]	1.00432	FALSE
v801	v801	time interview started (hhmm - 24 hour clock)	NA	m	-2.69224e-05	3.17746e-05	-0.847293	0.396832	1.37962e-08	1.57944	50	36.6864	77.3926	0.00597981	0.000459864	(40,50]	29	(20,30]	0.999973	FALSE
hv101_03_10	hv101_03	relationship to head	[10]other relative	m	-1.34831	0.71588	-1.88344	0.0596414	25.3208	229.342	50	99.564	11237.8	0	0.000459331	(40,50]	29	(20,30]	0.259678	FALSE
hv109_03_2	hv109_03	educational attainment	[2]complete primary	m	-0.77785	0.525582	-1.47998	0.138879	13.2278	140.099	49	99.2862	6724.77	0	0.000454611	(40,50]	29	(20,30]	0.459393	FALSE
hv109_05_2	hv109_05	educational attainment	[2]complete primary	m	-2.85529	1.02365	-2.78932	0.00528183	49.9014	363.348	48	99.7248	17077.3	0	0.000442552	(40,50]	29	(20,30]	0.0575391	FALSE
hv109_03_4	hv109_03	educational attainment	[4]complete secondary	m	-3.86285	0.958482	-4.03017	5.57366e-05	44.6495	342.596	49	99.7081	16444.6	0	0.000435645	(40,50]	29	(20,30]	0.0210081	FALSE
hv101_05_12	hv101_05	relationship to head	[12]not related	m	-3.02398	0.949743	-3.184	0.00145256	44.645	170.29	50	99.4128	8344.2	0	0.000417718	(40,50]	29	(20,30]	0.0486074	FALSE
hv217_3	hv217	relationship structure	[3]two adults, same sex	m	-3.30414	0.923193	-3.57904	0.000344861	42.3091	314.156	50	99.6817	15393.7	0	0.000415301	(40,50]	29	(20,30]	0.0367306	FALSE
v754wp_0	v754wp	can get hiv by sharing food with person who has aids	[0]no	m	0.0524236	0.036253	1.44605	0.148163	0.00905616	1.20047	46	16.6992	54.0211	0.167739	0.000408992	(40,50]	29	(20,30]	1.05382	FALSE
hv101_04_12	hv101_04	relationship to head	[12]not related	m	-3.69787	0.981049	-3.7693	0.000163707	47.7465	224.004	50	99.5536	10976.2	0	0.000404575	(40,50]	29	(20,30]	0.0247763	FALSE
hv103_03_0	hv103_03	slept last night	[0]no	m	-2.10752	0.912007	-2.31086	0.0208407	39.5467	324.484	48	99.6918	15250.7	0	0.000395433	(40,50]	29	(20,30]	0.121539	FALSE
hv103_05_0	hv103_05	slept last night	[0]no	m	-4.72908	1.02778	-4.60126	4.19936e-06	50.2633	325.634	48	99.6929	15304.8	0	0.000391271	(40,50]	29	(20,30]	0.00883461	FALSE
hv103_04_0	hv103_04	slept last night	[0]no	m	-4.12259	1.01701	-4.05362	5.04313e-05	49.2949	400.039	48	99.75	18801.8	0	0.000390144	(40,50]	29	(20,30]	0.0162025	FALSE
hv211_0	hv211	has motorcycle/scooter	[0]no	m	0.738398	0.492628	1.49889	0.133901	11.7989	81.0888	50	98.7668	3973.35	0	0.000384066	(40,50]	29	(20,30]	2.09258	FALSE
hv102_02_0	hv102_02	usual resident	[0]no	m	-4.70392	0.940796	-4.99994	5.73487e-07	42.1161	309.714	48	99.6771	14556.6	0	0.000380457	(40,50]	29	(20,30]	0.00905967	FALSE
hv117_03_0	hv117_03	eligibility for female interview	[0]not eligible	m	-0.00385349	0.0392398	-0.0982035	0.921771	0.0097822	1.17765	48	15.0855	55.3498	0.188674	0.000378882	(40,50]	29	(20,30]	0.996154	FALSE
hv103_02_0	hv103_02	slept last night	[0]no	m	-0.731131	0.701495	-1.04225	0.297297	23.1915	173.744	48	99.4244	8165.96	0	0.000376888	(40,50]	29	(20,30]	0.481364	FALSE
hv101_05_6	hv101_05	relationship to head	[6]parent	m	-6.31329	0.873157	-7.23043	4.81482e-13	36.8943	152.387	49	99.3438	7314.58	0	0.000375212	(40,50]	29	(20,30]	0.00181205	FALSE
hv101_03_4	hv101_03	relationship to head	[4]son/daughter-in-law	m	-4.43018	0.931544	-4.75573	1.97728e-06	42.9639	238.111	50	99.58	11667.4	0	0.000361089	(40,50]	29	(20,30]	0.0119124	FALSE
hv101_02_10	hv101_02	relationship to head	[10]other relative	m	-3.67148	0.947924	-3.87318	0.000107422	44.6342	317.694	50	99.6852	15567	0	0.000354263	(40,50]	29	(20,30]	0.0254387	FALSE
hv101_03_12	hv101_03	relationship to head	[12]not related	m	-2.65663	0.879821	-3.01951	0.00253183	38.2668	160.554	50	99.3772	7867.16	0	0.000308068	(40,50]	29	(20,30]	0.0701844	FALSE
hv101_04_4	hv101_04	relationship to head	[4]son/daughter-in-law	m	-4.99253	0.970424	-5.14469	2.6797e-07	46.6719	288.749	50	99.6537	14148.7	0	0.000300986	(40,50]	29	(20,30]	0.0067885	FALSE
hv101_04_6	hv101_04	relationship to head	[6]parent	m	-5.26223	0.801748	-6.56345	5.25786e-11	30.9039	123.88	49	99.1928	5946.25	0	0.000278666	(40,50]	29	(20,30]	0.00518373	FALSE
hv109_02_2	hv109_02	educational attainment	[2]complete primary	m	-0.923194	0.400972	-2.30239	0.021313	7.43563	142.43	48	99.2979	6694.19	0	0.000267632	(40,50]	29	(20,30]	0.397248	FALSE
hv102_03_0	hv102_03	usual resident	[0]no	m	-3.17717	0.877735	-3.61974	0.000294897	36.5877	257.724	48	99.612	12113	0	0.000255201	(40,50]	29	(20,30]	0.0417034	FALSE
hv101_02_6	hv101_02	relationship to head	[6]parent	m	-3.89943	0.958821	-4.06691	4.76415e-05	44.6219	196.806	49	99.4919	9446.67	0	0.000254406	(40,50]	29	(20,30]	0.0202534	FALSE
hv101_05_4	hv101_05	relationship to head	[4]son/daughter-in-law	m	-5.32047	0.932834	-5.70356	1.17331e-08	43.0071	179.019	50	99.4414	8771.95	0	0.000243861	(40,50]	29	(20,30]	0.00489043	FALSE
hv102_04_0	hv102_04	usual resident	[0]no	m	-3.37559	0.938728	-3.59592	0.000323251	41.9115	266.739	48	99.6251	12536.7	0	0.000235984	(40,50]	29	(20,30]	0.034198	FALSE
v781_0	v781	ever been tested for hiv	[0]no	m	-0.7504	0.048021	-15.6265	4.80594e-55	0.0501513	2.66852	45	62.526	117.415	1.33126e-08	0.00602181	(40,50]	28	(20,30]	0.472178	TRUE
hv115_05_0	hv115_05	current marital status	[0]never married	m	1.70881	0.824104	2.07353	0.0381226	25.3709	165.305	38	99.3951	6116.28	0	0.00328271	(30,40]	28	(20,30]	5.52237	FALSE
hv101_09_5	hv101_09	relationship to head	[5]grandchild	m	-2.92314	0.91197	-3.20531	0.00134919	36.9302	187.07	45	99.4654	8231.07	0	0.00283559	(40,50]	28	(20,30]	0.0537644	FALSE
hv101_09_3	hv101_09	relationship to head	[3]son/daughter	m	-1.31001	0.409684	-3.1976	0.00138576	7.14583	33.1185	45	96.9805	1457.21	9.70639e-277	0.00214391	(40,50]	28	(20,30]	0.269819	FALSE
hv115_04_0	hv115_04	current marital status	[0]never married	m	0.497135	0.597668	0.83179	0.405527	13.2381	114.659	38	99.1278	4242.37	0	0.00211948	(30,40]	28	(20,30]	1.644	FALSE
hv115_02_0	hv115_02	current marital status	[0]never married	m	-0.803968	0.312109	-2.57592	0.00999734	3.507	69.6158	38	98.5635	2575.78	0	0.00197217	(30,40]	28	(20,30]	0.44755	FALSE
hv109_09_2	hv109_09	educational attainment	[2]complete primary	m	-5.60793	1.12412	-4.98872	6.07805e-07	55.0119	155.318	44	99.3562	6678.69	0	0.00162891	(40,50]	28	(20,30]	0.00366864	TRUE
hv115_03_0	hv115_03	current marital status	[0]never married	m	0.65129	0.42359	1.53755	0.12416	6.61397	98.8816	38	98.9887	3658.62	0	0.00157147	(30,40]	28	(20,30]	1.91801	FALSE
hv213_34	hv213	main floor material	[34]marble/granite	m	0.214373	0.0887932	2.41429	0.0157658	0.289344	9.74049	47	89.7336	448.062	2.54187e-67	0.00153814	(40,50]	28	(20,30]	1.23908	FALSE
hv101_04_11	hv101_04	relationship to head	[11]adopted/foster child	m	-3.63413	0.969643	-3.7479	0.00017832	45.6786	282.695	49	99.6463	13569.3	0	0.00130146	(40,50]	28	(20,30]	0.026407	FALSE
v825_0	v825	would buy vegetables from vendor with hiv	[0]no	m	-0.354618	0.0495391	-7.15834	8.16612e-13	0.0508752	2.35375	45	57.5147	103.565	1.04194e-06	0.00128179	(40,50]	28	(20,30]	0.701442	TRUE
hv101_08_11	hv101_08	relationship to head	[11]adopted/foster child	m	-7.71699	0.938137	-8.22586	1.93789e-16	41.6782	135.192	48	99.2603	6354.05	0	0.0011152	(40,50]	28	(20,30]	0.0004452	TRUE
hv101_05_11	hv101_05	relationship to head	[11]adopted/foster child	m	-2.48399	0.958731	-2.59092	0.009572	44.5784	205.636	49	99.5137	9870.53	0	0.0010795	(40,50]	28	(20,30]	0.0834094	FALSE
hv101_03_11	hv101_03	relationship to head	[11]adopted/foster child	m	-1.9767	0.894997	-2.20862	0.0272013	38.092	273.297	48	99.6341	12845	0	0.00105247	(40,50]	28	(20,30]	0.138525	FALSE
v778_0	v778	willing to care for relative with aids	[0]no	m	-0.389502	0.0849555	-4.58478	4.54468e-06	0.135567	2.3227	42	56.9466	95.2306	3.33701e-06	0.00105155	(40,50]	28	(20,30]	0.677394	FALSE
hv115_01_0	hv115_01	current marital status	[0]never married	m	-0.666383	0.53816	-1.23826	0.215619	10.7151	118.213	38	99.1541	4373.88	0	0.0010489	(30,40]	28	(20,30]	0.513563	FALSE
hv101_07_11	hv101_07	relationship to head	[11]adopted/foster child	m	-4.74492	1.04197	-4.55378	5.26896e-06	50.4522	162.331	47	99.384	7467.25	0	0.000975712	(40,50]	28	(20,30]	0.00869573	FALSE
hv115_04_3	hv115_04	current marital status	[3]widowed	m	-5.00725	1.17806	-4.25044	2.13353e-05	52.1672	160.875	38	99.3784	5952.38	0	0.000941548	(30,40]	28	(20,30]	0.00668926	FALSE
hv221_0	hv221	has telephone (land-line)	[0]no	m	1.68354	0.668273	2.51925	0.0117606	21.1213	177.365	48	99.4362	8336.16	0	0.000834922	(40,50]	28	(20,30]	5.3846	FALSE
hv213_33	hv213	main floor material	[33]cement	m	-1.64669	0.772474	-2.13172	0.0330303	28.214	159.64	48	99.3736	7503.06	0	0.000797297	(40,50]	28	(20,30]	0.192686	FALSE
hv101_07_4	hv101_07	relationship to head	[4]son/daughter-in-law	m	-6.71371	0.978647	-6.86019	6.87676e-12	45.4683	147.383	48	99.3215	6927.01	0	0.000738892	(40,50]	28	(20,30]	0.00121415	FALSE
hv101_06_11	hv101_06	relationship to head	[11]adopted/foster child	m	-4.57419	1.08993	-4.19676	2.70756e-05	57.7497	353.096	49	99.7168	16948.6	0	0.000733312	(40,50]	28	(20,30]	0.0103146	FALSE
hv115_03_3	hv115_03	current marital status	[3]widowed	m	-2.37556	1.04425	-2.2749	0.0229122	40.993	184.805	38	99.4589	6837.77	0	0.00072082	(30,40]	28	(20,30]	0.092962	FALSE
v777_0	v777	allowed to keep aids infection secret	[0]no	m	-0.115719	0.0341305	-3.39049	0.00069769	0.0131195	1.48465	42	32.6443	60.8708	0.0234938	0.000678043	(40,50]	28	(20,30]	0.890726	FALSE
hv106_06_3	hv106_06	highest educational level attained	[3]higher	m	-5.97955	1.16046	-5.15276	2.56675e-07	62.7072	263.197	47	99.6201	12107	0	0.0006142	(40,50]	28	(20,30]	0.00252995	FALSE
hv115_01_1	hv115_01	current marital status	[1]married	m	-0.026687	0.0529461	-0.504041	0.614233	0.0478865	2.53748	38	60.5907	93.8866	7.66174e-07	0.000572655	(30,40]	28	(20,30]	0.973666	FALSE
v130_1	v130	religion	[1]catholic	m	0.0861193	0.044256	1.94593	0.0516626	0.0278573	1.77367	40	43.6198	69.1732	0.00206031	0.000538081	(30,40]	28	(20,30]	1.08994	FALSE
v754dp_8	v754dp	reduce risk of getting hiv: have 1 sex partner only, who has no other partners	[8]don't know	m	-2.38317	1.04539	-2.2797	0.0226254	48.8316	319.121	45	99.6866	14041.3	0	0.000512432	(40,50]	28	(20,30]	0.0922573	FALSE
hv101_07_6	hv101_07	relationship to head	[6]parent	m	-7.33924	0.83442	-8.79562	1.42254e-18	32.8782	115.876	48	99.137	5446.19	0	0.00050723	(40,50]	28	(20,30]	0.000649541	FALSE
hv115_02_3	hv115_02	current marital status	[3]widowed	m	-3.12861	1.11112	-2.81572	0.00486684	46.4924	294.877	38	99.6609	10910.5	0	0.000500456	(30,40]	28	(20,30]	0.0437785	FALSE
hv115_01_3	hv115_01	current marital status	[3]widowed	m	-1.24469	0.644048	-1.9326	0.0532857	15.5285	298.303	38	99.6648	11037.2	0	0.000472919	(30,40]	28	(20,30]	0.288032	FALSE
hv101_02_12	hv101_02	relationship to head	[12]not related	m	-3.83887	0.979689	-3.91846	8.91175e-05	46.6078	217.9	49	99.5411	10459.2	0	0.000426418	(40,50]	28	(20,30]	0.0215179	FALSE
v754dp_0	v754dp	reduce risk of getting hiv: have 1 sex partner only, who has no other partners	[0]no	m	-0.87704	0.512907	-1.70994	0.0872773	11.6246	143.739	45	99.3043	6324.5	0	0.000406349	(40,50]	28	(20,30]	0.416013	FALSE
v767a_6	v767a	relationship with most recent sex partner	[6]commercial sex worker	m	-5.19524	0.947779	-5.48149	4.21754e-08	40.7671	128.974	46	99.2246	5803.83	0	0.000395712	(40,50]	28	(20,30]	0.00554287	FALSE
v825_8	v825	would buy vegetables from vendor with hiv	[8]don't know	m	-4.00313	0.917372	-4.36369	1.27889e-05	37.4265	177.375	45	99.4362	7804.49	0	0.000291927	(40,50]	28	(20,30]	0.0182585	FALSE
hv101_02_4	hv101_02	relationship to head	[4]son/daughter-in-law	m	-8.26455	0.688526	-12.0033	3.41575e-33	22.2822	85.4018	48	98.8291	4013.88	0	0.000287805	(40,50]	28	(20,30]	0.000257484	FALSE
hv101_03_6	hv101_03	relationship to head	[6]parent	m	-3.65427	0.949928	-3.84689	0.000119627	42.7886	152.121	48	99.3426	7149.67	0	0.000270776	(40,50]	28	(20,30]	0.0258804	FALSE
hv101_4	hv101	relationship to head	[4]son/daughter-in-law	m	-5.77523	0.854335	-6.75991	1.38078e-11	30.876	142.27	43	99.2971	5975.34	0	0.00018522	(40,50]	28	(20,30]	0.00310349	FALSE
v783_0	v783	know a place to get hiv test	[0]no	m	-1.35495	0.662538	-2.04509	0.0408457	19.1768	311.014	44	99.6785	13373.6	0	0.00260805	(40,50]	27	(20,30]	0.25796	FALSE
hv115_4	hv115	current marital status	[4]divorced	m	-0.580293	0.880819	-0.658811	0.510017	28.4219	301.491	37	99.6683	10853.7	0	0.00233818	(30,40]	27	(20,30]	0.559734	FALSE
v769_0	v769	could get a condom	[0]no	m	-0.943107	0.655138	-1.43955	0.149993	15.5221	139.4	37	99.2826	5018.4	0	0.00141957	(30,40]	27	(20,30]	0.389416	FALSE
hv101_09_6	hv101_09	relationship to head	[6]parent	m	-7.9639	0.869945	-9.15448	5.46187e-20	31.1212	84.6522	42	98.8187	3470.74	0	0.000994412	(40,50]	27	(20,30]	0.000347795	FALSE
hv115_03_4	hv115_03	current marital status	[4]divorced	m	-4.11375	1.15832	-3.55148	0.000383067	49.2254	289.129	37	99.6541	10408.6	0	0.000980438	(30,40]	27	(20,30]	0.0163463	FALSE
hv101_08_6	hv101_08	relationship to head	[6]parent	m	-7.60295	0.901912	-8.42981	3.46214e-17	36.7964	111.646	46	99.1043	5024.07	0	0.000913409	(40,50]	27	(20,30]	0.000498975	FALSE
hv214_31	hv214	main wall material	[31]cement	m	-0.208468	0.210713	-0.989345	0.322494	1.4996	35.6957	37	97.1985	1285.04	1.41565e-246	0.000863155	(30,40]	27	(20,30]	0.811827	FALSE
hv214_32	hv214	main wall material	[32]stone with lime/cement	m	-2.41595	0.831658	-2.90499	0.0036727	25.2931	241.455	37	99.5858	8692.39	0	0.00060378	(30,40]	27	(20,30]	0.0892822	FALSE
hv214_21	hv214	main wall material	[21]"pau-a-pique"	m	-1.01414	0.446764	-2.26997	0.0232096	6.69305	98.4163	35	98.9839	3346.15	0	0.000503918	(30,40]	27	(20,30]	0.362715	FALSE
hv101_03_2	hv101_03	relationship to head	[2]wife or husband	m	-3.27637	0.983683	-3.33072	0.000866228	46.0074	197.682	48	99.4941	9291.06	0	0.000491423	(40,50]	27	(20,30]	0.0377651	FALSE
hv101_07_2	hv101_07	relationship to head	[2]wife or husband	m	-7.36389	1.21198	-6.07591	1.23283e-09	68.4275	269.031	47	99.6283	12375.4	0	0.000446259	(40,50]	27	(20,30]	0.000633732	FALSE
hv226_95	hv226	type of cooking fuel	[95]no food cooked in house	m	-3.8761	1.14561	-3.38344	0.000715833	44.0129	183.506	34	99.4551	6055.68	0	0.000394308	(30,40]	27	(20,30]	0.0207315	FALSE
hv101_04_2	hv101_04	relationship to head	[2]wife or husband	m	-4.13932	0.983484	-4.20884	2.56689e-05	43.8758	127.01	46	99.2127	5715.44	0	0.000345506	(40,50]	27	(20,30]	0.0159336	FALSE
hv101_05_7	hv101_05	relationship to head	[7]parent-in-law	m	-8.18613	1.15837	-7.06694	1.58389e-12	58.3934	203.357	44	99.5083	8744.36	0	0.000337081	(40,50]	27	(20,30]	0.00027849	FALSE
hv101_04_7	hv101_04	relationship to head	[7]parent-in-law	m	-7.50455	0.74849	-10.0263	1.16867e-23	23.3349	54.2214	43	98.1557	2277.3	0	0.000289425	(40,50]	27	(20,30]	0.000550572	FALSE
hv101_05_2	hv101_05	relationship to head	[2]wife or husband	m	-5.5878	0.979149	-5.70679	1.15124e-08	41.5852	128.436	44	99.2214	5522.73	0	0.000240721	(40,50]	27	(20,30]	0.00374324	FALSE
hv101_02_11	hv101_02	relationship to head	[11]adopted/foster child	m	-8.31932	0.623573	-13.3414	1.32999e-40	16.9421	50.1705	45	98.0068	2207.5	0	0.000230858	(40,50]	27	(20,30]	0.000243762	FALSE
v763c_8	v763c	had genital discharge in last 12 months	[8]don't know	m	-7.89608	0.626587	-12.6017	2.06529e-36	15.0723	49.5471	40	97.9817	1932.34	0	0.000146457	(30,40]	27	(20,30]	0.000372199	FALSE
hv101_03_7	hv101_03	relationship to head	[7]parent-in-law	m	-7.29807	1.07447	-6.79223	1.10411e-11	51.3303	172.608	45	99.4207	7594.74	0	0.000134862	(40,50]	27	(20,30]	0.000676841	FALSE
v763b_8	v763b	had genital sore/ulcer in last 12 months	[8]don't know	m	-7.78559	0.673129	-11.5663	6.1083e-31	17.9116	49.5593	41	97.9822	1982.37	0	0.000130038	(40,50]	27	(20,30]	0.000415684	FALSE
hv122_1	hv122	educational level during current school year	[1]primary	m	-4.62142	1.01826	-4.53855	5.6643e-06	41.0409	350.484	40	99.7147	13668.9	0	0.00451162	(30,40]	26	(20,30]	0.00983882	FALSE
v828_0	v828	received result from last hiv test	[0]no	m	-2.22194	1.11908	-1.98549	0.0470894	48.5414	370.685	39	99.7302	14086	0	0.00188658	(30,40]	26	(20,30]	0.108399	FALSE
v762aa_0	v762aa	source for condoms: government hospital	[0]no	m	0.804693	0.355736	2.26205	0.0236944	5.04903	162.161	41	99.3833	6486.44	0	0.00116923	(40,50]	26	(20,30]	2.23601	FALSE
v780_0	v780	children should be taught about condoms to avoid aids	[0]no	m	-0.225753	0.0391713	-5.76323	8.2518e-09	0.0181415	1.59511	41	37.3084	63.8044	0.00975341	0.00110204	(40,50]	26	(20,30]	0.797915	TRUE
hv122_05_2	hv122_05	educational level during current school year	[2]secondary	m	-0.556564	0.501079	-1.11073	0.266684	10.6938	84.139	44	98.8115	3617.98	0	0.00103004	(40,50]	26	(20,30]	0.573175	FALSE
hv122_04_2	hv122_04	educational level during current school year	[2]secondary	m	-0.865278	0.480639	-1.80026	0.0718189	9.87052	102.98	44	99.0289	4428.14	0	0.0010275	(40,50]	26	(20,30]	0.420935	FALSE
hv115_04_4	hv115_04	current marital status	[4]divorced	m	-5.00818	1.23701	-4.04861	5.15231e-05	54.6338	202.664	36	99.5066	7093.25	0	0.000977009	(30,40]	26	(20,30]	0.00668309	FALSE
hv122_03_2	hv122_03	educational level during current school year	[2]secondary	m	-0.185236	0.0627918	-2.95	0.0031777	0.0588538	1.84269	44	45.7314	79.2355	0.000634894	0.000906517	(40,50]	26	(20,30]	0.830908	FALSE
hv121_01_2	hv121_01	member attended school during current school year	[2]attended at some time	m	-7.46994	0.658333	-11.3468	7.6969e-30	16.0059	111.458	38	99.1028	4123.94	0	0.000776862	(30,40]	26	(20,30]	0.00056996	FALSE
v157_2	v157	frequency of reading newspaper or magazine	[2]at least once a week	m	0.156173	0.0548845	2.84549	0.00443431	0.0569649	2.391	42	58.1765	98.0309	1.42239e-06	0.000764085	(40,50]	26	(20,30]	1.16903	FALSE
hv122_07_2	hv122_07	educational level during current school year	[2]secondary	m	-2.13062	0.804233	-2.64925	0.00806696	27.9514	110.152	44	99.0922	4736.53	0	0.000654167	(40,50]	26	(20,30]	0.118764	FALSE
hv101_08_2	hv101_08	relationship to head	[2]wife or husband	m	-8.74128	0.969264	-9.01848	1.90715e-19	36.0586	93.9455	39	98.9356	3569.93	0	0.00056301	(30,40]	26	(20,30]	0.000159848	FALSE
hv122_02_3	hv122_02	educational level during current school year	[3]higher	m	-7.22759	0.820302	-8.81089	1.24158e-18	27.0933	99.0867	41	98.9908	3963.47	0	0.000553786	(40,50]	26	(20,30]	0.000726271	FALSE
hv122_3	hv122	educational level during current school year	[3]higher	m	-9.51679	0.494325	-19.2521	1.35553e-82	9.45307	77.9621	40	98.7173	3040.52	0	0.000519316	(30,40]	26	(20,30]	7.36056e-05	FALSE
hv101_06_2	hv101_06	relationship to head	[2]wife or husband	m	-6.5949	1.24299	-5.30565	1.12269e-07	65.7477	267.819	43	99.6266	11248.4	0	0.000472399	(40,50]	26	(20,30]	0.00136732	FALSE
hv019	hv019	na - keyer identification	NA	m	0.00108554	0.00247186	0.439159	0.660547	1.99126e-06	1.00822	38	0.815118	37.3041	0.455096	0.00038723	(30,40]	26	(20,30]	1.00109	FALSE
hv122_02_1	hv122_02	educational level during current school year	[1]primary	m	-1.52839	1.02833	-1.48628	0.137204	45.0094	300.474	43	99.6672	12619.9	0	0.000380926	(40,50]	26	(20,30]	0.216884	FALSE
hv214_22	hv214	main wall material	[22]stone with clay	m	-4.23566	1.00505	-4.21439	2.50452e-05	33.9738	287.162	34	99.6518	9476.33	0	0.000230325	(30,40]	26	(20,30]	0.0144702	FALSE
hv215_96	hv215	main roof material	[96]other	m	-7.46031	1.09207	-6.83137	8.41059e-12	37.5566	104.33	32	99.0415	3234.22	0	0.000181544	(30,40]	26	(20,30]	0.000575475	FALSE
hv214_96	hv214	main wall material	[96]other	m	-5.9655	1.10523	-5.39754	6.75618e-08	39.9234	184.183	33	99.4571	5893.86	0	0.000168368	(30,40]	26	(20,30]	0.00256575	FALSE
hb0	hb0	index to household schedule	NA	m	-0.230723	0.0278202	-8.29338	1.10075e-16	0.018629	5.27544	35	81.0442	179.365	1.14346e-21	0.0100565	(30,40]	25	(20,30]	0.793959	TRUE
hv246_0	hv246	owns livestock, herds or farm animals	[0]no	m	0.391234	0.060302	6.48791	8.70325e-11	0.0723788	3.91499	33	74.4571	125.28	5.60154e-13	0.00255167	(30,40]	25	(20,30]	1.47881	TRUE
hv244_0	hv244	owns land usable for agriculture	[0]no	m	0.385231	0.0656794	5.86532	4.48278e-09	0.0945625	4.69275	33	78.6905	150.168	3.18558e-17	0.00246969	(30,40]	25	(20,30]	1.46995	TRUE
hml17_03_0	hml17_03	flag for age from individual file	[0]no data from individual file	m	0.387407	0.0522191	7.41888	1.18111e-13	0.0387252	2.05652	37	51.3742	74.0347	0.000193561	0.00163278	(30,40]	25	(20,30]	1.47316	TRUE
hml17_08_0	hml17_08	flag for age from individual file	[0]no data from individual file	m	-0.0440637	0.0813138	-0.541897	0.58789	0.045534	1.29596	37	22.8369	46.6544	0.110015	0.001433	(30,40]	25	(20,30]	0.956893	FALSE
hv115_05_4	hv115_05	current marital status	[4]divorced	m	-7.03345	1.21269	-5.79988	6.6363e-09	50.94	175.596	35	99.4305	5970.27	0	0.0012936	(30,40]	25	(20,30]	0.000881883	TRUE
mv532_0	mv532	flag for mv531	[0]no flag	m	0.180604	0.517773	0.348808	0.727233	11.1844	126.572	43	99.2099	5316.01	0	0.000945397	(40,50]	25	(20,30]	1.19794	FALSE
hml17_04_0	hml17_04	flag for age from individual file	[0]no data from individual file	m	0.211891	0.0414922	5.10676	3.27735e-07	0.0119329	1.29772	37	22.9416	46.7178	0.108838	0.000844249	(30,40]	25	(20,30]	1.23601	FALSE
v155_0	v155	literacy	[0]cannot read at all	m	-0.0178712	0.061094	-0.292521	0.769889	0.0730932	2.50082	39	60.0131	95.0312	8.70275e-07	0.000790551	(30,40]	25	(20,30]	0.982287	FALSE
hml17_06_0	hml17_06	flag for age from individual file	[0]no data from individual file	m	0.0391194	0.0570421	0.685798	0.49284	0.0247711	1.35093	37	25.9768	48.6334	0.0777941	0.000694433	(30,40]	25	(20,30]	1.03989	FALSE
hml17_07_0	hml17_07	flag for age from individual file	[0]no data from individual file	m	-0.10175	0.0513516	-1.98143	0.0475427	0	1	37	0	31.7752	0.6698	0.000645064	(30,40]	25	(20,30]	0.903256	FALSE
hml17_05_0	hml17_05	flag for age from individual file	[0]no data from individual file	m	0.0562223	0.0503368	1.11692	0.264027	0.0212202	1.39892	37	28.5163	50.3612	0.0564878	0.000598377	(30,40]	25	(20,30]	1.05783	FALSE
v157_1	v157	frequency of reading newpaper or magazine	[1]less than once a week	m	-0.414877	0.338348	-1.22618	0.22013	4.54642	128.328	41	99.2207	5133.14	0	0.000591799	(40,50]	25	(20,30]	0.660421	FALSE
hml17_06_3	hml17_06	flag for age from individual file	[3]year and age - month imputed	m	-6.71699	1.06051	-6.33372	2.39325e-10	42.3022	169.616	38	99.4104	6275.8	0	0.000567839	(30,40]	25	(20,30]	0.00121017	FALSE
hml17_02_0	hml17_02	flag for age from individual file	[0]no data from individual file	m	-0.195678	0.0460813	-4.24636	2.17274e-05	0.0120418	1.22325	37	18.2507	44.0371	0.168035	0.000566766	(30,40]	25	(20,30]	0.822277	FALSE
hv226_5	hv226	type of cooking fuel	[5]petroleum/kerosene	m	-5.78963	0.857791	-6.74946	1.484e-11	28.2619	211.101	39	99.5263	8021.83	0	0.000562386	(30,40]	25	(20,30]	0.00305913	FALSE
hv214_33	hv214	main wall material	[33]bricks ("tijolos")	m	-1.73932	0.389136	-4.46971	7.83255e-06	5.08404	143.223	35	99.3018	4869.57	0	0.000448588	(30,40]	25	(20,30]	0.175639	FALSE
v155_1	v155	literacy	[1]able to read only parts of sentence	m	-0.485857	0.470566	-1.03249	0.301841	8.45847	140.499	39	99.2882	5338.95	0	0.000439512	(30,40]	25	(20,30]	0.61517	FALSE
hv213_35	hv213	main floor material	[35]carpet	m	-3.32555	0.81194	-4.09581	4.20698e-05	27.8864	206.638	43	99.5161	8678.78	0	0.000423592	(40,50]	25	(20,30]	0.0359527	FALSE
hv122_03_3	hv122_03	educational level during current school year	[3]higher	m	-4.99965	0.973654	-5.13494	2.82233e-07	39.243	125.721	42	99.2046	5154.57	0	0.000384901	(40,50]	25	(20,30]	0.00674028	FALSE
hv214_12	hv214	main wall material	[12]cane/palm tree/sticks/bamboo	m	-4.72118	1.03736	-4.55116	5.33506e-06	37.3787	304.925	35	99.6721	10367.5	0	0.000373455	(30,40]	25	(20,30]	0.00890468	FALSE
hv214_11	hv214	main wall material	[11]no walls	m	-4.26402	1.1279	-3.78049	0.000156518	41.5662	235.987	33	99.5762	7551.6	0	0.000303473	(30,40]	25	(20,30]	0.0140657	FALSE
hv214_23	hv214	main wall material	[23]adobe	m	-4.06344	0.697092	-5.82913	5.57179e-09	14.5772	165.861	31	99.3971	4975.84	0	0.000209791	(30,40]	25	(20,30]	0.0171898	FALSE
hv122_01_3	hv122_01	educational level during current school year	[3]higher	m	-9.12535	0.584829	-15.6034	6.89679e-55	12.0631	34.9057	37	97.1351	1256.61	1.44936e-240	0.000160779	(30,40]	25	(20,30]	0.000108871	FALSE
v605_1	v605	desire for more children	[1]wants within 2 years	m	0.564658	0.05452	10.3569	3.89411e-25	0.0351255	1.68576	36	40.6794	59.0015	0.00678434	0.00342138	(30,40]	24	(20,30]	1.75885	TRUE
v741_0	v741	type of earnings from respondent's work	[0]not paid	m	-1.34527	0.591367	-2.27484	0.0229154	13.1414	256.757	38	99.6105	9500.01	0	0.00306483	(30,40]	24	(20,30]	0.26047	FALSE
v602_1	v602	fertility preference	[1]have another	m	0.352285	0.0614345	5.73432	9.79021e-09	0.07987	3.8121	36	73.7678	133.424	2.06455e-13	0.00304212	(30,40]	24	(20,30]	1.42231	TRUE
v604_3	v604	preferred waiting time for birth of a/another child (grouped)	[3]3 years	m	-1.02487	0.536379	-1.91072	0.0560407	11.1985	81.101	40	98.767	3162.94	0	0.00199582	(30,40]	24	(20,30]	0.358843	FALSE
v605_2	v605	desire for more children	[2]wants after 2+ years	m	-0.0581116	0.0740533	-0.784727	0.432614	0.106568	3.2177	36	68.9219	112.62	4.3987e-10	0.00182796	(30,40]	24	(20,30]	0.943545	FALSE
v604_6	v604	preferred waiting time for birth of a/another child (grouped)	[6]6+ years	m	-6.41176	1.09084	-5.87782	4.15706e-09	47.2359	272.683	40	99.6333	10634.7	0	0.00156138	(30,40]	24	(20,30]	0.00164214	TRUE
v604_7	v604	preferred waiting time for birth of a/another child (grouped)	[7]non-numeric	m	-5.62646	1.13414	-4.96098	7.01381e-07	44.3579	130.992	35	99.2366	4453.74	0	0.00149401	(30,40]	24	(20,30]	0.0036013	TRUE
hv241_2	hv241	food cooked in the house/ separate building/ outdoors	[2]in a separate building	m	-0.227094	0.0576952	-3.93609	8.28201e-05	0.0509423	2.6377	32	62.0881	81.7686	1.85796e-06	0.00130141	(30,40]	24	(20,30]	0.796846	FALSE
v741_3	v741	type of earnings from respondent's work	[3]in-kind only	m	-3.45734	1.09777	-3.14943	0.00163592	45.4493	259.175	38	99.6142	9589.49	0	0.000949567	(30,40]	24	(20,30]	0.0315136	FALSE
v602_2	v602	fertility preference	[2]undecided	m	-1.38267	1.04076	-1.32851	0.184009	38.6244	254.381	36	99.6069	8903.33	0	0.000907921	(30,40]	24	(20,30]	0.250908	FALSE
v741_2	v741	type of earnings from respondent's work	[2]cash and in-kind	m	-0.159678	0.0709673	-2.25002	0.0244474	0.0779424	2.03419	38	50.8403	75.2649	0.00020367	0.000830866	(30,40]	24	(20,30]	0.852418	FALSE
hv228_1	hv228	children under 5 slept under mosquito bed net last night	[1]all children	m	0.117911	0.0551142	2.1394	0.0324031	0.0219301	1.28698	40	22.299	50.1924	0.108054	0.000787795	(30,40]	24	(20,30]	1.12514	FALSE
v762ab_0	v762ab	source for condoms: government health center/post	[0]no	m	-0.193034	0.0418222	-4.61559	3.91977e-06	0.0104031	1.28507	34	22.183	42.4072	0.126392	0.000753703	(30,40]	24	(20,30]	0.824454	FALSE
hv214_34	hv214	main wall material	[34]cement blocks	m	-1.22286	0.508585	-2.40444	0.0161973	8.04149	194.428	32	99.4857	6027.28	0	0.000739999	(30,40]	24	(20,30]	0.294387	FALSE
hv101_07_7	hv101_07	relationship to head	[7]parent-in-law	m	-8.95399	0.776079	-11.5375	8.54075e-31	22.8624	58.8673	39	98.3013	2236.96	0	0.000630999	(30,40]	24	(20,30]	0.000129221	FALSE
hv215_34	hv215	main roof material	[34]ceramic tiles	m	-4.3463	0.973862	-4.46296	8.08362e-06	29.881	195.039	32	99.4873	6046.2	0	0.000571995	(30,40]	24	(20,30]	0.0129546	FALSE
hv247_0	hv247	has bank account	[0]no	m	-0.0983466	0.0488029	-2.01518	0.043886	0.0338224	2.23592	34	55.2757	73.7854	5.94457e-05	0.000560926	(30,40]	24	(20,30]	0.906335	FALSE
hv227_0	hv227	has mosquito bed net for sleeping	[0]no	m	-0.0323195	0.0455327	-0.709809	0.477823	0.0287188	1.79548	41	44.3046	71.8193	0.00148743	0.000532984	(40,50]	24	(20,30]	0.968197	FALSE
hv228_2	hv228	children under 5 slept under mosquito bed net last night	[2]some children	m	-1.86228	1.06868	-1.7426	0.081403	45.2723	260.676	40	99.6164	10166.4	0	0.000505852	(30,40]	24	(20,30]	0.155318	FALSE
hv113_03_8	hv113_03	father alive	[8]don't know	m	-8.1101	0.792356	-10.2354	1.3759e-24	25.0925	70.6414	41	98.5844	2825.66	0	0.000473068	(40,50]	24	(20,30]	0.00030049	FALSE
hml2	hml2	number of children under mosquito bed net previous night	NA	m	-0.0434279	0.031824	-1.36463	0.17237	0.0105194	1.47116	40	32.0265	57.3753	0.0290548	0.000468672	(30,40]	24	(20,30]	0.957502	FALSE
v605_3	v605	desire for more children	[3]wants, unsure timing	m	-1.14962	0.973128	-1.18137	0.237458	33.6418	177.137	36	99.4355	6199.8	0	0.000411385	(30,40]	24	(20,30]	0.316757	FALSE
mv793_0	mv793	paid for sex in last 12 months	[0]no	m	1.0424	0.801812	1.30005	0.193584	21.5243	182.908	34	99.4533	6035.96	0	0.000398959	(30,40]	24	(20,30]	2.836	FALSE
hv205_12	hv205	type of toilet facility	[12]indoors: flush to septic tank	m	-0.6006	0.501762	-1.19698	0.231313	7.70763	55.9153	32	98.2116	1733.37	0	0.000393721	(30,40]	24	(20,30]	0.548482	FALSE
hv213_21	hv213	main floor material	[21]wood	m	-6.87476	1.16034	-5.92479	3.12696e-09	49.2663	165.734	37	99.3966	5966.44	0	0.000316623	(30,40]	24	(20,30]	0.00103355	FALSE
hv032	hv032	na - office editor	NA	m	-0.0056691	0.00930271	-0.609403	0.542258	0.00103117	4.59862	36	78.2544	160.952	4.55578e-18	0.000217236	(30,40]	24	(20,30]	0.994347	FALSE
v155_3	v155	literacy	[3]no card with required language	m	-7.63554	0.770072	-9.91535	3.57003e-23	21.3829	64.3763	37	98.4466	2317.55	0	0.000130135	(30,40]	24	(20,30]	0.000482979	FALSE
mv791_0	mv791	have ever paid anyone in exchange for sex	[0]no	m	0.0290598	0.380626	0.0763474	0.939143	4.28481	90.0574	31	98.8896	2701.72	0	0.00267798	(30,40]	23	(20,30]	1.02949	FALSE
hv215_12	hv215	main roof material	[12]grass/palm	m	-2.01814	0.541026	-3.73021	0.000191321	8.55678	258.334	30	99.6129	7491.68	0	0.00165207	(20,30]	23	(20,30]	0.132902	FALSE
hml4_1	hml4_1	months ago net obtained	NA	m	0.00100148	0.000772676	1.29611	0.194936	5.55487e-06	1.54831	35	35.4134	52.6425	0.0216017	0.00120584	(30,40]	23	(20,30]	1.001	FALSE
mv504_1	mv504	currently residing with wife/partner	[1]living with him	m	0.289204	0.533945	0.541636	0.58807	8.59925	105.478	31	99.0519	3164.35	0	0.00105806	(30,40]	23	(20,30]	1.33536	FALSE
mv213_8	mv213	partner currently pregnant	[8]unsure	m	-4.26329	1.04143	-4.09368	4.24579e-05	43.9985	221.446	41	99.5484	8857.85	0	0.000761759	(40,50]	23	(20,30]	0.014076	FALSE
hv214_13	hv214	main wall material	[13]clay	m	-0.968684	0.292783	-3.30854	0.000937838	2.2515	38.656	29	97.4131	1082.37	5.20952e-210	0.000706477	(20,30]	23	(20,30]	0.379582	FALSE
hv205_13	hv205	type of toilet facility	[13]indoors: flush to open pit (ditch or river)	m	-2.1868	1.20867	-1.80926	0.0704105	43.2417	202.52	30	99.5062	5873.08	0	0.000606756	(20,30]	23	(20,30]	0.112276	FALSE
mv3b25a_0	mv3b25a	contraception is woman's business, man should not worry	[0]disagree	m	0.542197	0.309023	1.75455	0.0793364	3.7148	120.555	40	99.1705	4701.66	0	0.000594042	(30,40]	23	(20,30]	1.71978	FALSE
hv215_33	hv215	main roof material	[33]calamine/cement fiber	m	-3.8012	0.54653	-6.95516	3.52153e-12	8.57112	191.501	30	99.4778	5553.53	0	0.000546246	(20,30]	23	(20,30]	0.0223439	FALSE
hv205_23	hv205	type of toilet facility	[23]pit latrine without slab/open pit	m	-0.605842	0.282052	-2.14798	0.0317152	2.55701	69.668	34	98.5646	2299.05	0	0.000433122	(30,40]	23	(20,30]	0.545615	FALSE
v130_96	v130	religion	[96]other	m	-3.14804	1.08467	-2.90231	0.00370417	34.7571	143.547	30	99.3034	4162.87	0	0.00035816	(20,30]	23	(20,30]	0.0429361	FALSE
hv113_04_8	hv113_04	father alive	[8]don't know	m	-4.9702	1.04757	-4.74449	2.09032e-06	39.9057	95.6449	37	98.9545	3443.22	0	0.000341868	(30,40]	23	(20,30]	0.00694179	FALSE
v155_4	v155	literacy	[4]blind/visually impaired	m	-7.00907	0.752451	-9.31498	1.21978e-20	17.5157	49.899	32	97.996	1546.87	2.93243e-306	0.000289229	(30,40]	23	(20,30]	0.000903653	FALSE
hv243d_0	hv243d	has boat with a motor	[0]no	m	5.82993	1.19588	4.875	1.08811e-06	39.5527	159.409	28	99.3727	4304.03	0	0.000271067	(20,30]	23	(20,30]	340.334	FALSE
hv213_12	hv213	main floor material	[12]dung	m	-3.66409	0.980693	-3.73622	0.000186805	33.3223	435.115	35	99.7702	14793.9	0	0.000253338	(30,40]	23	(20,30]	0.0256276	FALSE
hv215_35	hv215	main roof material	[35]concrete slab	m	-3.52221	1.17124	-3.00725	0.00263621	41.9759	122.898	31	99.1863	3686.95	0	0.000241168	(30,40]	23	(20,30]	0.0295342	FALSE
hv122_01_1	hv122_01	educational level during current school year	[1]primary	m	-9.24434	0.483598	-19.1158	1.86644e-81	7.88193	22.9587	36	95.6444	803.555	3.64379e-146	0.000120011	(30,40]	23	(20,30]	9.66568e-05	FALSE
mv247	mv247	age of most recent child	NA	m	0.0325187	0.00521383	6.23701	4.46011e-10	0.000545632	6.20017	30	83.8714	179.805	1.09145e-23	0.00405223	(20,30]	22	(20,30]	1.03305	TRUE
hv115_06_0	hv115_06	current marital status	[0]never married	m	0.451399	0.763002	0.591609	0.554112	17.0579	84.3549	30	98.8145	2446.29	0	0.00277482	(20,30]	22	(20,30]	1.57051	FALSE
hv120_09_0	hv120_09	children eligibility for height/weight and hemoglobin	[0]not eligible	m	1.00081	0.388621	2.57529	0.0100157	4.81002	24.8344	35	95.9733	844.371	2.24574e-155	0.00199865	(30,40]	22	(20,30]	2.72048	FALSE
hv113_09_0	hv113_09	father alive	[0]no	m	-5.85929	1.32963	-4.40671	1.04951e-05	56.1096	191.912	32	99.4789	5949.26	0	0.00183498	(30,40]	22	(20,30]	0.00285327	FALSE
mv395_0	mv395	discussed family planning with health worker in last few months	[0]no	m	-0.397373	0.0607095	-6.54549	5.92992e-11	0.0389947	1.86338	31	46.3342	55.9015	0.00280234	0.00139401	(30,40]	22	(20,30]	0.672083	TRUE
mv3b25b_8	mv3b25b	women who use contraception become promiscuous	[8]don't know	m	-0.835301	0.680872	-1.22681	0.219894	17.3778	139.545	38	99.2834	5163.16	0	0.00114385	(30,40]	22	(20,30]	0.433744	FALSE
v829_96	v829	place where last hiv test was taken	[96]other	m	-4.1041	1.12162	-3.6591	0.000253107	35.9927	137.317	29	99.2718	3844.87	0	0.000913392	(20,30]	22	(20,30]	0.0165048	FALSE
hv246b	hv246b	cows, bulls own -na	NA	m	-0.121404	0.0372562	-3.25863	0.00111952	0.0281099	37.5374	25	97.336	900.897	9.38351e-175	0.000736592	(20,30]	22	(20,30]	0.885676	FALSE
mv3b25b_0	mv3b25b	women who use contraception become promiscuous	[0]disagree	m	0.122518	0.0441512	2.77497	0.00552067	0.0267113	1.96066	38	48.9969	72.5446	0.000428696	0.000686605	(30,40]	22	(20,30]	1.13034	FALSE
hv226_2	hv226	type of cooking fuel	[2]lpg	m	-3.77849	0.669903	-5.64035	1.69707e-08	14.8533	118.704	34	99.1576	3917.23	0	0.00061006	(30,40]	22	(20,30]	0.0228572	FALSE
hml7_1_98	hml7_1	brand of net	[98]dk brand	m	-4.29084	1.11023	-3.86483	0.000111166	35.3619	310.525	29	99.678	8694.69	0	0.000584863	(20,30]	22	(20,30]	0.0136934	FALSE
hml17_02_6	hml17_02	flag for age from individual file	[6]age - year/month imputed	m	-4.48263	1.18323	-3.78848	0.000151574	41.3808	113.006	30	99.1151	3277.17	0	0.000399164	(20,30]	22	(20,30]	0.0113036	FALSE
hv106_02_8	hv106_02	highest educational level attained	[8]don't know	m	-7.49776	1.32916	-5.64098	1.69086e-08	45.3579	146.997	26	99.3197	3674.91	0	0.00021285	(20,30]	22	(20,30]	0.000554324	FALSE
hv109_02_8	hv109_02	educational attainment	[8]don't know	m	-7.49776	1.32916	-5.64098	1.69086e-08	45.3579	146.997	26	99.3197	3674.91	0	0.00021285	(20,30]	22	(20,30]	0.000554324	FALSE
hv237x_1	hv237x	water usually treated by: other	[1]yes	m	-6.71676	1.05733	-6.35259	2.1172e-10	33.0351	100.236	30	99.0024	2906.84	0	0.0001574	(20,30]	22	(20,30]	0.00121045	FALSE
hv226_96	hv226	type of cooking fuel	[96]other	m	-7.06014	1.04104	-6.78182	1.18669e-11	29.6865	77.2726	28	98.7059	2086.36	0	0.000121762	(20,30]	22	(20,30]	0.000858657	FALSE
v778_9	v778	willing to care for relative with aids	[8]don't know/not sure/depends	m	-6.30478	1.15854	-5.44201	5.26819e-08	38.3746	136.393	29	99.2668	3819.02	0	0.000101482	(20,30]	22	(20,30]	0.00182756	FALSE
v762az_0	v762az	source for condoms: dk source for condom	[0]no	m	0.531364	0.0822822	6.45782	1.0622e-10	0.0942711	2.7402	26	63.5063	68.505	6.40046e-06	0.00250007	(20,30]	21	(20,30]	1.70125	TRUE
mv136	mv136	number of household members (total listed)	NA	m	-0.0786595	0.010822	-7.26848	3.63553e-13	0.00133862	2.55683	23	60.8891	56.2503	7.87213e-05	0.0024705	(20,30]	21	(20,30]	0.924355	TRUE
mv717_8	mv717	occupation (grouped)	[8]skilled manual	m	0.557412	0.085925	6.48719	8.7453e-11	0.0751853	2.61048	23	61.6929	57.4306	5.31756e-05	0.00205021	(20,30]	21	(20,30]	1.74615	TRUE
hv113_08_8	hv113_08	father alive	[8]don't know	m	-6.6914	1.21668	-5.49972	3.80393e-08	52.5544	105.339	36	99.0507	3686.87	0	0.00147869	(30,40]	21	(20,30]	0.00124155	TRUE
v820_0	v820	condom used at first sexual intercourse	[0]no	m	2.62845	1.07406	2.4472	0.014397	28.3323	213.446	25	99.5315	5122.7	0	0.00123544	(20,30]	21	(20,30]	13.8522	FALSE
hml3_1_0	hml3_1	net observed by interviewer	[0]not seen	m	-0.499309	0.548273	-0.910694	0.362457	9.27985	104.123	32	99.0396	3227.8	0	0.00123255	(30,40]	21	(20,30]	0.60695	FALSE
mv732_1	mv732	employment all year/seasonal	[1]all year	m	0.24568	0.0674756	3.64103	0.000271553	0.0430386	2.2805	23	56.15	50.171	0.000556045	0.00112927	(20,30]	21	(20,30]	1.27849	FALSE
mv744b_0	mv744b	beating justified: wife neglects the children	[0]no	m	0.318587	0.0665413	4.78781	1.68613e-06	0.0285829	1.57886	23	36.663	34.7348	0.041288	0.000965562	(20,30]	21	(20,30]	1.37518	FALSE
hv040	hv040	cluster altitude in meters	NA	m	-3.51329e-05	6.39574e-05	-0.549318	0.582788	6.457e-08	3.14572	33	68.2108	100.663	5.02653e-09	0.000963194	(30,40]	21	(20,30]	0.999965	FALSE
v717_2	v717	respondent's occupation (grouped)	[2]clerical	m	-2.03904	1.39694	-1.45965	0.144386	50.2922	247.063	26	99.5952	6176.56	0	0.000853242	(20,30]	21	(20,30]	0.130153	FALSE
v717_1	v717	respondent's occupation (grouped)	[1]professional/technical/managerial	m	-0.132954	0.720226	-0.1846	0.853542	13.263	133.043	26	99.2484	3326.07	0	0.000852966	(20,30]	21	(20,30]	0.875505	FALSE
mv744d_0	mv744d	beating justified: wife refuses to have sex with husband	[0]no	m	0.871321	1.10181	0.79081	0.429055	27.7263	347.528	23	99.7123	7645.62	0	0.000693895	(20,30]	21	(20,30]	2.39007	FALSE
mv744a_0	mv744a	beating justified: wife goes out without telling husband	[0]no	m	0.21733	0.0706556	3.07591	0.00209864	0.034096	1.63595	23	38.8733	35.9908	0.0304352	0.000686295	(20,30]	21	(20,30]	1.24275	FALSE
mv744e_0	mv744e	beating justified: wife burns food	[0]no	m	1.4924	1.41779	1.05263	0.292512	46.0042	503.048	23	99.8012	11067.1	0	0.000682155	(20,30]	21	(20,30]	4.44775	FALSE
mv633b_0	mv633b	wife justified refusing sex: husband has other women	[0]no	m	-0.183088	0.0673353	-2.71905	0.00654704	0.0472988	2.3758	24	57.9088	54.6433	0.000218394	0.000663001	(20,30]	21	(20,30]	0.832695	FALSE
mv106_1	mv106	educational level	[1]primary	m	0.0252478	0.0696467	0.362512	0.716969	0.0489405	2.51021	23	60.1626	55.2245	0.00011035	0.000621234	(20,30]	21	(20,30]	1.02557	FALSE
mv732_3	mv732	employment all year/seasonal	[3]occasional	m	-0.749537	0.784139	-0.955873	0.339136	13.8575	203.185	23	99.5078	4470.07	0	0.000606735	(20,30]	21	(20,30]	0.472585	FALSE
mv744c_0	mv744c	beating justified: wife argues with husband	[0]no	m	0.218778	0.0685688	3.19063	0.00141962	0.0294575	1.53581	23	34.8879	33.7879	0.0516175	0.000575988	(20,30]	21	(20,30]	1.24455	FALSE
v762ac_0	v762ac	source for condoms: family planning clinic	[0]no	m	1.92724	0.627456	3.07152	0.00212972	10.3493	209.301	27	99.5222	5441.83	0	0.000549927	(20,30]	21	(20,30]	6.87054	FALSE
v754bp_0	v754bp	reduce risk of getting aids by not having sex at all	[0]no	m	-0.0642048	0.0641475	-1.00089	0.316879	0.0390076	1.75813	27	43.1214	45.7114	0.00982325	0.000484327	(20,30]	21	(20,30]	0.937813	FALSE
hv214_35	hv214	main wall material	[35]wood	m	-3.35882	0.840492	-3.99625	6.43533e-05	19.4179	193.218	28	99.4824	5216.88	0	0.00042429	(20,30]	21	(20,30]	0.0347763	FALSE
hv226_9	hv226	type of cooking fuel	[9]straw/shrubs/grass	m	-6.45759	1.17305	-5.50494	3.69302e-08	40.9259	225.991	30	99.5575	6553.73	0	0.000375618	(20,30]	21	(20,30]	0.00156857	FALSE
mv744e_8	mv744e	beating justified: wife burns food	[8]don't know	m	-5.43444	1.07792	-5.04161	4.6164e-07	26.2544	140.777	23	99.2897	3097.08	0	0.000360867	(20,30]	21	(20,30]	0.00436369	FALSE
hv215_22	hv215	main roof material	[22]wood	m	-7.70179	0.972217	-7.92188	2.33955e-15	25.9609	104.33	28	99.0415	2816.92	0	0.000289998	(20,30]	21	(20,30]	0.000452019	FALSE
hv234a_0	hv234a	result of salt test for iodine	[0]no iodine	m	-1.10546	0.603153	-1.8328	0.0668327	8.10604	80.0542	23	98.7508	1761.19	0	0.000219982	(20,30]	21	(20,30]	0.331059	FALSE
hv237_8	hv237	anything done to water to make safe to drink	[8]don't know	m	-7.99363	0.883756	-9.04506	1.49579e-19	21.1901	56.1626	28	98.2195	1516.39	3.10059e-303	0.000122316	(20,30]	21	(20,30]	0.000337607	FALSE
v502_3	v502	currently/formerly/never in union	[1]currently in union/living with a woman	m	0.791918	0.0831382	9.52532	1.64539e-21	0.0866607	3.84216	22	73.973	80.6854	6.2006e-09	0.00848249	(20,30]	20	(10,20]	2.20763	TRUE
mv304_03_0	mv304_03	knows contraceptive method	[0]no	m	-0.675353	0.0653736	-10.3307	5.12005e-25	0.0136585	1.19133	22	16.0599	25.0178	0.246392	0.00242478	(20,30]	20	(10,20]	0.508977	TRUE
mv304_01_0	mv304_01	knows contraceptive method	[0]no	m	-0.743491	0.0618354	-12.0237	2.66701e-33	0	1	22	0	19.8398	0.531426	0.00226716	(20,30]	20	(10,20]	0.475451	TRUE
mv304_02_0	mv304_02	knows contraceptive method	[0]no	m	-0.477334	0.0615343	-7.75721	8.68189e-15	0.029812	1.98493	22	49.6204	41.6835	0.00461029	0.00219549	(20,30]	20	(10,20]	0.620435	TRUE
hv118_10_0	hv118_10	eligibility for male interview	[0]not eligible	m	2.63972	1.23848	2.13141	0.0330551	45.3807	118.314	30	99.1548	3431.12	0	0.00205079	(20,30]	20	(10,20]	14.0092	FALSE
hv104_10_1	hv104_10	sex of household member	[1]male	m	-0.352028	0.320673	-1.09778	0.272302	2.58158	11.3875	30	91.2184	330.237	8.00885e-53	0.00203961	(20,30]	20	(10,20]	0.703261	FALSE
mv304_09_0	mv304_09	knows contraceptive method	[0]no	m	-0.445133	0.071157	-6.25565	3.95865e-10	0.0487351	2.33435	22	57.1615	49.0213	0.000498342	0.00202321	(20,30]	20	(10,20]	0.640739	TRUE
mv304_14_0	mv304_14	knows contraceptive method	[0]no	m	-0.56028	0.0846931	-6.61541	3.70519e-11	0.0707741	2.06741	22	51.6303	43.4156	0.00278106	0.00179021	(20,30]	20	(10,20]	0.571049	TRUE
mv384b_0	mv384b	on tv saw about family planning in the last few months	[0]no	m	0.421342	0.459937	0.916086	0.359622	4.75931	121.54	23	99.1772	2673.89	0	0.00149481	(20,30]	20	(10,20]	1.524	FALSE
mv304_06_0	mv304_06	knows contraceptive method	[0]no	m	-0.369812	0.0528093	-7.0028	2.50905e-12	0.0152212	1.46871	22	31.9131	30.843	0.0763116	0.00146946	(20,30]	20	(10,20]	0.690864	TRUE
mv304_11_0	mv304_11	knows contraceptive method	[0]no	m	-0.367639	0.0701215	-5.24288	1.58088e-07	0.0431973	2.22596	22	55.0756	46.7452	0.00101614	0.00143051	(20,30]	20	(10,20]	0.692367	TRUE
mv384a_0	mv384a	on radio heard about family planning in the last few months	[0]no	m	-0.263078	0.0463288	-5.6785	1.35879e-08	0.00989685	1.33397	23	25.036	29.3474	0.135206	0.00110107	(20,30]	20	(10,20]	0.768682	TRUE
mv510_5	mv510	completeness of date information in mv509	[5]year - age/month imputed	m	0.312397	0.0608596	5.13307	2.85048e-07	0.0141002	1.2491	22	19.9423	26.2311	0.197774	0.00109753	(20,30]	20	(10,20]	1.3667	TRUE
v168_0	v168	away for more than one month in last 12 months	[0]no	m	-0.0105059	0.0718113	-0.146298	0.883686	0.0498587	2.01755	24	50.435	46.4037	0.00266367	0.000975989	(20,30]	20	(10,20]	0.989549	FALSE
hml21_1_0	hml21_1	someone slept under this net last night	[0]no	m	-0.0162293	0.0602083	-0.269552	0.787505	0.0171106	1.24638	31	19.7678	37.3915	0.166007	0.000933117	(30,40]	20	(10,20]	0.983902	FALSE
mv384c_0	mv384c	in newspaper read about family planning in the last few months	[0]no	m	0.466011	0.495973	0.939588	0.347429	5.50256	146.788	23	99.3187	3229.34	0	0.000863457	(20,30]	20	(10,20]	1.59362	FALSE
mv304_16_0	mv304_16	knows contraceptive method	[0]no	m	-0.225111	0.0703203	-3.20122	0.00136849	0.050208	2.61226	22	61.7189	54.8574	7.41555e-05	0.000837537	(20,30]	20	(10,20]	0.798428	FALSE
v481_0	v481	covered by health insurance	[0]no	m	-0.310226	0.105011	-2.95421	0.00313467	0.138881	3.31539	23	69.8376	72.9386	2.26295e-07	0.00078784	(20,30]	20	(10,20]	0.733281	FALSE
mv743a_5	mv743a	person who should have greater say: respondent's health care	[5]someone else	m	-5.03395	1.36476	-3.68852	0.000225566	40.511	181.904	22	99.4503	3819.99	0	0.000782692	(20,30]	20	(10,20]	0.00651306	FALSE
mv304_07_0	mv304_07	knows contraceptive method	[0]no	m	-0.242724	0.0674951	-3.59616	0.000322945	0.0410069	2.30122	22	56.5448	48.3256	0.0006208	0.000769766	(20,30]	20	(10,20]	0.784488	FALSE
mv304_08_0	mv304_08	knows contraceptive method	[0]no	m	-0.1968	0.0613627	-3.20716	0.00134053	0.028043	1.90687	22	47.558	40.0443	0.00734514	0.000751042	(20,30]	20	(10,20]	0.821355	FALSE
mv743b_4	mv743b	person who should have greater say: large household purchases	[4]wife/partner alone	m	-1.81496	1.10641	-1.6404	0.100922	26.6965	337.743	22	99.7039	7092.6	0	0.00073167	(20,30]	20	(10,20]	0.162845	FALSE
mv743a_1	mv743a	person who should have greater say: respondent's health care	[1]respondent alone	m	-0.0958932	0.0498165	-1.92493	0.0542381	0.00329282	1.06504	22	6.10657	22.3658	0.378701	0.000661616	(20,30]	20	(10,20]	0.908561	FALSE
mv743b_1	mv743b	person who should have greater say: large household purchases	[1]respondent alone	m	-0.0300786	0.0689371	-0.436319	0.662605	0.0329893	1.66213	22	39.8364	34.9048	0.0289217	0.000624014	(20,30]	20	(10,20]	0.970369	FALSE
hml7_1_12	hml7_1	brand of net	[12]olyset	m	-2.19432	0.776363	-2.8264	0.0047074	14.7155	158.762	25	99.3701	3810.29	0	0.000587297	(20,30]	20	(10,20]	0.111435	FALSE
hml7_1_16	hml7_1	brand of net	[16]others/don't know brand (llin)	m	-3.18263	1.07847	-2.95106	0.00316686	27.5821	339.319	24	99.7053	7804.34	0	0.000580625	(20,30]	20	(10,20]	0.0414763	FALSE
v762am_0	v762am	source for condoms: private mobile clinic	[0]no	m	1.93509	0.930457	2.07972	0.0375514	22.9918	153.684	27	99.3493	3995.77	0	0.000409932	(20,30]	20	(10,20]	6.92466	FALSE
v312_2	v312	current contraceptive method	[2]iud	m	-5.58005	1.27416	-4.37939	1.19013e-05	41.6198	127.709	26	99.217	3192.74	0	0.000400501	(20,30]	20	(10,20]	0.00377237	FALSE
hv252_0	hv252	frequency household members smoke inside the house	[0]never	m	-0.122064	0.0358721	-3.40275	0.000667101	0	1	22	0	18.9622	0.587567	0.000317071	(20,30]	20	(10,20]	0.885092	FALSE
v762al_0	v762al	source for condoms: private doctor	[0]no	m	3.43612	1.30241	2.63827	0.00833306	45.4261	240.405	27	99.584	6250.53	0	0.000298709	(20,30]	20	(10,20]	31.0661	FALSE
mv301_0	mv301	knowledge of any contraceptive method	[0]knows no method	m	-4.70622	1.3125	-3.5857	0.000336176	37.4863	235.061	22	99.5746	4936.28	0	0.000296836	(20,30]	20	(10,20]	0.00903892	FALSE
mv304_10_0	mv304_10	knows contraceptive method	[0]no	m	1.08106	1.21081	0.89284	0.371943	31.8899	282.086	22	99.6455	5923.81	0	0.000271068	(20,30]	20	(10,20]	2.9478	FALSE
v762an_0	v762an	source for condoms: private field worker	[0]no	m	3.15859	1.26124	2.50435	0.0122677	42.5404	278.873	27	99.6414	7250.71	0	0.00023904	(20,30]	20	(10,20]	23.5375	FALSE
hv234a_6	hv234a	result of salt test for iodine	[6]salt not tested	m	-5.67062	1.07649	-5.26768	1.38162e-07	25.1486	285.501	22	99.6497	5995.51	0	0.00023088	(20,30]	20	(10,20]	0.00344574	FALSE
v762ad_0	v762ad	source for condoms: mobile clinic	[0]no	m	2.08508	0.747734	2.78853	0.00529479	14.2493	183.764	26	99.4558	4594.11	0	0.000221578	(20,30]	20	(10,20]	8.04521	FALSE
mv510_6	mv510	completeness of date information in mv509	[6]age - year/month imputed	m	-3.32179	1.39897	-2.37445	0.0175753	42.6107	164.376	22	99.3916	3451.9	0	0.000219552	(20,30]	20	(10,20]	0.0360883	FALSE
hv252_4	hv252	frequency household members smoke inside the house	[4]less than once a month	m	-5.47588	1.38689	-3.94831	7.87044e-05	41.909	260.451	22	99.6161	5469.47	0	0.000209608	(20,30]	20	(10,20]	0.00418655	FALSE
hv215_23	hv215	main roof material	[23]cardboard	m	-6.37425	1.69852	-3.75284	0.000174845	68.5057	230.514	24	99.5662	5301.82	0	0.000168121	(20,30]	20	(10,20]	0.00170489	FALSE
hv126_2	hv126	educational level during previous school year	[2]secondary	m	-2.78553	1.61118	-1.72887	0.0838324	54.0834	320.905	21	99.6884	6418.1	0	0.00653954	(20,30]	19	(10,20]	0.0616966	FALSE
hv129_03_5	hv129_03	school attendance status	[5]left school 2+ years ago	m	-1.77629	0.973308	-1.825	0.0680009	19.6316	226.864	21	99.5592	4537.29	0	0.00174852	(20,30]	19	(10,20]	0.169265	FALSE
hv129_07_5	hv129_07	school attendance status	[5]left school 2+ years ago	m	-2.81837	1.29691	-2.17314	0.0297696	34.7327	140.909	21	99.2903	2818.19	0	0.00158272	(20,30]	19	(10,20]	0.0597032	FALSE
v480_0	v480	syringe and needle from new, unopened package	[0]no	m	-9.05562	0.953599	-9.49626	2.17566e-21	20.5103	83.0885	23	98.7965	1827.95	0	0.00107634	(20,30]	19	(10,20]	0.000116733	TRUE
hv126_04_2	hv126_04	educational level during previous school year	[2]secondary	m	-1.20209	1.08573	-1.10717	0.268219	24.3748	187.495	21	99.4667	3749.9	0	0.00107574	(20,30]	19	(10,20]	0.300564	FALSE
hv129_05_4	hv129_05	school attendance status	[4]dropout	m	-3.27953	1.56179	-2.09985	0.0357421	50.7285	170.325	21	99.4129	3406.51	0	0.00100852	(20,30]	19	(10,20]	0.037646	FALSE
hv129_06_1	hv129_06	school attendance status	[1]entered school	m	-4.01872	1.63601	-2.45642	0.0140329	55.7242	215.158	21	99.5352	4303.16	0	0.000979301	(20,30]	19	(10,20]	0.017976	FALSE
hv129_04_5	hv129_04	school attendance status	[5]left school 2+ years ago	m	-3.18661	1.30865	-2.43504	0.0148903	35.6357	363.715	21	99.7251	7274.29	0	0.000971411	(20,30]	19	(10,20]	0.0413115	FALSE
hml7_2_12	hml7_2	brand of net	[12]olyset	m	-3.20871	1.22307	-2.62349	0.00870348	33.9909	297.876	23	99.6643	6553.27	0	0.000920473	(20,30]	19	(10,20]	0.0404088	FALSE
hv129_06_3	hv129_06	school attendance status	[3]repeating	m	-5.26597	1.62744	-3.23573	0.00121331	55.2622	276.155	21	99.6379	5523.09	0	0.000875102	(20,30]	19	(10,20]	0.00516439	FALSE
hv126_03_2	hv126_03	educational level during previous school year	[2]secondary	m	-0.992676	0.842415	-1.17837	0.238649	14.6603	159.064	21	99.3713	3181.27	0	0.000833875	(20,30]	19	(10,20]	0.370583	FALSE
hv129_04_4	hv129_04	school attendance status	[4]dropout	m	-6.58539	1.49767	-4.3971	1.09706e-05	46.7705	249.471	21	99.5992	4989.42	0	0.000826628	(20,30]	19	(10,20]	0.0013804	FALSE
hml21_2_0	hml21_2	someone slept under this net last night	[0]no	m	-0.00934102	0.0539427	-0.173166	0.862521	0	1	26	0	19.0375	0.79532	0.000814689	(20,30]	19	(10,20]	0.990702	FALSE
hv129_4	hv129	school attendance status	[4]dropout	m	-5.23662	1.60503	-3.26262	0.00110387	53.5161	159.089	21	99.3714	3181.78	0	0.00077557	(20,30]	19	(10,20]	0.00531822	FALSE
hv129_05_5	hv129_05	school attendance status	[5]left school 2+ years ago	m	-0.949277	0.92631	-1.02479	0.305461	17.4923	94.2902	21	98.9394	1885.8	0	0.000757383	(20,30]	19	(10,20]	0.387021	FALSE
hv129_03_1	hv129_03	school attendance status	[1]entered school	m	-1.63852	1.65868	-0.987845	0.323229	57.2572	282.891	21	99.6465	5657.82	0	0.000708813	(20,30]	19	(10,20]	0.194267	FALSE
hv129_04_1	hv129_04	school attendance status	[1]entered school	m	-1.92829	1.58631	-1.21558	0.224146	52.3092	237.972	21	99.5798	4759.44	0	0.000698561	(20,30]	19	(10,20]	0.145397	FALSE
hml8_1_8	hml8_1	net treated since receiving	[8]not sure	m	-8.13047	1.10237	-7.37547	1.63771e-13	32.2484	87.2718	27	98.8542	2269.07	0	0.000571792	(20,30]	19	(10,20]	0.000294431	FALSE
hv129_03_4	hv129_03	school attendance status	[4]dropout	m	-4.57562	1.52927	-2.99204	0.00277124	48.7605	298.385	21	99.6649	5967.71	0	0.000562666	(20,30]	19	(10,20]	0.0102999	FALSE
hv129_05_1	hv129_05	school attendance status	[1]entered school	m	-5.42631	1.63179	-3.32538	0.000882987	55.5249	300.662	21	99.6674	6013.24	0	0.00056148	(20,30]	19	(10,20]	0.0043993	FALSE
v463b_0	v463b	smokes pipe full of tobacco (cachimbo)	[0]no	m	4.69424	1.29379	3.62827	0.000285325	48.1545	384.414	29	99.7399	10763.6	0	0.000387457	(20,30]	19	(10,20]	109.315	FALSE
hv129_1	hv129	school attendance status	[1]entered school	m	-11.2078	0.869541	-12.8893	5.17295e-38	15.4716	69.9103	21	98.5696	1398.21	2.69201e-284	0.000339291	(20,30]	19	(10,20]	1.35686e-05	FALSE
hv230a_3	hv230a	place where household members wash their hands	[3]not observed: not in dwelling	m	-6.51157	1.51293	-4.30394	1.6779e-05	47.7357	400.495	21	99.7503	8009.91	0	0.000263743	(20,30]	19	(10,20]	0.00148614	FALSE
hml17_03_6	hml17_03	flag for age from individual file	[6]age - year/month imputed	m	-7.94324	0.838392	-9.47437	2.68383e-21	16.9858	62.7269	25	98.4058	1505.45	1.39625e-303	0.000206211	(20,30]	19	(10,20]	0.000355056	FALSE
hv101_02_7	hv101_02	relationship to head	[7]parent-in-law	m	-6.38229	1.07887	-5.9157	3.30468e-09	35.3289	78.0036	31	98.718	2340.11	0	0.000110539	(30,40]	19	(10,20]	0.00169124	FALSE
v717_4	v717	respondent's occupation (grouped)	[4]agricultural - self employed	m	-0.919383	0.467611	-1.96613	0.049284	4.7383	132.258	22	99.2439	2777.42	0	0.00244413	(20,30]	18	(10,20]	0.398765	FALSE
hmlb_2	hmlb_2	line number of person who slept in this net	NA	m	-0.0641219	0.0214746	-2.98594	0.00282704	0.00322945	1.48235	24	32.5397	34.0941	0.0638096	0.00189661	(20,30]	18	(10,20]	0.937891	FALSE
v717_7	v717	respondent's occupation (grouped)	[7]services	m	0.570909	0.100007	5.70871	1.13833e-08	0.0949889	2.05732	23	51.3931	45.2611	0.00245862	0.00172701	(20,30]	18	(10,20]	1.76987	TRUE
v536_4	v536	recent sexual activity	[3]not active in last 4 weeks	m	-0.00513357	0.0578364	-0.0887602	0.929272	0.038326	2.58149	24	61.2627	59.3743	4.70278e-05	0.000855584	(20,30]	18	(10,20]	0.99488	FALSE
hml21_3_0	hml21_3	someone slept under this net last night	[0]no	m	-0.69207	0.715708	-0.966972	0.333558	10.3411	78.3408	21	98.7235	1566.82	1.8256e-320	0.000701895	(20,30]	18	(10,20]	0.500539	FALSE
mv248_8	mv248	antenatal check-ups for the mother of most recent child	[8]don't know	m	-10.0291	0.960639	-10.4401	1.62708e-25	18.9395	70.5479	21	98.5825	1410.96	4.97371e-287	0.000618099	(20,30]	18	(10,20]	4.40964e-05	FALSE
v463x_0	v463x	smokes other	[0]no	m	2.49413	1.20323	2.07286	0.0381853	31.3439	267.051	22	99.6255	5608.06	0	0.000556007	(20,30]	18	(10,20]	12.1112	FALSE
v762ae_1	v762ae	source for condoms: public field worker	[1]yes: public field worker	m	-2.60699	0.919056	-2.8366	0.00455969	21.6888	244.43	26	99.5909	6110.76	0	0.000484917	(20,30]	18	(10,20]	0.0737561	FALSE
v312_11	v312	current contraceptive method	[11]implants/norplant	m	-3.041	1.09335	-2.78135	0.00541328	26.9998	157.816	23	99.3663	3471.94	0	0.000448545	(20,30]	18	(10,20]	0.0477873	FALSE
hml7_1_96	hml7_1	brand of net	[96]other brand	m	-4.09687	1.20966	-3.38678	0.000707169	28.8086	166.457	20	99.3992	3162.69	0	0.000426136	(10,20]	18	(10,20]	0.0166247	FALSE
hv226_4	hv226	type of cooking fuel	[4]biogas	m	-5.79089	1.24962	-4.6341	3.5849e-06	40.1886	238.531	26	99.5808	5963.27	0	0.000379593	(20,30]	18	(10,20]	0.00305528	FALSE
hv215_36	hv215	main roof material	[36]tiles	m	-6.31554	1.38699	-4.5534	5.27855e-06	39.8482	147.613	21	99.3226	2952.26	0	0.000349349	(20,30]	18	(10,20]	0.00180798	FALSE
hv205_14	hv205	type of toilet facility	[14]inside yard: flush to piped public system	m	-6.24553	1.29454	-4.82452	1.40343e-06	42.9636	116.509	26	99.1417	2912.73	0	0.000349123	(20,30]	18	(10,20]	0.0019391	FALSE
hv230a_2	hv230a	place where household members wash their hands	[2]observed, mobile place	m	-0.712202	0.664104	-1.07243	0.283529	8.71429	230.817	20	99.5668	4385.52	0	0.000341803	(10,20]	18	(10,20]	0.490563	FALSE
v481x_1	v481x	health insurance type: other	[1]yes	m	-4.96216	1.26665	-3.91754	8.94589e-05	33.16	92.1808	21	98.9152	1843.62	0	0.000260411	(20,30]	18	(10,20]	0.0069978	FALSE
hv214_36	hv214	main wall material	[36]wood planks/shingles	m	-5.0176	1.3722	-3.65661	0.000255576	38.8654	109.429	21	99.0862	2188.58	0	0.00023581	(20,30]	18	(10,20]	0.00662042	FALSE
v312_6	v312	current contraceptive method	[6]female sterilization	m	-3.45373	1.14749	-3.00982	0.00261401	31.1356	125.154	24	99.201	2878.55	0	0.000220331	(20,30]	18	(10,20]	0.0316275	FALSE
hv205_43	hv205	type of toilet facility	[43]hanging toilet/latrine	m	-6.45973	1.261	-5.1227	3.01184e-07	34.2867	78.8646	22	98.732	1656.16	0	0.000174869	(20,30]	18	(10,20]	0.00156521	FALSE
hv226_10	hv226	type of cooking fuel	[10]agricultural crop	m	-8.665	0.843191	-10.2764	8.9989e-25	14.9249	30.4216	22	96.7129	638.853	1.05951e-121	0.00016572	(20,30]	18	(10,20]	0.000172519	FALSE
v762ao_1	v762ao	source for condoms: other private	[1]yes: other private	m	-5.53667	1.14337	-4.84241	1.28274e-06	40.0961	209.323	31	99.5223	6279.7	0	0.000130363	(30,40]	18	(10,20]	0.00393964	FALSE
v829_13	v829	place where last hiv test was taken	[13]municipal hospital	m	-1.49434	0.593438	-2.5181	0.011799	7.4105	82.4788	22	98.7876	1732.06	0	0.00202415	(20,30]	17	(10,20]	0.224398	FALSE
v829_22	v829	place where last hiv test was taken	)	m	-2.05454	0.99937	-2.05584	0.0397981	21.398	125.682	22	99.2043	2639.32	0	0.00168864	(20,30]	17	(10,20]	0.128151	FALSE
hml20_08_0	hml20_08	person slept under an llin net	[0]no	m	1.88159	0.982039	1.916	0.0553651	16.9273	81.7079	18	98.7761	1389.03	3.50884e-285	0.00140563	(10,20]	17	(10,20]	6.56392	FALSE
v829_99	v829	place were last aids test was taken	[37]other ngos	m	-5.09427	1.35572	-3.7576	0.000171549	39.6531	109.655	22	99.0881	2302.76	0	0.000942348	(20,30]	17	(10,20]	0.00613179	FALSE
v633a_0	v633a	reason for not having sex: husband has std	[0]no	m	-0.207092	0.0850904	-2.43379	0.0149416	0.0590033	2.25871	20	55.727	42.9156	0.0013312	0.000770487	(10,20]	17	(10,20]	0.812945	FALSE
hml20_0	hml20	person slept under an llin net	[0]no	m	-0.190101	0.0782043	-2.43083	0.0150643	0.0491248	2.3847	18	58.066	40.5399	0.00108539	0.000757618	(10,20]	17	(10,20]	0.826875	FALSE
mv304_13_0	mv304_13	knows contraceptive method	[0]no	m	-0.278441	0.055159	-5.04796	4.46555e-07	0.0102407	1.2593	19	20.5909	22.6674	0.203696	0.000706561	(10,20]	17	(10,20]	0.756963	FALSE
v463d_0	v463d	snuffs by nose (tumbaco)	[0]no	m	2.63163	1.49464	1.76071	0.0782875	48.7212	274.43	22	99.6356	5763.02	0	0.000645587	(20,30]	17	(10,20]	13.8964	FALSE
hml20_07_0	hml20_07	person slept under an llin net	[0]no	m	0.106723	0.0980818	1.0881	0.276551	0.0176458	1.12143	18	10.8282	19.0643	0.324852	0.000604718	(10,20]	17	(10,20]	1.11263	FALSE
v784m_1	v784m	place for hiv test: pharmacy	[1]yes	m	-4.95347	1.51828	-3.26256	0.00110412	47.9535	185.549	21	99.4611	3710.98	0	0.000551076	(20,30]	17	(10,20]	0.00705887	FALSE
hml20_01_0	hml20_01	person slept under an llin net	[0]no	m	-0.0307859	0.0752982	-0.408853	0.682648	0.0433514	2.23661	18	55.2895	38.0224	0.0024404	0.000503222	(10,20]	17	(10,20]	0.969683	FALSE
hml20_04_0	hml20_04	person slept under an llin net	[0]no	m	-0.0290654	0.0769231	-0.37785	0.705542	0.0281338	1.50816	18	33.6942	25.6388	0.0812975	0.000458348	(10,20]	17	(10,20]	0.971353	FALSE
hml20_05_0	hml20_05	person slept under an llin net	[0]no	m	-0.0784923	0.076251	-1.02939	0.303294	0.0174315	1.24325	18	19.5659	21.1353	0.220296	0.00043453	(10,20]	17	(10,20]	0.924509	FALSE
hml20_02_0	hml20_02	person slept under an llin net	[0]no	m	-0.0361476	0.0726985	-0.497226	0.61903	0.0333463	1.85547	18	46.1054	31.5431	0.0171389	0.000425447	(10,20]	17	(10,20]	0.964498	FALSE
hml20_06_0	hml20_06	person slept under an llin net	[0]no	m	-0.0504893	0.0699833	-0.721448	0.470634	0	1	18	0	13.6298	0.693114	0.000395598	(10,20]	17	(10,20]	0.950764	FALSE
hml20_03_0	hml20_03	person slept under an llin net	[0]no	m	-0.0201059	0.0767064	-0.262116	0.793232	0.0351727	1.75373	18	42.9787	29.8134	0.0277225	0.00036331	(10,20]	17	(10,20]	0.980095	FALSE
hv214_24	hv214	main wall material	[24]wood	m	-7.42177	1.33992	-5.53896	3.04281e-08	37.0252	242.884	21	99.5883	4857.68	0	0.000300295	(20,30]	17	(10,20]	0.000598089	FALSE
hv205_15	hv205	type of toilet facility	[15]inside yard: flush to septic tank	m	-8.11965	1.19317	-6.80509	1.00988e-11	32.0613	73.3155	23	98.636	1612.94	0	0.000138087	(20,30]	17	(10,20]	0.000297631	FALSE
mv313_1	mv313	current contraceptive by method type	[1]folkloric method	m	-6.98973	1.12854	-6.19359	5.8808e-10	22.2116	58.8139	18	98.2997	999.837	9.75676e-202	0.000117832	(10,20]	17	(10,20]	0.000921292	FALSE
v302_3	v302	ever use of any method	[3]used modern method	m	0.834695	0.129364	6.4523	1.10168e-10	0.215545	7.26437	17	86.2342	116.23	2.90548e-17	0.0117731	(10,20]	16	(10,20]	2.30411	TRUE
v304_09_0	v304_09	knows method	[0]no	m	-0.602481	0.0873069	-6.90073	5.17374e-12	0.0841192	3.34303	19	70.087	60.1746	1.91733e-06	0.00653099	(10,20]	16	(10,20]	0.547452	TRUE
v304_03_0	v304_03	knows method	[0]no	m	-0.765424	0.0862038	-8.87923	6.73244e-19	0.0606635	2.12549	19	52.952	38.2588	0.00357911	0.0059109	(10,20]	16	(10,20]	0.465137	TRUE
hb32_01	hb32_01	date of birth (cmc)	NA	m	-0.00211066	0.000345346	-6.11171	9.85674e-10	1.39232e-06	4.70888	17	78.7635	75.342	1.13657e-09	0.00531413	(10,20]	16	(10,20]	0.997892	TRUE
v304_02_0	v304_02	knows method	[0]no	m	-0.53694	0.0724113	-7.41515	1.21487e-13	0.0477814	2.61026	19	61.6897	46.9847	0.000212781	0.00474347	(10,20]	16	(10,20]	0.584534	TRUE
hb32_02	hb32_02	date of birth (cmc)	NA	m	-0.0035056	0.000597774	-5.86442	4.50707e-09	2.96494e-06	2.41039	17	58.5129	38.5662	0.0012558	0.0046256	(10,20]	16	(10,20]	0.996501	TRUE
v304_01_0	v304_01	knows method	[0]no	m	-0.65541	0.0763383	-8.5856	9.03597e-18	0.0342979	1.55838	19	35.8309	28.0509	0.0612851	0.00422321	(10,20]	16	(10,20]	0.519229	TRUE
hv120_10_0	hv120_10	children eligibility for height/weight and hemoglobin	[0]not eligible	m	1.38973	0.661038	2.10234	0.0355236	9.95708	40.7812	24	97.5479	937.968	2.01504e-183	0.00309819	(20,30]	16	(10,20]	4.01375	FALSE
hv115_07_0	hv115_07	current marital status	[0]never married	m	2.55452	2.10871	1.21141	0.225737	84.0086	325.605	19	99.6929	5860.88	0	0.00305536	(10,20]	16	(10,20]	12.8651	FALSE
hc1_2	hc1_2	child's age in months	NA	m	-0.00618301	0.00273621	-2.2597	0.0238401	2.98178e-05	1.22218	25	18.1792	29.3324	0.207872	0.00294152	(20,30]	16	(10,20]	0.993836	FALSE
v305_09_0	v305_09	ever used method	[0]no	m	-0.280588	0.0943743	-2.97315	0.00294764	0.0740861	2.61828	18	61.807	44.5108	0.000287851	0.00273879	(10,20]	16	(10,20]	0.755339	FALSE
v304_06_0	v304_06	knows method	[0]no	m	-0.406708	0.0421948	-9.63882	5.48163e-22	0.00082051	1.0238	19	2.32428	18.4283	0.427789	0.00246317	(10,20]	16	(10,20]	0.665839	TRUE
hc10_2	hc10_2	weight/height percentile	NA	m	2.55301e-06	1.08802e-05	0.234648	0.814482	1.82996e-11	1.00595	25	0.59151	24.1428	0.453456	0.00218087	(20,30]	16	(10,20]	1	FALSE
ha1_2	ha1_2	woman's age in years	NA	m	0.00570453	0.00683998	0.833999	0.404282	0.000451246	1.87463	26	46.6561	46.8657	0.00508491	0.00184686	(20,30]	16	(10,20]	1.00572	FALSE
ha0_2	ha0_2	index to household schedule	NA	m	-0.0115708	0.0215071	-0.537999	0.590578	0.00476337	1.90968	26	47.6351	47.7419	0.00400412	0.00182696	(20,30]	16	(10,20]	0.988496	FALSE
sh110j_0	sh110j	stove/cooker/gaz/electricity	[0]no	m	1.42969	1.28561	1.11207	0.266107	26.148	279.924	16	99.6428	4198.86	0	0.00169467	(10,20]	16	(10,20]	4.17742	FALSE
sh110i_0	sh110i	own dishwasher	[0]no	m	2.1807	0.72577	3.00467	0.00265869	8.27412	114.296	16	99.1251	1714.44	0	0.00168046	(10,20]	16	(10,20]	8.8525	FALSE
sh110k_0	sh110k	home improvements	[0]no	m	-0.135738	0.182499	-0.743773	0.457014	0.321756	5.92293	16	83.1165	88.8439	1.62892e-12	0.00166413	(10,20]	16	(10,20]	0.873072	FALSE
hc64_2	hc64_2	birth order number	NA	m	-0.00274023	0.00368385	-0.743851	0.456967	4.445e-05	1.22962	24	18.6742	28.2813	0.205331	0.00157743	(20,30]	16	(10,20]	0.997264	FALSE
hv113_10_0	hv113_10	father alive	[0]no	m	-7.72518	1.61317	-4.78881	1.67775e-06	61.8931	161.435	24	99.3806	3713	0	0.00142839	(20,30]	16	(10,20]	0.000441568	FALSE
v304_11_0	v304_11	knows method	[0]no	m	-0.357458	0.0564198	-6.33568	2.36292e-10	0.00907765	1.19914	19	16.6071	21.5846	0.250952	0.00142666	(10,20]	16	(10,20]	0.699452	TRUE
v156_0	v156	ever participated in a literacy program outside of primary	[0]no	m	2.21527	1.35858	1.63058	0.102979	34.8985	316.571	19	99.6841	5698.27	0	0.00124367	(10,20]	16	(10,20]	9.1639	FALSE
hc7_2	hc7_2	weight/age percentile	NA	m	8.16208e-06	1.09853e-05	0.742998	0.457483	0	1	25	0	20.1998	0.685357	0.00122486	(20,30]	16	(10,20]	1.00001	FALSE
hv232_0	hv232	items present: soap or detergent	[0]no	m	-0.0853743	0.0835883	-1.02137	0.307081	0.0415166	1.9092	20	47.622	36.2748	0.0097646	0.00118944	(10,20]	16	(10,20]	0.918169	FALSE
hc64_1	hc64_1	birth order number	NA	m	-0.00175056	0.00274105	-0.638647	0.523053	4.6124e-05	1.79566	25	44.3101	43.0958	0.0096997	0.00109003	(20,30]	16	(10,20]	0.998251	FALSE
v762ba_0	v762ba	source for female condoms: government hospital	[0]no	m	-0.325958	0.0358162	-9.10087	8.96144e-20	0	1	22	0	17.4839	0.681391	0.00105144	(20,30]	16	(10,20]	0.721836	TRUE
v301_0	v301	knowledge of any method	[0]knows no method	m	-3.89848	1.46971	-2.65255	0.00798854	40.5502	230.131	19	99.5655	4142.35	0	0.00103728	(10,20]	16	(10,20]	0.0202727	FALSE
mv483c_4	mv483c	place where circumcision was done	[4]ritual site	m	-0.402033	0.432423	-0.929724	0.352514	2.77403	22.0203	16	95.4587	330.305	2.73353e-61	0.00102036	(10,20]	16	(10,20]	0.668958	FALSE
mv168_0	mv168	away for more than one month	[0]no	m	-0.0126158	0.0682675	-0.184799	0.853387	0.0183859	1.32645	19	24.611	23.8762	0.159127	0.00095788	(10,20]	16	(10,20]	0.987463	FALSE
ha68_2_2	ha68_2	woman's highest educational level (for preliminary and final report)	[2]secondary	m	0.181219	0.0701365	2.5838	0.00977178	0	1	21	0	14.6312	0.797109	0.000922201	(20,30]	16	(10,20]	1.19868	FALSE
mv483c_1	mv483c	place where circumcision was done	[1]health facility	m	0.0788657	0.0909335	0.86729	0.385783	0.0391447	1.46304	16	31.649	21.9456	0.109239	0.000868472	(10,20]	16	(10,20]	1.08206	FALSE
hv230b_0	hv230b	presence of water at hand washing place	[0]water not available	m	0.00697471	0.0573065	0.121709	0.90313	0.00430506	1.08101	18	7.49416	18.3772	0.365426	0.00081774	(10,20]	16	(10,20]	1.007	FALSE
hb0_02	hb0_02	index to household schedule	NA	m	-0.0223627	0.023551	-0.949545	0.342343	0.00259148	1.41963	17	29.5593	22.7141	0.121593	0.000784891	(10,20]	16	(10,20]	0.977885	FALSE
hc4_1	hc4_1	height/age percentile	NA	m	1.13666e-05	8.33356e-06	1.36395	0.172583	2.4193e-10	1.17811	25	15.1186	28.2747	0.248623	0.000767279	(20,30]	16	(10,20]	1.00001	FALSE
mv483_0	mv483	respondent circumcised	[0]no	m	-1.30343	0.537368	-2.42558	0.0152838	6.42842	227.531	23	99.5605	5005.67	0	0.000700445	(20,30]	16	(10,20]	0.271599	FALSE
mv483c_96	mv483c	place where circumcision was done	[96]other home / place	m	-1.06724	1.64831	-0.647475	0.517324	42.9784	162.109	16	99.3831	2431.64	0	0.000664079	(10,20]	16	(10,20]	0.343956	FALSE
hml8_8	hml8	net treated since receiving	[8]not sure	m	-8.30805	1.17443	-7.07414	1.50377e-12	35.1858	70.6898	26	98.5854	1767.25	0	0.000607917	(20,30]	16	(10,20]	0.000246524	FALSE
hc10_1	hc10_1	weight/height percentile	NA	m	-2.49972e-07	6.65184e-06	-0.0375794	0.970023	0	1	25	0	22.8749	0.527191	0.000584557	(20,30]	16	(10,20]	1	FALSE
hb67_01	hb67_01	man's highest year of education	NA	m	0.0152185	0.0104353	1.45837	0.144738	0.000521853	1.88685	17	47.0016	30.1896	0.0170436	0.00053445	(10,20]	16	(10,20]	1.01533	FALSE
hv253_0	hv253	has dwelling been sprayed against mosquitoes in last 12 months	[0]no	m	0.920384	0.534812	1.72095	0.0852605	4.59425	107.631	17	99.0709	1722.1	0	0.000514319	(10,20]	16	(10,20]	2.51025	FALSE
v633b_0	v633b	reason for not having sex: husband has other women	[0]no	m	-0.0625852	0.0772158	-0.810524	0.417639	0.0577537	3.05446	18	67.261	51.9258	2.11178e-05	0.000514234	(10,20]	16	(10,20]	0.939333	FALSE
mv483c_3	mv483c	place where circumcision was done	[3]circumcision done at home	m	-0.00579605	0.0927723	-0.0624761	0.950184	0.0326409	1.32594	16	24.5819	19.8891	0.176227	0.000465112	(10,20]	16	(10,20]	0.994221	FALSE
ha67_1	ha67_1	woman's highest year of education	NA	m	0.00522502	0.00550284	0.949512	0.34236	2.29963e-05	1.03413	22	3.3004	21.7167	0.415988	0.000457277	(20,30]	16	(10,20]	1.00524	FALSE
hv232b_0	hv232b	items present: ash, mud, sand	[0]no	m	6.03371	1.65548	3.64469	0.000267719	48.9298	238.095	18	99.58	4047.61	0	0.000433342	(10,20]	16	(10,20]	417.259	FALSE
v633d_0	v633d	reason for not having sex: tired, mood	[0]no	m	-0.101403	0.04241	-2.39102	0.0168015	0	1	17	0	14.613	0.553147	0.000409978	(10,20]	16	(10,20]	0.903569	FALSE
mv483c_2	mv483c	place where circumcision was done	[2]home of a health worker / professional	m	-0.35618	0.169311	-2.1037	0.0354044	0.102264	1.29867	16	22.9979	19.48	0.192801	0.000364345	(10,20]	16	(10,20]	0.700346	FALSE
hv246h	hv246h	cs own -na	NA	m	-0.0701016	0.0338352	-2.07186	0.0382789	0.0143867	23.7964	20	95.7977	452.131	5.91517e-84	0.000326921	(10,20]	16	(10,20]	0.932299	FALSE
hml21_2_8	hml21_2	someone slept under this net last night	[8]not sure (dk)	m	-9.20265	1.1832	-7.77779	7.38007e-15	25.9605	55.8133	19	98.2083	1004.64	7.15185e-202	0.000317657	(10,20]	16	(10,20]	0.000100772	FALSE
hml17_05_6	hml17_05	flag for age from individual file	[6]age - year/month imputed	m	-5.87905	1.36677	-4.30142	1.6971e-05	36.5422	67.944	20	98.5282	1290.94	3.08966e-262	0.000260604	(10,20]	16	(10,20]	0.00279743	FALSE
v769_9	v769	can get a condom	[0]no	m	-6.70593	1.33779	-5.01269	5.3674e-07	37.0852	192.137	21	99.4795	3842.73	0	0.000246681	(20,30]	16	(10,20]	0.00122363	FALSE
hv213_22	hv213	main floor material	[22]palm/bamboo	m	-7.81309	1.2506	-6.24745	4.17198e-10	32.1548	70.48	21	98.5812	1409.6	9.72116e-287	0.000155125	(20,30]	16	(10,20]	0.000404408	FALSE
v312_14	v312	current contraceptive method	[14]female condom	m	-7.16322	1.12958	-6.34148	2.27563e-10	26.0767	56.65	21	98.2348	1133	1.57774e-227	0.00015465	(20,30]	16	(10,20]	0.000774556	FALSE
hv237e_8	hv237e	water usually treated by: solar disinfection	[8]don't know	m	-8.32655	0.828434	-10.051	9.09751e-24	13.0106	31.5032	20	96.8257	598.561	1.0152e-114	0.000106839	(10,20]	16	(10,20]	0.000242005	FALSE
v754cp_9	v754cp	reduce risk of getting hiv: always use condoms during sex	[0]no	m	-8.08265	0.764899	-10.567	4.24055e-26	11.7972	39.4294	21	97.4638	788.589	3.73911e-154	8.95442e-05	(20,30]	16	(10,20]	0.00030885	FALSE
v745a_0	v745a	owns a house alone or jointly	[0]does not own	m	-0.525063	0.0935315	-5.61375	1.97985e-08	0.100945	5.64222	17	82.2765	90.2756	2.22576e-12	0.00579078	(10,20]	15	(10,20]	0.591518	TRUE
v745b_0	v745b	owns land alone or jointly	[0]does not own	m	-0.504755	0.107037	-4.71571	2.40866e-06	0.142248	7.5672	17	86.7851	121.075	3.41145e-18	0.00547905	(10,20]	15	(10,20]	0.603653	FALSE
hb32_03	hb32_03	date of birth (cmc)	NA	m	-0.00247867	0.00114505	-2.16469	0.0304118	1.10035e-05	2.95073	16	66.11	44.2609	0.000100084	0.00485143	(10,20]	15	(10,20]	0.997524	FALSE
v305_08_0	v305_08	ever used method	[0]no	m	-0.20135	0.123561	-1.62955	0.103196	0.148961	3.43024	17	70.8475	54.8838	3.71587e-06	0.00469294	(10,20]	15	(10,20]	0.817626	FALSE
v105_2	v105	type of place of previous res.	[2]town	m	0.253176	0.0984804	2.57082	0.0101458	0.102938	3.26081	20	69.3328	61.9554	1.89079e-06	0.00342604	(10,20]	15	(10,20]	1.28811	FALSE
hv242_0	hv242	na - household has separate room used as kitchen	[0]no	m	0.189755	0.0992281	1.91231	0.0558366	0.105389	3.04092	21	67.1152	60.8183	5.31639e-06	0.00317903	(20,30]	15	(10,20]	1.20895	FALSE
ha50_2_1	ha50_2	under age 18	[1]under age 18	m	0.0911477	0.110259	0.826666	0.408426	0.101083	1.94166	23	48.4977	42.7165	0.00511291	0.0023506	(20,30]	15	(10,20]	1.09543	FALSE
v304_14_0	v304_14	knows method	[0]no	m	-0.422091	0.0436017	-9.68062	3.6449e-22	0	1	18	0	7.94408	0.967728	0.00212328	(10,20]	15	(10,20]	0.655674	TRUE
v384a_0	v384a	heard family planning on radio last few months	[0]no	m	-0.338052	0.0633893	-5.33295	9.66313e-08	0.024216	1.81115	17	44.7865	28.9784	0.0240821	0.00190129	(10,20]	15	(10,20]	0.713158	TRUE
v829_15	v829	place where last hiv test was taken	[15]health center/post	m	-4.25193	0.880775	-4.82749	1.38264e-06	15.1997	150.517	20	99.3356	2859.82	0	0.00178918	(10,20]	15	(10,20]	0.0142367	FALSE
ha66_2_3	ha66_2	woman's highest educational level	[3]higher	m	-4.22098	1.50854	-2.79806	0.00514112	47.269	152.495	21	99.3442	3049.9	0	0.0017887	(20,30]	15	(10,20]	0.0146842	FALSE
hv101_08_13	hv101_08	relationship to head	[13]niece/nephew by blood	m	-3.45744	1.71736	-2.01323	0.0440908	49.6991	224.748	17	99.5551	3595.96	0	0.00170578	(10,20]	15	(10,20]	0.0315102	FALSE
v384c_0	v384c	heard family planning in newspaper/magazine last few months	[0]no	m	-0.34048	0.0884708	-3.8485	0.000118845	0.0719717	3.18578	17	68.6105	50.9725	1.60279e-05	0.00160405	(10,20]	15	(10,20]	0.711429	FALSE
v829_24	v829	place were last hiv test was taken	[24]mobile clinic	m	-7.07052	1.82694	-3.87014	0.000108772	56.3086	300.632	17	99.6674	4810.12	0	0.00141645	(10,20]	15	(10,20]	0.00084979	FALSE
mv483a	mv483a	na - age at circumcision	NA	m	0.00262167	0.00168092	1.55967	0.118839	2.35596e-05	2.55569	15	60.8716	35.7796	0.0011257	0.00127716	(10,20]	15	(10,20]	1.00263	FALSE
v384b_0	v384b	heard family planning on tv last few months	[0]no	m	-0.30136	0.0796714	-3.78253	0.000155241	0.0450609	2.11899	17	52.8078	33.9039	0.00559732	0.00118335	(10,20]	15	(10,20]	0.739812	FALSE
ha1_02	ha1_02	women's age in years	NA	m	0.00078787	0.00727741	0.108263	0.913787	0.00031696	1.5517	19	35.5545	27.9306	0.0631197	0.00117996	(10,20]	15	(10,20]	1.00079	FALSE
ha1_01	ha1_01	women's age in years	NA	m	-0.00786861	0.00451584	-1.74245	0.0814301	0.000226476	3.22417	19	68.9843	58.0351	4.23373e-06	0.00105056	(10,20]	15	(10,20]	0.992162	FALSE
v304_16_0	v304_16	knows method	[0]no	m	-0.271226	0.0591932	-4.58205	4.60446e-06	0.0125245	1.32018	17	24.253	21.1229	0.173833	0.000978324	(10,20]	15	(10,20]	0.762444	FALSE
hc33_1_6	hc33_1	completeness of hc32 information	[6]age - year/month imputed	m	-6.91127	1.2823	-5.38975	7.05539e-08	35.6038	103.002	22	99.0291	2163.04	0	0.00081934	(20,30]	15	(10,20]	0.000996495	FALSE
hv101_04_13	hv101_04	relationship to head	[13]niece/nephew by blood	m	-0.701337	1.31525	-0.533234	0.593872	29.0936	203.378	17	99.5083	3254.05	0	0.000813433	(10,20]	15	(10,20]	0.495922	FALSE
ha33_02_3	ha33_02	completeness of information	[3]year and age	m	-3.25698	1.23964	-2.62735	0.00860516	28.6179	79.8651	19	98.7479	1437.57	1.22323e-294	0.00077034	(10,20]	15	(10,20]	0.0385046	FALSE
hv101_06_13	hv101_06	relationship to head	[13]niece/nephew by blood	m	-1.67254	1.2728	-1.31406	0.188827	27.1877	182.339	17	99.4516	2917.43	0	0.000744276	(10,20]	15	(10,20]	0.18777	FALSE
hv101_07_13	hv101_07	relationship to head	[13]niece/nephew by blood	m	-2.75887	1.52637	-1.80747	0.0706895	39.1584	234.807	17	99.5741	3756.92	0	0.000730036	(10,20]	15	(10,20]	0.0633633	FALSE
ha65_1_4	ha65_1	result of woman's individual interview	[4]refused	m	-2.88283	1.64176	-1.75595	0.0790977	55.9738	159.646	21	99.3736	3192.93	0	0.00064623	(20,30]	15	(10,20]	0.055976	FALSE
hv101_03_13	hv101_03	relationship to head	[13]niece/nephew by blood	m	-0.319951	0.83664	-0.382424	0.702147	11.5966	82.2401	17	98.784	1315.84	1.98704e-270	0.000528534	(10,20]	15	(10,20]	0.726184	FALSE
ha50_1_1	ha50_1	under age 18	[1]under age 18	m	-2.18416	1.33551	-1.63545	0.101956	40.6067	278.91	23	99.6415	6136.02	0	0.000505497	(20,30]	15	(10,20]	0.112572	FALSE
hb33_01_1	hb33_01	completeness of hb32 information	[1]month and year - information complete	m	0.191474	0.0976196	1.96143	0.049829	0.0599671	1.89772	16	47.3051	28.4657	0.018829	0.00050292	(10,20]	15	(10,20]	1.21103	FALSE
mv510_2	mv510	completeness of date information in mv509	[2]month and age - year imputed	m	-7.72267	1.22154	-6.32209	2.58054e-10	24.7675	60.4097	17	98.3446	966.555	1.61596e-195	0.000484063	(10,20]	15	(10,20]	0.000442677	FALSE
v481a_0	v481a	health insurance type: mutual/community organization	[0]no	m	4.49083	1.60662	2.79521	0.0051866	46.0722	257.517	18	99.6117	4377.79	0	0.000481489	(10,20]	15	(10,20]	89.1956	FALSE
v312_7	v312	current contraceptive method	[7]male sterilization	m	-7.65688	1.24064	-6.17174	6.75424e-10	28.6644	81.7268	19	98.7764	1471.08	7.77556e-302	0.000443257	(10,20]	15	(10,20]	0.000472781	FALSE
v762bs_0	v762bs	source for female condoms: shop	[0]no	m	1.97873	1.1929	1.65876	0.0971643	28.1541	420.426	20	99.7621	7988.1	0	0.00037766	(10,20]	15	(10,20]	7.23356	FALSE
hml8_2_8	hml8_2	net treated since receiving	[8]not sure	m	-9.33417	1.18189	-7.89766	2.84195e-15	27.2484	55.4006	20	98.195	1052.61	3.08582e-211	0.000322057	(10,20]	15	(10,20]	8.83532e-05	FALSE
hv253c_0	hv253c	dwelling sprayed by: ngo	[0]no	m	1.54064	1.34327	1.14693	0.251409	28.3828	119.154	16	99.1607	1787.31	0	0.000302456	(10,20]	15	(10,20]	4.66759	FALSE
hv101_05_13	hv101_05	relationship to head	[13]niece/nephew by blood	m	0.151295	0.0860492	1.75823	0.0787079	0	1	17	0	14.9953	0.52498	0.000282564	(10,20]	15	(10,20]	1.16334	FALSE
hb33_1	hb33	completeness of hb32 information	[1]month and year - information complete	m	0.0184657	0.0727809	0.253716	0.799715	0.00765305	1.10153	16	9.21693	16.5229	0.348175	0.000257749	(10,20]	15	(10,20]	1.01864	FALSE
hb65_02_4	hb65_02	result of man's individual interview	[4]refused	m	-7.86974	1.46738	-5.36313	8.17929e-08	36.1438	127.904	17	99.2182	2046.46	0	0.000252668	(10,20]	15	(10,20]	0.000382133	FALSE
hv101_02_13	hv101_02	relationship to head	[13]niece/nephew by blood	m	-4.87277	1.72066	-2.83191	0.00462707	49.895	279.425	17	99.6421	4470.79	0	0.000247802	(10,20]	15	(10,20]	0.00765215	FALSE
mv307_09_0	mv307_09	contraceptive method currently used	[0]no	m	2.17252	1.38442	1.56927	0.116585	32.1036	118.624	17	99.157	1897.98	0	0.000217004	(10,20]	15	(10,20]	8.78039	FALSE
ha65_1_6	ha65_1	result of woman's individual interview	[6]incapacitated	m	-7.59458	1.1224	-6.76635	1.32073e-11	26.0084	97.2519	21	98.9717	1945.04	0	0.000197682	(20,30]	15	(10,20]	0.000503169	FALSE
v774c_9	v774c	hiv transmitted by breastfeeding	[0]no	m	-7.63204	1.31572	-5.80066	6.60539e-09	28.6187	45.6994	17	97.8118	731.19	2.95778e-145	0.00018656	(10,20]	15	(10,20]	0.000484672	FALSE
hv205_42	hv205	type of toilet facility	[42]bucket/potty/other container	m	-8.17881	1.73157	-4.72336	2.31982e-06	50.4074	209.267	17	99.5221	3348.28	0	6.55929e-05	(10,20]	15	(10,20]	0.000280536	FALSE
mv396_1	mv396	can a woman who is breastfeeding get pregnant	[1]yes	m	0.445117	0.0747136	5.95765	2.55897e-09	0.0443562	2.50904	17	60.1441	40.1446	0.000741613	0.0039478	(10,20]	14	(10,20]	1.56067	TRUE
v477	v477	number of injections in las-na	NA	m	0.0352259	0.00749336	4.70095	2.58958e-06	0.000520313	3.13199	19	68.0714	56.3758	7.77338e-06	0.00311352	(10,20]	14	(10,20]	1.03585	FALSE
hc15_2_1	hc15_2	height: lying or standing	[1]lying	m	0.109508	0.0789961	1.38625	0.165672	0.0158341	1.13624	23	11.9906	24.9973	0.297203	0.0030288	(20,30]	14	(10,20]	1.11573	FALSE
v833a_0	v833a	used condom every time had sex with most recent partner in last 12 months	[0]no	m	-0.849488	0.487337	-1.74312	0.0813118	4.10564	66.1043	18	98.4872	1123.77	2.86321e-228	0.00284949	(10,20]	14	(10,20]	0.427634	FALSE
ha54_02_0	ha54_02	currently pregnant	[0]no/don't know	m	1.39844	1.7192	0.813429	0.415972	52.6332	187.22	18	99.4659	3182.74	0	0.00223842	(10,20]	14	(10,20]	4.0489	FALSE
ha50_02_1	ha50_02	under age 18	[1]under age 18	m	-1.92033	1.37705	-1.39452	0.16316	33.7606	227.172	18	99.5598	3861.93	0	0.00207976	(10,20]	14	(10,20]	0.146558	FALSE
v769a_0	v769a	could get a female condom	[0]no	m	-0.301061	0.0474953	-6.33876	2.31618e-10	0	1	19	0	15.5326	0.625129	0.00175022	(10,20]	14	(10,20]	0.740032	TRUE
hml20_09_0	hml20_09	person slept under an llin net	[0]no	m	2.09845	2.13288	0.983857	0.325186	63.2142	273.506	14	99.6344	3555.58	0	0.00168262	(10,20]	14	(10,20]	8.15351	FALSE
v835a_0	v835a	alcohol consumption last time had sex	[0]no	m	0.675937	0.82756	0.816784	0.414052	10.0666	240.713	15	99.5846	3369.98	0	0.00162581	(10,20]	14	(10,20]	1.96588	FALSE
sh110l_0	sh110l	own vidÈo/cd/dvd	[0]no	m	0.175407	0.212056	0.827175	0.408138	0.41726	5.80199	14	82.7645	75.4259	7.92977e-11	0.00162517	(10,20]	14	(10,20]	1.19173	FALSE
v829_26	v829	place where last hiv test was taken	[26]other private	m	-5.89479	1.59153	-3.70384	0.000212358	44.9455	145.623	18	99.3133	2475.6	0	0.00155482	(10,20]	14	(10,20]	0.00275377	FALSE
ha66_2_0	ha66_2	woman's highest educational level	[0]no education	m	-3.23893	1.60202	-2.02178	0.0431995	50.729	138.242	20	99.2766	2626.6	0	0.00148958	(10,20]	14	(10,20]	0.039206	FALSE
hc27_2_1	hc27_2	sex	[1]male	m	-0.0139305	0.0668535	-0.208373	0.834937	0	1	23	0	16.4904	0.790825	0.00143871	(20,30]	14	(10,20]	0.986166	FALSE
sh110h_0	sh110h	canal horizons	[0]no	m	0.740801	0.539722	1.37256	0.169889	3.84114	58.7874	14	98.299	764.237	6.26993e-155	0.00143062	(10,20]	14	(10,20]	2.09762	FALSE
mv396_0	mv396	can a woman who is breastfeeding get pregnant	[0]no	m	-0.311489	0.066839	-4.66028	3.15772e-06	0.0170461	1.39136	17	28.1279	22.2618	0.134939	0.00135956	(10,20]	14	(10,20]	0.732356	FALSE
v740_3	v740	type of land where resp. works	[3]rented land	m	-2.83977	1.80911	-1.5697	0.116484	55.0255	168.024	17	99.4048	2688.39	0	0.00132851	(10,20]	14	(10,20]	0.0584393	FALSE
v829_16	v829	place where last hiv test was taken	)	m	-6.1709	1.87476	-3.29156	0.00099634	62.76	298.92	18	99.6655	5081.64	0	0.0013225	(10,20]	14	(10,20]	0.00208936	FALSE
ha54_2_0	ha54_2	currently pregnant	[0]no/don't know	m	3.62539	1.51803	2.38822	0.0169302	47.829	145.117	21	99.3109	2902.34	0	0.00117739	(20,30]	14	(10,20]	37.5394	FALSE
mv483b_1	mv483b	who performed the circumcision	[1]traditional practitioner / family friend	m	0.0224662	0.110914	0.202555	0.839483	0.0769741	1.88562	14	46.9671	24.5131	0.0267257	0.00111951	(10,20]	14	(10,20]	1.02272	FALSE
hv101_09_13	hv101_09	relationship to head	[13]niece/nephew by blood	m	-3.61326	1.68837	-2.14009	0.0323477	45.1596	170.42	16	99.4132	2556.29	0	0.00105179	(10,20]	14	(10,20]	0.0269638	FALSE
ha66_1_3	ha66_1	woman's highest educational level	[3]higher	m	-0.82051	1.03489	-0.792851	0.427865	20.9958	138.957	20	99.2804	2640.18	0	0.0010321	(10,20]	14	(10,20]	0.440207	FALSE
hml7_26	hml7	brand of net	[26]others/don't know brand (pretreated net)	m	-6.33252	1.77981	-3.55798	0.000373714	47.1873	220.457	15	99.5464	3086.39	0	0.00102873	(10,20]	14	(10,20]	0.00177755	FALSE
hv005	hv005	household sample weight (6 decimals)	NA	m	-2.49781e-08	4.9055e-08	-0.509185	0.610622	1.8669e-14	3.30929	16	69.7821	49.6394	1.37887e-05	0.000985912	(10,20]	14	(10,20]	1	FALSE
hml7_1_13	hml7_1	brand of net	[13]permanent	m	-5.27337	1.83438	-2.87474	0.00404366	50.1577	258.584	15	99.6133	3620.18	0	0.000806728	(10,20]	14	(10,20]	0.0051263	FALSE
ha66_1_1	ha66_1	woman's highest educational level	[1]primary	m	-0.0764776	0.0570938	-1.33951	0.180405	0.0223731	1.78834	20	44.0822	33.9785	0.0184855	0.000759408	(10,20]	14	(10,20]	0.926374	FALSE
hc15_1_1	hc15_1	height: lying or standing	[1]lying	m	0.0794606	0.0503175	1.57918	0.114294	0.00631506	1.1303	23	11.5279	24.8666	0.303497	0.000728615	(20,30]	14	(10,20]	1.0827	FALSE
ha63_2_6	ha63_2	result of measurement - hiv	[6]other	m	-8.80704	1.50858	-5.83795	5.28461e-09	38.0387	88.9924	17	98.8763	1423.88	1.19633e-293	0.000725736	(10,20]	14	(10,20]	0.000149676	FALSE
hc27_1_1	hc27_1	sex	[1]male	m	-0.0390897	0.0387888	-1.00776	0.31357	0	1	23	0	19.8396	0.593071	0.000719576	(20,30]	14	(10,20]	0.961664	FALSE
hb33_03_3	hb33_03	completeness of hb32 information	[3]year and age - month imputed	m	-5.5243	1.89134	-2.92083	0.00349096	53.1282	119.353	15	99.1621	1670.94	0	0.000679592	(10,20]	14	(10,20]	0.00398868	FALSE
v474b_0	v474b	tuberculosis spread by: sharing utensils	[0]no	m	-0.212448	0.0506696	-4.1928	2.75528e-05	0.00823863	1.26141	17	20.7234	20.1825	0.212113	0.000663954	(10,20]	14	(10,20]	0.808603	FALSE
v474d_0	v474d	tuberculosis spread through food	[0]no	m	-0.156079	0.0836665	-1.8655	0.062112	0.0374369	1.54604	17	35.3185	24.7366	0.0746058	0.000600141	(10,20]	14	(10,20]	0.855491	FALSE
ha13_02_6	ha13_02	result of measurement of resp.	[6]other	m	-10.2895	0.813108	-12.6545	1.05584e-36	11.3685	35.1502	18	97.1551	597.553	4.69729e-116	0.000554656	(10,20]	14	(10,20]	3.39876e-05	FALSE
v130_99	v130	religion	[3]animiste	m	-7.14603	1.19027	-6.0037	1.92866e-09	22.1126	87.2592	16	98.854	1308.89	6.51474e-270	0.000547777	(10,20]	14	(10,20]	0.00078799	FALSE
ha50_01_1	ha50_01	under age 18	[1]under age 18	m	-3.51259	1.90613	-1.84278	0.0653609	64.9152	517.27	18	99.8067	8793.6	0	0.000480706	(10,20]	14	(10,20]	0.0298197	FALSE
ha54_01_0	ha54_01	currently pregnant	[0]no/don't know	m	0.0658904	0.115873	0.568644	0.569598	0.0689111	1.47574	18	32.2372	25.0875	0.0927676	0.000459616	(10,20]	14	(10,20]	1.06811	FALSE
v474c_0	v474c	tuberculosis spread by: touching a person with tb	[0]no	m	-0.191416	0.0811693	-2.35823	0.0183625	0.00838697	1.08166	17	7.54976	17.3066	0.36603	0.000451705	(10,20]	14	(10,20]	0.825789	FALSE
hv226_3	hv226	type of cooking fuel	[3]natural gas	m	-3.12296	0.999455	-3.12467	0.00178007	18.327	87.1578	19	98.8527	1568.84	8e-323	0.000437135	(10,20]	14	(10,20]	0.0440265	FALSE
mv743a_6	mv743a	person who should have greater say: respondent's health care	[6]other	m	-11.0479	0.619187	-17.8426	3.30221e-71	4.88191	17.9363	14	94.4247	233.171	1.97517e-42	0.000396516	(10,20]	14	(10,20]	1.59209e-05	FALSE
v474e_0	v474e	tuberculosis spread by: sexual contact	[0]no	m	0.733489	1.42923	0.513205	0.607808	34.4972	349.058	17	99.7135	5584.92	0	0.000375026	(10,20]	14	(10,20]	2.08233	FALSE
ha13_01_4	ha13_01	result of measurement of resp.	[4]refused	m	-3.37775	1.41716	-2.38346	0.0171506	35.4764	156.226	18	99.3599	2655.84	0	0.000370088	(10,20]	14	(10,20]	0.034124	FALSE
sh110m_0	sh110m	own ac	[0]no	m	3.02577	1.54417	1.95948	0.0500564	33.0036	259.893	14	99.6152	3378.61	0	0.000323412	(10,20]	14	(10,20]	20.61	FALSE
mv743b_6	mv743b	person who should have greater say: large household purchases	[6]other	m	-8.73099	1.11369	-7.83968	4.51703e-15	17.915	48.8362	15	97.9523	683.707	7.73294e-137	0.000298242	(10,20]	14	(10,20]	0.000161502	FALSE
ha63_1_2	ha63_1	result of measurement - hiv	[2]not present	m	-3.91285	1.6013	-2.44355	0.0145435	45.7445	224.238	18	99.554	3812.05	0	0.000290222	(10,20]	14	(10,20]	0.0199835	FALSE
v474f_0	v474f	tuberculosis spread by: mosquito bites	[0]no	m	3.28141	1.54234	2.12755	0.0333741	39.7886	144.42	17	99.3076	2310.72	0	0.000270899	(10,20]	14	(10,20]	26.6132	FALSE
ha13_01_6	ha13_01	result of measurement of resp.	[6]other	m	-6.63878	1.3435	-4.94142	7.75563e-07	32.0878	126.464	18	99.2093	2149.89	0	0.000177665	(10,20]	14	(10,20]	0.00130862	FALSE
v481c_0	v481c	health insurance type: social security	[0]no	m	4.17222	1.62895	2.56129	0.0104284	41.9887	193.859	16	99.4842	2907.88	0	0.000133533	(10,20]	14	(10,20]	64.8594	FALSE
hb1_1	hb1_1	man's age in years	NA	m	0.030489	0.00301754	10.1039	5.307e-24	0.000110888	5.23343	18	80.8921	88.9683	9.39893e-12	0.00873178	(10,20]	13	(10,20]	1.03096	TRUE
hb1_2	hb1_2	man's age in years	NA	m	0.0392127	0.00409621	9.57292	1.03931e-21	5.28055e-05	1.23721	18	19.1728	21.0325	0.224839	0.00569402	(10,20]	13	(10,20]	1.03999	TRUE
hb50_1_1	hb50_1	under age 18	[1]under age 18	m	-5.12493	1.60647	-3.19018	0.00142186	46.1548	598.564	18	99.8329	10175.6	0	0.00449466	(10,20]	13	(10,20]	0.00594663	FALSE
hb67_03	hb67_03	man's highest year of education	NA	m	-0.0510782	0.0570872	-0.894741	0.370926	0.0314426	6.6773	14	85.0239	86.8049	5.68788e-13	0.00447959	(10,20]	13	(10,20]	0.950204	FALSE
ha67_02	ha67_02	woman's highest year of education	NA	m	0.0283767	0.0295816	0.959269	0.337423	0.00422922	1.93047	14	48.1991	25.0961	0.0224216	0.00305519	(10,20]	13	(10,20]	1.02878	FALSE
ha50_03_1	ha50_03	under age 18	[1]under age 18	m	-0.144568	0.176638	-0.818444	0.413104	0.149545	1.55024	17	35.494	24.8039	0.0733583	0.0026234	(10,20]	13	(10,20]	0.865396	FALSE
v829_25	v829	place were last hiv test was taken	[25]school dispensary	m	-5.22344	1.6753	-3.11791	0.00182137	44.4654	241.591	16	99.5861	3623.87	0	0.00257459	(10,20]	13	(10,20]	0.00538876	FALSE
v475_0	v475	can tuberculosis be cured	[0]no	m	-1.4587	0.999182	-1.4599	0.144318	15.8027	267.111	16	99.6256	4006.66	0	0.00252974	(10,20]	13	(10,20]	0.232538	FALSE
v304_13_0	v304_13	knows method	[0]no	m	-0.479928	0.0528658	-9.07823	1.10359e-19	0	1	13	0	8.23478	0.766525	0.00227735	(10,20]	13	(10,20]	0.618828	TRUE
v837_0	v837	heard of drugs to help infected people to live longer	[0]no	m	-0.408139	0.131823	-3.09611	0.00196076	0.134123	2.95293	14	66.1353	38.3881	0.000250222	0.00195119	(10,20]	13	(10,20]	0.664886	FALSE
ha1_03	ha1_03	women's age in years	NA	m	-0.000450313	0.0122698	-0.0367009	0.970724	0.00134043	2.77301	17	63.9381	44.3682	0.000173368	0.00192027	(10,20]	13	(10,20]	0.99955	FALSE
v744b_0	v744b	beating justified if wife neglects the children	[0]no	m	0.341001	0.0662772	5.14507	2.67414e-07	0.0192833	1.48418	16	32.6228	22.2627	0.101098	0.00184928	(10,20]	13	(10,20]	1.40635	TRUE
v762bb_0	v762bb	source for female condoms: government health center/post	[0]no	m	-0.405139	0.0871387	-4.64935	3.32975e-06	0.0437508	2.28329	16	56.2036	34.2494	0.00314116	0.00181936	(10,20]	13	(10,20]	0.666884	FALSE
hb50_2_1	hb50_2	under age 18	[1]under age 18	m	-0.298702	0.0714361	-4.18138	2.8974e-05	0.015448	1.22992	18	18.6939	20.9086	0.230404	0.00174337	(10,20]	13	(10,20]	0.741781	FALSE
hb33_2_1	hb33_2	completeness of hb32 information	[1]month and year - information complete	m	1.49017	1.13064	1.31798	0.18751	22.7449	231.418	18	99.5679	3934.11	0	0.00158987	(10,20]	13	(10,20]	4.43783	FALSE
hc0_01	hc0_01	index to household schedule	NA	m	-0.0852415	0.0243654	-3.49847	0.00046794	0.00558634	2.77414	17	63.9528	44.3862	0.000172277	0.00156365	(10,20]	13	(10,20]	0.91829	FALSE
v744e_0	v744e	beating justified if wife burns the food	[0]no	m	0.480964	0.10065	4.77857	1.76543e-06	0.0461046	1.51019	16	33.7832	22.6529	0.0917933	0.00155764	(10,20]	13	(10,20]	1.61763	FALSE
v744c_0	v744c	beating justified if wife argues with husband	[0]no	m	0.273596	0.0845732	3.23502	0.00121635	0.0515544	2.40238	16	58.3747	36.0357	0.00174693	0.00153406	(10,20]	13	(10,20]	1.31468	FALSE
hml20_10_0	hml20_10	person slept under an llin net	[0]no	m	-0.264543	1.63213	-0.162085	0.871239	33.9458	97.1421	13	98.9706	1165.71	4.19347e-242	0.00150326	(10,20]	13	(10,20]	0.767556	FALSE
v744a_0	v744a	beating justified if wife goes out without telling husband	[0]no	m	0.337154	0.0927092	3.63668	0.000276174	0.0683775	2.68428	16	62.7461	40.2642	0.000413654	0.00143137	(10,20]	13	(10,20]	1.40095	FALSE
hb66_1_3	hb66_1	man's highest educational level	[3]higher	m	-0.098495	0.116317	-0.846778	0.397119	0.125962	2.76597	18	63.8464	47.0215	0.000120999	0.00124057	(10,20]	13	(10,20]	0.9062	FALSE
hc1_02	hc1_02	child's age in months	NA	m	0.000234684	0.00319889	0.0733642	0.941516	5.51218e-06	1.03164	17	3.06734	16.5063	0.418217	0.00120723	(10,20]	13	(10,20]	1.00023	FALSE
v744d_0	v744d	beating justified if wife refuses to have sex with husband	[0]no	m	0.337028	0.0838774	4.0181	5.86688e-05	0.0375695	1.63994	16	39.0222	24.5991	0.0555932	0.00112539	(10,20]	13	(10,20]	1.40078	FALSE
hb63_1_1	hb63_1	result of measurement - hiv	[1]blood taken	m	4.98606	1.58708	3.14165	0.00167999	45.0273	425.08	18	99.7647	7226.35	0	0.00112434	(10,20]	13	(10,20]	146.359	FALSE
hb66_02_1	hb66_02	man's highest educational level	[1]primary	m	0.0421646	0.132505	0.318212	0.750324	0.0728571	1.56817	14	36.2315	20.3862	0.0859894	0.00105758	(10,20]	13	(10,20]	1.04307	FALSE
v829_17	v829	place where last hiv test was taken	[17]other public	m	-7.66559	1.39124	-5.5099	3.59042e-08	34.3547	104.749	18	99.0453	1780.74	0	0.00102225	(10,20]	13	(10,20]	0.000468682	TRUE
hb61_2_3	hb61_2	read consent statement - hiv	[3]respondent refused	m	-6.141	1.76369	-3.48191	0.000497854	52.6119	320.453	17	99.6879	5127.24	0	0.00101582	(10,20]	13	(10,20]	0.00215277	FALSE
hb66_2_3	hb66_2	man's highest educational level	[3]higher	m	-0.752598	1.17831	-0.638711	0.523011	24.4865	92.1801	18	98.9152	1567.06	2e-323	0.000933903	(10,20]	13	(10,20]	0.471141	FALSE
hb33_1_1	hb33_1	completeness of hb32 information	[1]month and year - information complete	m	0.381425	0.0914909	4.169	3.05942e-05	0.0500852	1.65099	18	39.4304	28.0669	0.0441629	0.000796724	(10,20]	13	(10,20]	1.46437	FALSE
hb66_1_0	hb66_1	man's highest educational level	[0]no education	m	0.019722	0.0966898	0.203972	0.838375	0.0793495	2.32823	18	57.0489	39.5799	0.00148288	0.00076419	(10,20]	13	(10,20]	1.01992	FALSE
ha67_01	ha67_01	woman's highest year of education	NA	m	-0.0152913	0.0135878	-1.12538	0.260429	0	1	14	0	11.9632	0.530665	0.000726328	(10,20]	13	(10,20]	0.984825	FALSE
ha66_1_0	ha66_1	woman's highest educational level	[0]no education	m	-0.224321	0.085463	-2.62477	0.00867075	0.0401033	1.54292	19	35.188	27.7726	0.0656006	0.000724624	(10,20]	13	(10,20]	0.799059	FALSE
v835a_3	v835a	alcohol consumption last time had sex	[3]both drunk	m	-3.26636	1.67681	-1.94796	0.0514195	39.0432	264.268	14	99.6216	3435.49	0	0.000705994	(10,20]	13	(10,20]	0.0381449	FALSE
hc1_01	hc1_01	child's age in months	NA	m	0.00433875	0.00301209	1.44044	0.149742	5.70053e-05	1.80153	17	44.4915	28.8244	0.0251472	0.000597287	(10,20]	13	(10,20]	1.00435	FALSE
hc33_01_1	hc33_01	completeness of hc32 information	[1]month and year - information complete	m	5.02866	1.5841	3.17445	0.00150118	42.1893	161.158	17	99.3795	2578.52	0	0.000588201	(10,20]	13	(10,20]	152.728	FALSE
hb66_1_1	hb66_1	man's highest educational level	[1]primary	m	-0.00712974	0.0603818	-0.118078	0.906006	0.0295059	2.34819	18	57.4139	39.9191	0.00132862	0.000586582	(10,20]	13	(10,20]	0.992896	FALSE
hb66_1_2	hb66_1	man's highest educational level	[2]secondary	m	0.0320666	0.0528753	0.606457	0.544211	0.018279	1.82865	18	45.315	31.0871	0.0194904	0.000543828	(10,20]	13	(10,20]	1.03259	FALSE
hv106_06_8	hv106_06	highest educational level attained	[8]don't know	m	-9.5839	0.991873	-9.66243	4.35424e-22	13.986	29.6477	15	96.6271	415.067	8.45616e-80	0.000527574	(10,20]	13	(10,20]	6.88282e-05	FALSE
hv109_06_8	hv109_06	educational attainment	[8]don't know	m	-9.5839	0.991873	-9.66243	4.35424e-22	13.986	29.6477	15	96.6271	415.067	8.45616e-80	0.000527574	(10,20]	13	(10,20]	6.88282e-05	FALSE
ha61_02_2	ha61_02	read consent statement - hiv	[2]parent/other responsible refused	m	-5.64135	1.75201	-3.21993	0.00128221	42.1057	65.3616	14	98.4701	849.701	3.10093e-173	0.000491619	(10,20]	13	(10,20]	0.00354806	FALSE
hv236_4	hv236	na - person fetching water	[4]male child under 15 years old	m	-0.291813	0.190909	-1.52854	0.126378	0.0779354	1.21285	13	17.5494	14.5542	0.266727	0.000432714	(10,20]	13	(10,20]	0.746909	FALSE
v762bj_0	v762bj	source for female condoms: private hosp, clinic	[0]no	m	1.84883	1.43435	1.28897	0.197409	38.7233	335.842	19	99.7022	6045.15	0	0.000411897	(10,20]	13	(10,20]	6.35239	FALSE
v304_10_0	v304_10	knows method	[0]no	m	-0.190626	0.0756968	-2.51828	0.0117928	0	1	15	0	13.0267	0.52442	0.000406115	(10,20]	13	(10,20]	0.826441	FALSE
ha35_1	ha35	smoking	[1]yes	m	-0.210863	0.0351351	-6.00148	1.95531e-09	0.0103235	97.3903	17	98.9732	1558.24	1.5e-322	0.000379549	(10,20]	13	(10,20]	0.809885	FALSE
ha13_1_6	ha13_1	na - result of measurement - height/weight	[6]other	m	-5.50379	1.33068	-4.13607	3.53304e-05	36.6252	113.229	21	99.1168	2264.58	0	0.000353171	(20,30]	13	(10,20]	0.00407129	FALSE
hb66_2_0	hb66_2	man's highest educational level	[0]no education	m	-0.79257	0.900349	-0.880292	0.378701	14.1448	63.1795	18	98.4172	1074.05	1.27855e-217	0.000351414	(10,20]	13	(10,20]	0.45268	FALSE
ha55_01_6	ha55_01	result of measuring (hemoglobin)	[6]other	m	-5.62466	1.54139	-3.64908	0.000263178	37.5206	112.682	16	99.1125	1690.22	0	0.000348103	(10,20]	13	(10,20]	0.0036078	FALSE
mv510_8	mv510	completeness of date information in mv509	[8]none - all imputed	m	-7.87315	1.49082	-5.28107	1.28429e-07	30.494	87.6778	14	98.8595	1139.81	1.56664e-235	0.000305784	(10,20]	13	(10,20]	0.000380834	FALSE
hv226_11	hv226	type of cooking fuel	[11]animal dung	m	-5.71124	1.27866	-4.46657	7.94828e-06	25.5355	107.966	16	99.0738	1619.48	0	0.000298955	(10,20]	13	(10,20]	0.00330858	FALSE
hb66_02_0	hb66_02	man's highest educational level	[0]no education	m	-1.00589	1.10037	-0.914143	0.360642	15.3368	56.361	13	98.2257	676.332	5.12064e-137	0.000277906	(10,20]	13	(10,20]	0.365717	FALSE
hv106_05_8	hv106_05	highest educational level attained	[8]don't know	m	-7.12342	1.73348	-4.10932	3.96819e-05	47.2538	83.0437	16	98.7958	1245.66	2.54138e-256	0.000225051	(10,20]	13	(10,20]	0.000806007	FALSE
hv109_05_8	hv109_05	educational attainment	[8]don't know	m	-7.12342	1.73348	-4.10932	3.96819e-05	47.2538	83.0437	16	98.7958	1245.66	2.54138e-256	0.000225051	(10,20]	13	(10,20]	0.000806007	FALSE
ha57_01_1	ha57_01	anemia level	[1]severe	m	-6.63352	1.18095	-5.61711	1.94176e-08	23.2508	123.463	17	99.19	1975.4	0	0.000191518	(10,20]	13	(10,20]	0.00131553	FALSE
v312_13	v312	current contraceptive method	[13]lactational amenorrhea (lam)	m	-8.37711	0.816908	-10.2547	1.12778e-24	9.33105	21.8526	15	95.4239	305.936	6.82862e-57	6.74416e-05	(10,20]	13	(10,20]	0.000230075	FALSE
hb66_03_1	hb66_03	man's highest educational level	[1]primary	m	-2.82851	2.86849	-0.986061	0.324103	106.458	531.528	13	99.8119	6378.34	0	0.00412599	(10,20]	12	(10,20]	0.0591011	FALSE
hc7_02	hc7_02	weight/age percentile	NA	m	1.55556e-05	2.28426e-05	0.680989	0.495879	1.69661e-09	1.34199	15	25.4838	18.7879	0.173214	0.00306652	(10,20]	12	(10,20]	1.00002	FALSE
hb66_03_0	hb66_03	man's highest educational level	[0]no education	m	-4.83912	2.39529	-2.02026	0.0433565	68.277	172.586	12	99.4206	1898.45	0	0.00287726	(10,20]	12	(10,20]	0.00791404	FALSE
hmlb_3	hmlb_3	line number of person who slept in this net	NA	m	0.0070324	0.0404954	0.173659	0.862133	0.0109788	2.22869	15	55.1305	31.2016	0.0051942	0.00286483	(10,20]	12	(10,20]	1.00706	FALSE
sh110g_0	sh110g	tv5 chanel	[0]no	m	-0.0514819	0.201546	-0.255435	0.798387	0.373445	5.21062	13	80.8084	62.5274	7.78332e-09	0.00237276	(10,20]	12	(10,20]	0.949821	FALSE
v829_31	v829	place were last hiv test was taken	[31]fieldworker	m	-5.03408	1.22162	-4.12081	3.77535e-05	20.3517	100.888	14	99.0088	1311.54	1.73572e-272	0.00184309	(10,20]	12	(10,20]	0.0065122	FALSE
hv101_08_14	hv101_08	relationship to head	[14]niece/nephew by marriage	m	-7.72627	2.00775	-3.84823	0.000118977	56.0786	263.591	14	99.6206	3426.68	0	0.00158769	(10,20]	12	(10,20]	0.000441088	FALSE
hc10_02	hc10_02	weight/height percentile	NA	m	1.003e-05	2.78407e-05	0.360265	0.718649	5.3388e-09	2.12514	15	52.9442	29.7519	0.00825512	0.00113357	(10,20]	12	(10,20]	1.00001	FALSE
hv110_08_0	hv110_08	na - member still in school	[0]no	m	-0.070724	0.13641	-0.518467	0.604132	0	1	12	0	9.89367	0.539976	0.00099597	(10,20]	12	(10,20]	0.931719	FALSE
hv023_8	hv023	stratification used in sample design	[8]luanda-rural	m	-0.0455679	0.159007	-0.286578	0.774435	0.205329	3.69924	14	72.9675	48.0902	6.31632e-06	0.000957293	(10,20]	12	(10,20]	0.955455	FALSE
hc4_01	hc4_01	height/age percentile	NA	m	1.98611e-05	1.34069e-05	1.4814	0.138499	4.34811e-10	1.22574	15	18.4167	17.1604	0.247732	0.000920121	(10,20]	12	(10,20]	1.00002	FALSE
hv101_12_6	hv101_12	relationship to head	[6]parent	m	-10.9098	2.01783	-5.40669	6.41999e-08	64.522	176.897	16	99.4347	2653.45	0	0.000874321	(10,20]	12	(10,20]	1.82785e-05	FALSE
hv101_04_14	hv101_04	relationship to head	[14]niece/nephew by marriage	m	-2.62389	1.76037	-1.49053	0.136085	42.9534	171.969	14	99.4185	2235.59	0	0.000667765	(10,20]	12	(10,20]	0.0725204	FALSE
ha55_02_6	ha55_02	result of measuring (hemoglobin)	[6]other	m	-10.0927	1.24109	-8.13212	4.21856e-16	22.61	66.1535	15	98.4884	926.148	1.07559e-188	0.000651047	(10,20]	12	(10,20]	4.13817e-05	FALSE
hb65_2_4	hb65_2	result of man's individual interview	[4]refused	m	-5.45804	1.79171	-3.04627	0.00231697	53.9214	134.88	17	99.2586	2158.09	0	0.000600687	(10,20]	12	(10,20]	0.00426189	FALSE
hb66_01_1	hb66_01	man's highest educational level	[1]primary	m	0.0718226	0.0913098	0.786581	0.431527	0.0321935	1.62257	13	38.3693	19.4708	0.0777823	0.000598357	(10,20]	12	(10,20]	1.07446	FALSE
hb68_2_2	hb68_2	man's highest educational level (for preliminary and final report)	[2]secondary	m	0.107969	0.0584988	1.84566	0.0649414	0	1	16	0	14.138	0.515088	0.000594517	(10,20]	12	(10,20]	1.11401	FALSE
ha65_1_7	ha65_1	result of woman's individual interview	[7]other	m	-7.52329	1.38392	-5.43623	5.44183e-08	28.1017	68.2008	15	98.5337	954.812	7.70462e-195	0.000577576	(10,20]	12	(10,20]	0.000540353	FALSE
hv215_24	hv215	main roof material	[24]cardboard	m	-6.5225	1.65497	-3.94116	8.10869e-05	37.6529	104.483	14	99.0429	1358.28	1.49292e-282	0.000567532	(10,20]	12	(10,20]	0.00147	FALSE
hc7_01	hc7_01	weight/age percentile	NA	m	1.3435e-05	1.04508e-05	1.28555	0.198599	0	1	15	0	8.78245	0.844729	0.000565432	(10,20]	12	(10,20]	1.00001	FALSE
hc10_01	hc10_01	weight/height percentile	NA	m	9.39273e-06	1.37784e-05	0.681698	0.49543	4.35761e-10	1.19926	15	16.6154	16.7897	0.26756	0.000544491	(10,20]	12	(10,20]	1.00001	FALSE
hc55_01_6	hc55_01	result of measurement - hemoglobin	[6]other	m	-7.81285	1.38114	-5.65681	1.54208e-08	24.2281	81.2669	13	98.7695	975.203	4.0076e-201	0.000521536	(10,20]	12	(10,20]	0.000404505	FALSE
hb66_01_0	hb66_01	man's highest educational level	[0]no education	m	0.0130317	0.123525	0.105499	0.91598	0.0674879	1.75458	12	43.0065	19.3004	0.0559092	0.000489808	(10,20]	12	(10,20]	1.01312	FALSE
hv201_33	hv201	source of drinking water	[33]borehole with pump	m	-1.27056	1.41489	-0.897989	0.369191	23.7049	208.687	12	99.5208	2295.55	0	0.000406946	(10,20]	12	(10,20]	0.280675	FALSE
ha57_02_1	ha57_02	anemia level	[1]severe	m	-12.1257	0.509641	-23.7926	3.98806e-125	3.82513	15.6534	16	93.6116	234.8	1.65574e-41	0.000239715	(10,20]	12	(10,20]	5.41861e-06	FALSE
ha63_1_6	ha63_1	result of measurement - hiv	[6]other	m	-8.37253	0.939533	-8.91137	5.04068e-19	15.2809	39.6603	18	97.4786	674.224	2.59953e-132	0.000221559	(10,20]	12	(10,20]	0.000231131	FALSE
hv101_03_14	hv101_03	relationship to head	[14]niece/nephew by marriage	m	-2.75578	1.83111	-1.50498	0.132329	46.4104	186.054	14	99.4625	2418.71	0	0.000213306	(10,20]	12	(10,20]	0.0635591	FALSE
hv215_13	hv215	main roof material	[13]sod	m	-5.53768	1.77413	-3.12135	0.00180022	40.3043	130.319	13	99.2327	1563.83	0	0.000212226	(10,20]	12	(10,20]	0.00393565	FALSE
hv214_25	hv214	main wall material	[25]tin/cardborad/paper/bags	m	-6.06225	1.89006	-3.20744	0.00133924	49.4108	129.27	14	99.2264	1680.51	0	0.000187372	(10,20]	12	(10,20]	0.00232916	FALSE
hb63_01_6	hb63_01	result of measurement - hiv	[6]other	m	-8.27177	1.44576	-5.72138	1.05662e-08	26.6852	84.1805	13	98.8121	1010.17	1.22212e-208	0.000151313	(10,20]	12	(10,20]	0.000255632	FALSE
v774b_9	v774b	hiv transmitted during delivery	[0]no	m	-6.76164	1.44146	-4.69082	2.7211e-06	28.2881	49.7125	14	97.9884	646.263	1.03651e-129	0.000151119	(10,20]	12	(10,20]	0.00115733	FALSE
hv253z_1	hv253z	na - dwelling sprayed by: don't know	[1]yes: don't know who sprayed the dwelling	m	-6.59816	1.9096	-3.45526	0.000549755	47.0681	266.646	13	99.625	3199.75	0	0.000126534	(10,20]	12	(10,20]	0.00136288	FALSE
hb65_02_7	hb65_02	result of man's individual interview	[7]other	m	-10.9755	0.58688	-18.7015	4.81528e-78	4.37724	14.8406	14	93.2617	192.927	3.85789e-34	0.00011437	(10,20]	12	(10,20]	1.71155e-05	FALSE
hb57_4	hb57	na - anemia level	[4]not anemic	m	-0.979111	0.0869452	-11.2612	2.03847e-29	0.0492998	2.09368	15	52.2372	29.3115	0.00948138	0.00697409	(10,20]	11	(10,20]	0.375645	TRUE
ha2_3	ha2_3	respondent's weight (kilos-1d)	NA	m	-2.87642e-09	6.09807e-05	-4.71693e-05	0.999962	2.12301e-08	2.65636	16	62.3545	39.8454	0.000478522	0.00591758	(10,20]	11	(10,20]	1	FALSE
hb1_3	hb1_3	man's age in years	NA	m	0.0382174	0.00672267	5.68485	1.30926e-08	7.80972e-05	1.16185	13	13.9303	13.9422	0.304415	0.00380504	(10,20]	11	(10,20]	1.03896	TRUE
v829_101	v829	place were last hiv test was taken	[12]government health center	m	-2.51224	2.24493	-1.11907	0.263109	59.8698	244.651	12	99.5913	2691.16	0	0.00240976	(10,20]	11	(10,20]	0.0810863	FALSE
hb50_01_1	hb50_01	under age 18	[1]under age 18	m	-4.50404	2.16099	-2.08425	0.0371377	50.8953	351.998	11	99.7159	3519.98	0	0.0023753	(10,20]	11	(10,20]	0.0110642	FALSE
hc57_2_4	hc57_2	anemia level	[4]not anemic	m	0.162756	0.942831	0.172625	0.862946	13.9018	89.0873	16	98.8775	1336.31	8.27475e-276	0.00227722	(10,20]	11	(10,20]	1.17675	FALSE
v829_102	v829	place were last hiv test was taken	[13]public stand-alone vct center	m	-7.46927	2.03392	-3.67236	0.000240321	45.0579	177.57	11	99.4368	1775.7	0	0.0022072	(10,20]	11	(10,20]	0.000570343	FALSE
hv101_12_8	hv101_12	relationship to head	[8]brother/sister	m	-8.1686	1.72274	-4.74163	2.12e-06	43.863	94.6135	15	98.9431	1324.59	2.76657e-274	0.00219362	(10,20]	11	(10,20]	0.000283413	FALSE
hb50_3_1	hb50_3	under age 18	[1]under age 18	m	-2.68062	1.36586	-1.96259	0.0496942	23.888	178.586	13	99.44	2143.04	0	0.00204736	(10,20]	11	(10,20]	0.0685208	FALSE
hb0_3	hb0_3	index to household schedule	NA	m	0.0081044	0.0290564	0.27892	0.780306	0.00289507	1.44327	13	30.7127	17.3192	0.137979	0.00201273	(10,20]	11	(10,20]	1.00814	FALSE
hb65_03_6	hb65_03	result of man's individual interview	[6]incapacitated	m	-6.40719	2.18465	-2.93282	0.00335903	56.589	98.2705	12	98.9824	1080.98	7.10424e-225	0.00197756	(10,20]	11	(10,20]	0.00164966	FALSE
hc27_02_1	hc27_02	sex	[1]male	m	-0.22975	0.184606	-1.24454	0.2133	0.122944	1.4115	13	29.1534	16.938	0.151944	0.00192253	(10,20]	11	(10,20]	0.794732	FALSE
ha65_02_2	ha65_02	result of woman's individual interview	[2]not at home	m	-5.89215	2.01835	-2.91929	0.00350832	48.3789	178.673	12	99.4403	1965.4	0	0.00153086	(10,20]	11	(10,20]	0.00276102	FALSE
hb50_02_1	hb50_02	under age 18	[1]under age 18	m	-0.306916	0.160915	-1.90732	0.056479	0.102398	1.69199	11	40.8979	16.9199	0.0761561	0.0015017	(10,20]	11	(10,20]	0.735712	FALSE
v739_10	v739	person who usually decides how to spend respondent's earnings	[1]respondent alone	m	-0.858191	1.0132	-0.847011	0.396989	15.1563	210.096	15	99.524	2941.34	0	0.00132194	(10,20]	11	(10,20]	0.423928	FALSE
ha66_02_1	ha66_02	woman's highest educational level	[1]primary	m	-1.2998	1.45407	-0.893902	0.371374	24.9406	173.568	12	99.4239	1909.25	0	0.00124486	(10,20]	11	(10,20]	0.272587	FALSE
v739_11	v739	person who usually decides how to spend respondent's earnings	[2]respondent and wife/partner	m	-2.40495	1.7206	-1.39775	0.16219	38.0475	191.776	13	99.4786	2301.31	0	0.00123707	(10,20]	11	(10,20]	0.0902696	FALSE
hv101_10	hv101	relationship to head	[10]other relative	m	-2.48675	1.56037	-1.5937	0.111003	38.6867	403.526	16	99.7522	6052.89	0	0.00123486	(10,20]	11	(10,20]	0.0831795	FALSE
mv634c_0	mv634c	wife refuses to have sex, husband has right to: use force for sex	[0]no	m	0.317437	0.119781	2.65014	0.00804589	0.0806038	1.94124	14	48.4866	25.2362	0.021488	0.00112232	(10,20]	11	(10,20]	1.3736	FALSE
mv634a_0	mv634a	wife refuses to have sex, husband has right to: get angry	[0]no	m	0.0455166	0.0834701	0.545305	0.585544	0.0484675	2.56606	14	61.0297	33.3587	0.00150489	0.00104593	(10,20]	11	(10,20]	1.04657	FALSE
mv634b_0	mv634b	wife refuses to have sex, husband has right to: refuse financial support	[0]no	m	0.3157	0.124743	2.53081	0.0113799	0.110397	2.79805	14	64.2608	36.3746	0.000518861	0.00103683	(10,20]	11	(10,20]	1.37122	FALSE
ha66_02_0	ha66_02	woman's highest educational level	[0]no education	m	-1.45933	0.93184	-1.56608	0.117331	10.0705	39.5111	12	97.4691	434.622	2.6925e-86	0.000783527	(10,20]	11	(10,20]	0.232391	FALSE
hv101_09_14	hv101_09	relationship to head	[14]niece/nephew by marriage	m	-6.31403	2.02883	-3.11215	0.0018573	53.0575	206.338	13	99.5154	2476.06	0	0.000740547	(10,20]	11	(10,20]	0.00181073	FALSE
mv634d_0	mv634d	wife refuses to have sex, husband has right to: have sex with another women	[0]no	m	0.155165	0.108044	1.43613	0.150965	0.0745163	2.33007	14	57.0829	30.291	0.0042754	0.000665649	(10,20]	11	(10,20]	1.16785	FALSE
v304_15_0	v304_15	knows method	[0]no	m	-0.330291	0.0832676	-3.96663	7.28968e-05	0	1	11	0	2.90532	0.983565	0.00055859	(10,20]	11	(10,20]	0.718714	FALSE
hml7_1_22	hml7_1	brand of net	[22]pretreated net : delta methrine	m	-5.62324	1.69716	-3.31331	0.000921974	39.9868	256.211	14	99.6097	3330.74	0	0.000489509	(10,20]	11	(10,20]	0.00361292	FALSE
ha66_01_0	ha66_01	woman's highest educational level	[0]no education	m	-0.0523757	0.0911341	-0.57471	0.565488	0.013818	1.16731	12	14.3332	12.8405	0.303881	0.000450828	(10,20]	11	(10,20]	0.948972	FALSE
sh110n_0	sh110n	own computer	[0]no	m	-0.0594033	0.142147	-0.417901	0.67602	0.0792406	1.94513	11	48.5896	19.4513	0.0348908	0.000392805	(10,20]	11	(10,20]	0.942327	FALSE
ha66_01_1	ha66_01	woman's highest educational level	[1]primary	m	-0.0913357	0.0913632	-0.999699	0.317456	0.0197544	1.29534	12	22.8003	14.2488	0.219533	0.000384783	(10,20]	11	(10,20]	0.912711	FALSE
hc27_01_1	hc27_01	sex	[1]male	m	0.00329461	0.0968597	0.0340143	0.972866	0	1	13	0	11.3645	0.497967	0.00038452	(10,20]	11	(10,20]	1.0033	FALSE
ha65_02_6	ha65_02	result of woman's individual interview	[6]incapacitated	m	-10.7719	1.11729	-9.64105	5.36366e-22	14.6028	57.9227	12	98.2736	637.15	1.5721e-129	0.000294783	(10,20]	11	(10,20]	2.09818e-05	FALSE
v849_0	v849	children 12-14 should wait for sex until marriage	[0]no	m	-0.119295	0.0851685	-1.4007	0.161305	0	1	12	0	9.86655	0.54243	0.000264809	(10,20]	11	(10,20]	0.887546	FALSE
hv201_22	hv201	source of drinking water	[22]open well in yard/plot	m	-3.28492	2.1733	-1.51149	0.130663	51.5301	230.511	11	99.5662	2305.11	0	0.000240723	(10,20]	11	(10,20]	0.0374434	FALSE
hv111_09_8	hv111_09	mother alive	[8]don't know	m	-10.8564	1.38378	-7.84548	4.31285e-15	23.9818	31.8841	13	96.8636	382.609	1.81259e-74	0.000235235	(10,20]	11	(10,20]	1.928e-05	FALSE
hb63_1_6	hb63_1	result of measurement - hiv	[6]other	m	-7.70154	1.69493	-4.54387	5.52313e-06	42.5216	100.123	15	99.0012	1401.72	6.92432e-291	0.000197004	(10,20]	11	(10,20]	0.00045213	FALSE
ha64_1_3	ha64_1	consent for additional tests	[3]respondent refused	m	-6.16046	1.8166	-3.3912	0.000695872	42.3076	125.902	13	99.2057	1510.82	1.7546057e-316	0.000176379	(10,20]	11	(10,20]	0.00211129	FALSE
hb65_1_7	hb65_1	result of man's individual interview	[7]other	m	-6.33024	2.77725	-2.27933	0.0226478	84.141	445.744	11	99.7757	4457.44	0	0.000161134	(10,20]	11	(10,20]	0.0017816	FALSE
v307_05_0	v307_05	method currently used	[0]no	m	-0.324008	0.163562	-1.98095	0.0475973	0.182905	6.86574	10	85.4349	61.7917	6.04585e-10	0.00578399	(1,10]	10	(1,10]	0.723244	FALSE
hv120_12_0	hv120_12	children eligibility for height/weight and hemoglobin	[0]not eligible	m	0.0560206	0.230926	0.242592	0.808322	0.217161	1.67786	13	40.4004	20.1344	0.0645867	0.0025903	(10,20]	10	(1,10]	1.05762	FALSE
v848_0	v848	people with aids should be blamed for bringing disease to co	[0]disagree	m	0.362162	0.0761392	4.75658	1.96897e-06	0.0272457	1.99439	11	49.8595	19.9439	0.0297874	0.00200488	(10,20]	10	(1,10]	1.43643	FALSE
v762bz_2	v762bz	don't know any source for female condoms	[0]no	m	0.345155	0.090379	3.81898	0.000134006	0.032417	2.10624	10	52.522	18.9562	0.0255683	0.00187937	(1,10]	10	(1,10]	1.41221	FALSE
hb50_03_1	hb50_03	under age 18	[1]under age 18	m	1.64149	1.50307	1.09209	0.274793	22.0384	65.497	10	98.4732	589.473	3.8032e-121	0.00185152	(1,10]	10	(1,10]	5.16286	FALSE
v829_98	v829	place were last aids test was taken	[12]idss government hospital	m	-5.63734	1.78719	-3.15431	0.00160876	34.3984	84.768	11	98.8203	847.68	1.15158e-175	0.00180469	(10,20]	10	(1,10]	0.00356232	FALSE
ha65_02_4	ha65_02	result of woman's individual interview	[4]refused	m	-3.39738	2.20847	-1.53834	0.123965	52.8914	106.426	11	99.0604	1064.26	2.66372e-222	0.0017674	(10,20]	10	(1,10]	0.0334608	FALSE
hb68_3_1	hb68_3	man's highest educational level (for preliminary and final report)	[1]primary	m	-1.72564	0.766227	-2.25213	0.0243142	6.60871	43.9145	12	97.7229	483.06	1.31066e-96	0.00174236	(10,20]	10	(1,10]	0.178059	FALSE
sh110o_0	sh110o	internet at home	[0]no	m	1.30548	1.08374	1.2046	0.228356	11.4195	161.653	10	99.3814	1454.87	1.07426e-307	0.0013578	(1,10]	10	(1,10]	3.68945	FALSE
v846_0	v846	knows someone verbally abused because of aids last 12 months	[0]no	m	1.09	0.771127	1.41352	0.157502	5.74351	193.052	10	99.482	1737.47	0	0.00125602	(1,10]	10	(1,10]	2.97429	FALSE
v754c_0	v754c	aids: use condoms during sex	[0]no	m	-0.13086	0.119346	-1.09648	0.272869	0.0897135	3.16111	10	68.3655	28.45	0.000801932	0.00121251	(1,10]	10	(1,10]	0.87734	FALSE
ha55_2_3	ha55_2	na - result of measurement - hemoglobin	[3]not present	m	-3.99511	2.11372	-1.89008	0.058747	52.938	148.616	12	99.3271	1634.77	0	0.00121059	(10,20]	10	(1,10]	0.0184055	FALSE
v762az_2	v762az	don't know any source for condoms	[0]no	m	1.84975	2.62165	0.705568	0.480457	68.5703	772.934	10	99.8706	6956.41	0	0.00116053	(1,10]	10	(1,10]	6.35824	FALSE
mv022_8	mv022	sample stratum number	[8]luanda-rural	m	-0.121898	0.187341	-0.650674	0.515257	0.202356	3.54711	11	71.8081	35.4711	0.00010373	0.0011009	(10,20]	10	(1,10]	0.885239	FALSE
v767b_6	v767b	relationship with 2nd to most recent sex partner	[6]commercial sex worker	m	-7.79891	1.41038	-5.52965	3.20878e-08	29.091	72.7019	15	98.6245	1017.83	2.3416e-208	0.00106369	(10,20]	10	(1,10]	0.000410181	TRUE
hc13_02_4	hc13_02	result of measurement - height/weight	[4]refused	m	-7.96399	1.50893	-5.27791	1.30663e-07	26.7164	72.2859	12	98.6166	795.144	2.0895e-163	0.00104711	(10,20]	10	(1,10]	0.000347763	TRUE
v754d_0	v754d	aids: only one sex partner	[0]no	m	0.0109793	0.10504	0.104525	0.916753	0.060107	2.51708	10	60.2715	22.6538	0.00702258	0.000916519	(1,10]	10	(1,10]	1.01104	FALSE
v847_0	v847	people with aids should be ashamed of themselves	[0]disagree	m	0.115136	0.0853389	1.34916	0.177286	0.0351625	2.40382	10	58.3995	21.6344	0.0101129	0.000904786	(1,10]	10	(1,10]	1.12203	FALSE
v743b_11	v743b	final say on making large household purchases	[4]wife	m	0.184645	0.0816115	2.26249	0.0236674	0.014929	1.30243	11	23.2206	13.0243	0.222315	0.000845102	(10,20]	10	(1,10]	1.20279	FALSE
ha68_02_3	ha68_02	woman's highest educational level (questionnaire configuration)	[3]secondaire 2Ëme cycle	m	-2.5218	1.71934	-1.46673	0.142451	31.9323	149.201	11	99.3298	1492.01	1.3390056794e-314	0.000784468	(10,20]	10	(1,10]	0.0803153	FALSE
v754z_0	v754z	aids: dk ways to avoid aids	[0]no: knows ways	m	0.378036	0.159942	2.36357	0.0180996	0.0859778	1.64129	10	39.0722	14.7716	0.0974041	0.00076033	(1,10]	10	(1,10]	1.45942	FALSE
ha68_01_3	ha68_01	woman's highest educational level (questionnaire configuration)	[3]secondaire 2Ëme cycle	m	-0.780325	0.949224	-0.822066	0.411039	9.51283	59.2675	11	98.3127	592.675	6.53397e-121	0.000748852	(10,20]	10	(1,10]	0.458257	FALSE
v476_0	v476	keep secret when family member gets tb	[0]no	m	0.0820926	0.100098	0.820121	0.412147	0.0532431	2.79973	10	64.2823	25.1976	0.00276018	0.00074107	(1,10]	10	(1,10]	1.08556	FALSE
v754l_0	v754l	aids: limit number of sex partners	[0]no	m	-0.114184	0.118921	-0.96017	0.33697	0.0431481	1.49355	10	33.0455	13.442	0.143606	0.000723618	(1,10]	10	(1,10]	0.892094	FALSE
v754b_0	v754b	aids: abstain from sex	[0]no	m	-0.0217343	0.100193	-0.216925	0.828267	0.0410022	1.81944	10	45.038	16.375	0.0594526	0.000687732	(1,10]	10	(1,10]	0.9785	FALSE
v474a_0	v474a	tuberculosis spread by: air when coughing or sneezing	[0]no	m	-0.157154	0.0706073	-2.22575	0.0260309	0.0194313	1.82083	10	45.08	16.3875	0.0592179	0.000684221	(1,10]	10	(1,10]	0.854572	FALSE
v784s_1	v784s	place for aids test: other private	[1]yes	m	-5.92721	1.78744	-3.31604	0.000913042	37.7985	115.291	12	99.1326	1268.21	3.21074e-265	0.000633452	(10,20]	10	(1,10]	0.00266591	FALSE
v754g_0	v754g	aids: avoid blood transfusions	[0]no	m	0.274366	0.212199	1.29297	0.196023	0.285501	3.44375	10	70.9619	30.9938	0.000296761	0.000603679	(1,10]	10	(1,10]	1.3157	FALSE
ha57_1_1	ha57_1	na - anemia level	[1]severe	m	-2.70572	1.74506	-1.5505	0.121022	48.1695	135.06	16	99.2596	2025.9	0	0.000462499	(10,20]	10	(1,10]	0.0668224	FALSE
hc15_01_1	hc15_01	height: lying or standing	[1]lying	m	-0.152874	0.128104	-1.19336	0.23273	0	1	12	0	9.50345	0.575526	0.000412853	(10,20]	10	(1,10]	0.858238	FALSE
v754o_0	v754o	aids: avoid sharing razor blades with aids patient	[0]no	m	0.175609	0.0726762	2.41631	0.0156785	0	1	10	0	7.73416	0.561142	0.000383218	(1,10]	10	(1,10]	1.19197	FALSE
hb33_2	hb33	completeness of hb32 information	[2]month and age - year imputed	m	-5.67022	1.62233	-3.4951	0.000473884	25.5259	57.8377	10	98.271	520.539	2.29376e-106	0.000365178	(1,10]	10	(1,10]	0.00344711	FALSE
hb64_1_3	hb64_1	consent for additional tests	[3]respondent refused	m	-7.95016	2.19632	-3.61976	0.000294879	52.5619	279.522	11	99.6422	2795.22	0	0.000273289	(10,20]	10	(1,10]	0.000352605	FALSE
v845_0	v845	knows someone denied social events because of aids last 12 m	[0]no	m	1.30408	1.17897	1.10612	0.268676	13.5441	119.06	10	99.1601	1071.54	6.4209e-225	0.000194079	(1,10]	10	(1,10]	3.6843	FALSE
v605_11	v605	desire for more children	[2]wants after 2+ years	m	-2.24036	1.95575	-1.14553	0.25199	38.0282	267.256	10	99.6258	2405.3	0	0.000183009	(1,10]	10	(1,10]	0.10642	FALSE
v762bf_1	v762bf	source for female condoms: other public	[1]yes: other public	m	-3.63145	2.05661	-1.76574	0.0774388	62.9826	472.404	15	99.7883	6613.66	0	0.000171867	(10,20]	10	(1,10]	0.0264776	FALSE
v762bo_1	v762bo	source for female condoms: other private	[1]yes: other private	m	-3.38549	1.57624	-2.14783	0.0317272	31.5864	82.5937	13	98.7893	991.125	1.51616e-204	0.00015929	(10,20]	10	(1,10]	0.0338611	FALSE
hv237e_1	hv237e	water usually treated by: solar disinfection	[1]yes	m	-5.389	2.23172	-2.41473	0.0157469	53.8074	60.7328	11	98.3534	607.328	4.73663e-124	0.000156951	(10,20]	10	(1,10]	0.00456652	FALSE
v480_9	v480	syringe and needle from new, unopened package	[0]no	m	-9.40743	1.3297	-7.07487	1.49585e-12	18.8615	37.641	11	97.3433	376.41	9.80011e-75	0.000130902	(10,20]	10	(1,10]	8.21113e-05	FALSE
v307_01_0	v307_01	method currently used	[0]no	m	1.32077	1.591	0.83015	0.406454	22.5439	312.766	9	99.6803	2502.13	0	0.00368799	(1,10]	9	(1,10]	3.7463	FALSE
hb67_3	hb67_3	man's highest year of education	NA	m	-0.0165414	0.0316844	-0.522069	0.601623	0.00293203	1.52509	10	34.43	13.7258	0.132419	0.00205281	(1,10]	9	(1,10]	0.983595	FALSE
v307_03_0	v307_03	method currently used	[0]no	m	1.19671	1.06619	1.12241	0.261687	9.93002	153.333	9	99.3478	1226.67	1.65797e-259	0.00203702	(1,10]	9	(1,10]	3.30921	FALSE
v762az_10	v762az	don't know any source for condoms	[0]no	m	0.770781	0.138885	5.5498	2.85998e-08	0	1	10	0	8.2763	0.506559	0.00157216	(1,10]	9	(1,10]	2.16145	TRUE
ha66_03_0	ha66_03	woman's highest educational level	[0]no education	m	-0.147329	0.153432	-0.96022	0.336945	0	1	10	0	7.0284	0.634163	0.00124023	(1,10]	9	(1,10]	0.86301	FALSE
mv716_62	mv716	occupation	[62]travailleurs qualifiÈs de l'agriculture, de l'Èlevage et de la pÍche de subsista	m	-4.94301	1.53337	-3.22362	0.00126579	20.7665	203.476	9	99.5085	1627.81	0	0.00123938	(1,10]	9	(1,10]	0.00713308	FALSE
v103_1	v103	childhood place of residence	[1]city	m	0.385581	0.241946	1.59367	0.111011	0.355469	3.80727	9	73.7345	30.4582	0.000175365	0.001	(1,10]	9	(1,10]	1.47047	FALSE
hv113_02_8	hv113_02	father alive	[8]don't know	m	-7.44313	2.00566	-3.71107	0.000206384	51.4639	77.4859	13	98.7094	929.831	2.25016e-191	0.000885726	(10,20]	9	(1,10]	0.00058545	FALSE
mv304_18_0	mv304_18	knows contraceptive method	[0]no	m	-0.258759	0.0725048	-3.56885	0.000358556	0.0119632	1.36891	10	26.9493	12.3202	0.195854	0.000874253	(1,10]	9	(1,10]	0.772009	FALSE
hml7_1_14	hml7_1	brand of net	[14]yorkool	m	-4.10597	2.58568	-1.58797	0.112294	59.798	248.474	9	99.5975	1987.8	0	0.000848749	(1,10]	9	(1,10]	0.016474	FALSE
v474z_0	v474z	tuberculosis spread by: don't know	[0]no	m	0.17229	0.128604	1.3397	0.180344	0.083307	3.02722	9	66.9663	24.2177	0.00210682	0.000782512	(1,10]	9	(1,10]	1.18802	FALSE
v304_04_0	v304_04	knows method	[0]no	m	-0.209233	0.151045	-1.38524	0.16598	0.0683288	1.6325	9	38.7443	13.06	0.109801	0.00076005	(1,10]	9	(1,10]	0.811206	FALSE
hv201_14	hv201	source of drinking water	[14]public fountain	m	0.280012	0.0635084	4.40905	1.03827e-05	0	1	11	0	9.99419	0.441003	0.000758343	(10,20]	9	(1,10]	1.32315	FALSE
mv716_74	mv716	occupation	[74]autres artisans et ouvriers des mÈtiers et assimilÈs	m	-0.948408	2.89283	-0.327847	0.743027	74.5746	251.865	9	99.603	2014.92	0	0.000690778	(1,10]	9	(1,10]	0.387357	FALSE
mv716_52	mv716	occupation	[52]vendeurs, dÈmonstrateurs et modËles	m	-2.58472	1.94227	-1.33077	0.183264	33.6868	296.159	9	99.6623	2369.27	0	0.000624936	(1,10]	9	(1,10]	0.0754174	FALSE
ha66_03_1	ha66_03	woman's highest educational level	[1]primary	m	-0.0925114	0.15919	-0.581137	0.561148	0	1	10	0	3.46218	0.943128	0.000553368	(1,10]	9	(1,10]	0.911639	FALSE
mv716_21	mv716	occupation	[21]sargentos das for√ßas armadas	m	-4.75829	1.91597	-2.48349	0.0130102	32.4698	122.61	9	99.1844	980.884	1.99583e-206	0.000527895	(1,10]	9	(1,10]	0.00858027	FALSE
hv201_44	hv201	source of drinking water	[44]dam	m	-6.63218	2.07254	-3.20003	0.00137415	42.5044	170.006	10	99.4118	1530.06	5e-324	0.000516949	(1,10]	9	(1,10]	0.00131729	FALSE
hv129_09_3	hv129_09	school attendance status	[3]repeating	m	-8.90446	2.58322	-3.44704	0.000566766	59.4304	137.487	9	99.2727	1099.9	4.02733e-232	0.000508261	(1,10]	9	(1,10]	0.000135782	FALSE
hv103_0	hv103	slept last night	[0]no	m	-1.99147	2.27485	-0.875427	0.381342	51.4395	337.342	10	99.7036	3036.08	0	0.000421462	(1,10]	9	(1,10]	0.136495	FALSE
hb63_03_6	hb63_03	result of measurement - hiv	[6]other	m	-9.92681	1.77643	-5.58805	2.29633e-08	30.853	61.6136	10	98.377	554.522	1.19395e-113	0.000415607	(1,10]	9	(1,10]	4.88475e-05	FALSE
mv716_33	mv716	occupation	[33]cadre sup√©rieur d'organisation humanitaire, ong, associations	m	-4.70789	2.27999	-2.06487	0.0389351	46.2781	137.47	9	99.2726	1099.76	4.32422e-232	0.00038936	(1,10]	9	(1,10]	0.00902379	FALSE
sinterp_0	sinterp	interpreter used	[0]no	m	2.50413	2.4008	1.04304	0.296928	57.2527	356.297	10	99.7193	3206.67	0	0.000376897	(1,10]	9	(1,10]	12.2329	FALSE
mv716_1	mv716	occupation	[1]armed forces	m	-4.91192	2.22883	-2.20381	0.0275375	44.3605	279.864	9	99.6427	2238.92	0	0.000310173	(1,10]	9	(1,10]	0.00735832	FALSE
mv716_22	mv716	occupation	[22]cadres sup√©rieurs de l'administration publique non class√©s ailleurs	m	-7.75954	1.35721	-5.71728	1.08243e-08	16.2895	93.2673	9	98.9278	746.138	8.29576e-156	0.000297483	(1,10]	9	(1,10]	0.000426652	FALSE
ha63_1_4	ha63_1	result of measurement - hiv	[4]sample not tested/lost/damaged/insufficient	m	-3.72612	0.876376	-4.25173	2.12124e-05	9.41188	237.169	13	99.5784	2846.03	0	0.00022522	(10,20]	9	(1,10]	0.0240862	FALSE
ha61_01_2	ha61_01	read consent statement - hiv	[2]parent/other responsible refused	m	-8.3722	1.23742	-6.76586	1.32517e-11	14.6483	35.2279	10	97.1613	317.051	6.27335e-63	0.000197236	(1,10]	9	(1,10]	0.000231206	FALSE
mv716_23	mv716	occupation	[23]professeurs des enseignements secondaire et supÈrieur et enseignants	m	-1.27605	1.04445	-1.22175	0.221803	9.20831	27.1173	9	96.3123	216.938	1.70702e-42	0.000156178	(1,10]	9	(1,10]	0.279138	FALSE
hv101_03_9	hv101_03	relationship to head	[9]co-spouse	m	-8.13439	2.13021	-3.81859	0.000134215	44.6697	76.8795	10	98.6993	691.915	3.78296e-143	0.000139823	(1,10]	9	(1,10]	0.000293278	FALSE
hv115_08_0	hv115_08	current marital status	[0]never married	m	1.75616	2.62755	0.668362	0.503903	61.4101	138.926	9	99.2802	1111.4	1.31896e-234	0.00429035	(1,10]	8	(1,10]	5.79013	FALSE
v785z_0	v785z	man's symptoms of sti	[0]knows symptoms	m	0.655529	0.0844785	7.75971	8.5126e-15	0	1	8	0	6.82192	0.447654	0.00368843	(1,10]	8	(1,10]	1.92616	TRUE
hb68_3_3	hb68_3	man's highest educational level (for preliminary and final report)	[3]higher	m	-4.28472	2.77949	-1.54155	0.123183	76.6373	215.606	10	99.5362	1940.46	0	0.00354584	(1,10]	8	(1,10]	0.0137775	FALSE
ha68_03_3	ha68_03	woman's highest educational level (questionnaire configuration)	[3]secondaire 2Ëme cycle	m	-6.28558	2.69312	-2.33394	0.0195988	64.915	295.686	9	99.6618	2365.49	0	0.0035353	(1,10]	8	(1,10]	0.00186298	FALSE
hc70_02	hc70_02	height/age standard deviation (new who)	NA	m	1.76092e-05	5.75601e-05	0.305927	0.75966	9.17766e-09	1.84268	9	45.7311	14.7414	0.0643729	0.00343213	(1,10]	8	(1,10]	1.00002	FALSE
hv110_10_0	hv110_10	na - member still in school	[0]no	m	-0.454411	0.283192	-1.6046	0.108581	0.214586	1.5479	8	35.3961	10.8353	0.145968	0.00311278	(1,10]	8	(1,10]	0.634822	FALSE
v829_97	v829	place were last aids test was taken	[11]sespas government hospital	m	-1.7164	1.09201	-1.57178	0.116002	9.17388	85.8154	8	98.8347	600.708	1.71436e-125	0.00252572	(1,10]	8	(1,10]	0.179712	FALSE
hml20_12_0	hml20_12	person slept under an llin net	[0]no	m	-0.00877241	0.196436	-0.0446579	0.96438	0.024164	1.06038	8	5.69375	7.42263	0.38624	0.00230293	(1,10]	8	(1,10]	0.991266	FALSE
v786z_0	v786z	woman's symptoms of sti	[0]knows symptoms	m	0.347877	0.0729708	4.76734	1.86678e-06	0.00145482	1.03437	8	3.32314	7.24062	0.404264	0.00203049	(1,10]	8	(1,10]	1.41606	FALSE
mv762ab_0	mv762ab	source for condoms: overnement health center	[0]no	m	-0.386141	0.153408	-2.51709	0.011833	0.114178	4.35493	8	77.0375	30.4845	7.73656e-05	0.00199333	(1,10]	8	(1,10]	0.679675	FALSE
ha67_03	ha67_03	woman's highest year of education	NA	m	0.010431	0.0251488	0.41477	0.67831	0.000745942	1.11272	8	10.1299	7.78902	0.351565	0.00156633	(1,10]	8	(1,10]	1.01049	FALSE
v786b_0	v786b	woman's symptoms of sti	[0]no	m	-0.282264	0.127861	-2.20759	0.0272729	0.0427175	1.53209	8	34.7298	10.7247	0.151088	0.00152196	(1,10]	8	(1,10]	0.754075	FALSE
v786a_0	v786a	woman's symptoms of sti	[0]no	m	-0.511505	0.0986464	-5.18523	2.15743e-07	0	1	8	0	5.12355	0.644889	0.0012751	(1,10]	8	(1,10]	0.599593	TRUE
hv101_10_13	hv101_10	relationship to head	[13]niece/nephew by blood	m	-4.2922	2.47721	-1.73268	0.0831532	60.8218	156.788	10	99.3622	1411.09	3.10485e-298	0.00126488	(1,10]	8	(1,10]	0.0136748	FALSE
v786g_0	v786g	woman's symptoms of sti	[0]no	m	-0.367272	0.103453	-3.55014	0.000385024	0	1	8	0	4.65986	0.701392	0.00121924	(1,10]	8	(1,10]	0.692621	FALSE
v786c_0	v786c	woman's symptoms of sti	[0]no	m	-0.397143	0.100146	-3.96565	7.31962e-05	0	1	8	0	3.20734	0.865182	0.00120431	(1,10]	8	(1,10]	0.672238	FALSE
v786e_0	v786e	woman's symptoms of sti	[0]no	m	0.786293	2.40818	0.326509	0.744039	46.0225	230.942	8	99.567	1616.59	0	0.00106648	(1,10]	8	(1,10]	2.19524	FALSE
v786k_0	v786k	woman's symptoms of sti	[0]no	m	0.117741	0.256932	0.458256	0.646769	0.249242	2.11024	8	52.6121	14.7717	0.0390399	0.00104152	(1,10]	8	(1,10]	1.12495	FALSE
v479_22	v479	source for injection by health worker	[22]dental clinic/office	m	-9.65165	1.73626	-5.55887	2.71525e-08	23.2496	40.2569	8	97.516	281.798	4.64147e-57	0.00100413	(1,10]	8	(1,10]	6.43197e-05	TRUE
v769a_9	v769a	can get a female condom	[0]no	m	-7.24992	1.99408	-3.63573	0.000277192	31.2547	126.277	8	99.2081	883.939	1.41063e-186	0.0010032	(1,10]	8	(1,10]	0.000710229	FALSE
mv716_61	mv716	occupation	[61]travailleurs qualifiÈs de l'agriculture, de l'Èlevage et de la pÍche destinÈs au	m	-3.33814	1.69646	-1.9677	0.0491021	22.6652	185.504	8	99.4609	1298.53	3.46e-276	0.000968933	(1,10]	8	(1,10]	0.035503	FALSE
v786j_0	v786j	woman's symptoms of sti	[0]no	m	-0.0939214	0.193937	-0.484287	0.628182	0.0667114	1.29011	8	22.4874	9.03079	0.250453	0.000832891	(1,10]	8	(1,10]	0.910354	FALSE
v786f_0	v786f	woman's symptoms of sti	[0]no	m	-0.42967	0.20685	-2.07721	0.0377823	0.12459	1.71897	8	41.8255	12.0328	0.0994866	0.000816849	(1,10]	8	(1,10]	0.650724	FALSE
hv106_09_8	hv106_09	highest educational level attained	[8]don't know	m	-9.73123	1.50106	-6.48292	8.99643e-11	21.6487	31.357	10	96.8109	282.213	1.53743e-55	0.000813091	(1,10]	8	(1,10]	5.93993e-05	FALSE
hv109_09_8	hv109_09	educational attainment	[8]don't know	m	-9.73123	1.50106	-6.48292	8.99643e-11	21.6487	31.357	10	96.8109	282.213	1.53743e-55	0.000813091	(1,10]	8	(1,10]	5.93993e-05	FALSE
hc70_01	hc70_01	height/age standard deviation (new who)	NA	m	3.66373e-05	2.21237e-05	1.65603	0.0977167	7.10018e-10	1.19471	9	16.2976	9.55767	0.297453	0.00079912	(1,10]	8	(1,10]	1.00004	FALSE
mv747b_0	mv747b	important for mother/child health to get assistance at delivery	[0]disagree	m	0.175211	0.200529	0.873745	0.382257	0.173515	2.431	8	58.8646	17.017	0.017287	0.000776797	(1,10]	8	(1,10]	1.1915	FALSE
v762ai_0	v762ai	na - source for condoms: public cs	[0]no	m	4.33469	2.04438	2.1203	0.0339809	33.1246	249.639	8	99.5994	1747.48	0	0.000772458	(1,10]	8	(1,10]	76.3009	FALSE
mv716_91	mv716	occupation	[91]ouvriers non qualifiÈs du commerce et des services	m	-1.32158	1.44259	-0.916117	0.359605	16.271	144.447	8	99.3077	1011.13	4.7499e-214	0.000763276	(1,10]	8	(1,10]	0.266712	FALSE
mv747b_8	mv747b	important for mother/child health to get assistance at delivery	[8]don't know	m	-4.11095	2.54633	-1.61446	0.106428	51.4281	252.562	8	99.6041	1767.93	0	0.000760619	(1,10]	8	(1,10]	0.0163921	FALSE
v786d_0	v786d	woman's symptoms of sti	[0]no	m	-0.303012	0.0894859	-3.38614	0.00070882	0	1	8	0	4.84367	0.679034	0.000695584	(1,10]	8	(1,10]	0.73859	FALSE
v829_104	v829	place were last hiv test was taken	[15]public mobile clinic	m	-7.80065	2.63276	-2.96291	0.00304742	55.0893	217.445	8	99.5401	1522.12	0	0.000690154	(1,10]	8	(1,10]	0.000409471	FALSE
mv716_51	mv716	occupation	[51]personnels des services directs aux particuliers	m	-2.76058	2.44823	-1.12758	0.259496	47.5958	426.63	8	99.7656	2986.41	0	0.000671732	(1,10]	8	(1,10]	0.0632548	FALSE
v786x_0	v786x	woman's symptoms of sti	[0]no	m	1.38126	2.82255	0.489365	0.624583	63.3233	371.475	8	99.7308	2600.32	0	0.000669974	(1,10]	8	(1,10]	3.9799	FALSE
hv201_23	hv201	source of drinking water	[23]open public well	m	-0.153151	0.0928689	-1.64911	0.0991249	0	1	8	0	6.72692	0.457855	0.000663642	(1,10]	8	(1,10]	0.858	FALSE
v786h_0	v786h	woman's symptoms of sti	[0]no	m	4.63161	2.85653	1.62141	0.104929	65.0805	506.518	8	99.8026	3545.63	0	0.000635691	(1,10]	8	(1,10]	102.68	FALSE
v784h_0	v784h	place for hiv test: other public	[0]no	m	5.08191	2.38516	2.13064	0.0331188	56.3996	244.348	10	99.5907	2199.13	0	0.000600885	(1,10]	8	(1,10]	161.081	FALSE
v767b_96	v767b	relationship with 2nd to most recent sex partner	[96]other	m	-11.4053	0.738142	-15.4514	7.38684e-54	3.91543	14.8821	8	93.2805	104.175	1.47902e-19	0.0005479	(1,10]	8	(1,10]	1.11362e-05	FALSE
mv747a_0	mv747a	childbearing is a woman's concern	[0]disagree	m	0.113694	0.0733044	1.55098	0.120905	0.00634418	1.17531	8	14.9158	8.22714	0.312991	0.000500155	(1,10]	8	(1,10]	1.12041	FALSE
v786y_0	v786y	woman's symptoms of sti	[0]yes has symptoms	m	1.34004	2.29373	0.584218	0.559074	41.5239	122.564	8	99.1841	857.947	5.77067e-181	0.000489189	(1,10]	8	(1,10]	3.81919	FALSE
hc15_1_0	hc15_1	height: lying or standing	[0]not measured	m	-7.47924	2.83664	-2.63666	0.00837279	63.8197	312.876	8	99.6804	2190.13	0	0.000418688	(1,10]	8	(1,10]	0.000564685	FALSE
v786l_0	v786l	woman's symptoms of sti	[0]no	m	1.57141	1.29904	1.20967	0.226405	12.9938	37.7959	8	97.3542	264.571	2.18548e-53	0.00041844	(1,10]	8	(1,10]	4.81344	FALSE
v829_103	v829	place were last hiv test was taken	[14]public family planning clinic	m	-9.83664	2.54054	-3.87186	0.000108006	51.3752	287.359	8	99.652	2011.51	0	0.000361568	(1,10]	8	(1,10]	5.34568e-05	FALSE
mv716_93	mv716	occupation	[93]manúuvres et manutentions des mines, de construction, des industries manufacturi	m	-2.89823	2.29836	-1.261	0.20731	41.9291	220.382	8	99.5462	1542.67	0	0.000339456	(1,10]	8	(1,10]	0.0551208	FALSE
hb63_3_6	hb63_3	result of measurement - hiv	[6]other	m	-11.9637	0.28539	-41.9205	0	0.0902022	1.14032	9	12.305	9.12252	0.332066	0.000288365	(1,10]	8	(1,10]	6.37125e-06	FALSE
v762bu_1	v762bu	source for female condoms: religious institution	[1]yes	m	-4.51765	1.87862	-2.40477	0.0161826	38.4263	178.637	11	99.4402	1786.37	0	0.000271606	(10,20]	8	(1,10]	0.0109146	FALSE
v786i_0	v786i	woman's symptoms of sti	[0]no	m	-0.247616	0.128043	-1.93385	0.0531311	0	1	8	0	3.24971	0.860982	0.000244445	(1,10]	8	(1,10]	0.78066	FALSE
mv716_32	mv716	occupation	[32]dirigeant d'organisation humanitaire, d'ongs et d'associations	m	-4.92398	3.43858	-1.43198	0.152149	94.2372	689.524	8	99.855	4826.67	0	0.000227421	(1,10]	8	(1,10]	0.00727012	FALSE
mv716_13	mv716	occupation	[13]dirigeants en gÈnÈral	m	-8.11551	1.60687	-5.05049	4.40671e-07	20.1167	73.1806	8	98.6335	512.264	1.84983e-106	0.000187965	(1,10]	8	(1,10]	0.000298868	FALSE
mv716_92	mv716	occupation	[92]ouvriers non qualifiÈs de l'agriculture, de la pÍche et du forestage et manúuvre	m	-2.84333	1.52122	-1.86911	0.0616071	18.2233	132.596	8	99.2458	928.173	3.9539e-196	0.000179653	(1,10]	8	(1,10]	0.0582313	FALSE
hb65_1_5	hb65_1	result of man's individual interview	[5]partly completed	m	-9.42712	1.65865	-5.6836	1.31889e-08	21.5316	53.1119	8	98.1172	371.784	2.66459e-76	0.000150296	(1,10]	8	(1,10]	8.05109e-05	FALSE
mv762bn_0	mv762bn	source for female condoms: other	[0]no	m	4.51885	2.57613	1.75413	0.0794089	52.6358	185.263	8	99.4602	1296.84	8.03177e-276	0.000136334	(1,10]	8	(1,10]	91.73	FALSE
ha65_01_7	ha65_01	result of woman's individual interview	[7]other	m	-5.96292	1.92846	-3.09206	0.00198773	32.8218	79.2968	9	98.7389	634.375	9.48862e-132	0.00013346	(1,10]	8	(1,10]	0.0025724	FALSE
v717_98	v717	respondent's occupation (grouped)	[98]don't know	m	-4.73146	2.5851	-1.83028	0.0672079	53.0911	244.844	8	99.5916	1713.91	0	0.000117573	(1,10]	8	(1,10]	0.00881361	FALSE
ha65_2_5	ha65_2	result of woman's individual interview	[5]partly completed	m	-9.11633	1.21823	-7.48328	7.24913e-14	12.3586	14.0345	9	92.8747	112.276	1.29584e-20	0.000114599	(1,10]	8	(1,10]	0.000109857	FALSE
ha61_1_2	ha61_1	read consent statement - hiv	[2]parent/other responsible refused	m	-8.22106	1.11175	-7.39471	1.41721e-13	12.6741	17.9933	11	94.4424	179.933	2.41924e-33	8.25517e-05	(10,20]	8	(1,10]	0.00026893	FALSE
v785y_0	v785y	man's symptoms of sti	[0]yes, has symptoms	m	4.14538	2.19132	1.89173	0.058527	37.6018	59.1636	8	98.3098	414.145	2.20524e-85	7.46136e-05	(1,10]	8	(1,10]	63.1417	FALSE
hv101_05_9	hv101_05	relationship to head	[9]co-spouse	m	-10.4779	0.337175	-31.0756	5.13997e-212	0.26814	1.36681	9	26.8371	10.9345	0.205438	5.12394e-05	(1,10]	8	(1,10]	2.8151e-05	FALSE
hv101_98	hv101	relationship to head	[98]don't know	m	-9.48292	0.329189	-28.8069	1.75742e-182	0.0480849	1.0517	9	4.91562	8.41358	0.394147	3.55341e-05	(1,10]	8	(1,10]	7.61411e-05	FALSE
hb57_1_3	hb57_1	na - anemia level	[3]mild	m	1.01705	0.171911	5.91616	3.29551e-09	0.189774	4.68976	9	78.677	37.5181	9.2391e-06	0.00710603	(1,10]	7	(1,10]	2.76504	TRUE
hovidx_01	hovidx_01	index to household schedule	NA	m	-0.117957	0.0384171	-3.07043	0.00213749	0.00542131	3.00691	7	66.7433	18.0415	0.00612939	0.0064406	(1,10]	7	(1,10]	0.888734	FALSE
hv129_10_5	hv129_10	school attendance status	[5]left school 2+ years ago	m	-3.3741	3.20851	-1.05161	0.292979	71.4418	164.795	7	99.3932	988.768	2.40223e-210	0.00524384	(1,10]	7	(1,10]	0.0342489	FALSE
hc15_03_1	hc15_03	height: lying or standing	[1]lying	m	-1.98456	4.72756	-0.419785	0.674643	178.066	308.297	8	99.6756	2158.08	0	0.00437588	(1,10]	7	(1,10]	0.137442	FALSE
v785b_0	v785b	man's symptoms of sti	[0]no	m	-0.580265	0.116445	-4.98316	6.25545e-07	0.0353737	1.66631	7	39.987	9.99783	0.124743	0.00360134	(1,10]	7	(1,10]	0.55975	TRUE
hc1_03	hc1_03	child's age in months	NA	m	-0.00212917	0.0129586	-0.164306	0.86949	0.000532778	1.76973	8	43.4942	12.3881	0.0884969	0.00305366	(1,10]	7	(1,10]	0.997873	FALSE
v785g_0	v785g	man's symptoms of sti	[0]no	m	-0.429771	0.117597	-3.65462	0.00025756	0.0290248	1.47655	7	32.2744	8.85928	0.181648	0.00270532	(1,10]	7	(1,10]	0.650658	FALSE
v307_09_0	v307_09	method currently used	[0]no	m	3.8086	2.04688	1.86069	0.0627885	29.056	214.538	7	99.5339	1287.23	6.30146e-275	0.0022248	(1,10]	7	(1,10]	45.0874	FALSE
v612_0	v612	respondent approves fp	[0]disapproves	m	-0.485316	0.264296	-1.83626	0.0663194	0.302786	3.38289	7	70.4395	20.2974	0.00245122	0.00167298	(1,10]	7	(1,10]	0.615503	FALSE
v779_10	v779	a female teacher infected with hiv, but is not sick, should be allowed to contin	[0]no	m	-0.643617	0.299834	-2.14658	0.0318269	0.415331	3.13829	7	68.1356	18.8298	0.004461	0.00161659	(1,10]	7	(1,10]	0.525388	FALSE
v479_26	v479	source for injection by health worker	[26]other private medical	m	-7.49072	2.85823	-2.62076	0.00877345	56.3501	79.7425	7	98.746	478.455	3.6737e-100	0.00160281	(1,10]	7	(1,10]	0.000558242	FALSE
v743b_1	v743b	person who usually decides on large household purchases	[1]respondent alone	m	0.139656	0.167191	0.835305	0.403546	0.141492	4.28016	7	76.6364	25.6809	0.000255263	0.00154857	(1,10]	7	(1,10]	1.14988	FALSE
mv762bb_0	mv762bb	source for female condoms: governement health center	[0]no	m	-0.178367	0.151646	-1.17621	0.23951	0.0790589	2.82163	7	64.5595	16.9298	0.00954477	0.0014358	(1,10]	7	(1,10]	0.836635	FALSE
v785k_0	v785k	man's symptoms of sti	[0]no	m	0.312814	0.209031	1.4965	0.134524	0.113826	1.66772	7	40.038	10.0063	0.124386	0.00139593	(1,10]	7	(1,10]	1.36727	FALSE
hb57_01_3	hb57_01	anemia level	[3]mild	m	0.659951	0.116062	5.6862	1.29896e-08	0	1	7	0	4.74715	0.576628	0.00136511	(1,10]	7	(1,10]	1.9347	TRUE
v785f_0	v785f	man's symptoms of sti	[0]no	m	-0.444619	0.11311	-3.93087	8.46403e-05	0	1	7	0	4.24043	0.644176	0.00126079	(1,10]	7	(1,10]	0.641068	FALSE
v785c_0	v785c	man's symptoms of sti	[0]no	m	-0.288707	0.108228	-2.66758	0.00763989	0.00634973	1.08084	7	7.47905	6.48502	0.371103	0.0012164	(1,10]	7	(1,10]	0.749232	FALSE
mv474a_0	mv474a	tuberculosis spread by: air through coughing or sneezing	[0]no	m	-0.28935	0.0925354	-3.12691	0.00176653	0.0303117	2.31993	7	56.8953	13.9196	0.0305473	0.00120545	(1,10]	7	(1,10]	0.74875	FALSE
hv101_10_14	hv101_10	relationship to head	[14]niece/nephew by marriage	m	-11.1414	2.29989	-4.84433	1.27037e-06	47.0738	118.9	9	99.159	951.201	5.07725e-200	0.0011808	(1,10]	7	(1,10]	1.44992e-05	FALSE
hb57_2_3	hb57_2	na - anemia level	[3]mild	m	-0.0197134	0.234793	-0.0839607	0.933088	0.258706	2.3747	9	57.8895	18.9976	0.0148723	0.00108385	(1,10]	7	(1,10]	0.98048	FALSE
hc15_2_0	hc15_2	height: lying or standing	[0]not measured	m	-9.41075	2.95258	-3.1873	0.00143608	60.4495	202.048	7	99.5051	1212.29	1.04911e-258	0.00107674	(1,10]	7	(1,10]	8.18393e-05	FALSE
v785j_0	v785j	man's symptoms of sti	[0]no	m	-0.271261	0.177579	-1.52755	0.126625	0.0931588	1.78782	7	44.0658	10.7269	0.0971928	0.00105736	(1,10]	7	(1,10]	0.762418	FALSE
hb57_2_2	hb57_2	na - anemia level	[2]moderate	m	-4.02931	2.56385	-1.57158	0.116048	58.7044	178.205	9	99.4388	1425.64	1.61458e-302	0.0010156	(1,10]	7	(1,10]	0.0177866	FALSE
v785d_0	v785d	man's symptoms of sti	[0]no	m	-0.297451	0.0833762	-3.56757	0.000360305	0	1	7	0	4.02529	0.673254	0.000966393	(1,10]	7	(1,10]	0.742709	FALSE
hb55_03_4	hb55_03	result of measurement - hemoglobin	[4]refused	m	-7.81609	3.30905	-2.36204	0.0181748	76.2078	349.172	7	99.7136	2095.03	0	0.000961086	(1,10]	7	(1,10]	0.000403195	FALSE
hc27_03_1	hc27_03	sex	[1]male	m	0.0277972	0.330046	0.0842222	0.93288	0	1	8	0	5.26372	0.627814	0.000897436	(1,10]	7	(1,10]	1.02819	FALSE
hb63_02_4	hb63_02	result of measurement - hiv	[4]sample not tested/lost/damaged/insufficient	m	-7.87411	1.90748	-4.12801	3.6591e-05	28.0994	32.274	8	96.9015	225.918	3.65513e-45	0.00077927	(1,10]	7	(1,10]	0.000380466	FALSE
v820_10	v820	condom used at first sexual intercourse	[8]don't know	m	-6.348	2.7911	-2.27437	0.0229435	53.7053	71.7043	7	98.6054	430.226	8.83196e-90	0.000744332	(1,10]	7	(1,10]	0.00175024	FALSE
mv474z_0	mv474z	don't know how tuberculosis is spread	[0]no	m	0.337737	0.128454	2.62924	0.00855769	0.0393555	1.6073	7	37.7837	9.64377	0.140477	0.000717928	(1,10]	7	(1,10]	1.40177	FALSE
hv226_12	hv226	type of cooking fuel	[12]cardboard/paper	m	-2.16204	2.06467	-1.04716	0.295027	29.1006	72.3824	7	98.6184	434.294	1.17662e-90	0.000704317	(1,10]	7	(1,10]	0.11509	FALSE
hv202_42	hv202	source of non-drinking water	[42]unprotected spring	m	-0.438087	0.237406	-1.8453	0.0649936	0.196886	2.39661	7	58.2744	14.3797	0.0256711	0.000670201	(1,10]	7	(1,10]	0.64527	FALSE
mv762ap_0	mv762ap	source for condoms: health center (secteur communautaire)	[0]no	m	1.79755	2.12801	0.844709	0.398274	31.195	133.566	7	99.2513	801.394	7.69569e-170	0.000653582	(1,10]	7	(1,10]	6.03482	FALSE
v633c_0	v633c	reason for not having sex: recent birth	[0]no	m	-2.12091	2.96488	-0.715344	0.474396	61.4171	892.463	7	99.888	5354.78	0	0.0006323	(1,10]	7	(1,10]	0.119923	FALSE
v785l_0	v785l	man's symptoms of sti	[0]no	m	-0.14655	0.30751	-0.476571	0.633668	0.204091	1.47968	7	32.4176	8.87806	0.180553	0.000620326	(1,10]	7	(1,10]	0.863682	FALSE
sh03_08_8	sh03_08	relationship to head	[8]brother/sister	m	-0.90045	3.05553	-0.294695	0.768227	73.9311	139.049	8	99.2808	973.344	6.91589e-206	0.000595923	(1,10]	7	(1,10]	0.406387	FALSE
v785e_0	v785e	man's symptoms of sti	[0]no	m	-0.346667	0.171464	-2.0218	0.0431965	0.0192322	1.09915	7	9.0206	6.5949	0.359939	0.000581399	(1,10]	7	(1,10]	0.707041	FALSE
v785a_0	v785a	man's symptoms of sti	[0]no	m	-0.294691	0.116181	-2.53649	0.0111971	0	1	7	0	2.60068	0.857034	0.000517453	(1,10]	7	(1,10]	0.744762	FALSE
hb57_1_1	hb57_1	na - anemia level	[1]severe	m	-4.9754	2.31981	-2.14474	0.0319733	47.837	126.11	9	99.207	1008.88	1.80751e-212	0.000509265	(1,10]	7	(1,10]	0.00690576	FALSE
v130_100	v130	religion	[0]no religion	m	-5.50267	2.3873	-2.30498	0.0211678	39.7179	294.008	7	99.6599	1764.05	0	0.000489243	(1,10]	7	(1,10]	0.00407586	FALSE
v761b_0	v761b	condom used during last sex with 2nd to most recent partner	[0]no	m	0.0224342	0.141118	0.158975	0.873689	0	1	8	0	2.83531	0.899808	0.000476233	(1,10]	7	(1,10]	1.02269	FALSE
v785i_0	v785i	man's symptoms of sti	[0]no	m	-0.274482	0.120275	-2.28212	0.0224824	0	1	7	0	2.70085	0.845347	0.000416726	(1,10]	7	(1,10]	0.759966	FALSE
hb57_03_2	hb57_03	anemia level	[2]moderate	m	-10.0376	2.6189	-3.83275	0.000126721	47.4485	125.803	7	99.2051	754.816	8.886e-160	0.000403932	(1,10]	7	(1,10]	4.37254e-05	FALSE
v785x_0	v785x	man's symptoms of sti	[0]no	m	2.13723	2.59793	0.822666	0.410698	46.8644	277.365	7	99.6395	1664.19	0	0.00038745	(1,10]	7	(1,10]	8.47591	FALSE
v785h_0	v785h	man's symptoms of sti	[0]no	m	1.47369	1.83222	0.80432	0.421212	23.207	128.291	7	99.2205	769.745	5.29543e-163	0.000380843	(1,10]	7	(1,10]	4.36532	FALSE
v784t_0	v784t	place for hiv test:fieldworker	[0]no	m	7.40547	2.22271	3.33172	0.000863097	48.9583	215.851	10	99.5367	1942.66	0	0.000370439	(1,10]	7	(1,10]	1644.95	FALSE
hb57_2_1	hb57_2	na - anemia level	[1]severe	m	-6.4897	2.18313	-2.97266	0.00295228	41.8415	41.1676	9	97.5709	329.341	2.31269e-66	0.000367346	(1,10]	7	(1,10]	0.00151901	FALSE
v777_10	v777	would want hiv infection in family to remain secret	[0]no	m	-0.102959	0.139565	-0.737714	0.460688	0.0251887	1.22829	7	18.5857	7.36971	0.288005	0.000312602	(1,10]	7	(1,10]	0.902164	FALSE
v312_19	v312	current contraceptive method	[19]other modern traditionnel	m	-3.68644	5.26349	-0.70038	0.48369	193.554	1019.53	7	99.9019	6117.19	0	0.000309776	(1,10]	7	(1,10]	0.025061	FALSE
hv249_0	hv249	member of the hh died last -na	[0]	m	-0.118001	0.0780572	-1.51172	0.130605	0	1	7	0	4.65136	0.589241	0.000289858	(1,10]	7	(1,10]	0.888695	FALSE
v743b_12	v743b	final say on making large household purchases	[6]decision not made/not applicable	m	-1.63493	2.19256	-0.745669	0.455867	33.4411	235.682	7	99.5757	1414.09	2.15201e-302	0.000282526	(1,10]	7	(1,10]	0.194966	FALSE
mv505b	mv505b	number of live-in partners -na	NA	m	-0.0166943	0.0315304	-0.529469	0.59648	0	1	7	0	3.16557	0.787797	0.0002771	(1,10]	7	(1,10]	0.983444	FALSE
v780_10	v780	children should be taught about condoms to avoid aids	[0]no	m	-2.01943	3.27469	-0.616676	0.537448	74.7994	627.309	7	99.8406	3763.86	0	0.000275907	(1,10]	7	(1,10]	0.132732	FALSE
v778_10	v778	willing to care for relative with aids	[0]no	m	-0.514513	0.244092	-2.10786	0.0350429	0	1	7	0	5.63099	0.465768	0.000271129	(1,10]	7	(1,10]	0.597792	FALSE
mv717_96	mv717	occupation (grouped)	[96]other	m	-4.22373	2.13168	-1.98141	0.0475452	31.3111	280.14	7	99.643	1680.84	0	0.000218945	(1,10]	7	(1,10]	0.0146439	FALSE
ha65_2_3	ha65_2	result of woman's individual interview	[3]postponed	m	-7.27525	3.60754	-2.01668	0.0437287	90.0868	93.8505	7	98.9345	563.103	2.11295e-118	0.000174967	(1,10]	7	(1,10]	0.000692465	FALSE
hb52_02_2	hb52_02	read consent statement - hemoglobin	[2]parent/other responsible refused	m	-9.90001	1.07485	-9.21058	3.2438e-20	7.35488	20.5287	7	95.1288	123.172	3.51142e-24	0.000151148	(1,10]	7	(1,10]	5.01742e-05	FALSE
hb55_02_6	hb55_02	result of measurement - hemoglobin	[6]other	m	-6.02875	2.29387	-2.6282	0.00858381	35.9474	45.968	7	97.8246	275.808	1.24007e-56	0.000149034	(1,10]	7	(1,10]	0.0024085	FALSE
ha33_1_2	ha33_1	completeness of ha32 information	[2]month and age - year imputed	m	-6.82449	1.86343	-3.66232	0.000249941	27.1162	60.7967	8	98.3552	425.577	7.77344e-88	0.000111448	(1,10]	7	(1,10]	0.00108683	FALSE
mv716_41	mv716	occupation	[41]employÈs de bureau	m	-5.29598	2.60758	-2.03099	0.0422557	47.2411	226.837	7	99.5592	1361.02	6.66848e-291	8.03187e-05	(1,10]	7	(1,10]	0.0050117	FALSE
hv101_01_8	hv101_01	relationship to head	[8]brother/sister	m	-9.83828	0.748903	-13.1369	2.02287e-39	3.02142	4.42951	7	77.4241	26.577	0.000173754	7.54342e-05	(1,10]	7	(1,10]	5.33689e-05	FALSE
hv101_04_9	hv101_04	relationship to head	[9]co-spouse	m	-10.4819	0.260101	-40.2992	0	0	1	8	0	5.97963	0.54213	3.39041e-05	(1,10]	7	(1,10]	2.80406e-05	FALSE
v762bz_0	v762bz	source for female condoms: dk source for condom	[0]no	m	0.40957	0.117807	3.47661	0.000507801	0.0880361	7.0806	8	85.8769	49.5642	1.75887e-08	0.00538655	(1,10]	6	(1,10]	1.50617	FALSE
mv534_0	mv534	have a regular sex partner	[0]no sexual partner	m	-0.597191	0.266947	-2.23712	0.0252788	0.208128	2.24682	6	55.4926	11.2341	0.0469312	0.0048285	(1,10]	6	(1,10]	0.550355	FALSE
g102_0	g102	respondent circumcised	[0]no	m	-2.17573	3.31006	-0.657307	0.510983	65.2545	723.418	6	99.8618	3617.09	0	0.00476697	(1,10]	6	(1,10]	0.113526	FALSE
v305_14_0	v305_14	ever used method	[0]no	m	1.90483	2.56842	0.741634	0.458309	39.2969	388.047	6	99.7423	1940.24	0	0.00277002	(1,10]	6	(1,10]	6.71823	FALSE
hv115_2	hv115	current marital status	[2]living together	m	-2.84478	1.71865	-1.65524	0.0978768	20.4838	324.755	7	99.6921	1948.53	0	0.00232459	(1,10]	6	(1,10]	0.0581472	FALSE
mv312a_1	mv312a	most recent contraceptive method	[1]pill	m	-0.0600649	0.660661	-0.0909164	0.927559	2.04435	5.54925	6	81.9796	27.7463	4.08004e-05	0.00218322	(1,10]	6	(1,10]	0.941703	FALSE
hv110_11_0	hv110_11	na - member still in school	[0]no	m	-0.0639256	0.325577	-0.196346	0.84434	0.147297	1.3024	6	23.2184	6.51198	0.259537	0.00216326	(1,10]	6	(1,10]	0.938075	FALSE
mv539_1	mv539	other regular sexual partners	[1]regular partners only	m	0.606089	0.280713	2.15911	0.0308417	0.314839	3.37796	6	70.3963	16.8898	0.00471359	0.00206145	(1,10]	6	(1,10]	1.83325	FALSE
ha63_02_4	ha63_02	result of measurement - hiv	[4]sample not tested/lost/damaged/insufficient	m	-4.73106	3.44209	-1.37448	0.169294	70.335	204.122	6	99.5101	1020.61	2.07194e-218	0.0020292	(1,10]	6	(1,10]	0.0088171	FALSE
hv101_11_13	hv101_11	relationship to head	[13]niece/nephew by blood	m	-1.79278	2.45229	-0.731064	0.46474	35.1081	46.9144	6	97.8685	234.572	1.11972e-48	0.00202599	(1,10]	6	(1,10]	0.166496	FALSE
mv3b21c_0	mv3b21c	can be reused	[0]disagree	m	0.479914	0.159275	3.01312	0.00258577	0.0643808	1.80426	6	44.5756	9.0213	0.108217	0.0020053	(1,10]	6	(1,10]	1.61594	FALSE
v630a_0	v630a	discussed fp with partner	[0]no	m	-0.577754	0.154941	-3.72887	0.000192339	0.0447142	1.48594	6	32.7027	7.42972	0.190592	0.00181335	(1,10]	6	(1,10]	0.561157	FALSE
hv115_04_2	hv115_04	current marital status	[2]living together	m	-6.77137	3.13714	-2.15845	0.0308929	68.2264	198.496	7	99.4962	1190.98	4.29756e-254	0.00153865	(1,10]	6	(1,10]	0.00114613	FALSE
mv539_2	mv539	other regular sexual partners	[2]occasional partners only	m	-4.66562	3.29656	-1.4153	0.156981	64.9083	615.093	6	99.8374	3075.46	0	0.00138094	(1,10]	6	(1,10]	0.0094134	FALSE
hv101_12_7	hv101_12	relationship to head	[7]parent-in-law	m	-9.94286	4.10699	-2.42096	0.0154795	100.465	205.744	6	99.514	1028.72	3.63894e-220	0.00115853	(1,10]	6	(1,10]	4.80696e-05	FALSE
hb13_2_4	hb13_2	na - result of measurement - height/weight	[4]refused	m	-4.782	2.85604	-1.67435	0.0940624	56.5531	128.485	7	99.2217	770.91	2.96547e-163	0.00112105	(1,10]	6	(1,10]	0.00837926	FALSE
mv762aw_0	mv762aw	source for condoms: other para-public sector	[0]no	m	1.0528	0.98971	1.06375	0.287444	5.47114	26.0822	6	96.166	130.411	1.94707e-26	0.000992571	(1,10]	6	(1,10]	2.86566	FALSE
sh03_08_11	sh03_08	relationship to head	[11]niece or nephew	m	-4.00155	3.01993	-1.32505	0.185156	63.1568	169.815	7	99.4111	1018.89	7.33076e-217	0.000939363	(1,10]	6	(1,10]	0.0182873	FALSE
ho104_02_0	ho104_02	free material support last 12 months	[0]no	m	-0.0735508	0.160494	-0.458278	0.646753	0.0100936	1.06137	6	5.78236	5.30686	0.379589	0.000924029	(1,10]	6	(1,10]	0.929089	FALSE
hv115_01_2	hv115_01	current marital status	[2]living together	m	-1.35235	1.27992	-1.05658	0.290702	11.2213	169.672	7	99.4106	1018.03	1.12416e-216	0.000843623	(1,10]	6	(1,10]	0.258632	FALSE
v630e_0	v630e	discussed fp with brother(s)	[0]no	m	-0.525809	0.359291	-1.46346	0.143341	0.534283	3.47337	6	71.2095	17.3668	0.00385414	0.000826717	(1,10]	6	(1,10]	0.591077	FALSE
mv784g_0	mv784g	place for hiv test: other	[0]no	m	6.71086	3.55358	1.88848	0.0589621	75.4598	668.484	6	99.8504	3342.42	0	0.000783677	(1,10]	6	(1,10]	821.276	FALSE
v630x_0	v630x	discussed fp with others	[0]no	m	2.14923	2.8881	0.744167	0.456775	49.4124	108.798	6	99.0809	543.989	2.54008e-115	0.000777271	(1,10]	6	(1,10]	8.57823	FALSE
sh111g_0	sh111g	has coocker	[0]no	m	-0.221325	0.0613832	-3.60563	0.000311396	0	1	6	0	4.85555	0.433763	0.000774418	(1,10]	6	(1,10]	0.801456	FALSE
sh15a_02_0	sh15a_02	highest educational level	[0]no education, preschool	m	-5.17429	2.27723	-2.27218	0.0230753	30.5153	85.2289	6	98.8267	426.144	6.85673e-90	0.000740832	(1,10]	6	(1,10]	0.00566025	FALSE
mv784c_0	mv784c	place for hiv test: public standalone vct center	[0]no	m	4.92729	3.16595	1.55634	0.119628	59.8152	283.431	6	99.6472	1417.15	2.64257e-304	0.000733984	(1,10]	6	(1,10]	138.005	FALSE
hv115_03_2	hv115_03	current marital status	[2]living together	m	-8.59032	2.66693	-3.22105	0.00127723	49.3277	238.324	7	99.5804	1429.94	7.95589e-306	0.000579021	(1,10]	6	(1,10]	0.000185896	FALSE
mv312a_0	mv312a	most recent contraceptive method	[0]not using	m	-0.149205	0.15405	-0.968553	0.332768	0.0847168	2.72819	6	63.3456	13.6409	0.0180586	0.000575348	(1,10]	6	(1,10]	0.861392	FALSE
sh111h_0	sh111h	has gas stove	[0]no	m	2.10271	1.34792	1.55997	0.118768	10.7559	227.269	6	99.56	1136.35	1.79706e-243	0.000574891	(1,10]	6	(1,10]	8.18831	FALSE
v630d_0	v630d	discussed fp with sister(s)	[0]no	m	3.74605	2.94291	1.2729	0.203052	51.5841	152.554	6	99.3445	762.768	1.30985e-162	0.000559229	(1,10]	6	(1,10]	42.3535	FALSE
hb13_1_0	hb13_1	na - result of measurement - height/weight	[0]measured	m	5.27302	2.53239	2.08223	0.0373216	51.0502	378.357	8	99.7357	2648.5	0	0.000520348	(1,10]	6	(1,10]	195.004	FALSE
v762bz_10	v762bz	don't know any source for female condoms	[0]no	m	0.259554	0.105903	2.45088	0.0142508	0.0174125	1.2912	7	22.5524	7.74717	0.257217	0.000475603	(1,10]	6	(1,10]	1.29635	FALSE
v630f_0	v630f	discussed fp with daughter(s)	[0]no	m	9.77926	1.4234	6.87037	6.40366e-12	11.7562	62.2806	6	98.3944	311.403	3.53704e-65	0.000445585	(1,10]	6	(1,10]	17663.5	FALSE
hv129_10_4	hv129_10	school attendance status	[4]dropout	m	-10.4881	3.28711	-3.19067	0.00141941	64.2343	147.105	6	99.3202	735.523	1.02278e-156	0.00043338	(1,10]	6	(1,10]	2.7866e-05	FALSE
hv234_30	hv234	na - result of salt test for iodine (ppm)	[30]30 ppm	m	-0.228947	0.118149	-1.93778	0.0526495	0	1	6	0	3.65025	0.600785	0.000430325	(1,10]	6	(1,10]	0.795371	FALSE
mv648_0	mv648	discussed fp with health worker	[0]no	m	-0.207506	0.135146	-1.53542	0.12468	0.0148305	1.15568	6	13.4705	5.77838	0.328385	0.000428606	(1,10]	6	(1,10]	0.812608	FALSE
hml7_1_15	hml7_1	brand of net	[15]other/dk brand	m	-3.45458	2.44592	-1.41238	0.157837	35.4029	92.8553	6	98.9231	464.277	4.08703e-98	0.000428378	(1,10]	6	(1,10]	0.0316006	FALSE
v630i_0	v630i	discussed fp with son(s)	[0]no	m	10.0663	1.49422	6.73684	1.61866e-11	13.0731	61.2453	6	98.3672	306.226	4.59119e-64	0.000425938	(1,10]	6	(1,10]	23536.3	FALSE
mv476_0	mv476	would want tuberculosis infection in family to remain secret	[0]no	m	0.0388244	0.0664574	0.584199	0.559086	0.00745026	1.42261	6	29.7068	7.11306	0.212367	0.000410783	(1,10]	6	(1,10]	1.03959	FALSE
ha68_02_4	ha68_02	woman's highest educational level (questionnaire configuration)	[4]supÈrieur	m	-7.60208	3.04172	-2.49927	0.0124449	64.3112	276.909	7	99.6389	1661.45	0	0.000405228	(1,10]	6	(1,10]	0.000499413	FALSE
mv312a_3	mv312a	most recent contraceptive method	[3]injections	m	-1.67484	2.01643	-0.830595	0.406202	24.1952	153.643	6	99.3491	768.215	8.69103e-164	0.000402485	(1,10]	6	(1,10]	0.187339	FALSE
mv784o_0	mv784o	place for hiv test: other	[0]no	m	6.09909	1.9631	3.10686	0.00189085	22.5398	101.821	6	99.0179	509.104	8.64943e-108	0.00039256	(1,10]	6	(1,10]	445.451	FALSE
sh03_06_11	sh03_06	relationship to head	[11]niece or nephew	m	-3.58157	2.88408	-1.24184	0.214296	57.7794	198.889	7	99.4972	1193.33	1.32767e-254	0.000379946	(1,10]	6	(1,10]	0.0278321	FALSE
hb13_2_6	hb13_2	na - result of measurement - height/weight	[6]other	m	-5.60104	2.47469	-2.26333	0.0236153	48.4459	113.719	8	99.1206	796.03	1.33415e-167	0.000341055	(1,10]	6	(1,10]	0.00369401	FALSE
v630c_0	v630c	discussed fp with father	[0]no	m	8.07019	1.8611	4.33625	1.44935e-05	20.3324	86.1402	6	98.8391	430.701	7.13808e-91	0.000338239	(1,10]	6	(1,10]	3197.71	FALSE
mv312a_6	mv312a	most recent contraceptive method	[6]female sterilization	m	-5.66105	2.98331	-1.89757	0.0577526	52.8169	185.378	6	99.4606	926.89	4.02848e-198	0.000335753	(1,10]	6	(1,10]	0.00347887	FALSE
sh118f_0	sh118f	canoe/fishing nets	[0]no	m	5.33072	3.01628	1.76732	0.0771754	63.3097	280.236	7	99.6432	1681.42	0	0.000314375	(1,10]	6	(1,10]	206.587	FALSE
mv312a_10	mv312a	most recent contraceptive method	[10]other	m	-11.8963	0.476611	-24.9601	1.65971e-137	1.04653	5.88908	6	83.0194	29.4454	1.89588e-05	0.000298967	(1,10]	6	(1,10]	6.81589e-06	FALSE
mv312a_9	mv312a	most recent contraceptive method	[9]withdrawal	m	-4.21433	2.74265	-1.53659	0.124394	44.5903	200.157	6	99.5004	1000.79	4.05988e-214	0.000290733	(1,10]	6	(1,10]	0.0147823	FALSE
v131_10	v131	ethnicity	[10]bissa	m	0.0206467	0.264438	0.0780777	0.937766	0.107895	1.28972	7	22.464	7.73834	0.257907	0.000276475	(1,10]	6	(1,10]	1.02086	FALSE
sh03_04_11	sh03_04	relationship to head	[11]niece or nephew	m	-0.0165913	0.356171	-0.0465824	0.962846	0.203524	1.30078	7	23.1229	7.80466	0.252766	0.000272632	(1,10]	6	(1,10]	0.983546	FALSE
v150_106	v150	relationship to household head	[8]brother	m	-9.47136	1.16613	-8.12207	4.58289e-16	7.74403	62.2546	6	98.3937	311.273	3.77216e-65	0.000266066	(1,10]	6	(1,10]	7.70264e-05	FALSE
v150_107	v150	relationship to household head	[10]adopted/foster child	m	-6.77782	1.90459	-3.55867	0.000372742	21.3076	128.147	6	99.2196	640.737	3.18073e-136	0.000234025	(1,10]	6	(1,10]	0.00113876	FALSE
mv716_3	mv716	occupation	[3]student	m	-4.95051	2.07388	-2.38707	0.0169831	25.1952	68.3776	6	98.5375	341.888	9.75821e-72	0.000177539	(1,10]	6	(1,10]	0.00707982	FALSE
ha68_01_4	ha68_01	woman's highest educational level (questionnaire configuration)	[4]supÈrieur	m	-7.93053	3.12718	-2.536	0.0112126	68.0721	524.405	7	99.8093	3146.43	0	0.000174754	(1,10]	6	(1,10]	0.000359596	FALSE
v762ah_0	v762ah	na - source for condoms: public cs	[0]no	m	3.02908	1.4673	2.06439	0.0389804	17.1135	384.243	8	99.7397	2689.7	0	0.000164661	(1,10]	6	(1,10]	20.6782	FALSE
v312_20	v312	current contraceptive method	[0]not using	m	-5.90905	3.22897	-1.83001	0.0672486	62.0032	274.646	6	99.6359	1373.23	8.68787e-295	0.000129805	(1,10]	6	(1,10]	0.00271477	FALSE
v630b_0	v630b	discussed fp with mother	[0]no	m	4.30446	2.93215	1.46802	0.142099	50.8714	95.4337	6	98.9522	477.169	6.7559e-101	0.000127635	(1,10]	6	(1,10]	74.0291	FALSE
hml12_03_2	hml12_03	type of mosquito bed net(s) person slept under last night	[2]both treated (itn) and untreated nets	m	-8.57015	1.48751	-5.76142	8.34078e-09	16.93	26.7394	8	96.2602	187.176	5.93522e-37	0.000109325	(1,10]	6	(1,10]	0.000189684	FALSE
v716_12	v716	respondent's occupation	[12]high level management / administration in health sector	m	-7.5066	2.58203	-2.90725	0.0036462	39.6814	171.168	6	99.4158	855.838	9.59399e-183	0.00010034	(1,10]	6	(1,10]	0.000549446	FALSE
mv312a_98	mv312a	most recent contraceptive method	[98]don't know	m	0.0821199	0.249067	0.32971	0.741619	0	1	6	0	3.08154	0.687417	9.31121e-05	(1,10]	6	(1,10]	1.08559	FALSE
hb65_02_3	hb65_02	result of man's individual interview	[3]postponed	m	-10.469	0.499921	-20.9414	2.24843e-97	0.606493	1.69685	6	41.0674	8.48427	0.131489	8.19141e-05	(1,10]	6	(1,10]	2.84025e-05	FALSE
hml12_2	hml12	type of mosquito bed net(s) person slept under last night	[2]both treated (itn) and untreated nets	m	-5.53487	3.62024	-1.52887	0.126297	77.6977	86.7394	6	98.8471	433.697	1.61251e-91	7.36932e-05	(1,10]	6	(1,10]	0.00394672	FALSE
v762bp_0	v762bp	source for female condoms: other medical private	[0]no	m	2.86413	1.23099	2.32669	0.0199817	11.7765	79.1675	8	98.7369	554.173	1.78561e-115	7.12602e-05	(1,10]	6	(1,10]	17.5338	FALSE
ho101_01_0	ho101_01	free medical support last 12 months	[0]no	m	-0.96072	0.658258	-1.45949	0.144431	1.80582	11.3342	5	91.1772	45.3369	3.38361e-09	0.00731464	(1,10]	5	(1,10]	0.382617	FALSE
hc7_03	hc7_03	weight/age percentile	NA	m	6.65749e-05	0.000107708	0.618107	0.536505	3.38455e-08	2.64513	6	62.1947	13.2256	0.0213535	0.00605004	(1,10]	5	(1,10]	1.00007	FALSE
ho101_02_0	ho101_02	free medical support last 12 months	[0]no	m	2.04027	2.43973	0.836268	0.403004	29.4422	128.45	5	99.2215	513.802	6.93082e-110	0.00560559	(1,10]	5	(1,10]	7.6927	FALSE
ha1_04	ha1_04	women's age in years	NA	m	-0.0618023	0.0344203	-1.79552	0.0725709	0.00321407	2.14189	6	53.3122	10.7094	0.0574553	0.00534366	(1,10]	5	(1,10]	0.940069	FALSE
hc10_03	hc10_03	weight/height percentile	NA	m	6.57213e-05	8.45511e-05	0.777297	0.436984	1.3704e-08	1.54843	6	35.4186	7.74216	0.17103	0.00500318	(1,10]	5	(1,10]	1.00007	FALSE
hml16_13	hml16_13	corrected age from individual file	NA	m	-0.00445362	0.0164073	-0.271441	0.786052	0.000419964	1.38805	6	27.9564	6.94024	0.225123	0.00426805	(1,10]	5	(1,10]	0.995556	FALSE
hv107_10	hv107_10	highest year of education	NA	m	0.0982858	0.0688006	1.42856	0.153131	0.00878823	1.47132	6	32.0339	7.35661	0.195441	0.0038291	(1,10]	5	(1,10]	1.10328	FALSE
hv132_06_8	hv132_06	father has been very sick for 3+ months last year	[8]dk	m	-5.99921	3.97389	-1.50966	0.131131	78.6546	348.473	5	99.713	1393.89	1.45948e-300	0.00368479	(1,10]	5	(1,10]	0.00248071	FALSE
hv103_13_0	hv103_13	slept last night	[0]no	m	-5.35119	2.83042	-1.8906	0.0586784	63.0431	67.784	8	98.5247	474.488	2.43878e-98	0.00366913	(1,10]	5	(1,10]	0.00474253	FALSE
hv117_13_0	hv117_13	eligibility for female interview	[0]not eligible	m	8.15296	2.60028	3.13541	0.00171612	53.198	95.3542	8	98.9513	667.48	7.06076e-140	0.00359461	(1,10]	5	(1,10]	3473.66	FALSE
hv120_13_0	hv120_13	children eligibility for height/weight and hemoglobin	[0]not eligible	m	-0.442901	0.382073	-1.1592	0.246373	0.238676	1.3118	7	23.7686	7.87077	0.247725	0.00358787	(1,10]	5	(1,10]	0.642171	FALSE
hv101_13_3	hv101_13	relationship to head	[3]son/daughter	m	-2.44886	3.13529	-0.781064	0.434765	77.6524	107.962	8	99.0737	755.732	6.59832e-159	0.0035602	(1,10]	5	(1,10]	0.0863922	FALSE
hv101_13_12	hv101_13	relationship to head	[12]not related	m	-4.76102	3.07509	-1.54826	0.121561	74.8534	108.533	8	99.0786	759.731	9.05285e-160	0.00344227	(1,10]	5	(1,10]	0.00855687	FALSE
hv118_13_0	hv118_13	eligibility for male interview	[0]not eligible	m	6.37858	3.23288	1.97303	0.0484919	82.8293	142.958	8	99.3005	1000.71	8.46654e-212	0.00320494	(1,10]	5	(1,10]	589.091	FALSE
hv113_12_0	hv113_12	father alive	[0]no	m	-7.42706	2.73635	-2.71422	0.00664323	59.3055	124.081	8	99.1941	868.564	2.94557e-183	0.0030721	(1,10]	5	(1,10]	0.000594932	FALSE
hml17_13_0	hml17_13	flag for age from individual file	[0]no data from individual file	m	-2.68283	3.99081	-0.672252	0.501423	94.6822	143.793	6	99.3046	718.964	3.89538e-153	0.00305647	(1,10]	5	(1,10]	0.0683693	FALSE
hv106_13_0	hv106_13	highest educational level attained	[0]no education, preschool	m	4.31482	3.22677	1.33719	0.18116	82.4555	129.73	8	99.2292	908.11	8.51078e-192	0.00276018	(1,10]	5	(1,10]	74.7999	FALSE
hv101_13_5	hv101_13	relationship to head	[5]grandchild	m	-3.70081	3.13698	-1.17974	0.238105	78.0027	139.084	8	99.281	973.586	6.12917e-206	0.00270078	(1,10]	5	(1,10]	0.0247035	FALSE
hv101_13_10	hv101_13	relationship to head	[10]other relative	m	-5.7687	3.38728	-1.70305	0.0885591	91.1912	221.489	8	99.5485	1550.42	0	0.00228238	(1,10]	5	(1,10]	0.00312381	FALSE
hv104_13_1	hv104_13	sex of household member	[1]male	m	-2.47377	2.81296	-0.879417	0.379175	62.5302	97.724	8	98.9767	684.068	1.87659e-143	0.00226763	(1,10]	5	(1,10]	0.0842668	FALSE
hv101_13_8	hv101_13	relationship to head	[8]brother/sister	m	-8.46739	2.59984	-3.25689	0.00112641	53.298	83.0777	8	98.7963	581.544	2.29331e-121	0.00224587	(1,10]	5	(1,10]	0.000210213	FALSE
hv115_5	hv115	current marital status	[5]not living together	m	1.01978	0.121309	8.40645	4.22612e-17	0	1	7	0	2.40572	0.878866	0.00186353	(1,10]	5	(1,10]	2.77257	TRUE
hc68_03_2	hc68_03	mother's highest educational level (for preliminary and final report)	[2]secondary	m	-15.1351	0.265854	-56.9303	0	0	1	5	0	2.69116	0.610762	0.00171991	(1,10]	5	(1,10]	2.67234e-07	TRUE
ho102_01_0	ho102_01	free emotional support last 12 months	[0]no	m	-0.345923	0.148946	-2.32247	0.0202076	0	1	5	0	1.43626	0.837869	0.00146696	(1,10]	5	(1,10]	0.707567	FALSE
mv312b_98	mv312b	contraceptive method with other woman	[98]don't know	m	-4.44518	3.16979	-1.40236	0.160808	49.6971	182.686	5	99.4526	730.745	7.66575e-157	0.00139508	(1,10]	5	(1,10]	0.011735	FALSE
hv101_13_2	hv101_13	relationship to head	[2]wife or husband	m	-8.01795	2.44318	-3.28176	0.00103161	46.9566	72.9564	8	98.6293	510.695	4.02333e-106	0.00138842	(1,10]	5	(1,10]	0.000329495	FALSE
ho104_01_0	ho104_01	free material support last 12 months	[0]no	m	-0.050147	0.212329	-0.236176	0.813296	0.0947382	2.00398	5	50.0994	8.01593	0.0909962	0.00132486	(1,10]	5	(1,10]	0.95109	FALSE
hv115_04_5	hv115_04	current marital status	[5]not living together	m	-4.84235	2.88546	-1.67819	0.0933096	57.7286	174.007	7	99.4253	1044.04	2.66227e-222	0.00123868	(1,10]	5	(1,10]	0.0078885	FALSE
hv101_13_4	hv101_13	relationship to head	[4]son/daughter-in-law	m	-14.4328	0.233468	-61.8193	0	0	1	8	0	3.99772	0.78004	0.00117141	(1,10]	5	(1,10]	5.39387e-07	TRUE
v851f_0	v851f	na - most married men only have sex with their wives	[0]no	m	0.232833	0.103648	2.24639	0.0246793	0.0134252	1.35014	5	25.9334	5.40055	0.248611	0.00113613	(1,10]	5	(1,10]	1.26217	FALSE
mv312b_0	mv312b	contraceptive method with other woman	[0]not using	m	-0.358537	0.134329	-2.6691	0.00760544	0	1	5	0	3.16411	0.530748	0.00110372	(1,10]	5	(1,10]	0.698698	FALSE
v851g_0	v851g	na - young women should wait for sex until marriage	[0]no	m	0.000457663	0.235846	0.00194052	0.998452	0.155196	2.91638	5	65.7109	11.6655	0.0200199	0.00104489	(1,10]	5	(1,10]	1.00046	FALSE
mv784r_0	mv784r	place for aids test: club deportivo 20-30	[0]no	m	1.81095	2.2853	0.792434	0.428108	25.8545	135.443	5	99.2617	541.77	6.17267e-116	0.00103285	(1,10]	5	(1,10]	6.11627	FALSE
sh28a_4	sh28a	level of education last year	[4]higher	m	-6.25932	2.66241	-2.351	0.0187232	41.9362	202.864	6	99.5071	1014.32	4.77267e-217	0.00102758	(1,10]	5	(1,10]	0.00191255	FALSE
g100_0	g100	ever heard of female circumcision	[0]no	m	-3.32418	3.6243	-0.917193	0.359042	65.3917	400.986	5	99.7506	1603.94	0	0.000993	(1,10]	5	(1,10]	0.036002	FALSE
hc68_03_0	hc68_03	mother's highest educational level (for preliminary and final report)	[0]no education	m	6.61465	4.02281	1.64429	0.100117	80.0597	126.685	5	99.2106	506.742	2.33273e-108	0.000969661	(1,10]	5	(1,10]	745.947	FALSE
hc1_3	hc1_3	child's age in months	NA	m	-0.00957419	0.00722273	-1.32556	0.184984	0	1	6	0	4.07581	0.538554	0.000960809	(1,10]	5	(1,10]	0.990472	FALSE
v829_28	v829	place were last hiv test was taken	[28]private mobile clinic	m	-6.60873	3.121	-2.11751	0.034217	58.1715	314.303	6	99.6818	1571.52	0	0.000929116	(1,10]	5	(1,10]	0.00134855	FALSE
mv762bc_0	mv762bc	source for female condoms: government health post/chps	[0]no	m	2.53651	3.40622	0.744668	0.456472	57.8216	675.316	5	99.8519	2701.27	0	0.000914561	(1,10]	5	(1,10]	12.6355	FALSE
v851a_0	v851a	na - young men should wait for sex until marriage	[0]no	m	0.120262	0.204987	0.586681	0.557418	0.111872	2.6185	5	61.8103	10.474	0.0331568	0.00086145	(1,10]	5	(1,10]	1.12779	FALSE
sh110d_0	sh110d	has iron	[0]no	m	-0.164066	0.340051	-0.482476	0.629468	0.376436	3.78485	5	73.5789	15.1394	0.00442067	0.000821306	(1,10]	5	(1,10]	0.848686	FALSE
mv312b_5	mv312b	contraceptive method with other woman	[5]condom	m	0.305992	0.176448	1.73417	0.0828876	0.0248287	1.17865	5	15.1574	4.71461	0.317853	0.000812941	(1,10]	5	(1,10]	1.35797	FALSE
v532_0	v532	flag for v531	[0]no flag	m	-0.494846	0.151738	-3.2612	0.00110943	0.0409196	1.45512	6	31.2774	7.27562	0.200936	0.000799766	(1,10]	5	(1,10]	0.609665	FALSE
hv115_05_5	hv115_05	current marital status	[5]not living together	m	-3.52691	2.72937	-1.29221	0.196285	51.613	132.95	7	99.2478	797.7	4.83634e-169	0.000780463	(1,10]	5	(1,10]	0.0293957	FALSE
hv138_05_0	hv138_05	member has a pair of shoes -na	[0]	m	-0.198696	0.0984326	-2.0186	0.0435287	0	1	5	0	2.02136	0.73183	0.000762782	(1,10]	5	(1,10]	0.819799	FALSE
v630g_0	v630g	discussed fp with mother-in-law	[0]no	m	6.3926	2.13832	2.98955	0.00279391	22.1813	61.0152	5	98.3611	244.061	1.23842e-51	0.000760185	(1,10]	5	(1,10]	597.405	FALSE
v630h_0	v630h	discussed fp with friends/nbrs	[0]no	m	-0.161168	0.111048	-1.45134	0.146685	0.00884394	1.16224	5	13.9595	4.64897	0.325247	0.000757353	(1,10]	5	(1,10]	0.851149	FALSE
hml7_1_18	hml7_1	brand of net	[18]serena	m	-3.32115	3.53765	-0.938801	0.347833	62.1733	317.864	5	99.6854	1271.46	5.14018e-274	0.000701065	(1,10]	5	(1,10]	0.0361113	FALSE
mv784p_0	mv784p	place for hiv test: other private medical	[0]no	m	0.881792	0.924515	0.95379	0.34019	3.77763	15.9735	5	93.7396	63.8941	4.3993e-13	0.000683137	(1,10]	5	(1,10]	2.41522	FALSE
hb64_3_3	hb64_3	consent for additional tests	[3]respondent refused	m	-7.9812	3.17944	-2.51026	0.0120644	59.9287	101.73	6	99.017	508.65	1.08423e-107	0.000681347	(1,10]	5	(1,10]	0.000341828	FALSE
hv106_10_8	hv106_10	highest educational level attained	[8]don't know	m	-12.6762	0.414593	-30.5751	2.6215e-205	0	1	5	0	1.84353	0.76451	0.000675812	(1,10]	5	(1,10]	3.12451e-06	FALSE
hv109_10_8	hv109_10	educational attainment	[8]don't know	m	-12.6762	0.414593	-30.5751	2.6215e-205	0	1	5	0	1.84353	0.76451	0.000675812	(1,10]	5	(1,10]	3.12451e-06	FALSE
hv033	hv033	ultimate area selection pro-na	NA	m	1.63963e-06	1.49947e-06	1.09347	0.274186	5.00524e-12	2.28485	5	56.2335	9.13941	0.0577078	0.000665157	(1,10]	5	(1,10]	1	FALSE
hb52_2_2	hb52_2	na - read consent statement - hemoglobin	[2]parent/other responsible refused	m	-7.62393	2.49518	-3.05546	0.00224718	36.6923	72.84	6	98.6271	364.2	1.53235e-76	0.000635132	(1,10]	5	(1,10]	0.000488619	FALSE
mv312a_8	mv312a	most recent contraceptive method	[8]periodic abstinence	m	-2.84787	2.87986	-0.988893	0.322715	41.1783	200.474	5	99.5012	801.895	2.98507e-172	0.000604231	(1,10]	5	(1,10]	0.0579674	FALSE
v536_3	v536	recent sexual activity	[3]not active in last 4 weeks - not postpartum abstinence	m	0.132227	0.0682541	1.93728	0.0527109	0.00427035	1.14783	7	12.8787	6.88695	0.331429	0.000544614	(1,10]	5	(1,10]	1.14137	FALSE
mv312a_2	mv312a	most recent contraceptive method	[2]iud	m	-1.38205	4.68596	-0.294933	0.768045	108.77	157.434	5	99.3648	629.735	5.67985e-135	0.000539253	(1,10]	5	(1,10]	0.251064	FALSE
hc15_02_0	hc15_02	height: lying or standing	[0]not measured	m	-7.91891	2.64353	-2.99558	0.00273926	34.4982	131.631	5	99.2403	526.524	1.22694e-112	0.000529897	(1,10]	5	(1,10]	0.0003638	FALSE
strans_0	strans	interpreter used	[0]no	m	3.80428	2.77554	1.37065	0.170485	53.5833	277.088	7	99.6391	1662.53	0	0.000519956	(1,10]	5	(1,10]	44.893	FALSE
sh110b_0	sh110b	has chain saw	[0]no	m	0.0454717	0.152475	0.298224	0.765532	0.0503096	1.97798	5	49.4433	7.91192	0.0948587	0.000498285	(1,10]	5	(1,10]	1.04652	FALSE
idxchl_01	idxchl_01	index to household schedule	NA	m	-0.0705752	0.0385093	-1.83268	0.06685	0	1	5	0	2.73612	0.602908	0.000470354	(1,10]	5	(1,10]	0.931858	FALSE
mv312b_9	mv312b	contraceptive method with other woman	[9]withdrawal	m	-9.39681	1.78445	-5.26595	1.39468e-07	15.3746	39.191	5	97.4484	156.764	7.22515e-33	0.000419074	(1,10]	5	(1,10]	8.29885e-05	FALSE
g119_1	g119	female circumcision: continue or be stopped	[1]continued	m	-2.94426	3.57655	-0.823211	0.410388	63.8361	611.748	5	99.8365	2446.99	0	0.000414199	(1,10]	5	(1,10]	0.0526411	FALSE
v323a_98	v323a	brand of condom used	[98]don't know	m	-0.0180632	0.123536	-0.146218	0.88375	0	1	5	0	1.99677	0.736354	0.000388129	(1,10]	5	(1,10]	0.982099	FALSE
v851k_0	v851k	na - married women should only have sex with their husbands	[0]no	m	-0.242805	0.193738	-1.25326	0.21011	0	1	5	0	1.93306	0.74807	0.000344676	(1,10]	5	(1,10]	0.784424	FALSE
v150_108	v150	relationship to household head	[11]not related	m	-2.54625	3.69922	-0.68832	0.491251	67.7747	169.764	5	99.4109	679.055	1.19492e-145	0.000342827	(1,10]	5	(1,10]	0.0783752	FALSE
v762bv_0	v762bv	source for female condoms: friends/relatives	[0]no	m	2.69436	1.56625	1.72026	0.0853851	16.7016	130.893	7	99.236	785.359	2.24294e-166	0.000342521	(1,10]	5	(1,10]	14.796	FALSE
hv115_01_5	hv115_01	current marital status	[5]not living together	m	0.388405	0.135721	2.8618	0.00421244	0	1	7	0	1.60526	0.952199	0.000336937	(1,10]	5	(1,10]	1.47463	FALSE
ho106_01_0	ho106_01	free social support last 12 months	[0]no	m	5.03829	2.54595	1.97894	0.0478224	32.1567	192.754	5	99.4812	771.014	1.45732e-165	0.000334334	(1,10]	5	(1,10]	154.206	FALSE
v851e_0	v851e	na - married men should only have sex with their wives	[0]no	m	0.0797475	0.174785	0.456261	0.648202	0.0304894	1.23987	5	19.3462	4.95947	0.291482	0.000321213	(1,10]	5	(1,10]	1.08301	FALSE
mv312a_11	mv312a	most recent contraceptive method	[11]norplant	m	-6.67485	2.90964	-2.29404	0.0217881	41.5153	59.4879	5	98.319	237.952	2.56164e-50	0.00031073	(1,10]	5	(1,10]	0.00126227	FALSE
hv115_02_5	hv115_02	current marital status	[5]not living together	m	-3.38726	2.80604	-1.20713	0.227382	54.8337	304.006	7	99.6711	1824.03	0	0.000309283	(1,10]	5	(1,10]	0.0338013	FALSE
hc15_01_0	hc15_01	height: lying or standing	[0]not measured	m	-8.11504	2.08118	-3.89926	9.64887e-05	21.1618	94.9272	5	98.9466	379.709	6.72967e-81	0.000305541	(1,10]	5	(1,10]	0.000299008	FALSE
ha35_01_1	ha35_01	smoking	[1]yes	m	-1.99711	2.74973	-0.726293	0.467659	37.2797	89.7866	5	98.8862	359.146	1.85788e-76	0.000293497	(1,10]	5	(1,10]	0.135727	FALSE
hv115_03_5	hv115_03	current marital status	[5]not living together	m	-3.80988	2.95506	-1.28927	0.197304	60.8821	380.961	7	99.7375	2285.76	0	0.00028465	(1,10]	5	(1,10]	0.0221508	FALSE
hb64_2_2	hb64_2	consent for additional tests	[2]parent/other responsible refused	m	-7.88553	2.51174	-3.13947	0.00169255	37.2915	84.8534	6	98.8215	424.267	1.74149e-89	0.000278845	(1,10]	5	(1,10]	0.000376147	FALSE
hv240_0	hv240	na - household has a chimney, hood or neither	[0]neither chimney or hood	m	2.49471	3.28169	0.760191	0.447141	53.6477	328.608	5	99.6957	1314.43	2.47014e-283	0.000276231	(1,10]	5	(1,10]	12.1183	FALSE
hb61_1_2	hb61_1	read consent statement - hiv	[2]parent/other responsible refused	m	-4.22717	2.70685	-1.56166	0.118369	42.4475	31.5105	6	96.8264	157.552	3.28974e-32	0.000276048	(1,10]	5	(1,10]	0.0145936	FALSE
ha64_2_2	ha64_2	consent for additional tests	[2]parent/other responsible refused	m	-12.0688	0.272839	-44.2341	0	0.00239415	1.00498	6	0.495563	5.0249	0.412849	0.000247432	(1,10]	5	(1,10]	5.73574e-06	FALSE
hc15_03_0	hc15_03	height: lying or standing	[0]not measured	m	-13.7601	0.374132	-36.7788	4.03447e-296	0.247593	1.55479	5	35.6826	6.21916	0.183368	0.000242527	(1,10]	5	(1,10]	1.05696e-06	FALSE
mv762ae_0	mv762ae	source for condoms: other	[0]no	m	1.79798	1.38234	1.30068	0.193369	9.05888	25.033	5	96.0053	100.132	9.22076e-21	0.000216426	(1,10]	5	(1,10]	6.03744	FALSE
mv784m_0	mv784m	place for hiv test: mobile clinic	[0]no	m	9.90353	1.25922	7.86478	3.69736e-15	7.57439	32.2467	5	96.8989	128.987	6.41355e-27	0.000208638	(1,10]	5	(1,10]	20000.8	FALSE
hv201_34	hv201	source of drinking water	[34]open well in dwelling	m	-2.32221	1.78033	-1.30437	0.192107	15.5593	101.66	5	99.0163	406.64	1.02245e-86	0.000179478	(1,10]	5	(1,10]	0.0980565	FALSE
sh118g_0	sh118g	owns tractor	[0]no	m	7.06591	3.36792	2.098	0.0359048	56.3026	272.181	5	99.6326	1088.72	2.10583e-234	0.000173391	(1,10]	5	(1,10]	1171.35	FALSE
mv762ah_0	mv762ah	source for condoms: inps / cmie	[0]no	m	1.68415	0.725486	2.3214	0.020265	2.22724	21.8246	5	95.418	87.2982	4.93448e-18	0.000122368	(1,10]	5	(1,10]	5.38785	FALSE
ho106_02_0	ho106_02	free social support last 12 months	[0]no	m	4.93816	2.56309	1.92664	0.054024	32.4796	122.059	5	99.1807	488.235	2.34744e-104	9.62471e-05	(1,10]	5	(1,10]	139.514	FALSE
sh123a_1	sh123a	household had no access to food at any time in last four weeks	[1]yes	m	-0.13036	0.146403	-0.890418	0.373241	0	1	5	0	0.560267	0.967375	6.01218e-05	(1,10]	5	(1,10]	0.877779	FALSE
hv215_37	hv215	main roof material	[37]shingles	m	-5.62177	2.14547	-2.62029	0.00878542	31.1601	42.1601	7	97.6281	252.961	9.55374e-52	4.85895e-05	(1,10]	5	(1,10]	0.00361823	FALSE
hv117_14_0	hv117_14	eligibility for female interview	[0]not eligible	m	2.71937	4.50562	0.603551	0.546142	100.316	103.459	5	99.0334	413.837	2.84636e-88	0.00921221	(1,10]	4	(1,10]	15.1708	FALSE
ha54_04_0	ha54_04	currently pregnant	[0]no/don't know	m	5.1123	4.30579	1.18731	0.235106	91.8304	126.17	5	99.2074	504.681	6.51001e-108	0.00772602	(1,10]	4	(1,10]	166.051	FALSE
mv3b15i_0	mv3b15i	problems with condom: inconvenient to use/messy	[0]no	m	-0.788798	0.704526	-1.11962	0.262878	1.45503	4.06199	4	75.3815	12.186	0.00677252	0.00746561	(1,10]	4	(1,10]	0.45439	FALSE
hv125_13_0	hv125_13	member attended school during previous school year	[0]no	m	12.1875	2.36844	5.14579	2.66401e-07	21.9108	74.6051	4	98.6596	223.815	3.0058e-48	0.00731941	(1,10]	4	(1,10]	196314	TRUE
hv101_14_2	hv101_14	relationship to head	[2]wife or husband	m	-6.83007	3.98879	-1.71231	0.0868387	78.6624	103.041	5	99.0295	412.162	6.55003e-88	0.00699592	(1,10]	4	(1,10]	0.00108078	FALSE
hv126_13_1	hv126_13	educational level during previous school year	[1]primary	m	-11.4376	2.43194	-4.70307	2.56277e-06	23.1573	79.3044	4	98.739	237.913	2.6899e-51	0.00627838	(1,10]	4	(1,10]	1.07827e-05	FALSE
v482b_0	v482b	primary caregiver of children under age 18	[0]no	m	-0.611712	0.0621857	-9.83687	7.8106e-23	0.000281709	1.01221	5	1.20643	4.04885	0.399436	0.00517573	(1,10]	4	(1,10]	0.542421	TRUE
hv109_13_2	hv109_13	educational attainment	[2]complete primary	m	-10.9705	1.88769	-5.81158	6.18874e-09	20.5474	34.0905	6	97.0666	170.452	5.84235e-35	0.00507241	(1,10]	4	(1,10]	1.72025e-05	TRUE
v854b_0	v854b	cumulative concurrent sexual partners	[0]no	m	-0.814205	0.221614	-3.67398	0.000238804	0	1	4	0	1.50211	0.681783	0.00463044	(1,10]	4	(1,10]	0.442991	FALSE
sh21_07_0	sh21_07	receive/received school meals during present school year	[0]no	m	2.50139	3.87884	0.644882	0.519003	74.5758	300.105	5	99.6668	1200.42	1.2911e-258	0.00451682	(1,10]	4	(1,10]	12.1995	FALSE
sm604_0	sm604	child still alive	[0]no	m	0.747945	0.191067	3.91457	9.05661e-05	0.0294211	1.24508	4	19.6839	3.73524	0.291509	0.00443675	(1,10]	4	(1,10]	2.11265	FALSE
hv101_14_3	hv101_14	relationship to head	[3]son/daughter	m	-10.1759	2.77997	-3.66043	0.00025179	37.9797	91.484	5	98.9069	365.936	6.3498e-78	0.00439306	(1,10]	4	(1,10]	3.80775e-05	FALSE
hb50_03	hb50_03	under age 18	NA	m	0.170869	0.327788	0.52128	0.602171	0.273657	3.2907	4	69.6113	9.87211	0.0196852	0.00426183	(1,10]	4	(1,10]	1.18634	FALSE
sh20_03_2	sh20_03	class attend/attended during present school year	[2]class 2	m	-0.352865	0.973172	-0.362592	0.716909	3.18291	6.98432	4	85.6822	20.953	0.000107671	0.00408546	(1,10]	4	(1,10]	0.702672	FALSE
hv113_13_0	hv113_13	father alive	[0]no	m	-11.2903	3.11029	-3.62998	0.000283442	38.0789	74.3463	4	98.6549	223.039	4.42386e-48	0.00350301	(1,10]	4	(1,10]	1.24935e-05	FALSE
mv854a_0	mv854a	concurrent sexual partners	[0]no	m	-0.398574	0.169154	-2.35628	0.0184589	0	1	4	0	2.73068	0.435039	0.00318038	(1,10]	4	(1,10]	0.671277	FALSE
ha57_04_2	ha57_04	anemia level	[2]moderate	m	-6.5237	3.88537	-1.67904	0.093144	74.6101	97.1476	5	98.9706	388.59	8.1161e-83	0.00316997	(1,10]	4	(1,10]	0.00146823	FALSE
hml21_4_0	hml21_4	someone slept under this net last night	[0]no	m	0.307237	0.418224	0.734622	0.46257	0.33885	2.01079	4	50.2682	6.03236	0.110046	0.00296336	(1,10]	4	(1,10]	1.35966	FALSE
v150_20	v150	relationship to household head	[5]granddaughter	m	-4.73298	3.62754	-1.30474	0.191982	65.3903	440.17	5	99.7728	1760.68	0	0.00284365	(1,10]	4	(1,10]	0.00880018	FALSE
mv3b15y_0	mv3b15y	problems with condom: no problem	[0]some problem	m	0.304614	0.193431	1.57479	0.115304	0.0554541	1.59244	4	37.2032	4.77731	0.188849	0.00279961	(1,10]	4	(1,10]	1.3561	FALSE
hv101_14_5	hv101_14	relationship to head	[5]grandchild	m	-6.38154	4.06814	-1.56866	0.116726	81.869	109.404	5	99.086	437.615	2.06659e-93	0.00277014	(1,10]	4	(1,10]	0.00169252	FALSE
mv3b15g_0	mv3b15g	problems with condom: wife/partner objects, does not like	[0]no	m	9.09335	4.12173	2.2062	0.0273703	67.5696	284.724	4	99.6488	854.171	7.71343e-185	0.00271428	(1,10]	4	(1,10]	8895.97	FALSE
sh03_11_3	sh03_11	relationship to head	[3]son/daughter	m	-0.207623	0.421651	-0.492404	0.622434	0.293551	1.70526	4	41.358	5.11579	0.163512	0.00245301	(1,10]	4	(1,10]	0.812513	FALSE
hv133_03_0	hv133_03	mother/father dead or been -na	[0]	m	-0.128774	0.233821	-0.550736	0.581815	0.178097	5.82049	4	82.8193	17.4615	0.000567927	0.00233081	(1,10]	4	(1,10]	0.879173	FALSE
hv126_13_2	hv126_13	educational level during previous school year	[2]secondary	m	-15.1525	0.376924	-40.2003	0	0.167817	1.40846	4	29.0004	4.22538	0.238133	0.00228779	(1,10]	4	(1,10]	2.62641e-07	TRUE
hv101_14_10	hv101_14	relationship to head	[10]other relative	m	-3.63069	3.34176	-1.08646	0.277275	55.063	82.3651	5	98.7859	329.461	4.76368e-70	0.00224906	(1,10]	4	(1,10]	0.0264979	FALSE
hv104_14_1	hv104_14	sex of household member	[1]male	m	0.0749403	0.469228	0.15971	0.87311	0.292067	1.3618	5	26.5678	5.4472	0.24441	0.00219999	(1,10]	4	(1,10]	1.07782	FALSE
v770h_0	v770h	sought sti advice/treatment from: other public	[0]no	m	2.44457	3.55968	0.686738	0.492248	49.5222	56.0614	4	98.2162	168.184	3.13794e-36	0.00217116	(1,10]	4	(1,10]	11.5255	FALSE
hv118_14_0	hv118_14	eligibility for male interview	[0]not eligible	m	6.89052	4.17234	1.65148	0.0986411	86.127	122.289	5	99.1823	489.158	1.48226e-104	0.00216898	(1,10]	4	(1,10]	982.914	FALSE
v767b_99	v767b	relationship with 2nd to most recent sex partner	[4]casual acquaintance	m	-9.35343	2.25166	-4.15401	3.26703e-05	29.6853	47.3459	6	97.8879	236.729	3.85991e-49	0.00212377	(1,10]	4	(1,10]	8.66674e-05	FALSE
sh206_03_1	sh206_03	worked in last 12 months	[1]yes, paid	m	-3.50428	3.45772	-1.01346	0.310838	47.3627	159.368	4	99.3725	478.103	2.65364e-103	0.00209935	(1,10]	4	(1,10]	0.0300685	FALSE
mv3b15d_0	mv3b15d	problems with condom: difficult to put on/take off	[0]no	m	10.1763	2.4556	4.14411	3.41132e-05	23.9253	156.579	4	99.3613	469.738	1.72365e-101	0.00192719	(1,10]	4	(1,10]	26272.6	FALSE
hv101_14_6	hv101_14	relationship to head	[6]parent	m	-10.9614	2.59921	-4.21721	2.47346e-05	33.0928	60.4543	5	98.3459	241.817	3.76785e-51	0.00192498	(1,10]	4	(1,10]	1.73592e-05	FALSE
mv3b15e_0	mv3b15e	problems with condom: spoils the mood	[0]no	m	3.24684	5.20165	0.624195	0.5325	107.755	451.494	4	99.7785	1354.48	2.21818e-293	0.00190789	(1,10]	4	(1,10]	25.709	FALSE
hv101_14_8	hv101_14	relationship to head	[8]brother/sister	m	-7.90983	3.78221	-2.09132	0.0364992	70.7637	105	5	99.0476	420	1.32549e-89	0.00186825	(1,10]	4	(1,10]	0.000367118	FALSE
sh17a_06_5	sh17a_06	highest educational level attained	[5]bachelor	m	-9.5506	3.3711	-2.83309	0.00461009	44.9616	106.928	4	99.0648	320.785	3.15298e-69	0.00182171	(1,10]	4	(1,10]	7.11583e-05	FALSE
chl7_04_0	chl7_04	did domestic household work	[0]no	m	-0.539755	0.423696	-1.27392	0.202692	0.107119	1.16984	4	14.5185	3.50953	0.319528	0.00181411	(1,10]	4	(1,10]	0.582891	FALSE
chl7_03_0	chl7_03	did domestic household work	[0]no	m	0.518115	0.337261	1.53624	0.124479	0.14979	1.49382	4	33.0575	4.48146	0.21395	0.00177843	(1,10]	4	(1,10]	1.67886	FALSE
hc27_3_1	hc27_3	sex	[1]male	m	-0.162607	0.288126	-0.564359	0.57251	0	1	5	0	3.95799	0.411721	0.00174896	(1,10]	4	(1,10]	0.849926	FALSE
v536_11	v536	recent sexual activity	[1]active in last 4 weeks	m	0.571992	0.170854	3.34784	0.000814435	0	1	4	0	2.47195	0.480382	0.00168263	(1,10]	4	(1,10]	1.77179	FALSE
hv133_08_0	hv133_08	mother/father dead or been -na	[0]	m	-0.00169711	0.217876	-0.00778933	0.993785	0.095014	2.05896	4	51.4317	6.17687	0.103315	0.00167902	(1,10]	4	(1,10]	0.998304	FALSE
mv463d_0	mv463d	uses snuff (tumbaco)	[0]no	m	3.06354	4.95099	0.618774	0.536065	97.7033	812.603	4	99.8769	2437.81	0	0.00161842	(1,10]	4	(1,10]	21.4032	FALSE
hml20_13_0	hml20_13	person slept under an llin net	[0]no	m	8.09144	4.72608	1.71208	0.0868814	88.8257	201.496	4	99.5037	604.489	1.072e-130	0.00160648	(1,10]	4	(1,10]	3266.38	FALSE
hv132_04_8	hv132_04	father has been very sick for 3+ months last year	[8]dk	m	0.277695	0.252973	1.09773	0.272324	0.000757491	1.00273	4	0.272277	3.00819	0.390364	0.00151062	(1,10]	4	(1,10]	1.32008	FALSE
v851i_0	v851i	na - unmarried sexually active women should have only one pa	[0]no	m	-0.29945	0.263065	-1.13831	0.254991	0.165253	4.21305	4	76.2642	12.6391	0.00548567	0.00148737	(1,10]	4	(1,10]	0.741226	FALSE
hv133_07_0	hv133_07	mother/father dead or been -na	[0]	m	-0.186578	0.139696	-1.3356	0.18168	0.0147398	1.22644	4	18.4633	3.67933	0.298238	0.00142943	(1,10]	4	(1,10]	0.829794	FALSE
sh111i_0	sh111i	has air conditionner	[0]no	m	-0.17332	0.153321	-1.13044	0.258292	0.0536198	2.86195	4	65.0588	8.58586	0.0353354	0.00142552	(1,10]	4	(1,10]	0.840869	FALSE
hv139_03_0	hv139_03	member has 2+ sets of cloth-na	[0]	m	-0.401	0.169003	-2.37274	0.0176568	0.0179066	1.18087	4	15.3168	3.54262	0.315277	0.00138773	(1,10]	4	(1,10]	0.66965	FALSE
sh33_1	sh33	food cooked on stove or open fire	[1]open fire or stove without chimney / hood	m	-4.56738	3.36137	-1.35879	0.174214	44.9594	205.079	4	99.5124	615.237	5.01318e-133	0.00129903	(1,10]	4	(1,10]	0.0103851	FALSE
hv111_13_0	hv111_13	mother alive	[0]no	m	-14.4555	0.34303	-42.1408	0	0	1	4	0	2.42016	0.489893	0.00128981	(1,10]	4	(1,10]	5.27278e-07	TRUE
chl5_04_0	chl5_04	worked for a family member	[0]no	m	-0.529686	0.360069	-1.47107	0.141273	0	1	4	0	2.00456	0.57146	0.00128104	(1,10]	4	(1,10]	0.58879	FALSE
sm302d_0	sm302d	heard about family planning on a poster or leaflet	[0]no	m	-0.667394	0.167487	-3.98475	6.75508e-05	0	1	4	0	2.72341	0.436263	0.00119715	(1,10]	4	(1,10]	0.513044	FALSE
mv784b_0	mv784b	place for hiv test: government health center	[0]no	m	-0.397926	0.200282	-1.98683	0.0469415	0	1	4	0	1.45431	0.692856	0.00119448	(1,10]	4	(1,10]	0.671711	FALSE
hv133_06_0	hv133_06	mother/father dead or been -na	[0]	m	-0.130414	0.145144	-0.89851	0.368914	0.0271512	1.47676	4	32.2843	4.43029	0.218593	0.00111606	(1,10]	4	(1,10]	0.877732	FALSE
hv132_04_0	hv132_04	father has been very sick for 3+ months last year	[0]no	m	-0.189405	0.298607	-0.634296	0.525888	0.171987	1.97503	4	49.3679	5.9251	0.115312	0.00110705	(1,10]	4	(1,10]	0.827451	FALSE
v759b_0	v759b	acceptable to discuss aids on tv	[0]no	m	-0.346006	0.301844	-1.14631	0.251667	0.100679	1.28859	4	22.3959	3.86578	0.276327	0.00106778	(1,10]	4	(1,10]	0.707508	FALSE
mv3b15c_0	mv3b15c	problems with condom: difficult to dispose of	[0]no	m	6.19185	3.97886	1.55618	0.119664	62.7562	130.55	4	99.234	391.65	1.42472e-84	0.0010594	(1,10]	4	(1,10]	488.748	FALSE
chl7_02_0	chl7_02	did domestic household work	[0]no	m	0.403462	0.321193	1.25614	0.209066	0.250322	2.60247	4	61.5749	7.8074	0.0501645	0.00103258	(1,10]	4	(1,10]	1.497	FALSE
v759a_0	v759a	acceptable to discuss aids on radio	[0]no	m	-0.431328	0.446198	-0.966675	0.333707	0.329725	1.66185	4	39.8261	4.98555	0.172858	0.000977768	(1,10]	4	(1,10]	0.649646	FALSE
mv762ac_0	mv762ac	source for condoms: family planning clinic	[0]no	m	0.152439	0.334929	0.455138	0.64901	0.262541	2.56709	4	61.0454	7.70128	0.0526061	0.000961171	(1,10]	4	(1,10]	1.16467	FALSE
mv762av_0	mv762av	source for condoms: traditional healer	[0]no	m	-0.0383224	0.43363	-0.0883759	0.929578	0.461346	2.97854	4	66.4265	8.93561	0.0301594	0.000960926	(1,10]	4	(1,10]	0.962403	FALSE
hml7_1_17	hml7_1	brand of net	[17]magnet	m	-5.36782	4.01598	-1.33661	0.181348	64.0515	270.866	4	99.6308	812.597	8.02274e-176	0.000960633	(1,10]	4	(1,10]	0.00466428	FALSE
slangq_6	slangq	language of individual questionnaire	[6]other	m	-8.43141	3.13781	-2.68703	0.00720897	48.8342	246.315	5	99.594	985.258	5.58855e-212	0.000956349	(1,10]	4	(1,10]	0.000217914	FALSE
sh10_05_0	sh10_05	mother alive	[0]no	m	-0.142886	0.620424	-0.230303	0.817856	0.972744	2.91853	4	65.7362	8.75559	0.0327233	0.00094906	(1,10]	4	(1,10]	0.866853	FALSE
ho108_01_0	ho108_01	free any support	[0]no	m	3.7435	1.67124	2.23995	0.0250939	11.0625	214.956	4	99.5348	644.869	1.88722e-139	0.000948577	(1,10]	4	(1,10]	42.2456	FALSE
hv139_04_0	hv139_04	member has 2+ sets of cloth-na	[0]	m	-0.1794	0.195989	-0.915355	0.360005	0.0597239	1.65164	4	39.454	4.95491	0.175129	0.000917583	(1,10]	4	(1,10]	0.835772	FALSE
v754cp_10	v754cp	reduce risk of getting hiv: always use condoms during sex	[0]no	m	-0.491146	0.448706	-1.09458	0.273699	0.472379	2.42159	4	58.7047	7.26476	0.0639211	0.000903865	(1,10]	4	(1,10]	0.611925	FALSE
v851b_0	v851b	na - most young men wait for sex until marriage	[0]no	m	0.223939	0.152871	1.46489	0.142952	0.0349043	1.66629	4	39.9866	4.99888	0.171879	0.000900608	(1,10]	4	(1,10]	1.251	FALSE
ho102_01_8	ho102_01	free emotional support last 12 months	[8]dk	m	-5.29511	3.88484	-1.36302	0.172877	59.5707	79.1801	4	98.7371	237.54	3.23887e-51	0.000878909	(1,10]	4	(1,10]	0.00501605	FALSE
mv762bt_0	mv762bt	source for female condoms: church	[0]no	m	4.21007	2.86807	1.46791	0.142128	32.1464	56.6924	4	98.2361	170.077	1.22455e-36	0.000854494	(1,10]	4	(1,10]	67.3609	FALSE
sh10_06_0	sh10_06	mother alive	[0]no	m	-0.0303669	0.728651	-0.0416756	0.966757	1.44053	3.31464	4	69.8308	9.94391	0.019049	0.000835566	(1,10]	4	(1,10]	0.97009	FALSE
hv101_14_11	hv101_14	relationship to head	[11]adopted/foster child	m	-10.6031	2.47771	-4.27941	1.87391e-05	29.8635	47.6504	5	97.9014	190.602	3.9355e-40	0.000820322	(1,10]	4	(1,10]	2.48379e-05	FALSE
v829_109	v829	place were last hiv test was taken	[23]private pharmacy	m	-8.98427	3.07838	-2.91851	0.00351708	37.2813	81.9021	4	98.779	245.706	5.55195e-53	0.000788061	(1,10]	4	(1,10]	0.000125366	FALSE
v305_08_8	v305_08	ever used method	[8]don't know	m	-3.60437	4.76248	-0.756826	0.449154	90.113	206.387	4	99.5155	619.162	7.06681e-134	0.00078	(1,10]	4	(1,10]	0.0272046	FALSE
mv023	mv023	sample domain	NA	m	0.00707974	0.0144225	0.49088	0.623511	0.000561203	3.36916	4	70.319	10.1075	0.0176743	0.00077909	(1,10]	4	(1,10]	1.0071	FALSE
v605_12	v605	desire for more children	[3]wants, unsure timing	m	0.652557	0.41695	1.56507	0.117566	0	1	4	0	2.48998	0.477104	0.000770848	(1,10]	4	(1,10]	1.92045	FALSE
hv129_11_3	hv129_11	school attendance status	[3]repeating	m	-6.84262	3.50811	-1.95051	0.0511148	48.3204	87.6452	4	98.859	262.936	1.04169e-56	0.000764913	(1,10]	4	(1,10]	0.00106731	FALSE
hml13_06	hml13_06	net designation number (hmlidx) for 1st net person slept under last night	NA	m	0.00423035	0.0858538	0.0492739	0.960701	0.0147093	2.03881	4	50.9519	6.11644	0.106081	0.00076074	(1,10]	4	(1,10]	1.00424	FALSE
chl5_03_0	chl5_03	worked for a family member	[0]no	m	0.333264	0.325883	1.02265	0.306473	0	1	4	0	2.12286	0.547302	0.000751365	(1,10]	4	(1,10]	1.39552	FALSE
sh20_04_2	sh20_04	class attend/attended during present school year	[2]class 2	m	-0.0890281	0.330981	-0.268983	0.787943	0.0285503	1.06164	4	5.80602	3.18492	0.363984	0.000740655	(1,10]	4	(1,10]	0.91482	FALSE
v482a_0	v482a	arrange care of biological children under age 18	[0]no	m	-0.065592	0.0953302	-0.688051	0.491421	0.0206368	1.99559	5	49.8894	7.98235	0.092227	0.000709849	(1,10]	4	(1,10]	0.936513	FALSE
v759c_0	v759c	acceptable to discuss aids in newspapers	[0]no	m	-0.339992	0.21517	-1.58011	0.114083	0	1	4	0	2.66199	0.446725	0.000702824	(1,10]	4	(1,10]	0.711776	FALSE
chl8_03	chl8_03	hours spent doing domestic household work	NA	m	0.00458362	0.0190783	0.240253	0.810134	0.000902632	3.87851	4	74.2169	11.6355	0.00874186	0.000682999	(1,10]	4	(1,10]	1.00459	FALSE
sh21_04_0	sh21_04	receive/received school meals during present school year	[0]no	m	0.0239409	0.173712	0.13782	0.890383	0.0196156	1.13029	5	11.5267	4.52114	0.340048	0.000681377	(1,10]	4	(1,10]	1.02423	FALSE
sh59_03_3	sh59_03	consent of women or man	[3]not read	m	-7.39668	3.46119	-2.13703	0.0325953	47.2805	122.525	4	99.1838	367.576	2.3321e-79	0.000677882	(1,10]	4	(1,10]	0.000613285	FALSE
hb13_02_4	hb13_02	na - result of measurement - height/weight	[4]refused	m	0.847518	0.451604	1.87668	0.0605613	0.366967	1.84143	4	45.6944	5.52429	0.137193	0.000666664	(1,10]	4	(1,10]	2.33385	FALSE
mv784l_0	mv784l	place for hiv test: pharmacy	[0]no	m	8.85536	2.62892	3.36845	0.000755933	27.2049	98.6887	4	98.9867	296.066	7.0656e-64	0.000665591	(1,10]	4	(1,10]	7011.87	FALSE
hv133_04_0	hv133_04	mother/father dead or been -na	[0]	m	-0.117862	0.116679	-1.01014	0.312428	0.0199418	1.5819	4	36.785	4.74571	0.191393	0.00065147	(1,10]	4	(1,10]	0.888819	FALSE
chl5_02_0	chl5_02	worked for a family member	[0]no	m	-0.0155567	0.281231	-0.0553165	0.955886	0.118286	1.60691	4	37.7688	4.82073	0.185405	0.000649386	(1,10]	4	(1,10]	0.984564	FALSE
v774a_10	v774a	hiv transmitted during pregnancy	[0]no	m	0.1131	0.229508	0.492792	0.622159	0.0527241	1.33203	4	24.9267	3.9961	0.261886	0.000647708	(1,10]	4	(1,10]	1.11974	FALSE
mv3b15j_0	mv3b15j	problems with condom: condom broke	[0]no	m	-0.15201	0.231269	-0.657286	0.510997	0	1	4	0	2.99813	0.391914	0.000639726	(1,10]	4	(1,10]	0.85898	FALSE
sh15a_01_0	sh15a_01	highest educational level	[0]no education, preschool	m	-2.12517	1.99239	-1.06664	0.286133	15.6845	176.509	4	99.4335	529.526	1.90336e-114	0.000632876	(1,10]	4	(1,10]	0.119413	FALSE
sh106a_0	sh106a	drinking water stored in: open container	[0]no	m	-0.353769	0.107809	-3.28145	0.00103274	0	1	5	0	1.90506	0.753215	0.00062138	(1,10]	4	(1,10]	0.702037	FALSE
sh03_11_6	sh03_11	relationship to head	[6]parent	m	-9.98416	2.41056	-4.14185	3.44514e-05	22.658	54.143	4	98.153	162.429	5.48147e-35	0.000605888	(1,10]	4	(1,10]	4.61247e-05	FALSE
chl1_02_0	chl1_02	worked for someone outside household	[0]no	m	0.0621676	0.336167	0.184931	0.853283	0.0860039	1.21929	4	17.9851	3.65787	0.300856	0.000595742	(1,10]	4	(1,10]	1.06414	FALSE
mv762bp_0	mv762bp	source for female condoms: fp/ppag	[0]no	m	-0.128545	0.231289	-0.555777	0.578363	0.0958667	1.88853	4	47.0488	5.66559	0.129063	0.00056891	(1,10]	4	(1,10]	0.879374	FALSE
v851c_0	v851c	na - unmarried sexually active men should only having sex wi	[0]no	m	-0.0412683	0.0979492	-0.421323	0.673519	0	1	4	0	2.73134	0.434928	0.000561046	(1,10]	4	(1,10]	0.959572	FALSE
hml7_1_23	hml7_1	brand of net	[23]pretreated net : cyfultrine	m	-5.94481	3.82324	-1.55491	0.119967	58.0216	154.929	4	99.3545	464.786	2.03962e-100	0.000556059	(1,10]	4	(1,10]	0.00261941	FALSE
hv133_09_0	hv133_09	mother/father dead or been -na	[0]	m	-0.195465	0.185189	-1.05549	0.291202	0	1	4	0	0.177798	0.981091	0.000545745	(1,10]	4	(1,10]	0.822452	FALSE
ha35_1_0	ha35_1	smoking (cigarettes in last 24 hours)	[0]doesn't smoke	m	-0.049429	0.232975	-0.212164	0.831979	0.0617037	1.34232	4	25.5021	4.02696	0.258567	0.000543622	(1,10]	4	(1,10]	0.951773	FALSE
hb13_02_6	hb13_02	na - result of measurement - height/weight	[6]other	m	0.836002	0.433445	1.92874	0.0537633	0	1	4	0	0.742102	0.863259	0.000531336	(1,10]	4	(1,10]	2.30712	FALSE
hml3_4_0	hml3_4	net observed by interviewer	[0]not seen	m	-0.221859	0.328018	-0.676363	0.49881	0	1	4	0	0.982095	0.805584	0.000530003	(1,10]	4	(1,10]	0.801028	FALSE
v756_10	v756	a healthy looking person can have hiv	[0]no	m	-0.120755	0.289174	-0.417585	0.676251	0.141373	1.74198	4	42.5941	5.22594	0.155981	0.000523864	(1,10]	4	(1,10]	0.886251	FALSE
sh03_11_13	sh03_11	relationship to head	[13]other relative	m	-6.84154	3.88347	-1.76171	0.0781184	59.7471	144.014	4	99.3056	432.041	2.53619e-93	0.000522218	(1,10]	4	(1,10]	0.00106845	FALSE
hb13_03_4	hb13_03	na - result of measurement - height/weight	[4]refused	m	-7.11701	4.46384	-1.59437	0.110854	79.2957	266.683	4	99.625	800.05	4.22029e-173	0.000515236	(1,10]	4	(1,10]	0.000811189	FALSE
ho108_02_0	ho108_02	free any support	[0]no	m	3.64403	2.0603	1.76868	0.0769466	16.8335	190.164	4	99.4741	570.492	2.51166e-123	0.000511545	(1,10]	4	(1,10]	38.2456	FALSE
hb61_2_4	hb61_2	read consent statement - hiv	[4]adult/parent not present	m	-3.27381	4.3554	-0.751667	0.452251	75.4945	430.645	4	99.7678	1291.93	8.28129e-280	0.000504519	(1,10]	4	(1,10]	0.0378619	FALSE
hml17_06_4	hml17_06	flag for age from individual file	[4]year and age - year ignored	m	-13.7118	0.466873	-29.3696	1.34484e-189	0.68349	4.88483	4	79.5285	14.6545	0.00213704	0.00050376	(1,10]	4	(1,10]	1.10923e-06	FALSE
v754jp_10	v754jp	can get hiv from mosquito bites	[0]no	m	0.186377	0.197747	0.9425	0.345937	0.02385	1.16554	4	14.2029	3.49662	0.321201	0.000499634	(1,10]	4	(1,10]	1.20488	FALSE
hml7_4_98	hml7_4	brand of net	[98]dk brand	m	-7.75945	3.69413	-2.10048	0.0356865	53.8444	112.021	4	99.1073	336.062	1.55456e-72	0.000498475	(1,10]	4	(1,10]	0.000426689	FALSE
chl1_03_0	chl1_03	worked for someone outside household	[0]no	m	0.349349	0.41122	0.849543	0.395579	0	1	4	0	2.52377	0.47101	0.00047971	(1,10]	4	(1,10]	1.41814	FALSE
hml13_07	hml13_07	net designation number (hmlidx) for 1st net person slept under last night	NA	m	0.00832518	0.0651811	0.127724	0.898368	0	1	4	0	2.37775	0.497789	0.00047865	(1,10]	4	(1,10]	1.00836	FALSE
chl1_01_0	chl1_01	worked for someone outside household	[0]no	m	-0.187246	0.223583	-0.837479	0.402324	0	1	4	0	2.6471	0.449292	0.000466793	(1,10]	4	(1,10]	0.829239	FALSE
sh110e_0	sh110e	has a boat without motor	[0]no	m	-0.0983609	0.399152	-0.246425	0.805353	0.384764	2.69422	4	62.8835	8.08266	0.0443339	0.000459549	(1,10]	4	(1,10]	0.906322	FALSE
mv762aq_0	mv762aq	source for condoms: health worker (secteur communautaire)	[0]no	m	2.80028	2.31976	1.20714	0.227377	21.1639	155.007	4	99.3549	465.021	1.81338e-100	0.000458693	(1,10]	4	(1,10]	16.4493	FALSE
hc70_03	hc70_03	height/age standard deviation (new who)	NA	m	-5.71669e-05	8.46601e-05	-0.675251	0.499516	0	1	4	0	1.96803	0.579069	0.000456424	(1,10]	4	(1,10]	0.999943	FALSE
hv109_14_2	hv109_14	educational attainment	[2]complete primary	m	-13.8745	0.426132	-32.5593	1.54595e-232	0	1	4	0	0.997303	0.801905	0.000452088	(1,10]	4	(1,10]	9.42672e-07	FALSE
v754dp_10	v754dp	reduce risk of getting hiv: have 1 sex partner only, who has no other partners	[0]no	m	-0.216194	0.314416	-0.687603	0.491703	0.0455626	1.12801	4	11.3484	3.38403	0.336117	0.000450192	(1,10]	4	(1,10]	0.805579	FALSE
hml10_4_0	hml10_4	insecticide-treated net (itn)	[0]no, don't know	m	-4.06624	4.26347	-0.953741	0.340215	72.093	166.614	4	99.3998	499.843	5.16085e-108	0.000448854	(1,10]	4	(1,10]	0.0171417	FALSE
sh17a_04_5	sh17a_04	highest educational level attained	[5]bachelor	m	-2.58065	4.1256	-0.625522	0.531629	67.3341	98.6773	4	98.9866	296.032	7.18715e-64	0.000436244	(1,10]	4	(1,10]	0.0757245	FALSE
mv312c_98	mv312c	contraceptive method with other woman (2)	[98]don't know	m	-7.68731	2.76006	-2.7852	0.00534955	29.7482	48.2286	4	97.9265	144.686	3.68959e-31	0.000435355	(1,10]	4	(1,10]	0.000458612	FALSE
sh110p_0	sh110p	own cassette	[0]no	m	0.194344	0.150121	1.29458	0.195464	0.0260514	1.33438	4	25.0588	4.00314	0.261126	0.000434455	(1,10]	4	(1,10]	1.21451	FALSE
sh21_05_0	sh21_05	receive/received school meals during present school year	[0]no	m	0.0483719	0.176256	0.274442	0.783745	0	1	5	0	2.70031	0.60916	0.000427571	(1,10]	4	(1,10]	1.04956	FALSE
sh17a_03_5	sh17a_03	highest educational level attained	[5]bachelor	m	-3.32066	4.36875	-0.760095	0.447198	75.7542	164.661	4	99.3927	493.983	9.60779e-107	0.000410452	(1,10]	4	(1,10]	0.0361289	FALSE
hml13_02	hml13_02	net designation number (hmlidx) for 1st net person slept under last night	NA	m	0.0859727	0.0495695	1.73439	0.0828492	0	1	4	0	2.80629	0.422466	0.000407138	(1,10]	4	(1,10]	1.08978	FALSE
hml17_03_4	hml17_03	flag for age from individual file	[4]year and age - year ignored	m	-11.0139	1.59866	-6.88944	5.60125e-12	9.86957	63.4275	4	98.4234	190.283	5.30365e-41	0.000395574	(1,10]	4	(1,10]	1.64714e-05	FALSE
hv202_62	hv202	source of non-drinking water	[62]cart with small tank	m	-2.35967	3.76163	-0.627301	0.530462	56.1217	124.405	4	99.1962	373.214	1.40164e-80	0.000393125	(1,10]	4	(1,10]	0.0944511	FALSE
sm613_0	sm613	talked to health provider about mother's health during preg.	[0]no	m	-0.0624376	0.116685	-0.535094	0.592585	0	1	4	0	1.3983	0.705934	0.000388956	(1,10]	4	(1,10]	0.939472	FALSE
hb33_4	hb33	completeness of hb32 information	[4]year and age - year ignored	m	-0.0715962	0.239921	-0.298415	0.765386	0.057901	1.23197	5	18.8292	4.92788	0.294777	0.00038772	(1,10]	4	(1,10]	0.930907	FALSE
v602_12	v602	fertility preference	[3]no more	m	-2.67002	2.27537	-1.17344	0.240618	20.3883	84.55	4	98.8173	253.65	1.0626e-54	0.000384724	(1,10]	4	(1,10]	0.0692506	FALSE
sh111b_1	sh111b	main mode of sewage disposal	[1]by sewers	m	-2.76499	1.43545	-1.92622	0.0540766	8.13409	189.069	4	99.4711	567.208	1.29391e-122	0.000383738	(1,10]	4	(1,10]	0.0629767	FALSE
v536_12	v536	recent sexual activity	[3]not active in last 4 weeks	m	-0.358651	0.206448	-1.73725	0.0823432	0	1	4	0	0.661893	0.882128	0.00037913	(1,10]	4	(1,10]	0.698618	FALSE
sh110q_0	sh110q	own camera	[0]no	m	0.0660957	0.428624	0.154204	0.877449	0.420528	2.57972	4	61.2361	7.73915	0.0517217	0.00037878	(1,10]	4	(1,10]	1.06833	FALSE
v851h_0	v851h	na - most young women wait for sex until marriage	[0]no	m	0.123859	0.0886467	1.39723	0.162346	0	1	4	0	1.61475	0.65605	0.000365179	(1,10]	4	(1,10]	1.13186	FALSE
hml13_03	hml13_03	net designation number (hmlidx) for 1st net person slept under last night	NA	m	0.085144	0.0431359	1.97386	0.048398	0	1	4	0	2.44961	0.484467	0.00036351	(1,10]	4	(1,10]	1.08887	FALSE
mv762bg_0	mv762bg	source for female condoms: gov. health post, outreach	[0]no	m	3.10981	2.24472	1.38539	0.165933	19.876	114.955	4	99.1301	344.864	1.93067e-74	0.000348168	(1,10]	4	(1,10]	22.4167	FALSE
sh10_04_0	sh10_04	mother alive	[0]no	m	-3.87623	5.00963	-0.773757	0.439074	99.9801	347.163	4	99.712	1041.49	1.79846e-225	0.00034163	(1,10]	4	(1,10]	0.0207287	FALSE
mv312a_14	mv312a	most recent contraceptive method	[14]female condom	m	-5.12972	3.7508	-1.36763	0.171427	55.2812	68.1418	4	98.5325	204.425	4.66536e-44	0.000340294	(1,10]	4	(1,10]	0.00591821	FALSE
hml17_04_4	hml17_04	flag for age from individual file	[4]year and age - year ignored	m	-13.1211	0.710862	-18.458	4.49616e-76	1.79923	11.0783	4	90.9733	33.2348	2.87355e-07	0.000327897	(1,10]	4	(1,10]	2.00253e-06	FALSE
hml17_02_4	hml17_02	flag for age from individual file	[4]year and age - year ignored	m	0.226445	0.55792	0.405873	0.684836	0.524707	1.73209	4	42.2662	5.19626	0.157977	0.000306023	(1,10]	4	(1,10]	1.25413	FALSE
v763c_10	v763c	had genital discharge in last 12 months	[0]no	m	-0.5024	7.84699	-0.0640246	0.948951	246.137	2272.62	4	99.956	6817.86	0	0.000305433	(1,10]	4	(1,10]	0.605077	FALSE
ho104_03_0	ho104_03	free material support last 12 months	[0]no	m	7.02551	3.49043	2.01279	0.0441368	48.4311	236.205	4	99.5766	708.616	2.84333e-153	0.000304449	(1,10]	4	(1,10]	1124.96	FALSE
sh21_06_0	sh21_06	receive/received school meals during present school year	[0]no	m	-0.0520693	0.212887	-0.244587	0.806776	0	1	5	0	2.08464	0.720195	0.000287825	(1,10]	4	(1,10]	0.949263	FALSE
hb52_03_2	hb52_03	read consent statement - hemoglobin	[2]parent/other responsible refused	m	-5.10561	4.05378	-1.25947	0.207862	64.6924	69.3031	4	98.5571	207.909	8.24132e-45	0.000280003	(1,10]	4	(1,10]	0.00606266	FALSE
v754wp_11	v754wp	can get hiv by sharing food with person who has aids	[1]yes	m	-0.245456	0.222385	-1.10374	0.269705	0	1	4	0	2.26758	0.51876	0.000271131	(1,10]	4	(1,10]	0.782348	FALSE
hml11_2	hml11_2	number of persons who slept under this net	NA	m	-0.0180799	0.0459222	-0.393708	0.693796	0	1	4	0	1.47861	0.687216	0.000244574	(1,10]	4	(1,10]	0.982083	FALSE
v312_23	v312	current contraceptive method	[3]injections	m	-6.34427	3.96349	-1.60068	0.109448	62.5349	311.554	4	99.679	934.663	2.6808e-202	0.000240365	(1,10]	4	(1,10]	0.00175679	FALSE
mv762at_0	mv762at	source for condoms: church	[0]no	m	4.89067	2.68022	1.82473	0.0680424	35.6246	358.274	5	99.7209	1433.1	0	0.000236969	(1,10]	4	(1,10]	133.043	FALSE
mv716_6	mv716	occupation	[6]too young	m	-4.44714	3.61446	-1.23038	0.218556	51.6714	172.806	4	99.4213	518.418	4.8647e-112	0.000235064	(1,10]	4	(1,10]	0.011712	FALSE
ha65_01_3	ha65_01	result of woman's individual interview	[3]postponed	m	-3.62611	3.95119	-0.917727	0.358762	61.7547	136.933	4	99.2697	410.8	1.01326e-88	0.000230222	(1,10]	4	(1,10]	0.0266195	FALSE
sh03_10_2	sh03_10	relationship to head	[2]wife or husband	m	-7.00333	3.19678	-2.19074	0.0284705	40.2643	97.1974	4	98.9712	291.592	6.56674e-63	0.000228336	(1,10]	4	(1,10]	0.000908853	FALSE
chl5_01_0	chl5_01	worked for a family member	[0]no	m	-0.0660461	0.184487	-0.358	0.720344	0	1	4	0	1.26017	0.738612	0.000221883	(1,10]	4	(1,10]	0.936088	FALSE
hb13_01_6	hb13_01	na - result of measurement - height/weight	[6]other	m	-2.88519	4.1667	-0.692441	0.488661	69.1318	260.533	4	99.6162	781.599	4.23467e-169	0.000220492	(1,10]	4	(1,10]	0.0558442	FALSE
hml17_07_4	hml17_07	flag for age from individual file	[4]year and age - year ignored	m	-10.3463	2.09241	-4.94467	7.62742e-07	16.9586	50.2997	4	98.0119	150.899	1.68589e-32	0.000217691	(1,10]	4	(1,10]	3.21119e-05	FALSE
v312_24	v312	current contraceptive method	[5]condom	m	-7.16221	3.76467	-1.90248	0.0571082	56.0695	138.903	4	99.2801	416.708	5.32102e-90	0.000215311	(1,10]	4	(1,10]	0.00077534	FALSE
mv3b15f_0	mv3b15f	problems with condom: diminishes pleasure	[0]no	m	0.0809195	0.309682	0.261299	0.793862	0	1	4	0	1.10824	0.775085	0.000212683	(1,10]	4	(1,10]	1.08428	FALSE
v312_22	v312	current contraceptive method	[2]iud	m	-6.05155	4.03179	-1.50096	0.133366	64.7619	313.193	4	99.6807	939.578	2.3025e-203	0.000209241	(1,10]	4	(1,10]	0.00235421	FALSE
v480_10	v480	syringe and needle from new, unopened package	[0]no	m	-2.48531	7.21174	-0.344619	0.73038	207.49	515.794	4	99.8061	1547.38	0	0.000186824	(1,10]	4	(1,10]	0.0833001	FALSE
chl7_01_0	chl7_01	did domestic household work	[0]no	m	0.236233	0.186057	1.26968	0.2042	0	1	4	0	0.119151	0.989444	0.000181317	(1,10]	4	(1,10]	1.26647	FALSE
v763b_10	v763b	had genital sore/ulcer in last 12 months	[0]no	m	-3.46737	4.74361	-0.730956	0.464806	89.5414	309.193	4	99.6766	927.58	9.21926e-201	0.000177732	(1,10]	4	(1,10]	0.031199	FALSE
v767a_101	v767a	relationship with most recent sex partner	[2]girlfriend/fiancee	m	-3.43371	3.74406	-0.91711	0.359085	55.9115	422.025	4	99.763	1266.08	3.37717e-274	0.000170424	(1,10]	4	(1,10]	0.032267	FALSE
v101_5	v101	region	[5]cuanza norte	m	-0.0688559	0.207318	-0.332126	0.739794	0.00958505	1.05869	4	5.54376	3.17607	0.365267	0.000169838	(1,10]	4	(1,10]	0.933461	FALSE
hml17_05_4	hml17_05	flag for age from individual file	[4]year and age - year ignored	m	-9.56816	2.49898	-3.82882	0.000128757	24.6597	90.9814	4	98.9009	272.944	7.12006e-59	0.000158009	(1,10]	4	(1,10]	6.99203e-05	FALSE
mv312c_0	mv312c	contraceptive method with other woman (2)	[0]not using	m	3.60667	4.44897	0.810676	0.417552	78.8315	402.136	4	99.7513	1206.41	2.9856e-261	0.000151125	(1,10]	4	(1,10]	36.8432	FALSE
hv138_07_0	hv138_07	member has a pair of shoes -na	[0]	m	-0.0385847	0.14446	-0.267097	0.789394	0	1	4	0	0.558634	0.905833	0.000148167	(1,10]	4	(1,10]	0.96215	FALSE
silang_4	silang	interview language	[4]peul/foulfouldÈ	m	-5.37529	3.76908	-1.42616	0.153823	56.4215	243.018	4	99.5885	729.053	1.05191e-157	0.000146848	(1,10]	4	(1,10]	0.00462956	FALSE
hv205_24	hv205	type of toilet facility	[24]inside yard: latrine to piped public system	m	-5.32079	3.49591	-1.522	0.128008	60.8424	693.343	5	99.8558	2773.37	0	0.000145384	(1,10]	4	(1,10]	0.00488889	FALSE
v312_21	v312	current contraceptive method	[1]pill	m	-5.56491	3.79613	-1.46594	0.142664	57.1023	258.583	4	99.6133	775.748	7.8657e-168	0.000143833	(1,10]	4	(1,10]	0.00382991	FALSE
hb52_01_2	hb52_01	read consent statement - hemoglobin	[2]parent/other responsible refused	m	-6.32995	2.73199	-2.31698	0.020505	28.6659	25.8467	4	96.131	77.5401	1.03416e-16	0.000140736	(1,10]	4	(1,10]	0.00178211	FALSE
hc52_1_3	hc52_1	read consent statement - hemoglobin	[3]not present/other	m	-3.52091	4.13329	-0.851841	0.394302	67.9432	318.233	4	99.6858	954.7	1.20768e-206	0.000135437	(1,10]	4	(1,10]	0.0295725	FALSE
mv474g_0	mv474g	tuberculosis spread by: smoking [cs]	[0]no	m	-0.0675726	0.119163	-0.567059	0.570674	0	1	4	0	1.46792	0.689694	0.000125212	(1,10]	4	(1,10]	0.93466	FALSE
mv463e_0	mv463e	smokes manufactured cigarette	[0]no	m	7.12349	2.39902	2.96933	0.00298453	28.4412	169.736	5	99.4108	678.943	1.26304e-145	0.000108985	(1,10]	4	(1,10]	1240.77	FALSE
hml13_04	hml13_04	net designation number (hmlidx) for 1st net person slept under last night	NA	m	0.0125672	0.0459661	0.273401	0.784545	0	1	4	0	0.829209	0.842469	8.60462e-05	(1,10]	4	(1,10]	1.01265	FALSE
hv133_05_0	hv133_05	mother/father dead or been -na	[0]	m	-0.0366975	0.0919556	-0.399078	0.689835	0	1	4	0	0.594361	0.897722	8.45827e-05	(1,10]	4	(1,10]	0.963968	FALSE
hb65_01_3	hb65_01	result of man's individual interview	[3]postponed	m	-8.04573	4.55333	-1.767	0.0772284	82.2299	194.928	4	99.487	584.784	2.00444e-126	8.33391e-05	(1,10]	4	(1,10]	0.000320467	FALSE
mv762bv_0	mv762bv	source for female condoms: support groups (cs)	[0]no	m	2.60535	2.54285	1.02458	0.305562	25.441	95.6691	4	98.9547	287.007	6.4502e-62	7.25215e-05	(1,10]	4	(1,10]	13.536	FALSE
mv716_999	mv716	occupation	[999]profession non pr√©cis√©e	m	-2.6903	3.9725	-0.67723	0.49826	62.7039	235.028	4	99.5745	705.083	1.65942e-152	6.58285e-05	(1,10]	4	(1,10]	0.0678607	FALSE
mv312a_13	mv312a	most recent contraceptive method	[13]lactational amenorrhea	m	-11.2662	0.282466	-39.8852	0	0	1	4	0	2.18776	0.534364	6.1162e-05	(1,10]	4	(1,10]	1.27981e-05	FALSE
hb66_01_8	hb66_01	man's highest educational level	[8]don't know	m	-10.8165	0.87361	-12.3814	3.29424e-35	2.39304	5.22811	4	80.8726	15.6843	0.00131611	5.90329e-05	(1,10]	4	(1,10]	2.00649e-05	FALSE
v763a_10	v763a	had any sti in last 12 months	[0]no	m	0.134602	0.352178	0.382199	0.702314	0	1	4	0	0.618807	0.892114	4.92537e-05	(1,10]	4	(1,10]	1.14408	FALSE
hb68_01_8	hb68_01	highest educational level (cs for prelimnary & final report)	[8]don't know	m	-10.4742	0.819566	-12.7801	2.11709e-37	2.62725	5.27319	5	81.0361	21.0928	0.000303536	4.79479e-05	(1,10]	4	(1,10]	2.82573e-05	FALSE
hv101_08_9	hv101_08	relationship to head	[9]co-spouse	m	-8.26039	2.03317	-4.06281	4.84848e-05	15.5295	20.0293	4	95.0073	60.0878	5.62965e-13	4.54856e-05	(1,10]	4	(1,10]	0.000258557	FALSE
mv762an_0	mv762an	source for condoms: other	[0]no	m	0.0493191	0.289708	0.170237	0.864824	0	1	4	0	2.96892	0.396441	4.25163e-05	(1,10]	4	(1,10]	1.05056	FALSE
hml17_07_5	hml17_07	flag for age from individual file	[5]year - age/month imputed	m	-11.5372	0.528523	-21.8292	1.22501e-105	0.2313	1.25918	4	20.5831	3.77753	0.28651	3.98961e-05	(1,10]	4	(1,10]	9.75983e-06	FALSE
hv139_8	hv139	member has 2+ sets of cloth-na	[8]	m	-11.1335	0.511659	-21.7595	5.61083e-105	0	1	4	0	2.07706	0.556568	2.53164e-05	(1,10]	4	(1,10]	1.4615e-05	FALSE
hv101_01_6	hv101_01	relationship to head	[6]parent	m	-8.23865	0.924335	-8.91305	4.96461e-19	2.53816	3.96607	4	74.7861	11.8982	0.00774016	1.90208e-05	(1,10]	4	(1,10]	0.000264241	FALSE
sm616a_0	sm616a	who decides what to do if child ill: respondent	[0]no	m	-0.164981	0.362929	-0.454583	0.64941	0.33678	7.73642	3	87.0741	15.4728	0.000436634	0.00714188	(1,10]	3	(1,10]	0.84791	FALSE
hc10_3	hc10_3	weight/height percentile	NA	m	2.2874e-05	0.000153896	0.148633	0.881844	6.96525e-08	4.40813	4	77.3146	13.2244	0.00417566	0.00664317	(1,10]	3	(1,10]	1.00002	FALSE
ha66_04_0	ha66_04	woman's highest educational level	[0]no education	m	-0.95127	0.679649	-1.39965	0.161618	0.354749	1.3366	3	25.1831	2.67319	0.262739	0.0065936	(1,10]	3	(1,10]	0.38625	FALSE
hv022_10	hv022	sample strata for sampling errors	[10]cuanza norte-rural	m	0.507959	0.531393	0.9559	0.339123	0.634672	8.21445	3	87.8263	16.4289	0.000270714	0.00550286	(1,10]	3	(1,10]	1.6619	FALSE
v831_1	v831	first sexual partner younger, same age or older	[1]younger	m	-0.424144	0.667634	-0.635295	0.525236	1.23108	12.8285	3	92.2049	25.657	2.68316e-06	0.00520559	(1,10]	3	(1,10]	0.654329	FALSE
hc7_3	hc7_3	weight/age percentile	NA	m	-2.91526e-05	0.000123079	-0.236861	0.812765	2.40147e-08	1.67753	4	40.3885	5.03259	0.169427	0.0052036	(1,10]	3	(1,10]	0.999971	FALSE
hc68_3_2	hc68_3	mother's highest educational level (questionnaire configuration)	[2]secondary 1er cycle	m	-5.19123	4.5209	-1.14827	0.250856	60.4574	78.2465	3	98.722	156.493	1.04225e-34	0.00519206	(1,10]	3	(1,10]	0.00556515	FALSE
hml23_1_32	hml23_1	place where net was obtained	[32]shop/market	m	-0.20336	0.318568	-0.638358	0.52324	0.208509	4.58043	3	78.168	9.16087	0.0102504	0.00484488	(1,10]	3	(1,10]	0.815984	FALSE
sh23_01_0	sh23_01	helped with the household chores	[0]no	m	-0.694128	0.105831	-6.55884	5.42297e-11	0	1	4	0	2.26129	0.519978	0.00450548	(1,10]	3	(1,10]	0.49951	TRUE
ha66_04_1	ha66_04	woman's highest educational level	[1]primary	m	1.06974	0.503774	2.12346	0.0337154	0	1	3	0	0.0320643	0.984096	0.00427247	(1,10]	3	(1,10]	2.91463	FALSE
sh128a_1	sh128a	source of net	[1]campaign 2009	m	-5.08259	2.25536	-2.25356	0.0242242	15.1983	734.939	3	99.8639	1469.88	6.6057e-320	0.00407947	(1,10]	3	(1,10]	0.00620385	FALSE
hv121_14_2	hv121_14	member attended school during current school year	[2]attended at some time	m	-15.8455	0.952364	-16.6381	3.69318e-62	2.19419	7.39612	3	86.4794	14.7922	0.000613627	0.00355819	(1,10]	3	(1,10]	1.31337e-07	TRUE
mm2_01_0	mm2_01	survival status of sibling	[0]dead	m	0.42093	0.0733371	5.73966	9.4869e-09	0.00544458	1.47001	3	31.9731	2.94002	0.229924	0.00347291	(1,10]	3	(1,10]	1.52338	TRUE
v169a_0	v169a	owns a mobile telephone	[0]no	m	-0.496454	0.0734208	-6.76176	1.36324e-11	0	1	3	0	0.478358	0.787274	0.00340746	(1,10]	3	(1,10]	0.608685	TRUE
sh20_03_3	sh20_03	class attend/attended during present school year	[3]class 3	m	-0.409153	0.804972	-0.508282	0.611256	1.21176	2.66383	3	62.46	5.32766	0.069681	0.00335708	(1,10]	3	(1,10]	0.664213	FALSE
sm619_0	sm619	every heard of ors packet	[0]no	m	-0.647552	0.231946	-2.79183	0.00524116	0.0798276	2.06748	3	51.6319	4.13496	0.126504	0.00331973	(1,10]	3	(1,10]	0.523325	FALSE
mm2_02_0	mm2_02	survival status of sibling	[0]dead	m	0.306125	0.165738	1.84704	0.0647418	0.0656362	5.45722	3	81.6756	10.9144	0.00426542	0.00320569	(1,10]	3	(1,10]	1.35815	FALSE
hml23_1_96	hml23_1	place where net was obtained	[96]other	m	0.538383	0.151918	3.5439	0.000394259	0	1	3	0	0.293515	0.863503	0.00317	(1,10]	3	(1,10]	1.71323	FALSE
mm6_02	mm6_02	years since sibling died	NA	m	-0.00936561	0.00437818	-2.13916	0.0324231	0	1	3	0	0.941999	0.624378	0.00299036	(1,10]	3	(1,10]	0.990678	FALSE
mv463aa_0	mv463aa	frequency currently smokes tobacco	[0]do not smokes	m	-0.465729	0.145253	-3.20632	0.00134445	0.0355013	2.52139	3	60.3393	5.04278	0.0803478	0.00289803	(1,10]	3	(1,10]	0.627677	FALSE
sm127_4	sm127	person who decides how respondents earnings are spent	[4]someone else	m	-14.6389	0.370626	-39.4977	0	0.351441	6.9803	3	85.674	13.9606	0.000930028	0.00282374	(1,10]	3	(1,10]	4.38946e-07	TRUE
mv463aa_1	mv463aa	frequency currently smokes tobacco	[1]every day	m	0.512577	0.173801	2.94922	0.00318575	0.0500366	2.43434	3	58.9211	4.86868	0.0876554	0.00273168	(1,10]	3	(1,10]	1.66959	FALSE
v762ak_11	v762ak	source for condoms: pharmacy	[1]yes	m	0.804249	0.186724	4.30716	1.65367e-05	0	1	3	0	0.462682	0.793469	0.00269998	(1,10]	3	(1,10]	2.23502	FALSE
sh23a_4	sh23a	level attended last year	[4]secondary second cycle	m	-2.77383	2.87072	-0.966246	0.333921	24.107	52.7843	3	98.1055	105.569	1.19147e-23	0.00269814	(1,10]	3	(1,10]	0.0624226	FALSE
v770d_0	v770d	sought sti advice/treatment from: maternity	[0]no	m	-1.74462	7.98605	-0.218458	0.827072	190.127	159.937	3	99.3748	319.875	3.4678e-70	0.00268902	(1,10]	3	(1,10]	0.174712	FALSE
mm2_03_0	mm2_03	survival status of sibling	[0]dead	m	0.288023	0.15954	1.80533	0.0710227	0.0576084	4.57542	3	78.1441	9.15083	0.010302	0.00267338	(1,10]	3	(1,10]	1.33379	FALSE
hml16_14	hml16_14	corrected age from individual file	NA	m	0.0298597	0.00834752	3.57707	0.000347465	7.69146e-05	1.57674	3	36.5778	3.15347	0.206649	0.00266241	(1,10]	3	(1,10]	1.03031	FALSE
hml17_09_4	hml17_09	flag for age from individual file	[4]year and age - year ignored	m	3.03014	11.057	0.274047	0.784048	365.866	423.528	3	99.7639	847.055	1.15968e-184	0.00258885	(1,10]	3	(1,10]	20.7001	FALSE
s1007c_0	s1007c	try to stop smoking in the last 12 months	[0]no	m	-0.785989	0.466645	-1.68434	0.092116	0.479885	7.0155	3	85.7458	14.031	0.000897856	0.00252877	(1,10]	3	(1,10]	0.455669	FALSE
mm6_01	mm6_01	years since sibling died	NA	m	-0.00284704	0.00583144	-0.488223	0.625392	6.31213e-05	2.64991	3	62.2629	5.29983	0.0706573	0.00248643	(1,10]	3	(1,10]	0.997157	FALSE
hc68_3_0	hc68_3	mother's highest educational level (questionnaire configuration)	[0]no education	m	-4.31028	6.20914	-0.694184	0.487567	114.616	122.683	3	99.1849	245.367	5.23925e-54	0.00238064	(1,10]	3	(1,10]	0.0134298	FALSE
hml5_0	hml5	net treated with insecticide when bought	[0]no	m	0.651913	0.455909	1.42992	0.15274	0	1	3	0	1.13627	0.566582	0.00237848	(1,10]	3	(1,10]	1.91921	FALSE
sh120_1	sh120	any member farms any agricultural land	[1]yes	m	0.0813848	0.49412	0.164706	0.869175	0.604307	6.44879	3	84.4932	12.8976	0.00158244	0.00236885	(1,10]	3	(1,10]	1.08479	FALSE
hml21_5_0	hml21_5	someone slept under this net last night	[0]no	m	6.42994	4.78087	1.34493	0.178648	68.0204	155.128	3	99.3554	310.257	4.2524e-68	0.00230997	(1,10]	3	(1,10]	620.135	FALSE
v541_0	v541	intends to postpone intercourse until marriage	[0]no	m	-4.85421	5.64572	-0.859803	0.389897	95.2153	260.61	3	99.6163	521.22	6.58543e-114	0.00220945	(1,10]	3	(1,10]	0.00779547	FALSE
s1007a_0	s1007a	ever chewed chat	[0]no	m	-0.205587	0.209622	-0.980753	0.326715	0.109756	8.84838	3	88.6985	17.6968	0.000143615	0.00215386	(1,10]	3	(1,10]	0.814169	FALSE
mv3b12b_0	mv3b12b	reason of first condom use: avoid getting stds/hiv	[0]no	m	-0.371172	0.170594	-2.17577	0.0295726	0	1	3	0	0.746854	0.688371	0.0021427	(1,10]	3	(1,10]	0.689925	FALSE
hb68_03_5	hb68_03	man's highest educational level (for preliminary and final report)	[5]secondary madrassa	m	-14.1284	0.342463	-41.2553	0	0.144273	1.69238	3	40.9116	3.38476	0.184081	0.00213848	(1,10]	3	(1,10]	7.31317e-07	TRUE
s714d_0	s714d	heard about family planning at the school	[0]no	m	-0.306205	0.0753104	-4.0659	4.78477e-05	0	1	3	0	0.464737	0.792654	0.00209913	(1,10]	3	(1,10]	0.736236	FALSE
v530_0	v530	flag for v529	[0]no flag	m	3.19756	3.39706	0.941274	0.346565	34.4544	215.977	3	99.537	431.954	1.59338e-94	0.00207479	(1,10]	3	(1,10]	24.4728	FALSE
v784k_11	v784k	place for hiv test: private hospital/clinic/doctor	[1]yes	m	-8.93513	4.44322	-2.01096	0.04433	59.0538	383.038	3	99.7389	766.077	4.45141e-167	0.00207143	(1,10]	3	(1,10]	0.000131681	FALSE
ho106_01_8	ho106_01	free social support last 12 months	[8]dk	m	1.2892	0.595197	2.16601	0.0303102	0.463464	1.61504	3	38.0819	3.23007	0.198883	0.00199989	(1,10]	3	(1,10]	3.6299	FALSE
hv126_14_2	hv126_14	educational level during previous school year	[2]secondary	m	-15.0806	0.649741	-23.2101	3.59863e-119	0.652911	2.05223	3	51.2725	4.10445	0.128448	0.00199812	(1,10]	3	(1,10]	2.82224e-07	TRUE
sh59_05_3	sh59_05	consent of women or man	[3]not read	m	-4.40868	6.18534	-0.712762	0.475993	114.174	200.452	3	99.5011	400.904	8.8082e-88	0.00198957	(1,10]	3	(1,10]	0.0121713	FALSE
hv132_07_0	hv132_07	father has been very sick for 3+ months last year	[0]no	m	5.50219	4.94707	1.11221	0.266047	72.9899	199.971	3	99.4999	399.943	1.42417e-87	0.00195877	(1,10]	3	(1,10]	245.229	FALSE
sh111j_0	sh111j	has fan	[0]no	m	-0.0860278	0.434337	-0.198067	0.842993	0.35181	2.618	3	61.803	5.23601	0.0729483	0.00195225	(1,10]	3	(1,10]	0.917569	FALSE
mm2_04_0	mm2_04	survival status of sibling	[0]dead	m	0.283569	0.124184	2.28345	0.0224041	0.026861	2.43512	3	58.9343	4.87025	0.087587	0.00193119	(1,10]	3	(1,10]	1.32786	FALSE
v785_10	v785	heard about other stis	[0]no	m	-1.22466	0.751396	-1.62984	0.103134	1.49179	8.92458	3	88.795	17.8492	0.000133077	0.00187435	(1,10]	3	(1,10]	0.293858	FALSE
hml8_1	hml8	net treated since receiving	[1]yes	m	-0.0283885	0.0825944	-0.34371	0.731065	0	1	3	0	1.68192	0.431295	0.00184188	(1,10]	3	(1,10]	0.972011	FALSE
ha65_02_3	ha65_02	result of woman's individual interview	[3]postponed	m	-6.5265	3.98347	-1.6384	0.101339	46.5415	45.7377	3	97.8136	91.4754	1.36893e-20	0.00183291	(1,10]	3	(1,10]	0.00146413	FALSE
hv115_06_5	hv115_06	current marital status	[5]not living together	m	-3.04859	4.10043	-0.743482	0.45719	66.8768	217.239	4	99.5397	651.718	6.17812e-141	0.00180565	(1,10]	3	(1,10]	0.0474257	FALSE
mv791b_0	mv791b	have ever given gifts or other goods to have sex	[0]no	m	-0.372666	0.16346	-2.27986	0.022616	0.0367304	1.95967	3	48.971	3.91934	0.140905	0.0017973	(1,10]	3	(1,10]	0.688895	FALSE
hc2_3	hc2_3	weight in kilograms (1 dec.)	NA	m	-0.00238898	0.00311017	-0.768118	0.442417	1.53131e-05	1.58344	4	36.8465	4.75033	0.191019	0.00178271	(1,10]	3	(1,10]	0.997614	FALSE
shlangi_1	shlangi	language of interview	[1]amarigna	m	0.539067	0.389028	1.38568	0.165846	0.525717	8.99858	4	88.8871	26.9957	5.89951e-06	0.00177844	(1,10]	3	(1,10]	1.71441	FALSE
hv135_06_0	hv135_06	has brothers/sisters under -na	[0]	m	0.274001	0.374154	0.732321	0.463973	0.234842	2.65431	3	62.3254	5.30862	0.0703473	0.00177537	(1,10]	3	(1,10]	1.31522	FALSE
v171a_0	v171a	use of internet	[0]never	m	0.162251	0.257655	0.629721	0.528877	0.159115	8.5711	3	88.3329	17.1422	0.000189504	0.0017467	(1,10]	3	(1,10]	1.17616	FALSE
hv125_14_0	hv125_14	member attended school during previous school year	[0]no	m	5.19399	5.55231	0.935466	0.349548	91.7054	128.709	3	99.2231	257.419	1.26539e-56	0.00167693	(1,10]	3	(1,10]	180.187	FALSE
sh206_07_0	sh206_07	worked in last 12 months	[0]no	m	0.428025	0.753278	0.568216	0.569888	0.758024	1.80188	3	44.5025	3.60376	0.164988	0.00165563	(1,10]	3	(1,10]	1.53422	FALSE
sh19a_5	sh19a	level of education attending	[5]sss/shs	m	-7.66876	3.60523	-2.12712	0.03341	51.5927	199.349	4	99.4984	598.046	2.6734e-129	0.00165492	(1,10]	3	(1,10]	0.000467198	FALSE
shlangi_2	shlangi	language of interview	[2]oromigna	m	-0.342543	0.386436	-0.886416	0.375393	0.476941	7.1571	4	86.0279	21.4713	8.40249e-05	0.00164206	(1,10]	3	(1,10]	0.709963	FALSE
shlangr_2	shlangr	language of respondent	[2]oromigna	m	-0.536957	0.412644	-1.30126	0.19317	0.587703	10.6409	4	90.6023	31.9226	5.43366e-07	0.00163699	(1,10]	3	(1,10]	0.584524	FALSE
hv024_16	hv024	region	[16]cunene	m	-0.317518	0.712643	-0.44555	0.655922	2.1933	7.99486	5	87.492	31.9794	1.93171e-06	0.00156862	(1,10]	3	(1,10]	0.727953	FALSE
sh20_03_9	sh20_03	class attend/attended during present school year	[9]class 9	m	-3.44476	4.88758	-0.704798	0.480936	71.0291	144.774	3	99.3093	289.547	1.33533e-63	0.00156611	(1,10]	3	(1,10]	0.0319124	FALSE
ho101_01_8	ho101_01	free medical support last 12 months	[8]dk	m	1.06866	0.810814	1.31801	0.187499	0.941689	1.91346	3	47.7387	3.82693	0.147568	0.00153224	(1,10]	3	(1,10]	2.91149	FALSE
sm617b_0	sm617b	signs of pregnancy complications: high fever	[0]no	m	-0.20801	0.403444	-0.515586	0.606144	0.281903	2.342	3	57.3015	4.68401	0.0961348	0.00152536	(1,10]	3	(1,10]	0.812199	FALSE
sh28d_0	sh28d	household has a mobile phone	[0]no	m	3.71983	3.39349	1.09617	0.273006	34.4704	553.76	3	99.8194	1107.52	3.20097e-241	0.00151205	(1,10]	3	(1,10]	41.2574	FALSE
hc15_3_1	hc15_3	height: lying or standing	[1]lying	m	0.0877654	0.28775	0.305006	0.760362	0	1	4	0	1.96748	0.579183	0.00149305	(1,10]	3	(1,10]	1.09173	FALSE
mm2_07_0	mm2_07	survival status of sibling	[0]dead	m	0.300016	0.102511	2.92668	0.00342599	0	1	3	0	0.349883	0.839506	0.00148158	(1,10]	3	(1,10]	1.34988	FALSE
mv3b22_0	mv3b22	consider getting sterilized	[0]not heard of male sterilization	m	-0.261693	0.146888	-1.78159	0.0748166	0.0215234	1.48581	3	32.6968	2.97163	0.226318	0.00147292	(1,10]	3	(1,10]	0.769747	FALSE
sm127_5	sm127	person who decides how respondents earnings are spent	[5]respondent and someone else jointly	m	-14.2981	0.331852	-43.0857	0	0.261793	5.08166	3	80.3214	10.1633	0.00620957	0.00147246	(1,10]	3	(1,10]	6.17203e-07	TRUE
mm1_07_1	mm1_07	sex of sibling	[1]male	m	0.165558	0.0950665	1.7415	0.0815967	0.0170458	1.92742	4	48.1173	5.78227	0.122697	0.00146104	(1,10]	3	(1,10]	1.18005	FALSE
chl3_04_0	chl3_04	fetched wood or water	[0]no	m	-0.653371	0.412796	-1.58279	0.113469	0	1	3	0	0.580074	0.748236	0.00143688	(1,10]	3	(1,10]	0.520289	FALSE
sh20_04_8	sh20_04	class attend/attended during present school year	[8]class 8	m	-9.85441	3.41698	-2.88395	0.00392721	34.6726	154.621	3	99.3533	309.243	7.05926e-68	0.00143138	(1,10]	3	(1,10]	5.25151e-05	FALSE
v305_13_0	v305_13	ever used method	[0]no	m	0.0251667	0.21177	0.11884	0.905402	0.0206217	1.05485	3	5.19985	2.1097	0.348244	0.00142497	(1,10]	3	(1,10]	1.02549	FALSE
hv271a	hv271a	wealth index factor score for urban/rural (5 decimals)	NA	m	-2.08988e-07	5.16796e-08	-4.04393	5.25637e-05	0	1	3	0	0.0648291	0.968105	0.00140962	(1,10]	3	(1,10]	1	FALSE
mv312c_9	mv312c	contraceptive method with other woman (2)	[9]withdrawal	m	-5.98826	3.76402	-1.59092	0.111627	41.332	41.7784	3	97.6064	83.5569	7.17546e-19	0.00138859	(1,10]	3	(1,10]	0.00250804	FALSE
sh23_05_8	sh23_05	class attended last year	[8]class 8	m	-13.4462	0.948301	-14.1792	1.23216e-45	2.25069	7.36023	3	86.4135	14.7205	0.000636054	0.00138689	(1,10]	3	(1,10]	1.4468e-06	TRUE
hc68_3_1	hc68_3	mother's highest educational level (questionnaire configuration)	[1]primary	m	-5.33358	5.89559	-0.904674	0.365638	103.489	167.887	3	99.4044	335.775	1.22302e-73	0.00138369	(1,10]	3	(1,10]	0.00482674	FALSE
v541_1	v541	intends to postpone intercourse until marriage	[1]yes	m	-0.572359	0.319102	-1.79366	0.0728682	0	1	3	0	0.503023	0.777624	0.00137928	(1,10]	3	(1,10]	0.564193	FALSE
sm617x_0	sm617x	signs of pregnancy complications: other	[0]no	m	0.349188	0.230884	1.51239	0.130434	0.0451562	1.34252	3	25.513	2.68503	0.261188	0.00134384	(1,10]	3	(1,10]	1.41792	FALSE
slangint_3	slangint	language of interview	[3]lingala	m	-0.451279	0.196666	-2.29464	0.0217535	0	1	3	0	0.825829	0.661719	0.00131109	(1,10]	3	(1,10]	0.636813	FALSE
v781_10	v781	ever been tested for hiv	[0]no	m	-0.553323	0.303439	-1.82351	0.0682265	0.16422	2.47125	3	59.5346	4.9425	0.0844793	0.00130874	(1,10]	3	(1,10]	0.575036	FALSE
shlangr_1	shlangr	language of respondent	[1]amarigna	m	-2.83492	1.94394	-1.45834	0.144748	14.6445	81.448	4	98.7722	244.344	1.09418e-52	0.00129837	(1,10]	3	(1,10]	0.0587234	FALSE
mm2_06_0	mm2_06	survival status of sibling	[0]dead	m	0.314825	0.0839748	3.74904	0.000177515	0	1	3	0	1.08007	0.582729	0.00126903	(1,10]	3	(1,10]	1.37002	FALSE
sh209_04_0	sh209_04	works for household on farm/compound	[0]no	m	0.243761	0.531314	0.458789	0.646386	0.441414	2.0231	3	50.5709	4.0462	0.132245	0.00126008	(1,10]	3	(1,10]	1.27604	FALSE
sh104h_0	sh104h	has gas stove	[0]no	m	-0.0588061	0.342294	-0.1718	0.863595	0.282716	6.11122	3	83.6366	12.2224	0.00221785	0.00124083	(1,10]	3	(1,10]	0.94289	FALSE
hml3_2	hml3	net observed by interviewer	[2]yes, seen without holes	m	0.166022	0.0663915	2.50065	0.0123967	0	1	3	0	0.11481	0.944212	0.00124014	(1,10]	3	(1,10]	1.1806	FALSE
hv024_18	hv024	region	[18]bengo	m	0.147429	0.41356	0.356487	0.721476	0.672261	4.95575	5	79.8214	19.823	0.000541224	0.00120505	(1,10]	3	(1,10]	1.15885	FALSE
v857a_0	v857a	children with hiv should be allowed to attend school with children without hiv	[0]no	m	-0.495101	0.12542	-3.94754	7.896e-05	0	1	3	0	1.92773	0.381417	0.0011998	(1,10]	3	(1,10]	0.60951	FALSE
hv022_8	hv022	sample strata for sampling errors	[8]luanda-rural	m	-0.800205	0.47954	-1.66869	0.0951784	0.442904	3.23264	3	69.0655	6.46528	0.0394533	0.0011966	(1,10]	3	(1,10]	0.449237	FALSE
hml20	hml20	person slept under an llin net	NA	m	0.4231	0.112436	3.76302	0.000167873	0	1	3	0	0.797943	0.67101	0.00118554	(1,10]	3	(1,10]	1.52669	FALSE
hml7_5_12	hml7_5	brand of net	[12]olyset	m	-4.07561	6.88439	-0.592007	0.553846	141.713	448.714	3	99.7771	897.429	1.33603e-195	0.00118532	(1,10]	3	(1,10]	0.0169819	FALSE
sh19a_06_5	sh19a_06	level of education attending	[5]sss/shs	m	-5.87976	4.24485	-1.38515	0.166006	71.2643	101.477	4	99.0146	304.431	1.09326e-65	0.00116985	(1,10]	3	(1,10]	0.00279545	FALSE
v782_0	v782	want to be tested for aids	[0]no	m	-0.420034	0.277903	-1.51144	0.130676	0.12843	2.33036	3	57.0882	4.66072	0.0972606	0.0011691	(1,10]	3	(1,10]	0.657025	FALSE
hv137_04_0	hv137_04	member has a blanket -na	[0]	m	-0.382305	0.176195	-2.16978	0.0300234	0	1	3	0	1.37855	0.50194	0.00115995	(1,10]	3	(1,10]	0.682287	FALSE
ho104_01_8	ho104_01	free material support last 12 months	[8]dk	m	-2.57402	3.73792	-0.688624	0.49106	41.1264	56.9392	3	98.2437	113.878	1.86913e-25	0.00114343	(1,10]	3	(1,10]	0.0762285	FALSE
v731_3	v731	respondent worked in last 7 days	[3]have a job, but on leave last 7 days	m	0.80622	0.227845	3.53846	0.000402474	0.0368792	1.21165	4	17.4677	3.63494	0.303678	0.00113234	(1,10]	3	(1,10]	2.23943	FALSE
sh19a_01_6	sh19a_01	educational level during current school year	[6]preschool	m	-5.34359	2.53176	-2.11063	0.0348045	25.1089	60.6887	4	98.3522	182.066	3.15688e-39	0.00112305	(1,10]	3	(1,10]	0.00477869	FALSE
hv022_6	hv022	sample strata for sampling errors	[6]u√≠ge-rural	m	-0.404228	0.375648	-1.07608	0.281891	0.337698	5.23289	3	80.8901	10.4658	0.0053381	0.00110831	(1,10]	3	(1,10]	0.667492	FALSE
hv120_14_0	hv120_14	children eligibility for height/weight and hemoglobin	[0]not eligible	m	0.768204	0.574768	1.33655	0.181371	0	1	4	0	0.0678322	0.995396	0.00110516	(1,10]	3	(1,10]	2.15589	FALSE
hv270a_5	hv270a	wealth index for urban/rural	[5]richest	m	-0.15003	0.21586	-0.695032	0.487035	0.100403	5.05373	3	80.2126	10.1075	0.00638549	0.00109273	(1,10]	3	(1,10]	0.860682	FALSE
shdist	shdist	district	NA	m	0.0134002	0.0169528	0.790438	0.429272	0.000667401	2.62971	4	61.9729	7.88912	0.0483597	0.00109239	(1,10]	3	(1,10]	1.01349	FALSE
mv481f_0	mv481f	na - health insurance type: private mutuality	[0]no	m	-1.07322	0.627029	-1.71159	0.0869718	0.957104	5.40447	3	81.4968	10.8089	0.00449642	0.0010782	(1,10]	3	(1,10]	0.341907	FALSE
hv136_06_0	hv136_06	brothers/sisters under 18 t-na	[0]	m	0.184075	0.505551	0.364108	0.715778	0.457958	2.81121	3	64.4281	5.62242	0.0601322	0.0010771	(1,10]	3	(1,10]	1.20211	FALSE
hml3_5_0	hml3_5	net observed by interviewer	[0]not seen	m	5.87272	5.41803	1.08392	0.2784	87.3445	128.001	3	99.2188	256.002	2.56918e-56	0.00107463	(1,10]	3	(1,10]	355.214	FALSE
mv481e_0	mv481e	health insurance type: senasa	[0]no	m	-0.413954	0.249294	-1.6605	0.096813	0.0808425	1.40353	4	28.751	4.21059	0.239604	0.00106881	(1,10]	3	(1,10]	0.661031	FALSE
sm617d_0	sm617d	signs of pregnancy complications: swelling of hands and feet	[0]no	m	-0.619382	0.437059	-1.41716	0.156437	0.429499	4.13636	3	75.8241	8.27271	0.015981	0.00104755	(1,10]	3	(1,10]	0.538277	FALSE
hv132_08_0	hv132_08	father has been very sick for 3+ months last year	[0]no	m	4.95656	5.51201	0.899229	0.36853	90.5819	230.838	3	99.5668	461.676	5.6032e-101	0.00103406	(1,10]	3	(1,10]	142.104	FALSE
hv140_1	hv140	member has a birth certificate	[1]has certificate	m	-0.884506	8.14115	-0.108646	0.913483	198.25	414.141	3	99.7585	828.283	1.38273e-180	0.00102174	(1,10]	3	(1,10]	0.412918	FALSE
ho104_04_0	ho104_04	free material support last 12 months	[0]no	m	8.22727	5.24244	1.56936	0.116564	81.8188	193.269	3	99.4826	386.538	1.15946e-84	0.00101886	(1,10]	3	(1,10]	3741.62	FALSE
sh03_10_12	sh03_10	relationship to head	[12]cousin	m	-8.31716	5.1877	-1.60325	0.10888	80.2537	191.984	3	99.4791	383.969	4.19081e-84	0.000980233	(1,10]	3	(1,10]	0.000244288	FALSE
mv312b_8	mv312b	contraceptive method with other woman	[8]periodic abstinence	m	-8.37548	3.9066	-2.14393	0.0320385	45.5106	195.04	3	99.4873	390.08	1.97358e-85	0.000965175	(1,10]	3	(1,10]	0.000230449	FALSE
sh206_05_0	sh206_05	worked in last 12 months	[0]no	m	-0.120929	0.431117	-0.280501	0.779093	0.156223	1.31872	3	24.1691	2.63745	0.267476	0.00096163	(1,10]	3	(1,10]	0.886097	FALSE
mm2_08_0	mm2_08	survival status of sibling	[0]dead	m	0.146195	0.12863	1.13655	0.255726	0	1	3	0	1.51414	0.469039	0.000953486	(1,10]	3	(1,10]	1.15742	FALSE
mv304_15_0	mv304_15	knows contraceptive method	[0]no	m	-0.695867	0.277705	-2.50577	0.0122184	0.120504	2.08886	3	52.127	4.17772	0.123828	0.000950847	(1,10]	3	(1,10]	0.498642	FALSE
mm2_05_0	mm2_05	survival status of sibling	[0]dead	m	0.193363	0.117789	1.64161	0.100671	0.0185576	1.78635	3	44.0199	3.5727	0.167571	0.000949162	(1,10]	3	(1,10]	1.21332	FALSE
sh20_04_9	sh20_04	class attend/attended during present school year	[9]class 9	m	-9.28693	3.72451	-2.49346	0.0126504	41.1953	146.703	3	99.3183	293.405	1.94035e-64	0.000940785	(1,10]	3	(1,10]	9.26266e-05	FALSE
hv270a_3	hv270a	wealth index for urban/rural	[3]middle	m	-0.140992	0.225192	-0.626099	0.53125	0.109635	6.15589	3	83.7554	12.3118	0.00212094	0.000936687	(1,10]	3	(1,10]	0.868496	FALSE
sh206_04_0	sh206_04	worked in last 12 months	[0]no	m	0.180462	0.40655	0.443886	0.657125	0.130169	1.32389	3	24.4648	2.64777	0.266099	0.000934654	(1,10]	3	(1,10]	1.19777	FALSE
sm642a_0	sm642a	man's symptoms of sti	[0]no	m	-0.924421	0.290117	-3.18637	0.00144068	0.030964	1.10058	3	9.13882	2.20116	0.332678	0.000931588	(1,10]	3	(1,10]	0.396761	FALSE
sh110r_0	sh110r	has sewing machine	[0]no	m	-0.30534	0.0816305	-3.74052	0.000183641	0	1	3	0	1.87307	0.391984	0.000919462	(1,10]	3	(1,10]	0.736872	FALSE
sh111a_2	sh111a	main method of disposal of household garbage	[2]animal-drawn cart	m	-3.37599	5.08377	-0.664071	0.506645	77.0831	284.581	3	99.6486	569.162	2.55936e-124	0.000917944	(1,10]	3	(1,10]	0.0341844	FALSE
hml23_1_31	hml23_1	place where net was obtained	[31]pharmacy	m	-4.48649	5.34286	-0.839717	0.401067	84.6955	110.475	3	99.0948	220.951	1.05e-48	0.000895485	(1,10]	3	(1,10]	0.0112601	FALSE
shlangi_6	shlangi	language of interview	[6]other	m	-1.22666	0.427556	-2.86901	0.00411756	0.447101	2.86265	4	65.0674	8.58796	0.0353017	0.000864003	(1,10]	3	(1,10]	0.29327	FALSE
hv243e_0	hv243e	has a computer	[0]no	m	0.346868	0.172208	2.01423	0.0439849	0.0257586	1.33121	3	24.8801	2.66241	0.264159	0.000847958	(1,10]	3	(1,10]	1.41463	FALSE
v481x_10	v481x	health insurance type: other	[0]no	m	2.38429	5.10845	0.466734	0.64069	77.5781	133.264	3	99.2496	266.528	1.3308e-58	0.000828744	(1,10]	3	(1,10]	10.8514	FALSE
mv3b12a_0	mv3b12a	reason of first condom use: avoid pregnancy	[0]no	m	0.202901	0.16419	1.23577	0.216543	0	1	3	0	0.26893	0.874183	0.000812954	(1,10]	3	(1,10]	1.22495	FALSE
mv463g_0	mv463g	smokes rolled cigarette	[0]no	m	-0.769877	0.866903	-0.888078	0.374499	1.74529	4.58224	3	78.1766	9.16449	0.0102319	0.000792614	(1,10]	3	(1,10]	0.46307	FALSE
hml10_2	hml10_2	insecticide-treated net (itn)	NA	m	4.37165	4.47999	0.975816	0.329156	60.0736	496.792	3	99.7987	993.583	1.76235e-216	0.000773873	(1,10]	3	(1,10]	79.1739	FALSE
v474g_0	v474g	tuberculosis spread by: drinking unboiled milk	[0]no	m	-0.287217	0.351573	-0.816949	0.413958	0.171104	1.78689	3	44.0369	3.57379	0.16748	0.000766007	(1,10]	3	(1,10]	0.750349	FALSE
v784b_11	v784b	place for hiv test: governement health center	[1]yes	m	-0.533689	0.540539	-0.987327	0.323482	0.639169	4.35248	3	77.0246	8.70497	0.0128748	0.000761339	(1,10]	3	(1,10]	0.586437	FALSE
hv270a_1	hv270a	wealth index for urban/rural	[1]poorest	m	0.21525	0.140243	1.53484	0.124824	0.0295465	2.11246	3	52.6618	4.22492	0.12094	0.000761179	(1,10]	3	(1,10]	1.24017	FALSE
sh104i_0	sh104i	has oil stove	[0]no	m	0.104704	0.258981	0.404292	0.685998	0.171226	7.47392	3	86.6201	14.9478	0.000567696	0.000760855	(1,10]	3	(1,10]	1.11038	FALSE
hml19_09	hml19_09	person slept under an ever-treated net	NA	m	-0.147768	0.352617	-0.419062	0.675171	0	1	3	0	1.88964	0.38875	0.000737263	(1,10]	3	(1,10]	0.862631	FALSE
hv022_2	hv022	sample strata for sampling errors	[2]cabinda-rural	m	-0.298874	0.125095	-2.38918	0.0168863	0.00208578	1.02396	3	2.33948	2.04791	0.359172	0.000731841	(1,10]	3	(1,10]	0.741653	FALSE
sh118b_0	sh118b	plough	[0]no	m	0.72836	0.336413	2.16508	0.0303818	0.141852	1.71792	3	41.7901	3.43584	0.179439	0.000728364	(1,10]	3	(1,10]	2.07168	FALSE
v463a_10	v463a	smokes cigarettes	[0]no	m	-0.0447024	0.316982	-0.141025	0.88785	0.171064	2.39915	3	58.3186	4.7983	0.0907952	0.000722615	(1,10]	3	(1,10]	0.956282	FALSE
hv136_07_0	hv136_07	brothers/sisters under 18 t-na	[0]	m	-0.374121	0.244432	-1.53057	0.125875	0	1	3	0	1.27694	0.528101	0.000722538	(1,10]	3	(1,10]	0.687894	FALSE
v008a	v008a	date of interview century day code (cdc)	NA	m	0.00131784	0.00166847	0.789849	0.429616	4.65295e-06	2.41957	3	58.6703	4.83914	0.0889599	0.000713879	(1,10]	3	(1,10]	1.00132	FALSE
hv135_0	hv135	has brothers/sisters under -na	[0]	m	5.19262	4.04012	1.28526	0.1987	48.7073	209.648	3	99.523	419.295	8.93773e-92	0.00069177	(1,10]	3	(1,10]	179.939	FALSE
hv135_05_0	hv135_05	has brothers/sisters under -na	[0]	m	4.89858	4.41792	1.1088	0.267517	58.472	773.612	3	99.8707	1547.22	0	0.000691558	(1,10]	3	(1,10]	134.099	FALSE
hml6_5_8	hml6_5	net treatment status	[8]don't know	m	-14.5049	0.813446	-17.8315	4.02721e-71	1.46569	4.23183	3	76.3696	8.46366	0.0145258	0.000689929	(1,10]	3	(1,10]	5.01865e-07	FALSE
sh59_02_1	sh59_02	consent of women or man	[1]accepted	m	-4.18898	3.58509	-1.16845	0.242627	37.9986	71.7739	3	98.6067	143.548	6.74546e-32	0.00068852	(1,10]	3	(1,10]	0.0151617	FALSE
sm616d_0	sm616d	who decides what to do if child ill: female relative	[0]no	m	-0.713035	0.418403	-1.70418	0.0883469	0	1	3	0	0.263608	0.876513	0.000687023	(1,10]	3	(1,10]	0.490154	FALSE
chl3_01_0	chl3_01	fetched wood or water	[0]no	m	0.339263	0.20943	1.61994	0.105246	0	1	3	0	1.20106	0.54852	0.000686114	(1,10]	3	(1,10]	1.40391	FALSE
sh141_1	sh141	treatment of malaria: go to a health facility	[1]yes	m	0.0378017	0.109049	0.346648	0.728856	0.01009	1.28426	3	22.1341	2.56852	0.276856	0.000682208	(1,10]	3	(1,10]	1.03853	FALSE
sh12_0	sh12	father alive	[0]no	m	-10.8106	6.63265	-1.62991	0.10312	131.539	560.748	3	99.8217	1121.5	2.95249e-244	0.000673604	(1,10]	3	(1,10]	2.01834e-05	FALSE
ha68_2_6	ha68_2	highest educational level (cs for preliminary & final report)	[6]kindergarden	m	-12.3472	0.878095	-14.0613	6.5632e-45	1.73959	4.31934	3	76.8483	8.63868	0.0133087	0.000669107	(1,10]	3	(1,10]	4.34195e-06	FALSE
sh24a_02_4	sh24a_02	level of education attended	[4]higher	m	-4.21736	4.36343	-0.966526	0.333781	56.6858	140.485	3	99.2882	280.97	9.72977e-62	0.000648991	(1,10]	3	(1,10]	0.0147375	FALSE
mm1_09_1	mm1_09	sex of sibling	[1]male	m	-0.0645841	0.104118	-0.620298	0.535062	0	1	4	0	1.73667	0.628812	0.000646928	(1,10]	3	(1,10]	0.937457	FALSE
hv136_09_0	hv136_09	brothers/sisters under 18 t-na	[0]	m	4.9493	4.50066	1.09968	0.27147	60.3193	138.396	3	99.2774	276.793	7.85587e-61	0.000642709	(1,10]	3	(1,10]	141.076	FALSE
hv213_36	hv213	main floor material	[36]terrazzo	m	-2.39399	2.33485	-1.02533	0.305207	27.1288	339.663	5	99.7056	1358.65	6.38193e-293	0.000634895	(1,10]	3	(1,10]	0.0912645	FALSE
hv136_0	hv136	brothers/sisters under 18 t-na	[0]	m	5.2606	5.27897	0.996522	0.318997	83.0332	185.029	3	99.4595	370.057	4.39676e-81	0.000631409	(1,10]	3	(1,10]	192.598	FALSE
hml22_1_3	hml22_1	obtained net from campaign, antenatal or immunization visit	[3]yes, immunization visit	m	-4.85228	4.5241	-1.07254	0.283477	61.3144	730.786	3	99.8632	1461.57	4.203955e-318	0.000622267	(1,10]	3	(1,10]	0.00781054	FALSE
shtrans_0	shtrans	translator used	[0]no	m	3.96062	4.34799	0.910906	0.362345	75.3875	446.156	4	99.7759	1338.47	6.61717e-290	0.000620186	(1,10]	3	(1,10]	52.4896	FALSE
chl3_03_0	chl3_03	fetched wood or water	[0]no	m	0.394383	0.313329	1.25869	0.208143	0	1	3	0	0.526199	0.768665	0.000616033	(1,10]	3	(1,10]	1.48347	FALSE
sqlang_1	sqlang	questionnaire language	[1]franÁais	m	0.206157	0.414066	0.497885	0.618565	0.254496	1.94624	3	48.6189	3.89248	0.14281	0.000614922	(1,10]	3	(1,10]	1.22895	FALSE
mv762bh_0	mv762bh	source for female condoms: public hsa	[0]no	m	3.21805	2.70815	1.18828	0.234722	21.8088	137.457	3	99.2725	274.913	2.01048e-60	0.000610384	(1,10]	3	(1,10]	24.9794	FALSE
hv022_5	hv022	sample strata for sampling errors	[5]u√≠ge-urban	m	0.502604	0.501317	1.00257	0.31607	0.521403	3.98074	3	74.8791	7.96148	0.0186718	0.00060371	(1,10]	3	(1,10]	1.65302	FALSE
v481a_10	v481a	health insurance type: mutual/community organization	[0]no	m	-0.859231	0.480757	-1.78725	0.0738976	0	1	3	0	1.59809	0.449758	0.000601593	(1,10]	3	(1,10]	0.423487	FALSE
sh20_05_9	sh20_05	class attend/attended during present school year	[9]class 9	m	-13.1262	0.891145	-14.7296	4.15902e-49	2.09115	8.63906	3	88.4247	17.2781	0.000177053	0.000591448	(1,10]	3	(1,10]	1.99226e-06	FALSE
mm1_08_1	mm1_08	sex of sibling	[1]male	m	-0.0514539	0.0837281	-0.614535	0.538862	0	1	4	0	2.73673	0.434021	0.000590773	(1,10]	3	(1,10]	0.949847	FALSE
v762bi_0	v762bi	na - source for female condoms: public cs	[0]no	m	2.73067	3.67803	0.742425	0.45783	39.9974	99.8512	3	98.9985	199.702	4.31707e-44	0.000590676	(1,10]	3	(1,10]	15.3431	FALSE
sh24a_03_4	sh24a_03	level of education attended	[4]higher	m	-4.6115	4.32799	-1.0655	0.286647	55.3275	67.5732	3	98.5201	135.146	4.50137e-30	0.000585448	(1,10]	3	(1,10]	0.00993691	FALSE
v502_5	v502	currently/formerly/never in union	[2]formerly in union/living with a woman	m	-4.91234	4.97259	-0.987884	0.32321	73.5696	153.116	3	99.3469	306.233	3.17985e-67	0.000580055	(1,10]	3	(1,10]	0.00735523	FALSE
s618a_0	s618a	acceptable to discuss family planning on the radio	[0]no	m	0.0174363	0.219834	0.0793156	0.936782	0.0458871	1.43671	3	30.3967	2.87343	0.237708	0.000572404	(1,10]	3	(1,10]	1.01759	FALSE
slangi_9	slangi	language of interview	[9]meru	m	-3.24256	2.83263	-1.14472	0.252326	31.6602	78.5987	4	98.7277	235.796	7.71932e-51	0.000561761	(1,10]	3	(1,10]	0.0390637	FALSE
sm617c_0	sm617c	signs of pregnancy complications: abdominal pain	[0]no	m	-0.282585	0.163831	-1.72485	0.0845541	0	1	3	0	0.499213	0.779107	0.000559367	(1,10]	3	(1,10]	0.753833	FALSE
sh20_07_8	sh20_07	class attend/attended during present school year	[8]class 8	m	-9.68218	5.38758	-1.79713	0.0723152	86.8854	564.207	3	99.8228	1128.41	9.28626e-246	0.000557752	(1,10]	3	(1,10]	6.23853e-05	FALSE
sh129a_2_1	sh129a_2	shape of the net	[1]conical	m	0.269008	0.17461	1.54062	0.123409	0	1	3	0	1.29588	0.523121	0.000551498	(1,10]	3	(1,10]	1.30867	FALSE
hml32_05_7	hml32_05	na - final result of malaria from blood smear test	[7]sample not found in lab database	m	-13.739	0.503177	-27.3045	3.75151e-164	0.283323	1.57721	3	36.5971	3.15443	0.20655	0.000551261	(1,10]	3	(1,10]	1.07953e-06	FALSE
hv136_05_0	hv136_05	brothers/sisters under 18 t-na	[0]	m	4.40461	4.18824	1.05166	0.292954	52.4977	439.349	3	99.7724	878.697	1.56066e-191	0.000545171	(1,10]	3	(1,10]	81.8274	FALSE
sm617a_0	sm617a	signs of pregnancy complications: vaginal bleeding	[0]no	m	-0.28096	0.150434	-1.86766	0.06181	0	1	3	0	0.0187196	0.990684	0.000539447	(1,10]	3	(1,10]	0.755059	FALSE
sm617f_0	sm617f	signs of pregnancy complications: convulsions	[0]no	m	4.23843	5.60106	0.75672	0.449217	93.801	466.647	3	99.7857	933.294	2.17646e-203	0.000525287	(1,10]	3	(1,10]	69.2992	FALSE
hml19_07	hml19_07	person slept under an ever-treated net	NA	m	-0.0912273	0.247099	-0.369194	0.711983	0	1	3	0	1.93217	0.38057	0.000519081	(1,10]	3	(1,10]	0.91281	FALSE
v762as_11	v762as	source for condoms: fieldworker	[1]yes	m	-4.03758	4.98296	-0.810276	0.417781	73.9814	205.159	3	99.5126	410.318	7.95375e-90	0.000514546	(1,10]	3	(1,10]	0.0176402	FALSE
sm616b_0	sm616b	who decides what to do if child ill: child's mother	[0]no	m	-0.194523	0.146446	-1.32829	0.184082	0	1	3	0	1.02549	0.598849	0.000506148	(1,10]	3	(1,10]	0.823227	FALSE
hv135_03_0	hv135_03	has brothers/sisters under -na	[0]	m	0.232244	0.175099	1.32635	0.184722	0	1	3	0	0.0515804	0.97454	0.000502667	(1,10]	3	(1,10]	1.26143	FALSE
hml3_1	hml3	net observed by interviewer	[1]yes, seen with holes	m	0.123043	0.123427	0.99689	0.318818	0.0264411	2.44661	3	59.1271	4.89322	0.0865865	0.000498807	(1,10]	3	(1,10]	1.13093	FALSE
sm617e_0	sm617e	signs of pregnancy complications: difficult labor for more t	[0]no	m	-0.579049	0.385506	-1.50205	0.133084	0.25139	2.30372	3	56.592	4.60745	0.0998862	0.000496675	(1,10]	3	(1,10]	0.560431	FALSE
hv022_14	hv022	sample strata for sampling errors	[14]malanje-rural	m	-0.237182	0.311574	-0.761239	0.446514	0.176522	2.5476	3	60.7474	5.0952	0.0782691	0.000491369	(1,10]	3	(1,10]	0.788847	FALSE
v535_5	v535	ever been married or in union	[2]formerly lived with a woman	m	-13.8867	0.37058	-37.4728	2.55558e-307	0.218642	2.18316	3	54.1949	4.36633	0.112684	0.000463101	(1,10]	3	(1,10]	9.3133e-07	FALSE
sh206_06_0	sh206_06	worked in last 12 months	[0]no	m	0.117944	0.356362	0.330967	0.740669	0	1	3	0	1.50287	0.471689	0.0004619	(1,10]	3	(1,10]	1.12518	FALSE
v481_10	v481	covered by health insurance	[0]no	m	-0.250707	0.411232	-0.60965	0.542094	0.0389571	1.08268	3	7.63657	2.16536	0.338687	0.000455064	(1,10]	3	(1,10]	0.77825	FALSE
v762au_11	v762au	source for condoms: religious institution	[1]yes	m	-2.91341	4.07797	-0.714427	0.474963	49.2071	80.4986	3	98.7577	160.997	1.09626e-35	0.000449752	(1,10]	3	(1,10]	0.0542901	FALSE
hv022_7	hv022	sample strata for sampling errors	[7]luanda-urban	m	-4.10303	4.16183	-0.985873	0.324196	51.7396	267.154	3	99.6257	534.309	9.47012e-117	0.00044787	(1,10]	3	(1,10]	0.0165225	FALSE
stransl_0	stransl	translator	[0]no	m	-0.0683536	0.433242	-0.157772	0.874636	0.372081	2.98944	3	66.5489	5.97887	0.0503158	0.000447801	(1,10]	3	(1,10]	0.93393	FALSE
v384d_0	v384d	heard family planning by text messages on mobile phone	[0]no	m	-0.144445	0.133265	-1.08389	0.278413	0.0241131	1.96887	3	49.2094	3.93774	0.139615	0.000446482	(1,10]	3	(1,10]	0.865503	FALSE
s908a_1	s908a	risk to get aids	[1]small	m	0.0556637	0.0996527	0.558577	0.57645	0	1	3	0	1.88324	0.389996	0.000439141	(1,10]	3	(1,10]	1.05724	FALSE
sh209_03_0	sh209_03	works for household on farm/compound	[0]no	m	0.164566	0.262809	0.626182	0.531195	0	1	3	0	1.03874	0.594895	0.000434402	(1,10]	3	(1,10]	1.17888	FALSE
hml22_2_3	hml22_2	obtained net from campaign, antenatal or immunization visit	[3]yes, immunization visit	m	-4.95098	3.86934	-1.27954	0.200707	44.6925	233.768	3	99.5722	467.536	2.99143e-102	0.000433928	(1,10]	3	(1,10]	0.00707649	FALSE
hml32_06_7	hml32_06	na - final result of malaria from blood smear test	[7]sample not found in lab database	m	-13.4168	0.667643	-20.0958	8.02592e-90	0.640043	1.89693	3	47.2832	3.79385	0.150029	0.000425217	(1,10]	3	(1,10]	1.48984e-06	FALSE
sm127_1	sm127	person who decides how respondents earnings are spent	[1]respondent	m	0.2433	0.214848	1.13243	0.257453	0	1	3	0	0.506915	0.776113	0.000424849	(1,10]	3	(1,10]	1.27545	FALSE
shlangi_3	shlangi	language of interview	[3]tigrigna	m	-3.50096	3.86091	-0.90677	0.364528	59.497	578.489	4	99.8271	1735.47	0	0.000420649	(1,10]	3	(1,10]	0.0301684	FALSE
mm1_03_1	mm1_03	sex of sibling	[1]male	m	0.0659612	0.062166	1.06105	0.288668	0.0057012	1.59608	4	37.3464	4.78823	0.187977	0.000420006	(1,10]	3	(1,10]	1.06819	FALSE
shlangr_6	shlangr	language of respondent	[6]other	m	-0.200383	0.224464	-0.892719	0.372008	0.0898882	1.84991	4	45.9434	5.54974	0.135694	0.000419641	(1,10]	3	(1,10]	0.818417	FALSE
hv024_20	hv024	region	[20]bas-congo	m	-0.317961	0.362896	-0.876176	0.380934	0.353074	2.41285	5	58.5553	9.65141	0.0467273	0.000411208	(1,10]	3	(1,10]	0.727631	FALSE
hv024_17	hv024	region	[17]lunda sul	m	0.369952	0.254076	1.45607	0.145374	0.171922	2.38876	5	58.1373	9.55504	0.0486285	0.000405234	(1,10]	3	(1,10]	1.44766	FALSE
hml22_1_1	hml22_1	obtained net from campaign, antenatal or immunization visit	[1]yes, campaign	m	-0.160018	0.100575	-1.59103	0.111602	0	1	3	0	0.158095	0.923996	0.000404716	(1,10]	3	(1,10]	0.852128	FALSE
mv312b_14	mv312b	contraceptive method with other woman	[14]female condom	m	-1.34453	8.13087	-0.165361	0.86866	197.462	233.113	3	99.571	466.226	5.75904e-102	0.000403943	(1,10]	3	(1,10]	0.260663	FALSE
ho108_03_0	ho108_03	free any support	[0]no	m	4.75547	2.8501	1.66853	0.0952111	24.1218	170.242	3	99.4126	340.483	1.16139e-74	0.00040166	(1,10]	3	(1,10]	116.219	FALSE
v784e_11	v784e	place for hiv test: mobile clinic	[1]yes	m	-3.56701	5.22329	-0.682905	0.494667	81.1914	140.496	3	99.2882	280.993	9.62109e-62	0.000383012	(1,10]	3	(1,10]	0.02824	FALSE
v769_11	v769	can get a condom	[1]yes	m	0.152231	0.445058	0.342047	0.732315	0.322514	2.21973	3	54.9494	4.43945	0.108639	0.000381709	(1,10]	3	(1,10]	1.16443	FALSE
sm616c_0	sm616c	who decides what to do if child ill: wife/ partner who is no	[0]no	m	-0.166291	0.599438	-0.277412	0.781464	0.359418	1.49459	3	33.0922	2.98919	0.22434	0.000378393	(1,10]	3	(1,10]	0.8468	FALSE
hml19_01	hml19_01	person slept under an ever-treated net	NA	m	0.136413	0.129302	1.055	0.291428	0.0117562	1.23825	3	19.2408	2.4765	0.289891	0.000373473	(1,10]	3	(1,10]	1.14616	FALSE
hml22_1_0	hml22_1	obtained net from campaign, antenatal or immunization visit	[0]no	m	0.144264	0.0872411	1.65362	0.098204	0	1	3	0	0.27807	0.870198	0.000362319	(1,10]	3	(1,10]	1.15519	FALSE
hv136_08_0	hv136_08	brothers/sisters under 18 t-na	[0]	m	5.03523	4.50371	1.11802	0.263559	60.5728	226.016	3	99.5576	452.031	6.96121e-99	0.000354885	(1,10]	3	(1,10]	153.735	FALSE
sm616y_0	sm616y	who decides what to do if child ill: child has never been il	[0]no	m	3.24154	3.86926	0.837765	0.402162	44.0811	57.9544	3	98.2745	115.909	6.77222e-26	0.000353823	(1,10]	3	(1,10]	25.573	FALSE
hml19_05	hml19_05	person slept under an ever-treated net	NA	m	-0.243401	0.201204	-1.20972	0.226385	0	1	3	0	1.26463	0.53136	0.000338678	(1,10]	3	(1,10]	0.783957	FALSE
hml8_4_1	hml8_4	net treated since receiving	[1]yes	m	-4.12742	4.92995	-0.837214	0.402473	72.2801	130.422	3	99.2333	260.844	2.28276e-57	0.000337057	(1,10]	3	(1,10]	0.0161244	FALSE
mm2_09_0	mm2_09	survival status of sibling	[0]dead	m	0.104674	0.152501	0.686382	0.492472	0	1	3	0	0.333243	0.84652	0.000335629	(1,10]	3	(1,10]	1.11035	FALSE
sh110c_0	sh110c	has wardrobe	[0]no	m	0.0284146	0.132884	0.213831	0.830679	0.0234846	1.93181	3	48.2352	3.86363	0.144885	0.000331895	(1,10]	3	(1,10]	1.02882	FALSE
hml19_08	hml19_08	person slept under an ever-treated net	NA	m	0.222385	0.281722	0.789377	0.429892	0	1	3	0	0.340676	0.84338	0.000327145	(1,10]	3	(1,10]	1.24905	FALSE
hv022_3	hv022	sample strata for sampling errors	[3]zaire-urban	m	0.48438	0.527548	0.918173	0.358528	0.721425	8.27127	3	87.91	16.5425	0.00025576	0.000321832	(1,10]	3	(1,10]	1.62317	FALSE
v835b_4	v835b	alcohol consumption next to last time had sex	[4]neither drunk but consumed alcohol	m	-8.98944	3.61551	-2.48635	0.0129061	38.6579	77.893	3	98.7162	155.786	1.48423e-34	0.000313534	(1,10]	3	(1,10]	0.00012472	FALSE
sh120	sh120	number of meals the household has per day	NA	m	-0.00127074	0.00243843	-0.52113	0.602276	7.06278e-06	1.23361	3	18.9371	2.46722	0.291239	0.000304573	(1,10]	3	(1,10]	0.99873	FALSE
v762aj_11	v762aj	source for condoms: private hospital/clinic	[1]yes	m	0.510237	0.56355	0.905398	0.365254	0.357701	1.59321	3	37.2336	3.18642	0.203272	0.0003036	(1,10]	3	(1,10]	1.66569	FALSE
sh17a_02_5	sh17a_02	highest educational level attained	[5]bachelor	m	0.266462	0.511433	0.521012	0.602359	0	1	3	0	1.8077	0.405007	0.00030259	(1,10]	3	(1,10]	1.30534	FALSE
mm1_02_1	mm1_02	sex of sibling	[1]male	m	-0.0385211	0.0566777	-0.679652	0.496725	0.00396858	1.4485	4	30.9632	4.34551	0.226491	0.000295957	(1,10]	3	(1,10]	0.962211	FALSE
mm1_05_1	mm1_05	sex of sibling	[1]male	m	-0.0327545	0.0529075	-0.61909	0.535857	0.000209089	1.01745	4	1.71546	3.05236	0.383622	0.000295429	(1,10]	3	(1,10]	0.967776	FALSE
hb68_02_5	hb68_02	man's highest educational level (for preliminary and final report)	[5]secondary madrassa	m	-0.143475	0.522167	-0.274768	0.783494	0.352963	1.57359	3	36.451	3.14718	0.2073	0.00029318	(1,10]	3	(1,10]	0.866342	FALSE
v750_10	v750	ever heard of a sexually transmitted infection (sti)	[0]no	m	-0.652107	0.807542	-0.80752	0.419367	1.11012	2.31371	3	56.7793	4.62742	0.0988939	0.000284433	(1,10]	3	(1,10]	0.520947	FALSE
hv136_03_0	hv136_03	brothers/sisters under 18 t-na	[0]	m	0.0288065	0.215457	0.133699	0.89364	0	1	3	0	1.51967	0.467745	0.000282262	(1,10]	3	(1,10]	1.02923	FALSE
hv140_0	hv140	member has a birth certificate	[0]neither certificate or registered	m	-4.80069	4.89997	-0.979739	0.327215	71.107	98.046	3	98.9801	196.092	2.62522e-43	0.000273912	(1,10]	3	(1,10]	0.00822406	FALSE
hml7_4_96	hml7_4	brand of net	[96]other brand	m	-9.10134	4.07434	-2.23382	0.0254947	49.1714	84.2785	3	98.8135	168.557	2.50223e-37	0.000254241	(1,10]	3	(1,10]	0.000111516	FALSE
hb68_01_5	hb68_01	man's highest educational level (for preliminary and final report)	[5]secondary madrassa	m	0.126354	0.265295	0.476278	0.633876	0.075409	1.27783	3	21.7423	2.55566	0.278641	0.000252708	(1,10]	3	(1,10]	1.13468	FALSE
hml8_5_8	hml8_5	net treated since receiving	[8]not sure	m	-13.3283	0.451331	-29.5312	1.14641e-191	0	1	3	0	0.759502	0.684032	0.000251656	(1,10]	3	(1,10]	1.62773e-06	FALSE
v762bw_0	v762bw	source for female condoms: parents/knowledge/friends	[0]no	m	4.61918	2.98417	1.54789	0.121648	44.2226	213.174	5	99.5309	852.696	2.95277e-183	0.000249218	(1,10]	3	(1,10]	101.411	FALSE
hv801	hv801	time interview started (hhmm - 24 hour clock)	NA	m	8.45305e-05	0.00014891	0.567661	0.570265	1.90193e-08	1.36849	3	26.9268	2.73698	0.254491	0.000243207	(1,10]	3	(1,10]	1.00008	FALSE
hv022_11	hv022	sample strata for sampling errors	[11]cuanza sul-urban	m	0.39518	0.263314	1.50079	0.13341	0.0298474	1.08302	3	7.66523	2.16603	0.338573	0.000242479	(1,10]	3	(1,10]	1.48465	FALSE
mm1_06_1	mm1_06	sex of sibling	[1]male	m	0.032972	0.06127	0.538142	0.590479	0	1	4	0	2.35462	0.502137	0.000242468	(1,10]	3	(1,10]	1.03352	FALSE
v784c_11	v784c	place for hiv test: stand alone vct center	[1]yes	m	-8.87711	2.44659	-3.62836	0.000285225	17.6207	99.62	3	98.9962	199.24	5.43968e-44	0.000240254	(1,10]	3	(1,10]	0.000139546	FALSE
hv022_9	hv022	sample strata for sampling errors	[9]cuanza norte-urban	m	0.589965	0.207997	2.83641	0.00456233	0	1	3	0	0.14763	0.928843	0.000239249	(1,10]	3	(1,10]	1.80393	FALSE
sh59_01_1	sh59_01	consent of women or man	[1]accepted	m	-3.80664	4.87025	-0.781612	0.434443	70.6635	194.813	3	99.4867	389.626	2.47571e-85	0.000223648	(1,10]	3	(1,10]	0.0222226	FALSE
hv022_12	hv022	sample strata for sampling errors	[12]cuanza sul-rural	m	-0.155194	0.33798	-0.459181	0.646104	0.230633	3.18325	3	68.5856	6.3665	0.0414508	0.00022165	(1,10]	3	(1,10]	0.856249	FALSE
mv463aa_2	mv463aa	frequency currently smokes tobacco	[2]some days	m	0.243038	0.126314	1.92408	0.054344	0	1	3	0	0.0168104	0.99163	0.000221009	(1,10]	3	(1,10]	1.27512	FALSE
v828_10	v828	received result from last hiv test	[0]no	m	-0.0324801	0.475114	-0.0683629	0.945497	0	1	3	0	0.45629	0.796009	0.000209233	(1,10]	3	(1,10]	0.968042	FALSE
mv762au_0	mv762au	source for condoms: friends/relatives	[0]no	m	-0.262094	0.31285	-0.837762	0.402164	0	1	3	0	0.958513	0.619244	0.000205871	(1,10]	3	(1,10]	0.769439	FALSE
v762ad_11	v762ad	source for condoms: mobile clinic	[1]yes	m	-8.71109	2.62989	-3.31234	0.000925196	20.4923	137.171	3	99.271	274.343	2.67437e-60	0.000202982	(1,10]	3	(1,10]	0.000164749	FALSE
mv304_17_0	mv304_17	knows contraceptive method	[0]no	m	3.79121	4.18846	0.905156	0.365383	52.4476	299.301	3	99.6659	598.602	1.03564e-130	0.000200941	(1,10]	3	(1,10]	44.3098	FALSE
hml7_1_19	hml7_1	brand of net	[19]netprotect	m	-10.1867	1.78695	-5.70059	1.19395e-08	9.11524	43.1733	3	97.6838	86.3465	1.77863e-19	0.000198033	(1,10]	3	(1,10]	3.76693e-05	FALSE
sh118h_0	sh118h	has a canoe with a motor	[0]no	m	7.45039	4.88648	1.5247	0.127335	71.2439	496.958	3	99.7988	993.916	1.49217e-216	0.000196789	(1,10]	3	(1,10]	1720.54	FALSE
v503_10	v503	number of unions	[1]once	m	-0.191281	0.224374	-0.85251	0.393931	0	1	3	0	0.742913	0.689729	0.000194443	(1,10]	3	(1,10]	0.8259	FALSE
hv046_0	hv046	translator used	[0]no	m	0.28937	0.278035	1.04077	0.297983	0.0461355	1.22754	3	18.5361	2.45507	0.293013	0.000194395	(1,10]	3	(1,10]	1.33559	FALSE
mv784e_0	mv784e	place for hiv test: government pmi	[0]no	m	4.60907	5.41755	0.850766	0.394899	87.6166	535.783	3	99.8134	1071.57	2.05248e-233	0.000182084	(1,10]	3	(1,10]	100.391	FALSE
hv201a_0	hv201a	water not available for at least a day last two weeks	[0]no, not interrupted for a full day	m	0.00362689	0.0845313	0.0429059	0.965777	0	1	3	0	1.21486	0.544749	0.000172054	(1,10]	3	(1,10]	1.00363	FALSE
mv633a_0	mv633a	wife justified refusing sex: husband has sti	[0]no	m	-0.150292	0.0853307	-1.76129	0.0781894	0	1	3	0	0.112058	0.945512	0.000170602	(1,10]	3	(1,10]	0.860457	FALSE
hml13	hml13	net designation number (hmlidx) for 1st net person slept under last night	NA	m	0.0849889	0.0520418	1.63309	0.10245	0	1	3	0	0.216247	0.897517	0.00016843	(1,10]	3	(1,10]	1.0887	FALSE
v762ax_11	v762ax	source for condoms: other	[1]yes	m	-7.92285	2.65543	-2.98364	0.00284841	20.6836	73.1982	3	98.6338	146.396	1.62341e-32	0.000156544	(1,10]	3	(1,10]	0.000362367	FALSE
hb65_1_3	hb65_1	result of man's individual interview	[3]postponed	m	-10.7942	0.593396	-18.1906	6.128e-74	0.352789	1.47582	3	32.2412	2.95165	0.228591	0.000155206	(1,10]	3	(1,10]	2.05178e-05	FALSE
hml19_03	hml19_03	person slept under an ever-treated net	NA	m	0.119406	0.128887	0.926437	0.354219	0	1	3	0	0.848302	0.654325	0.000155105	(1,10]	3	(1,10]	1.12683	FALSE
v762am_11	v762am	source for condoms: mobile clinic	[1]yes	m	-8.8894	2.00579	-4.43186	9.34239e-06	11.6366	54.0518	3	98.1499	108.104	3.35437e-24	0.000148409	(1,10]	3	(1,10]	0.000137843	FALSE
mv762af_0	mv762af	source for condoms: other	[0]no	m	7.97285	3.12655	2.55005	0.0107708	28.9834	98.059	3	98.9802	196.118	2.59138e-43	0.000147999	(1,10]	3	(1,10]	2901.12	FALSE
hv140_2	hv140	member has a birth certificate	[2]registered	m	-4.43104	4.64709	-0.953509	0.340332	63.8639	86.8307	3	98.8483	173.661	1.94936e-38	0.000147943	(1,10]	3	(1,10]	0.0119021	FALSE
sh123c_0	sh123c	any member of household went to bed hungry at any time in last four weeks	[0]no	m	0.309438	0.309295	1.00046	0.317087	0	1	3	0	0.800157	0.670267	0.000147579	(1,10]	3	(1,10]	1.36266	FALSE
hv022_13	hv022	sample strata for sampling errors	[13]malanje-urban	m	0.334466	0.305035	1.09648	0.272867	0.118049	1.72949	3	42.1796	3.45898	0.177374	0.000143996	(1,10]	3	(1,10]	1.39719	FALSE
v784d_11	v784d	place for hiv test: fp clinic	[1]yes	m	-8.35341	3.56818	-2.34108	0.0192278	37.6568	93.5538	3	98.9311	187.108	2.34488e-41	0.00014356	(1,10]	3	(1,10]	0.000235593	FALSE
v135_10	v135	usual resident or visitor	[1]usual resident	m	8.98488	1.63885	5.48244	4.19506e-08	7.68299	65.21	3	98.4665	130.42	4.78236e-29	0.00013804	(1,10]	3	(1,10]	7981.52	FALSE
sh24a_04_4	sh24a_04	level of education attended	[4]higher	m	-8.0692	3.57678	-2.25599	0.024071	37.5477	50.964	3	98.0378	101.928	7.35525e-23	0.000137235	(1,10]	3	(1,10]	0.000313033	FALSE
hv135_04_0	hv135_04	has brothers/sisters under -na	[0]	m	0.124436	0.165427	0.752212	0.451924	0	1	3	0	0.143283	0.930865	0.00013594	(1,10]	3	(1,10]	1.13251	FALSE
hv022_15	hv022	sample strata for sampling errors	[15]lunda norte-urban	m	0.60079	0.449235	1.33736	0.181104	0.488645	5.41788	3	81.5426	10.8358	0.00443654	0.000135514	(1,10]	3	(1,10]	1.82356	FALSE
hv270a_2	hv270a	wealth index for urban/rural	[2]poorer	m	0.00795802	0.0796069	0.0999666	0.920371	0	1	3	0	1.96785	0.373841	0.000134518	(1,10]	3	(1,10]	1.00799	FALSE
hv109_14_4	hv109_14	educational attainment	[4]complete secondary	m	-11.9571	0.60787	-19.6705	3.86075e-86	0.195857	1.19554	3	16.3561	2.39109	0.302539	0.000132465	(1,10]	3	(1,10]	6.41353e-06	FALSE
v858_0	v858	would be afraid to get hiv from contact with saliva from infected person	[0]no	m	0.076498	0.0630673	1.21296	0.225146	0	1	3	0	0.747307	0.688215	0.0001283	(1,10]	3	(1,10]	1.0795	FALSE
hv022_4	hv022	sample strata for sampling errors	[4]zaire-rural	m	-0.28813	0.220277	-1.30804	0.190861	0.0371848	1.19468	3	16.2954	2.38935	0.302802	0.000126437	(1,10]	3	(1,10]	0.749664	FALSE
mv762bo_0	mv762bo	source for female condoms: other	[0]no	m	8.87954	2.41324	3.67951	0.000233683	16.8419	33.5168	3	97.0164	67.0337	2.77858e-15	0.000123533	(1,10]	3	(1,10]	7183.48	FALSE
v463d_10	v463d	uses snuff	[0]no	m	7.54459	3.54484	2.12833	0.0333097	37.4496	165.039	3	99.3941	330.078	2.11084e-72	0.000118842	(1,10]	3	(1,10]	1890.49	FALSE
v463c_10	v463c	uses chewing tobacco	[0]no	m	4.38654	4.9883	0.879366	0.379203	74.054	162.369	3	99.3841	324.738	3.04859e-71	9.70352e-05	(1,10]	3	(1,10]	80.3619	FALSE
v784l_11	v784l	place for hiv test: stand alone vct center	[1]yes	m	-7.05346	3.4404	-2.05019	0.0403461	34.7856	52.2195	3	98.085	104.439	2.09584e-23	9.5077e-05	(1,10]	3	(1,10]	0.000864411	FALSE
v784a_11	v784a	place for hiv test: government hospital	[1]yes	m	0.136625	0.218377	0.62564	0.531551	0	1	3	0	0.215595	0.897809	9.01985e-05	(1,10]	3	(1,10]	1.1464	FALSE
sh14_9	sh14	which province belong locality of birth?	[9]espaillat	m	-11.4199	0.658502	-17.3423	2.25558e-67	0.940404	4.31708	3	76.8362	8.63417	0.0133387	8.98574e-05	(1,10]	3	(1,10]	1.09745e-05	FALSE
v783_10	v783	know a place to get hiv test	[0]no	m	-0.192652	0.192613	-1.0002	0.317213	0	1	3	0	0.150567	0.92748	8.81878e-05	(1,10]	3	(1,10]	0.824769	FALSE
hv022_1	hv022	sample strata for sampling errors	[1]cabinda-urban	m	-0.054085	0.236389	-0.228796	0.819027	0.0318191	1.15787	3	13.6342	2.31573	0.314156	8.51959e-05	(1,10]	3	(1,10]	0.947352	FALSE
hv270a_4	hv270a	wealth index for urban/rural	[4]richer	m	-0.0517297	0.0728302	-0.710279	0.477531	0	1	3	0	0.667538	0.716219	8.4098e-05	(1,10]	3	(1,10]	0.949585	FALSE
hv140_8	hv140	member has a birth certificate	[8]don't know	m	-8.07186	4.98515	-1.61918	0.105408	73.7561	116.037	3	99.1382	232.074	4.03381e-51	8.07548e-05	(1,10]	3	(1,10]	0.000312202	FALSE
hv136_04_0	hv136_04	brothers/sisters under 18 t-na	[0]	m	0.00673595	0.198148	0.0339946	0.972881	0	1	3	0	0.426546	0.807936	7.71976e-05	(1,10]	3	(1,10]	1.00676	FALSE
mv762bf_0	mv762bf	source for female condoms: other	[0]no	m	8.47	2.95276	2.86851	0.00412415	25.6336	69.804	3	98.5674	139.608	4.83635e-31	7.41014e-05	(1,10]	3	(1,10]	4769.51	FALSE
mm1_01_1	mm1_01	sex of sibling	[1]male	m	0.0304589	0.0465527	0.654289	0.512926	0	1	4	0	1.35229	0.716754	7.07133e-05	(1,10]	3	(1,10]	1.03093	FALSE
v130_97	v130	religion	[1]musualmane	m	-1.7778e-05	0.279152	-6.36857e-05	0.999949	0	1	3	0	0.656679	0.720118	7.00885e-05	(1,10]	3	(1,10]	0.999982	FALSE
sm642b_0	sm642b	man's symptoms of sti	[0]no	m	-0.088402	0.380411	-0.232385	0.816239	0	1	3	0	1.9312	0.380755	6.95078e-05	(1,10]	3	(1,10]	0.915393	FALSE
ha64_03_3	ha64_03	na - consent for additional tests	[3]respondent refused	m	-12.1513	0.458623	-26.4951	1.1028e-154	0	1	3	0	0.680279	0.711671	6.78349e-05	(1,10]	3	(1,10]	5.28162e-06	FALSE
sh129a_1_1	sh129a_1	shape of the net	[1]conical	m	-0.120779	0.160791	-0.751153	0.45256	0	1	3	0	0.104406	0.949136	6.6606e-05	(1,10]	3	(1,10]	0.88623	FALSE
mm1_04_1	mm1_04	sex of sibling	[1]male	m	0.0420679	0.0486526	0.864659	0.387226	0	1	4	0	0.662188	0.88206	6.63894e-05	(1,10]	3	(1,10]	1.04297	FALSE
sh129a_3_1	sh129a_3	shape of the net	[1]conical	m	0.0253151	0.215569	0.117434	0.906516	0	1	3	0	0.161981	0.922202	6.50363e-05	(1,10]	3	(1,10]	1.02564	FALSE
mv791a_0	mv791a	last 12 months have given gifts or other goods to have sex	[0]no	m	-0.11029	0.143245	-0.769943	0.441334	0	1	3	0	0.298994	0.861141	6.22752e-05	(1,10]	3	(1,10]	0.895574	FALSE
v784n_10	v784n	place for hiv test: mobile clinic	[0]no	m	8.22594	2.54198	3.23603	0.00121204	18.896	58.8293	3	98.3002	117.659	2.82323e-26	6.18693e-05	(1,10]	3	(1,10]	3736.61	FALSE
hml35_06_6	hml35_06	result of malaria rapid test	[6]others	m	-12.0004	0.673554	-17.8165	5.26157e-71	0.430811	1.46111	3	31.5591	2.92223	0.231978	6.15347e-05	(1,10]	3	(1,10]	6.14187e-06	FALSE
v784q_2	v784q	place for aids test: youth centre (cs)	[1]yes: government hospital	m	-1.04937	5.70414	-0.183966	0.85404	97.3273	488.889	3	99.7955	977.778	4.76757e-213	6.106e-05	(1,10]	3	(1,10]	0.350159	FALSE
sh113_3	sh113	use land for farming or grazing that it doesn't own	[3]yes, private land provided free	m	-0.105653	0.203349	-0.519566	0.603366	0	1	3	0	0.211508	0.899646	6.04026e-05	(1,10]	3	(1,10]	0.899736	FALSE
hml19_04	hml19_04	person slept under an ever-treated net	NA	m	-0.112065	0.15125	-0.740928	0.458737	0	1	3	0	0.150468	0.927526	5.98964e-05	(1,10]	3	(1,10]	0.893986	FALSE
mv463f_0	mv463f	smokes cigars (charutos)	[0]no	m	3.35614	3.48507	0.963004	0.335546	48.2321	160.978	4	99.3788	482.934	2.38193e-104	5.70745e-05	(1,10]	3	(1,10]	28.6782	FALSE
hml19_06	hml19_06	person slept under an ever-treated net	NA	m	-0.0689086	0.201853	-0.34138	0.732818	0	1	3	0	0.218183	0.896648	5.47965e-05	(1,10]	3	(1,10]	0.933412	FALSE
v762al_11	v762al	source for condoms: private doctor	[1]yes	m	-11.2964	0.244518	-46.1986	0	0	1	3	0	0.826002	0.661662	4.47889e-05	(1,10]	3	(1,10]	1.24176e-05	FALSE
v762br_0	v762br	na - source for female condoms: private cs	[0]no	m	3.17505	2.48097	1.27976	0.20063	24.0608	53.4803	4	98.1302	160.441	1.47235e-34	4.45565e-05	(1,10]	3	(1,10]	23.928	FALSE
v784x_10	v784x	place for hiv test: other	[0]no	m	5.87548	4.263	1.37825	0.168126	72.3443	258.532	4	99.6132	775.596	8.48914e-168	4.12814e-05	(1,10]	3	(1,10]	356.195	FALSE
hv101_13_7	hv101_13	relationship to head	[7]parent-in-law	m	-11.8522	0.490084	-24.184	3.27472e-129	0	1	3	0	0.337575	0.844688	4.11347e-05	(1,10]	3	(1,10]	7.12272e-06	FALSE
v763b_12	v763b	had genital sore/ulcer in last 12 months	[8]don't know	m	-10.6622	1.01325	-10.5227	6.78803e-26	2.5455	6.41256	3	84.4056	12.8251	0.00164083	3.80129e-05	(1,10]	3	(1,10]	2.34142e-05	FALSE
v762at_11	v762at	source for condoms: shop	[1]yes	m	-6.56614	3.84429	-1.70802	0.0876318	43.9058	108.599	3	99.0792	217.198	6.856e-48	3.52239e-05	(1,10]	3	(1,10]	0.00140721	FALSE
hb64_2	hb64	consent for additional tests	[2]parent/other responsible refused	m	-10.4036	0.48584	-21.4137	9.95247e-102	0	1	3	0	0.0377144	0.981319	1.9342e-05	(1,10]	3	(1,10]	3.03217e-05	FALSE
hb33_02_2	hb33_02	completeness of hb32 information	[2]month and age - year imputed	m	-6.90472	3.55147	-1.94419	0.051873	36.8596	38.7469	3	97.4191	77.4938	1.4874e-17	1.73916e-05	(1,10]	3	(1,10]	0.00100304	FALSE
hb61_1	hb61	read consent statement - hiv	[1]granted	m	3.07804	3.83018	0.803629	0.421611	43.1001	50.2572	3	98.0102	100.514	1.49139e-22	1.54483e-05	(1,10]	3	(1,10]	21.7159	FALSE
chl3_02_0	chl3_02	fetched wood or water	[0]no	m	0.0273023	0.238618	0.114418	0.908906	0	1	3	0	0.00198414	0.999008	4.82169e-06	(1,10]	3	(1,10]	1.02768	FALSE
s861_0	s861	partner sought treatment	[0]no	m	8.86131	9.59288	0.923738	0.355623	183.78	690.299	2	99.8551	690.299	3.84738e-152	0.0216132	(1,10]	2	(1,10]	7053.7	FALSE
sh55_02_1	sh55_02	read consent statement	[1]granted	m	-1.39232	0.282733	-4.9245	8.45752e-07	0	1	2	0	7.95412e-05	0.992884	0.0120432	(1,10]	2	(1,10]	0.248498	TRUE
mm3_09	mm3_09	sibling's current age	NA	m	0.0279987	0.010592	2.64339	0.00820792	0.000138161	2.46462	2	59.4258	2.46462	0.116436	0.0112335	(1,10]	2	(1,10]	1.02839	FALSE
sh08_1	sh08	marital status	[1]currently married/living together	m	0.837285	0.377002	2.2209	0.0263574	0.237906	5.83357	2	82.8578	5.83357	0.0157232	0.0104674	(1,10]	2	(1,10]	2.31009	FALSE
sh20d_06_1	sh20d_06	paid work for someone other than a family member	[1]paid work	m	-5.71771	7.53872	-0.758446	0.448184	113.316	325.923	2	99.6932	325.923	7.42506e-73	0.0100966	(1,10]	2	(1,10]	0.00328723	FALSE
mv604_7	mv604	preferred waiting time (grpd) (cm only)	[7]non-numeric	m	-5.2252	7.85467	-0.665235	0.5059	122.99	306.791	2	99.674	306.791	1.09197e-68	0.00854489	(1,10]	2	(1,10]	0.00537927	FALSE
slangq_7	slangq	language of questionnaire	[7]luo	m	0.658802	0.457507	1.43998	0.149872	0.600408	30.0059	3	96.6673	60.0118	9.30272e-14	0.00828991	(1,10]	2	(1,10]	1.93248	FALSE
sm610c_0	sm610c	received health care during 6 weeks after delivery	[0]no	m	-0.863285	0.213922	-4.03551	5.44835e-05	0.009687	1.10475	2	9.48198	1.10475	0.293226	0.00826846	(1,10]	2	(1,10]	0.421774	FALSE
hml32a_07_0	hml32a_07	na - presence of species: falciparum (pf)	[0]no	m	-9.71335	8.22826	-1.18049	0.237807	134.986	320.512	2	99.688	320.512	1.12014e-71	0.0080054	(1,10]	2	(1,10]	6.04711e-05	FALSE
sm610b_0	sm610b	received assistance during delivery	[0]no	m	-0.660411	0.225239	-2.93205	0.00336733	0.0376658	1.56846	2	36.2432	1.56846	0.210431	0.00736411	(1,10]	2	(1,10]	0.516639	FALSE
sh55_01_1	sh55_01	read consent statement	[1]granted	m	5.63773	8.79299	0.641162	0.521417	154.326	503.041	2	99.8012	503.041	2.07165e-111	0.0071982	(1,10]	2	(1,10]	280.826	FALSE
sheligm_0	sheligm	household selected for children 0-11 questionnaire	[0]no	m	0.551221	0.063854	8.63252	6.00148e-18	0	1	2	0	0.557087	0.455436	0.00678058	(1,10]	2	(1,10]	1.73537	TRUE
sh20i_07_0	sh20i_07	number of working hours for the family or for him/her self	[0]less than one hour	m	-1.7797	2.38785	-0.745314	0.456082	10.4845	12.1991	2	91.8027	12.1991	0.000478122	0.00666628	(1,10]	2	(1,10]	0.168689	FALSE
sh53_01_1	sh53_01	under age 18	[1]under age 18	m	0.743181	0.173363	4.28684	1.8123e-05	0	1	2	0	0.801365	0.370686	0.00646321	(1,10]	2	(1,10]	2.10261	FALSE
v761b_10	v761b	condom used during last sex with 2nd to most recent partner	[0]no	m	-0.622533	1.08507	-0.573725	0.566154	1.58497	3.05824	2	67.3015	3.05824	0.0803286	0.0060664	(1,10]	2	(1,10]	0.536583	FALSE
sh59_06_1	sh59_06	consent of women or man	[1]accepted	m	7.39011	8.88003	0.832216	0.405287	157.416	536.883	2	99.8137	536.883	8.98521e-119	0.00581835	(1,10]	2	(1,10]	1619.88	FALSE
v833b_0	v833b	used condom every time had sex with 2nd to most recent partner in last 12 months	[0]no	m	0.733868	0.532961	1.37696	0.168524	0.392504	3.05271	2	67.2422	3.05271	0.0806028	0.00562791	(1,10]	2	(1,10]	2.08312	FALSE
hv101_16_6	hv101_16	relationship to head	[6]parent	m	-3.60541	9.03837	-0.3989	0.689967	162.926	356.407	2	99.7194	356.407	1.70578e-79	0.00547703	(1,10]	2	(1,10]	0.0271763	FALSE
v777a_0	v777a	would be ashamed if someone in the family had hiv	[0]disagree	m	0.655159	0.247204	2.65027	0.00804271	0.103537	6.54081	2	84.7114	6.54081	0.0105428	0.00545507	(1,10]	2	(1,10]	1.92545	FALSE
v767b_101	v767b	relationship with 2nd to most recent sex partner	[2]girlfriend/fiancee	m	0.555604	1.28836	0.431249	0.666288	2.69013	4.70827	2	78.7608	4.70827	0.0300178	0.00520742	(1,10]	2	(1,10]	1.74299	FALSE
v770b_10	v770b	sought sti advice/treatment from: social security hospital (ihss)	[0]no	m	9.32964	7.24249	1.28818	0.197683	104.13	134.339	2	99.2556	134.339	4.60701e-31	0.00516688	(1,10]	2	(1,10]	11267.1	FALSE
mv3b24d_0	mv3b24d	reason never consider sterilization: less intrusive ways av.	[0]no	m	0.758983	0.628018	1.20854	0.226841	0.530667	3.05176	2	67.232	3.05176	0.0806496	0.00495879	(1,10]	2	(1,10]	2.1361	FALSE
chl7_05_0	chl7_05	did domestic household work	[0]no	m	-9.43319	8.63417	-1.09254	0.274595	148.226	170.913	2	99.4149	170.913	4.67564e-39	0.00493851	(1,10]	2	(1,10]	8.00235e-05	FALSE
v743c_5	v743c	final say on making household purchases for daily needs	[5]someone else	m	-1.33798	0.410559	-3.25893	0.00111833	0.166491	1.93419	2	48.2987	1.93419	0.164301	0.00488043	(1,10]	2	(1,10]	0.262374	FALSE
s114_7	s114	citizenship	[7]mali	m	-6.92686	7.48922	-0.924911	0.355012	112.141	3106	2	99.9678	3106	0	0.00483268	(1,10]	2	(1,10]	0.000981077	FALSE
sh208_07_0	sh208_07	stayed overnight at a facility another time in last six months	[0]no	m	9.13159	8.13181	1.12295	0.26146	131.966	461.427	2	99.7833	461.427	2.35166e-102	0.00472681	(1,10]	2	(1,10]	9242.74	FALSE
sh55_03_1	sh55_03	read consent statement	[1]granted	m	7.45722	7.97539	0.935028	0.349774	127.093	1054.82	2	99.9052	1054.82	2.17801e-231	0.00457552	(1,10]	2	(1,10]	1732.32	FALSE
ha63_04_3	ha63_04	result of measurement - hiv	[3]refused	m	-6.64685	8.26503	-0.804213	0.421274	135.925	195.693	2	99.489	195.693	1.81879e-44	0.00456399	(1,10]	2	(1,10]	0.00129811	FALSE
sh101_13	sh101	source of drinking water	[13]piped out of yard/plot	m	0.244209	0.492768	0.495586	0.620187	0.437927	9.74079	2	89.7339	9.74079	0.00180223	0.00454617	(1,10]	2	(1,10]	1.27661	FALSE
sh53_02_1	sh53_02	under age 18	[1]under age 18	m	-0.485252	0.138234	-3.51035	0.000447512	0	1	2	0	0.19801	0.656332	0.00451601	(1,10]	2	(1,10]	0.615542	FALSE
sh218_06_3	sh218_06	result of malaria rapid test	[3]postive falciparam and pieces (omv)	m	-1.46015	1.03202	-1.41485	0.157114	0.929139	1.77332	2	43.6086	1.77332	0.182972	0.0044633	(1,10]	2	(1,10]	0.232202	FALSE
s820_1	s820	female circumcision practiced in the community	[1]yes	m	-0.635278	0.392894	-1.61692	0.105895	0.250495	5.19126	2	80.7369	5.19126	0.0227007	0.00431861	(1,10]	2	(1,10]	0.529788	FALSE
s918d_0	s918d	male symptom of std:burning pain on urination	[0]no	m	-0.577538	0.319188	-1.8094	0.0703891	0.129515	2.62338	2	61.8813	2.62338	0.1053	0.00427268	(1,10]	2	(1,10]	0.561278	FALSE
s823_1	s823	owns dwelling alone or in community	[1]only respondent	m	-0.925512	1.0245	-0.903384	0.366322	1.68303	4.25327	2	76.4887	4.25327	0.0391747	0.00423619	(1,10]	2	(1,10]	0.396328	FALSE
sh60_03_2	sh60_03	result of bloodtaking	[2]refused	m	-5.92417	8.01427	-0.739202	0.459784	128.26	651.392	2	99.8465	651.392	1.11289e-143	0.00407508	(1,10]	2	(1,10]	0.00267403	FALSE
sm602_0	sm602	ever had of a product called ors	[0]no	m	-1.49465	0.886359	-1.68628	0.0917424	1.31757	5.53824	2	81.9437	5.53824	0.0186053	0.00397327	(1,10]	2	(1,10]	0.224328	FALSE
sh207_07_0	sh207_07	helps with household chores	[0]no	m	8.23944	6.95406	1.18484	0.236081	96.3345	251.732	2	99.6028	251.732	1.08832e-56	0.00396471	(1,10]	2	(1,10]	3787.42	FALSE
hml32a_04_0	hml32a_04	na - presence of species: falciparum (pf)	[0]no	m	8.24565	6.95905	1.18488	0.236065	96.4047	213.605	2	99.5318	213.605	2.24562e-48	0.00392838	(1,10]	2	(1,10]	3811	FALSE
s862a_0	s862a	source of treatment for partner: govt hospital	[0]no	m	5.20447	7.1314	0.729796	0.465515	100.948	132.268	2	99.244	132.268	1.30742e-30	0.00371974	(1,10]	2	(1,10]	182.084	FALSE
s914_0	s914	medication for infected people with aids virus can get from	[0]no	m	0.204535	0.491752	0.415931	0.67746	0.41663	6.61886	2	84.8917	6.61886	0.0100904	0.00362468	(1,10]	2	(1,10]	1.22695	FALSE
mv3b24e_0	mv3b24e	reason never consider sterilization: may want more children	[0]no	m	-0.655636	0.263425	-2.48889	0.0128142	0	1	2	0	0.10102	0.750609	0.00360405	(1,10]	2	(1,10]	0.519112	FALSE
hv129_12_2	hv129_12	school attendance status	[2]advanced	m	-8.91232	7.86948	-1.13252	0.257417	123.07	156.888	2	99.3626	156.888	5.41403e-36	0.0034979	(1,10]	2	(1,10]	0.000134719	FALSE
g101_0	g101	ever heard of genital cutting (probed)	[0]no	m	-0.664953	0.680897	-0.976584	0.328775	0.488831	2.01689	2	50.4187	2.01689	0.155557	0.00343269	(1,10]	2	(1,10]	0.514298	FALSE
s1004a_0	s1004a	would be willing to work with someone previously treated for tb	[0]no	m	-0.459354	0.233965	-1.96335	0.0496056	0.127314	4.75341	3	78.9625	9.50683	0.00862221	0.00339647	(1,10]	2	(1,10]	0.631692	FALSE
sh59_03_1	sh59_03	consent of women or man	[1]accepted	m	7.25505	8.74649	0.829482	0.406832	152.813	808.018	2	99.8762	808.018	9.74465e-178	0.0033769	(1,10]	2	(1,10]	1415.24	FALSE
sh28b_1	sh28b	household own land which structure sits	[1]owns	m	-0.278493	0.444682	-0.626273	0.531136	0.359366	10.8606	2	90.7924	10.8606	0.000982308	0.00327821	(1,10]	2	(1,10]	0.756924	FALSE
v770k_10	v770k	sought sti advice/treatment from: private hospital/clinic/doctor	[0]no	m	-0.345426	1.25668	-0.274871	0.783415	2.17091	3.18323	2	68.5853	3.18323	0.0743977	0.00326194	(1,10]	2	(1,10]	0.707919	FALSE
sh44_0	sh44	had to carry heavy things	[0]no	m	1.45901	0.295144	4.94337	7.67842e-07	0	1	2	0	0.143819	0.704514	0.0032376	(1,10]	2	(1,10]	4.30168	TRUE
v169b_0	v169b	use mobile telephone for financial transactions	[0]no	m	-0.307277	0.108408	-2.83446	0.00459031	0.00851524	1.51983	2	34.203	1.51983	0.217646	0.00308333	(1,10]	2	(1,10]	0.735447	FALSE
mm8_03	mm8_03	date of death of sibling (cmc)	NA	m	-0.000270933	0.000862183	-0.31424	0.753339	1.84271e-06	5.97317	3	83.2585	11.9463	0.00254616	0.00307423	(1,10]	2	(1,10]	0.999729	FALSE
sm615_0	sm615	child lives in the household	[0]no	m	0.654902	0.530216	1.23516	0.216771	0.469771	6.06855	2	83.5216	6.06855	0.013761	0.00294293	(1,10]	2	(1,10]	1.92495	FALSE
v305_11_0	v305_11	ever used method	[0]no	m	-0.903049	0.402405	-2.24413	0.0248239	0	1	2	0	0.501479	0.478851	0.00285776	(1,10]	2	(1,10]	0.405332	FALSE
sh20g_04_1	sh20g_04	help with household work	[1]yes	m	-7.76697	6.17047	-1.25873	0.208127	75.7643	197.701	2	99.4942	197.701	6.63136e-45	0.00285488	(1,10]	2	(1,10]	0.000423494	FALSE
sm643x_0	sm643x	woman's symptoms of sti	[0]no	m	5.19126	7.92794	0.654805	0.512593	125.42	441.757	2	99.7736	441.757	4.4876e-98	0.00283561	(1,10]	2	(1,10]	179.694	FALSE
sh17a_11_6	sh17a_11	highest educational level attained	[6]licentiate	m	1.37912	1.1447	1.20479	0.228285	1.64983	2.45127	2	59.2048	2.45127	0.11743	0.00277786	(1,10]	2	(1,10]	3.9714	FALSE
mv605_3	mv605	desire for more children (cm only)	[3]wants, unsure timing	m	-6.17003	7.79572	-0.791463	0.428674	121.307	507.123	2	99.8028	507.123	2.68059e-112	0.00271394	(1,10]	2	(1,10]	0.00209118	FALSE
hv120_15_0	hv120_15	children eligibility for height/weight and hemoglobin	[0]not eligible	m	-9.08905	9.66491	-0.940417	0.347004	185.693	165.681	2	99.3964	165.681	6.49452e-38	0.00271006	(1,10]	2	(1,10]	0.000112896	FALSE
hml23_2_98	hml23_2	place where net was obtained	[98]don't know	m	-7.36888	7.38819	-0.997387	0.318577	108.956	509.534	2	99.8037	509.534	8.01124e-113	0.002692	(1,10]	2	(1,10]	0.000630575	FALSE
sm440_0	sm440	used any form of contraception during last sex	[0]no	m	-0.663412	0.15872	-4.17977	2.91804e-05	0	1	2	0	0.334936	0.562767	0.00268267	(1,10]	2	(1,10]	0.515091	FALSE
v770a_10	v770a	sought sti advice/treatment from: government hospital	[0]no	m	0.785478	0.998762	0.786452	0.431603	0.99144	1.96897	2	49.2119	1.96897	0.160558	0.00265	(1,10]	2	(1,10]	2.19346	FALSE
mv3b12c_0	mv3b12c	reason of first condom use: avoid getting an std	[0]no	m	-0.35159	0.186943	-1.88074	0.0600074	0	1	2	0	0.0167154	0.89713	0.00261813	(1,10]	2	(1,10]	0.703568	FALSE
sm611a_3	sm611a	provider for antenatal care	[3]respondent	m	-0.603456	0.2509	-2.40516	0.0161653	0	1	2	0	0.14034	0.707943	0.00257031	(1,10]	2	(1,10]	0.546918	FALSE
v170_0	v170	has an account in a bank or other financial institution	[0]no	m	-0.30253	0.244294	-1.23839	0.215572	0.105162	8.35112	2	88.0256	8.35112	0.00385449	0.00249404	(1,10]	2	(1,10]	0.738946	FALSE
s308_01	s308_01	partner's age	NA	m	0.0253719	0.0283702	0.894318	0.371152	0.00137169	6.74991	2	85.185	6.74991	0.00937524	0.00248115	(1,10]	2	(1,10]	1.0257	FALSE
sh59_06_3	sh59_06	consent of women or man	[3]not read	m	-7.59855	8.60349	-0.883194	0.377132	147.677	407.792	2	99.7548	407.792	1.10845e-90	0.00246613	(1,10]	2	(1,10]	0.000501177	FALSE
v762ab_11	v762ab	source for condoms: social security hospital (ihss)	[1]yes	m	0.0532732	0.935188	0.0569652	0.954573	1.51766	7.39104	2	86.4701	7.39104	0.00655494	0.00245524	(1,10]	2	(1,10]	1.05472	FALSE
sm610a_0	sm610a	received antenatal care for last child	[0]no	m	-1.60027	0.71325	-2.24363	0.0248561	0	1	2	0	0.0512123	0.820967	0.00244397	(1,10]	2	(1,10]	0.201842	FALSE
sh24a_01_5	sh24a_01	highest education level	[5]university	m	0.470578	1.08712	0.432869	0.66511	2.01103	6.70213	2	85.0794	6.70213	0.00962978	0.00242077	(1,10]	2	(1,10]	1.60092	FALSE
sh07a_07_0	sh07a_07	chronic illness	[0]no	m	15.1972	0.363603	41.7962	0	0	1	2	0	0.237232	0.626213	0.00239953	(1,10]	2	(1,10]	3.98179e+06	TRUE
mv3b24h_0	mv3b24h	reason never consider sterilization: loss of sexual function	[0]no	m	-0.572371	0.615874	-0.929363	0.352701	0.312347	1.48434	2	32.6298	1.48434	0.223097	0.00234288	(1,10]	2	(1,10]	0.564186	FALSE
hv138_09_0	hv138_09	member has a pair of shoes -na	[0]	m	-7.56925	8.03031	-0.942585	0.345893	128.773	650.167	2	99.8462	650.167	2.05488e-143	0.00231864	(1,10]	2	(1,10]	0.00051608	FALSE
sh20g_07_1	sh20g_07	help with household work	[1]yes	m	-5.67429	8.62861	-0.657613	0.510787	147.869	143.548	2	99.3034	143.548	4.46111e-33	0.0023016	(1,10]	2	(1,10]	0.00343312	FALSE
ha63_04_2	ha63_04	result of measurement - hiv	[2]not present	m	1.91174	0.914412	2.09067	0.0365574	0.611281	1.5434	2	35.2081	1.5434	0.214112	0.00230077	(1,10]	2	(1,10]	6.76483	FALSE
sm610c_8	sm610c	received health care during 6 weeks after delivery	[8]dk	m	1.17594	0.409719	2.87011	0.00410323	0	1	2	0	0.11295	0.73681	0.00227583	(1,10]	2	(1,10]	3.24119	FALSE
v044_4	v044	selected for domestic violence module	[0]no	m	-0.15918	0.352856	-0.45112	0.651903	0.199106	4.75076	2	78.9507	4.75076	0.0292853	0.00227497	(1,10]	2	(1,10]	0.852843	FALSE
sh23a_05_4	sh23a_05	level attended last year	[4]secondary second cycle	m	-5.25127	6.61399	-0.793964	0.427217	86.7283	114.824	2	99.1291	114.824	8.59935e-27	0.00227133	(1,10]	2	(1,10]	0.00524088	FALSE
hv101_15_3	hv101_15	relationship to head	[3]son/daughter	m	9.37664	9.26814	1.01171	0.311678	170.651	149.886	2	99.3328	149.886	1.83626e-34	0.00225734	(1,10]	2	(1,10]	11809.3	FALSE
sh218_06_4	sh218_06	result of malaria rapid test	[4]negative	m	0.728553	0.571441	1.27494	0.20233	0	1	2	0	0.000194345	0.988877	0.00224187	(1,10]	2	(1,10]	2.07208	FALSE
ha60_1_1	ha60_1	marital status	[1]never in union	m	-0.491908	0.202305	-2.43152	0.0150355	0.0256842	1.4506	2	31.0631	1.4506	0.228431	0.0022148	(1,10]	2	(1,10]	0.611458	FALSE
v770r_1	v770r	seek advice sti: cs private association for family wellbeing	[1]yes	m	0.52046	1.35964	0.382792	0.701874	2.90623	4.66991	2	78.5863	4.66991	0.0306955	0.00221439	(1,10]	2	(1,10]	1.6828	FALSE
v743a_1	v743a	person who usually decides on respondent's health care	[1]respondent alone	m	0.766832	0.217542	3.52499	0.000423505	0	1	2	0	0.0662722	0.796844	0.00221349	(1,10]	2	(1,10]	2.15293	FALSE
sh25f_0	sh25f	household has electrical/gas oven	[0]no	m	7.40982	7.9716	0.929527	0.352616	127.045	2685.81	2	99.9628	2685.81	0	0.0022062	(1,10]	2	(1,10]	1652.13	FALSE
hml20_14_0	hml20_14	person slept under an llin net	[0]no	m	7.55588	8.75557	0.86298	0.388149	152.965	431.977	2	99.7685	431.977	6.03292e-96	0.00217539	(1,10]	2	(1,10]	1911.95	FALSE
sh52_03_1	sh52_03	sample result	[1]sample taken	m	-0.309181	0.795838	-0.388497	0.697648	1.03153	5.28116	2	81.0648	5.28116	0.0215574	0.00217212	(1,10]	2	(1,10]	0.734048	FALSE
hv131_06_0	hv131_06	mother has been very sick for 3+ months last year	[0]no	m	-0.0744828	0.662286	-0.112463	0.910456	0.573965	2.60857	2	61.6649	2.60857	0.106287	0.00214962	(1,10]	2	(1,10]	0.928223	FALSE
sh128a_5_1	sh128a_5	source of net	[1]campaign 2009	m	-0.0216961	0.909974	-0.0238426	0.980978	1.21372	3.73898	2	73.2547	3.73898	0.0531568	0.0021382	(1,10]	2	(1,10]	0.978538	FALSE
sh208_06_0	sh208_06	stayed overnight at a facility another time in last six months	[0]no	m	0.479008	0.734758	0.651927	0.514448	0.552167	1.79348	2	44.2426	1.79348	0.180502	0.00213735	(1,10]	2	(1,10]	1.61447	FALSE
sm611a_7	sm611a	provider for antenatal care	[7]child's mother's family	m	2.22697	14.73	0.151186	0.879829	433.285	657.714	2	99.848	657.714	4.69259e-145	0.00213697	(1,10]	2	(1,10]	9.27169	FALSE
sh20_03_5	sh20_03	class attend/attended during present school year	[5]class 5	m	0.362599	1.40753	0.257614	0.796705	3.13437	4.59029	2	78.2149	4.59029	0.0321536	0.00208343	(1,10]	2	(1,10]	1.43706	FALSE
sh33a_0	sh33a	wash hand after using toilet	[0]no	m	-0.770152	0.339459	-2.26876	0.0232826	0	1	2	0	0.141107	0.707183	0.00206331	(1,10]	2	(1,10]	0.462943	FALSE
sh211_04_0	sh211_04	total amount of money spent	[0]nothing	m	1.14603	0.510501	2.24492	0.0247732	0	1	2	0	0.191441	0.66172	0.00205728	(1,10]	2	(1,10]	3.14569	FALSE
sm456b_0	sm456b	where usually get condoms - govt health centre	[0]no	m	-0.818915	0.318372	-2.57219	0.0101057	0	1	2	0	0.00823038	0.927714	0.00202916	(1,10]	2	(1,10]	0.44091	FALSE
sm642x_0	sm642x	man's symptoms of sti	[0]no	m	-0.843533	1.49852	-0.562912	0.573495	3.76626	6.01341	2	83.3705	6.01341	0.0141976	0.00201697	(1,10]	2	(1,10]	0.430188	FALSE
v854b_2	v854b	cumulative concurrent sexual partners	[0]no	m	-8.20162	7.4658	-1.09856	0.27196	110.944	208.796	2	99.5211	208.796	2.51468e-47	0.0019956	(1,10]	2	(1,10]	0.000274208	FALSE
ha68_1_6	ha68_1	highest educational level (cs for preliminary & final report)	[6]kindergarden	m	0.56064	1.64215	0.341407	0.732797	4.9223	11.4082	2	91.2344	11.4082	0.000731214	0.001975	(1,10]	2	(1,10]	1.75179	FALSE
sh53_03_1	sh53_03	under age 18	[1]under age 18	m	-0.286206	0.185122	-1.54604	0.122094	0	1	2	0	0.59927	0.438857	0.00196078	(1,10]	2	(1,10]	0.751108	FALSE
s409a_0	s409a	aids: abstain from sex	[0]no	m	0.359957	0.46339	0.776791	0.437282	0.311915	3.63542	2	72.4929	3.63542	0.0565622	0.00194982	(1,10]	2	(1,10]	1.43327	FALSE
hml17_16_0	hml17_16	flag for age from individual file	[0]no data from individual file	m	-7.8946	9.3692	-0.842611	0.399446	175.415	1178.79	2	99.9152	1178.79	2.48105e-258	0.00192263	(1,10]	2	(1,10]	0.000372753	FALSE
hv133_10_0	hv133_10	mother/father dead or been -na	[0]	m	-0.521438	0.316164	-1.64926	0.0990935	0	1	2	0	0.11026	0.739848	0.00190857	(1,10]	2	(1,10]	0.593666	FALSE
s529b_0	s529b	respondent or other sex. partner (1) drank alcohol	[0]no	m	7.86001	8.02329	0.979649	0.32726	128.644	1252.86	2	99.9202	1252.86	1.98283e-274	0.00189885	(1,10]	2	(1,10]	2591.54	FALSE
v829_46	v829	place were last aids test was taken	[46]other ngo's	m	-0.419532	0.286319	-1.46526	0.142849	0	1	2	0	0.943365	0.331414	0.00189194	(1,10]	2	(1,10]	0.657354	FALSE
sh08_2	sh08	marital status	[2]divorced/separated	m	0.344529	0.713885	0.482611	0.629372	0.893516	7.80554	2	87.1886	7.80554	0.00520862	0.00188218	(1,10]	2	(1,10]	1.41132	FALSE
hv101_16_3	hv101_16	relationship to head	[3]son/daughter	m	-7.97347	9.26038	-0.86103	0.389221	170.548	178.441	2	99.4396	178.441	1.0612e-40	0.0018732	(1,10]	2	(1,10]	0.000344483	FALSE
sh28a_02_4	sh28a_02	level of education last year	[4]higher	m	-7.76716	7.49569	-1.03622	0.300101	112.199	655.72	2	99.8475	655.72	1.2739e-144	0.00185296	(1,10]	2	(1,10]	0.000423413	FALSE
sh34a_0	sh34a	member of mho	[0]no	m	-0.327301	0.858421	-0.381282	0.702994	1.11768	4.06303	2	75.3878	4.06303	0.0438317	0.00185108	(1,10]	2	(1,10]	0.720867	FALSE
sh28a_08_2	sh28a_08	level of education last year	[2]secondary 1st cycle	m	-8.02533	8.22508	-0.975714	0.329206	135.006	454.409	2	99.7799	454.409	7.91826e-101	0.00184334	(1,10]	2	(1,10]	0.000327073	FALSE
hml7_1_24	hml7_1	brand of bednet	[24]nigerian brand	m	-14.6558	0.241533	-60.6783	0	0	1	2	0	0.0179657	0.893374	0.00181304	(1,10]	2	(1,10]	4.31579e-07	TRUE
sh20_05_0	sh20_05	member has a birth certificate	[0]neither certificate or registered	m	-0.531908	0.634115	-0.83882	0.401571	0.494016	2.58674	2	61.3413	2.58674	0.107762	0.0017832	(1,10]	2	(1,10]	0.587483	FALSE
v323a_99	v323a	brand of condom used	[96]other	m	0.323505	0.116451	2.77803	0.00546892	0	1	3	0	0.22418	0.893964	0.00177645	(1,10]	2	(1,10]	1.38196	FALSE
sh20g_05_1	sh20g_05	help with household work	[1]yes	m	-7.62569	5.98544	-1.27404	0.202649	71.1211	134.951	2	99.259	134.951	3.38357e-31	0.0017569	(1,10]	2	(1,10]	0.00048776	FALSE
hv022_19	hv022	sample strata for sampling errors	[19]huambo-urban	m	0.915901	0.674169	1.35856	0.174285	0.875932	27.2769	2	96.3339	27.2769	1.76302e-07	0.00174922	(1,10]	2	(1,10]	2.49903	FALSE
hv104_15_1	hv104_15	sex of household member	[1]male	m	-9.36228	7.7077	-1.21467	0.224494	117.69	105.415	2	99.0514	105.415	9.90601e-25	0.00170729	(1,10]	2	(1,10]	8.59043e-05	FALSE
sh20g_03_1	sh20g_03	help with household work	[1]yes	m	-7.37463	6.46769	-1.14023	0.254192	83.3128	239.59	2	99.5826	239.59	4.83115e-54	0.00167172	(1,10]	2	(1,10]	0.000626962	FALSE
mv3b24c_0	mv3b24c	reason never consider sterilization: operation not safe	[0]no	m	-0.574811	0.358115	-1.6051	0.108472	0	1	2	0	0.420519	0.516678	0.00165155	(1,10]	2	(1,10]	0.562811	FALSE
sh126_1	sh126	mode of transportation to nearest health facility	[1]private transportation	m	-7.44759	7.5328	-0.988688	0.322816	113.421	1752.27	2	99.9429	1752.27	0	0.00163999	(1,10]	2	(1,10]	0.000582846	FALSE
s529a_0	s529a	respondent or last sex. partner drank alcohol	[0]no	m	-0.693793	0.579919	-1.19636	0.231556	0.550589	5.14749	2	80.5731	5.14749	0.02328	0.0016351	(1,10]	2	(1,10]	0.499677	FALSE
sh03_13_8	sh03_13	relationship to head	[8]brother/sister	m	-14.3883	1.41633	-10.1588	3.02694e-24	3.58567	9.29452	2	89.241	9.29452	0.00229841	0.00163008	(1,10]	2	(1,10]	5.63969e-07	TRUE
ho108_01_8	ho108_01	free any support	[8]dk	m	-4.57064	6.92305	-0.660206	0.509122	94.8081	91.1713	2	98.9032	91.1713	1.31761e-21	0.00162712	(1,10]	2	(1,10]	0.0103513	FALSE
v134_5	v134	de facto place of residence	[2]countryside	m	-0.357158	0.694811	-0.514036	0.607227	0.880649	11.3101	2	91.1583	11.3101	0.000770881	0.00161817	(1,10]	2	(1,10]	0.699662	FALSE
sm643a_0	sm643a	woman's symptoms of sti	[0]no	m	-0.610151	0.596568	-1.02277	0.306417	0.41737	2.41743	2	58.6337	2.41743	0.119992	0.00160102	(1,10]	2	(1,10]	0.543269	FALSE
mv3b12d_0	mv3b12d	reason of first condom use: avoid infecting partner	[0]no	m	-0.97485	0.468765	-2.07961	0.0375611	0	1	2	0	0.085479	0.770005	0.00156378	(1,10]	2	(1,10]	0.377249	FALSE
d115xe_0	d115xe	police/soldier: person who has ever physically hurt respondent	[0]no	m	-0.961864	0.302891	-3.17561	0.00149524	0	1	2	0	0.860305	0.353653	0.00155845	(1,10]	2	(1,10]	0.38218	FALSE
sh111l_0	sh111l	has computer	[0]no	m	6.47908	6.81246	0.951064	0.341572	92.7641	1687.73	2	99.9407	1687.73	0	0.00154676	(1,10]	2	(1,10]	651.374	FALSE
hml32b_04_0	hml32b_04	na - presence of species: malariae (pm)	[0]no	m	5.3502	8.96227	0.596969	0.550528	159.685	166.893	2	99.4008	166.893	3.53096e-38	0.00154582	(1,10]	2	(1,10]	210.65	FALSE
mv3b24i_0	mv3b24i	reason never consider sterilization: loss of manliness	[0]no	m	-0.552786	0.366395	-1.50872	0.131371	0	1	2	0	0.293868	0.587752	0.0015374	(1,10]	2	(1,10]	0.575345	FALSE
sm806_8	sm806	father hit mother	[8]dk, depends	m	-6.84143	6.57672	-1.04025	0.298224	86.3988	803.718	2	99.8756	803.718	8.39076e-177	0.00152798	(1,10]	2	(1,10]	0.00106857	FALSE
s862b_0	s862b	source of treatment for partner: health center	[0]no	m	14.2389	2.01233	7.07584	1.48547e-12	7.88066	36.968	2	97.295	36.968	1.20083e-09	0.00151593	(1,10]	2	(1,10]	1.52712e+06	TRUE
slangint_4	slangint	language of interview	[4]swahili	m	-0.166924	0.843897	-0.197802	0.8432	1.24767	7.88595	2	87.3192	7.88595	0.00498203	0.0015141	(1,10]	2	(1,10]	0.846264	FALSE
s101t_1	s101t	morning / evening	[1]morning	m	-0.712068	0.66783	-1.06624	0.286314	1.22967	14.7705	3	93.2297	29.541	3.84821e-07	0.00151129	(1,10]	2	(1,10]	0.490628	FALSE
s114a_0	s114a	gabonese of origin	[0]no	m	-0.273146	0.289469	-0.943611	0.345369	0	1	2	0	0.582582	0.445302	0.00150133	(1,10]	2	(1,10]	0.760982	FALSE
sh10_10_0	sh10_10	mother alive	[0]no	m	7.66548	6.53244	1.17345	0.240616	84.9361	208.127	2	99.5195	208.127	3.51992e-47	0.00149044	(1,10]	2	(1,10]	2133.42	FALSE
ha68_02_5	ha68_02	woman's highest educational level (for preliminary and final report)	[5]secondary madrassa	m	-7.37882	6.05568	-1.2185	0.223035	72.8942	163.568	2	99.3886	163.568	1.87998e-37	0.0014869	(1,10]	2	(1,10]	0.000624337	FALSE
v784c_2	v784c	place for aids test: public vct center	[1]yes: government hospital	m	0.149917	1.1103	0.135023	0.892594	2.21818	9.90452	2	89.9036	9.90452	0.00164873	0.00147895	(1,10]	2	(1,10]	1.16174	FALSE
sh20g_09_1	sh20g_09	help with household work	[1]yes	m	-6.98669	4.83998	-1.44354	0.148869	45.8007	44.417	2	97.7486	44.417	2.65375e-11	0.00147662	(1,10]	2	(1,10]	0.000924099	FALSE
hv140_12_2	hv140_12	member has a birth certificate	[2]registered	m	-8.14789	7.67603	-1.06147	0.288475	117.102	158.792	2	99.3702	158.792	2.07727e-36	0.00145142	(1,10]	2	(1,10]	0.000289345	FALSE
sm643k_0	sm643k	woman's symptoms of sti	[0]no	m	-0.493929	1.14877	-0.429962	0.667223	2.17247	5.53583	2	81.9358	5.53583	0.018631	0.00144733	(1,10]	2	(1,10]	0.610224	FALSE
hv132_1	hv132	father has been very sick for 3+ months last year	[1]yes	m	-6.7658	7.93126	-0.853055	0.393629	125.391	300.232	2	99.6669	300.232	2.93282e-67	0.00143613	(1,10]	2	(1,10]	0.00115253	FALSE
sh139_1	sh139	has windows	[1]yes	m	0.0337681	0.304415	0.110928	0.911673	0.142978	3.88286	2	74.2458	3.88286	0.0487814	0.00143463	(1,10]	2	(1,10]	1.03434	FALSE
sm456q_0	sm456q	where usually get condoms - friends/relatives	[0]no	m	7.65499	7.35029	1.04145	0.297665	107.921	817.887	2	99.8777	817.887	6.96849e-180	0.00142371	(1,10]	2	(1,10]	2111.16	FALSE
v134_4	v134	de facto place of residence	[0]capital, large city	m	0.592696	0.220004	2.69402	0.00705962	0	1	2	0	0.0112625	0.915483	0.00142335	(1,10]	2	(1,10]	1.80886	FALSE
hv113_14_0	hv113_14	father alive	[0]no	m	-5.48293	8.72544	-0.628384	0.529752	150.612	91.9541	2	98.9125	91.9541	8.87088e-22	0.00141457	(1,10]	2	(1,10]	0.00415714	FALSE
sh110w_0	sh110w	has washing machine	[0]no	m	0.442943	0.921147	0.480861	0.630615	1.48118	7.19275	2	86.0971	7.19275	0.00731987	0.00141052	(1,10]	2	(1,10]	1.55728	FALSE
sh20i_04_0	sh20i_04	number of working hours for the family or for him/her self	[0]less than one hour	m	0.417788	0.85438	0.488996	0.624845	0.979467	3.03613	2	67.0634	3.03613	0.0814297	0.00140643	(1,10]	2	(1,10]	1.5186	FALSE
sm616x_0	sm616x	who decides what to do if child ill: other	[0]no	m	-0.794452	0.753813	-1.05391	0.291923	0	1	2	0	0.228965	0.632292	0.00140318	(1,10]	2	(1,10]	0.451829	FALSE
sh318_0	sh318	child has difficulty remembering or concentrating	[0]no	m	0.318326	0.232694	1.368	0.171311	0	1	2	0	0.150664	0.697901	0.00139513	(1,10]	2	(1,10]	1.37482	FALSE
s909b_0	s909b	aids: use condoms during sex	[0]no	m	-0.237351	0.0748441	-3.17127	0.00151775	0	1	2	0	0.160241	0.688935	0.0013696	(1,10]	2	(1,10]	0.788715	FALSE
d125_0	d125	ever forced to perform unwanted sexual acts	[0]no	m	7.68239	7.47502	1.02774	0.304071	111.64	999.931	2	99.9	999.931	1.85919e-219	0.00136734	(1,10]	2	(1,10]	2169.8	FALSE
s409c_0	s409c	aids: only one sex partner	[0]no	m	0.318307	0.222072	1.43335	0.151758	0.0253843	1.31535	2	23.9744	1.31535	0.251429	0.00134986	(1,10]	2	(1,10]	1.3748	FALSE
s908b_0	s908b	to avoid hiv/aids:use condoms	[0]no	m	-0.21945	0.350569	-0.625981	0.531327	0.132833	1.95408	2	48.8251	1.95408	0.162148	0.0013328	(1,10]	2	(1,10]	0.802961	FALSE
v134_2	v134	de facto place of residence	[2]town	m	0.616254	0.163374	3.77205	0.000161909	0	1	2	0	0.682313	0.408791	0.00133109	(1,10]	2	(1,10]	1.85198	FALSE
shdistr_1	shdistr	district	[1]nyarugenge	m	0.412231	0.811884	0.507746	0.611631	1.15247	7.36954	2	86.4306	7.36954	0.00663381	0.00131345	(1,10]	2	(1,10]	1.51018	FALSE
s909a_0	s909a	aids: abstain from sex	[0]no	m	0.210651	0.0686749	3.06736	0.00215957	0	1	2	0	0.309023	0.57828	0.00130259	(1,10]	2	(1,10]	1.23448	FALSE
sh59_05_2	sh59_05	consent of women or man	[2]refused	m	-6.97792	8.01806	-0.870275	0.38415	127.788	161.977	2	99.3826	161.977	4.18597e-37	0.00125633	(1,10]	2	(1,10]	0.00093224	FALSE
hb68_2_6	hb68_2	highest educational level (cs for preliminary & final report)	[6]kindergarten	m	-4.26387	5.49099	-0.776522	0.437441	59.3544	63.6338	2	98.4285	63.6338	1.49839e-15	0.00125496	(1,10]	2	(1,10]	0.0140678	FALSE
sm802aa_0	sm802aa	beating of husband justification: neglects the family	[0]no	m	0.252846	0.108602	2.32819	0.0199018	0.00267824	1.05531	3	5.24108	2.11062	0.348085	0.00125474	(1,10]	2	(1,10]	1.28768	FALSE
hv121_16_0	hv121_16	member attended school during current school year	[0]no	m	16.1031	0.419753	38.3631	0	0	1	2	0	0.0229347	0.879627	0.00125352	(1,10]	2	(1,10]	9.8507e+06	TRUE
sh112_4	sh112	type of cooking fuel	[4]biogas	m	0.685636	0.264689	2.59034	0.00958812	0	1	2	0	0.244477	0.620991	0.00125082	(1,10]	2	(1,10]	1.98503	FALSE
hb52_4	hb52	na - read consent statement - hemoglobin	[4]adult/parent not present	m	-3.85094	6.7902	-0.567133	0.570624	91.309	101.47	2	99.0145	101.47	7.25576e-24	0.00124856	(1,10]	2	(1,10]	0.0212597	FALSE
v305_01_0	v305_01	ever used method	[0]no	m	0.121968	0.47481	0.256877	0.797274	0.264477	2.14606	2	53.403	2.14606	0.142936	0.0012449	(1,10]	2	(1,10]	1.12972	FALSE
s909k_0	s909k	aids: avoid sharing razor blades with aids patient	[0]no	m	0.291271	0.114136	2.55197	0.0107116	0	1	2	0	0.544156	0.460715	0.00123232	(1,10]	2	(1,10]	1.33813	FALSE
hml32a_06_0	hml32a_06	na - presence of species: falciparum (pf)	[0]no	m	0.819283	0.706601	1.15947	0.246265	0	1	2	0	0.619646	0.431179	0.00122702	(1,10]	2	(1,10]	2.26887	FALSE
s862n_0	s862n	source of treatment for partner: other private medical	[0]no	m	13.7565	1.52395	9.02687	1.76658e-19	4.39912	18.7349	2	94.6624	18.7349	1.50211e-05	0.00121621	(1,10]	2	(1,10]	942704	TRUE
sh125a_0	sh125a	sprayed interior walls for mosquitoes	[0]no	m	1.30126	0.843312	1.54304	0.122822	0.888566	2.35415	2	57.5218	2.35415	0.12495	0.00121596	(1,10]	2	(1,10]	3.67393	FALSE
sh20i_03_0	sh20i_03	number of working hours for the family or for him/her self	[0]less than one hour	m	-0.47566	0.985482	-0.482667	0.629332	1.47159	4.05529	2	75.3408	4.05529	0.0440333	0.00121501	(1,10]	2	(1,10]	0.621475	FALSE
mv3b16_2	mv3b16	brand of condom	[2]rough rider	m	-13.8672	0.23397	-59.2691	0	0	1	2	0	0.357999	0.54962	0.00121026	(1,10]	2	(1,10]	9.49619e-07	TRUE
sh128a_3_2	sh128a_3	source of net	[2]campaign 2010	m	0.222384	0.854855	0.260143	0.794754	1.18453	5.26455	2	81.005	5.26455	0.021764	0.00120834	(1,10]	2	(1,10]	1.24905	FALSE
s909c_0	s909c	aids: only one sex partner	[0]no	m	-0.165926	0.110671	-1.49927	0.133803	0.016465	3.04276	2	67.1351	3.04276	0.0810981	0.00119883	(1,10]	2	(1,10]	0.847109	FALSE
hv024_21	hv024	region	[21]san crist√≥bal	m	-4.72279	3.71928	-1.26981	0.204152	54.9611	201.391	4	99.5035	604.174	1.25493e-130	0.0011735	(1,10]	2	(1,10]	0.00889037	FALSE
s114_2	s114	citizenship	[2]cameroon	m	-0.540407	0.196391	-2.75168	0.00592897	0	1	2	0	0.432006	0.511006	0.00116901	(1,10]	2	(1,10]	0.582511	FALSE
sh20_07_0	sh20_07	member has a birth certificate	[0]neither certificate or registered	m	-8.18538	7.80067	-1.04932	0.294032	121.528	703.221	2	99.8578	703.221	5.96184e-155	0.00115532	(1,10]	2	(1,10]	0.0002787	FALSE
sh11a_01_0	sh11a_01	children eligibility for child labour	[0]not eligible	m	3.45036	4.3779	0.788133	0.430619	37.9007	88.0367	2	98.8641	88.0367	6.42504e-21	0.00115473	(1,10]	2	(1,10]	31.5119	FALSE
hv231_0	hv231	items present: water, tap	[0]no	m	-0.5313	0.241959	-2.19583	0.0281044	0	1	2	0	0.232175	0.629916	0.00115312	(1,10]	2	(1,10]	0.58784	FALSE
sh59_04_1	sh59_04	consent of women or man	[1]accepted	m	8.33093	7.54245	1.10454	0.269359	113.119	172.367	2	99.4198	172.367	2.25012e-39	0.00115183	(1,10]	2	(1,10]	4150.26	FALSE
mv3b24a_0	mv3b24a	reason never consider sterilization: against religion	[0]no	m	0.495285	0.424439	1.16692	0.243244	0	1	2	0	0.496795	0.480912	0.00112784	(1,10]	2	(1,10]	1.64097	FALSE
hv135_08_0	hv135_08	has brothers/sisters under -na	[0]	m	7.80228	8.06637	0.96726	0.333414	129.941	679.267	2	99.8528	679.267	9.64385e-150	0.00112409	(1,10]	2	(1,10]	2446.17	FALSE
sm737_0	sm737	male circumcision practiced in the community	[0]no	m	-0.182777	0.24062	-0.759611	0.447487	0.0511703	1.67778	2	40.3975	1.67778	0.195219	0.00111528	(1,10]	2	(1,10]	0.832954	FALSE
s910b_0	s910b	can you avoid transmitting the hiv/aids to the baby by not breastfeeding?	[0]no	m	-0.14638	0.17213	-0.850407	0.395099	0.0648855	3.8373	3	73.94	7.6746	0.0215518	0.00110666	(1,10]	2	(1,10]	0.863829	FALSE
sh52_01_1	sh52_01	sample result	[1]sample taken	m	-6.42546	7.40715	-0.867467	0.385686	109.445	381.729	2	99.738	381.729	5.22948e-85	0.00110611	(1,10]	2	(1,10]	0.00161978	FALSE
sh206_04_2	sh206_04	worked in last 12 months	[2]yes, unpaid	m	-7.80024	7.42399	-1.05068	0.293406	109.837	279.638	2	99.6424	279.638	9.00514e-63	0.00109552	(1,10]	2	(1,10]	0.000409638	FALSE
hml32a_05_0	hml32a_05	na - presence of species: falciparum (pf)	[0]no	m	0.27657	0.624093	0.443155	0.657654	0	1	2	0	0.838455	0.359839	0.00109047	(1,10]	2	(1,10]	1.3186	FALSE
sh110s_0	sh110s	has access to the internet in any device	[0]no	m	-0.136158	1.06606	-0.127722	0.898369	2.0421	9.52381	2	89.5	9.52381	0.00202823	0.00108488	(1,10]	2	(1,10]	0.872704	FALSE
sh208_04_0	sh208_04	stayed overnight at a facility another time in last six months	[0]no	m	0.459789	0.362256	1.26924	0.204356	0	1	2	0	0.394448	0.529971	0.00108391	(1,10]	2	(1,10]	1.58374	FALSE
sm802f_0	sm802f	beating justification: unfaithful	[0]no	m	0.184502	0.164469	1.1218	0.261947	0.0251817	1.81088	2	44.7782	1.81088	0.178403	0.00108225	(1,10]	2	(1,10]	1.20262	FALSE
sh139a_2	sh139a	shown place for washing hands	[2]no specific place	m	-0.47723	0.148447	-3.21482	0.00130526	0	1	2	0	0.00493316	0.944005	0.00108084	(1,10]	2	(1,10]	0.6205	FALSE
s409e_0	s409e	aids: avoid sex prostitutes	[0]no	m	0.634433	0.397326	1.59676	0.11032	0.154333	1.90249	2	47.4374	1.90249	0.167799	0.0010767	(1,10]	2	(1,10]	1.88595	FALSE
slang_6	slang	language of the interview	[6]other	m	-2.34988	4.32053	-0.543886	0.58652	55.6667	192.097	3	99.4794	384.194	3.74348e-84	0.00107274	(1,10]	2	(1,10]	0.095381	FALSE
shdistr_25	shdistr	district	[25]nyagatare	m	-8.01655	7.41837	-1.08063	0.27986	109.857	531.665	2	99.8119	531.665	1.22652e-117	0.00104939	(1,10]	2	(1,10]	0.000329957	FALSE
hv135_07_0	hv135_07	has brothers/sisters under -na	[0]	m	0.349449	0.914908	0.38195	0.702498	1.23053	3.03109	2	67.0085	3.03109	0.0816833	0.00104526	(1,10]	2	(1,10]	1.41829	FALSE
fg120c_0	fg120c	benefits of no fgc: more female sexual pleasure	[0]no	m	0.0345755	0.726073	0.0476199	0.962019	0.832466	4.74983	2	78.9466	4.74983	0.0293012	0.0010299	(1,10]	2	(1,10]	1.03518	FALSE
sh59_04_2	sh59_04	consent of women or man	[2]refused	m	-14.7595	0.317737	-46.4518	0	0	1	2	0	0.00239522	0.960966	0.00102832	(1,10]	2	(1,10]	3.89091e-07	TRUE
v762bk_11	v762bk	source for female condoms: pharmacy	[1]yes	m	0.633754	0.217673	2.9115	0.003597	0	1	2	0	0.100381	0.751373	0.00101464	(1,10]	2	(1,10]	1.88467	FALSE
fg120b_0	fg120b	benefits of no fgc: avoid pain	[0]no	m	0.569274	0.280869	2.02683	0.0426798	0	1	2	0	0.458784	0.498193	0.00101377	(1,10]	2	(1,10]	1.76698	FALSE
ha68_04_3	ha68_04	woman's highest educational level (questionnaire configuration)	[3]secondaire 2Ëme cycle	m	-15.029	0.416333	-36.0984	2.4019e-285	0	1	2	0	0.14608	0.70231	0.00101295	(1,10]	2	(1,10]	2.97173e-07	TRUE
s527_1	s527	heard of a condom called "chishango"	[1]yes	m	0.504216	0.474204	1.06329	0.287651	0.269499	1.91204	2	47.6998	1.91204	0.166737	0.00100847	(1,10]	2	(1,10]	1.65569	FALSE
sh18a_04_8	sh18a_04	educational level during current school year	[8]dk	m	-4.95431	6.49826	-0.762406	0.445818	83.6901	110.265	2	99.0931	110.265	8.57407e-26	0.00100791	(1,10]	2	(1,10]	0.00705291	FALSE
d115g_0	d115g	other relative: person who has ever physically hurt respondent	[0]no	m	-0.490985	0.23607	-2.07983	0.0375413	0	1	2	0	0.784731	0.375698	0.000999033	(1,10]	2	(1,10]	0.612023	FALSE
v857c_0	v857c	people talk badly about people with or believed to have hiv	[0]no	m	-0.226119	0.0810964	-2.78827	0.00529904	0.000898603	1.07186	2	6.70397	1.07186	0.300526	0.000992911	(1,10]	2	(1,10]	0.797623	FALSE
mv770e_0	mv770e	sought sti advice/treatment from: health center/post	[0]no	m	-1.66523	0.544854	-3.05628	0.00224101	0	1	2	0	0.348565	0.554926	0.000987122	(1,10]	2	(1,10]	0.189147	FALSE
sh18a_02_5	sh18a_02	level of education attending	[5]professional b	m	-6.94183	5.61812	-1.23561	0.216602	62.7278	158.289	2	99.3682	158.289	2.67633e-36	0.000982253	(1,10]	2	(1,10]	0.000966501	FALSE
sh03_10_14	sh03_10	relationship to head	[14]not related	m	-14.4029	0.58207	-24.7443	3.56992e-135	0.361263	1.93532	2	48.329	1.93532	0.164177	0.000981402	(1,10]	2	(1,10]	5.55771e-07	FALSE
s409x_0	s409x	aids: other responses	[0]no	m	-0.570681	0.668637	-0.853499	0.393383	0.650199	3.61615	2	72.3462	3.61615	0.0572213	0.00097683	(1,10]	2	(1,10]	0.565141	FALSE
hv125_16_0	hv125_16	member attended school during previous school year	[0]no	m	15.9232	0.423232	37.6229	0	0	1	2	0	0.930578	0.334713	0.00097454	(1,10]	2	(1,10]	8.22942e+06	FALSE
hv136_11_0	hv136_11	brothers/sisters under 18 t-na	[0]	m	5.90071	7.84766	0.751908	0.452107	121.896	96.2008	2	98.9605	96.2008	1.03804e-22	0.000961015	(1,10]	2	(1,10]	365.298	FALSE
mv762bq_0	mv762bq	source for female condoms: other ngo med. sector	[0]no	m	-0.445183	0.195949	-2.27193	0.0230908	0	1	2	0	0.620215	0.430967	0.000957224	(1,10]	2	(1,10]	0.640707	FALSE
ha33_3_4	ha33_3	completeness of ha32 information	[4]year and age - year ignored	m	-7.78128	7.14775	-1.08863	0.276316	101.338	120.804	2	99.1722	120.804	4.21798e-28	0.000954105	(1,10]	2	(1,10]	0.000417477	FALSE
sh11a_03_0	sh11a_03	children eligibility for child labour	[0]not eligible	m	-0.663023	0.231225	-2.86744	0.00413809	0	1	2	0	0.704051	0.401426	0.000944081	(1,10]	2	(1,10]	0.515291	FALSE
hv131_04_0	hv131_04	mother has been very sick for 3+ months last year	[0]no	m	-0.423834	0.290208	-1.46045	0.144167	0	1	2	0	0.279056	0.59732	0.000941654	(1,10]	2	(1,10]	0.654533	FALSE
hv117_15_0	hv117_15	eligibility for female interview	[0]not eligible	m	7.2126	8.58943	0.839706	0.401073	146.661	164.654	2	99.3927	164.654	1.08875e-37	0.000930318	(1,10]	2	(1,10]	1356.41	FALSE
s409f_0	s409f	aids: avoid partners who have many partners	[0]no	m	0.360159	0.544408	0.661561	0.508253	0.4693	4.37769	2	77.1569	4.37769	0.0364124	0.000928919	(1,10]	2	(1,10]	1.43356	FALSE
hv131_05_0	hv131_05	mother has been very sick for 3+ months last year	[0]no	m	-0.26206	0.282101	-0.928959	0.35291	0	1	2	0	0.669472	0.413236	0.000924146	(1,10]	2	(1,10]	0.769465	FALSE
sh128a_4_6	sh128a_4	net color	[6]other	m	-7.28955	5.13979	-1.41826	0.156115	51.7537	48.8709	2	97.9538	48.8709	2.73382e-12	0.000916887	(1,10]	2	(1,10]	0.000682633	FALSE
s715d_0	s715d	admissible or not to talk about family planning: school	[0]no	m	-0.4791	0.294554	-1.62653	0.103837	0.195151	4.50909	3	77.8226	9.01818	0.0110085	0.000916547	(1,10]	2	(1,10]	0.61934	FALSE
v785n_0	v785n	man's symptoms of sti	[0]no	m	-0.252243	0.749999	-0.336324	0.736626	0.919978	5.18243	2	80.704	5.18243	0.0228164	0.000912306	(1,10]	2	(1,10]	0.777056	FALSE
hv118_15_0	hv118_15	eligibility for male interview	[0]not eligible	m	15.8642	0.409605	38.7305	0	0	1	2	0	0.00576329	0.939486	0.000909736	(1,10]	2	(1,10]	7.75796e+06	FALSE
sm642y_0	sm642y	man's symptoms of sti	[0]yes, has symptoms	m	4.09155	8.1678	0.500936	0.616416	132.596	160.165	2	99.3756	160.165	1.0412e-36	0.000906062	(1,10]	2	(1,10]	59.8323	FALSE
hv135_09_0	hv135_09	has brothers/sisters under -na	[0]	m	7.62809	7.75679	0.983409	0.325406	120.039	405.84	2	99.7536	405.84	2.94824e-90	0.000900983	(1,10]	2	(1,10]	2055.13	FALSE
sh31a_1_4	sh31a_1	how bednet obtained	[4]free from family member/friend	m	-1.06168	0.725045	-1.4643	0.143112	0	1	2	0	0.144329	0.704015	0.000897984	(1,10]	2	(1,10]	0.345873	FALSE
sm456n_0	sm456n	where usually get condoms - other private medical	[0]no	m	-0.203186	0.284432	-0.714357	0.475007	0.104203	2.17615	2	54.0473	2.17615	0.140164	0.000897609	(1,10]	2	(1,10]	0.816126	FALSE
sh20_04_5	sh20_04	class attend/attended during present school year	[5]class 5	m	-8.22405	6.14205	-1.33897	0.180579	74.8019	115.961	2	99.1376	115.961	4.84842e-27	0.000889465	(1,10]	2	(1,10]	0.000268127	FALSE
hb33_2_2	hb33_2	completeness of hb32 information	[2]month and age - year imputed	m	-4.3349	6.65293	-0.651578	0.514673	88.18	257.128	2	99.6111	257.128	7.25284e-58	0.000885763	(1,10]	2	(1,10]	0.0131031	FALSE
sh208_05_0	sh208_05	stayed overnight at a facility another time in last six months	[0]no	m	0.240464	0.365544	0.657824	0.510651	0.00758351	1.01689	2	1.66131	1.01689	0.313257	0.000885655	(1,10]	2	(1,10]	1.27184	FALSE
hc52_02_3	hc52_02	read consent statement - hemoglobin	[3]not present/other	m	-14.1764	0.250115	-56.6795	0	0	1	2	0	0.051254	0.820895	0.000884949	(1,10]	2	(1,10]	6.97063e-07	FALSE
mv633d_0	mv633d	wife justified refusing sex: tired, not in mood	[0]no	m	-0.194762	0.0989775	-1.96774	0.0490975	0.00870134	1.62448	2	38.4417	1.62448	0.202469	0.000879554	(1,10]	2	(1,10]	0.82303	FALSE
v786m_0	v786m	woman's symptoms of sti	[0]no	m	-0.435987	0.640138	-0.681083	0.495819	0.583687	3.44965	2	71.0116	3.44965	0.0632651	0.000859389	(1,10]	2	(1,10]	0.646626	FALSE
sh111f_0	sh111f	table	[0]no	m	-0.706449	0.316395	-2.23281	0.0255617	0	1	2	0	0.154306	0.694454	0.00085898	(1,10]	2	(1,10]	0.493393	FALSE
sm816c_0	sm816c	reason intends circumcising son(s): more female sexual pleas	[0]no	m	7.83046	6.62354	1.18222	0.237119	87.1839	156.258	2	99.36	156.258	7.437e-36	0.00085755	(1,10]	2	(1,10]	2516.09	FALSE
sh110u_0	sh110u	has computer	[0]no	m	0.207904	0.419046	0.496136	0.619799	0.250352	2.97401	2	66.3754	2.97401	0.0846119	0.000852382	(1,10]	2	(1,10]	1.23109	FALSE
v786n_0	v786n	woman's symptoms of sti	[0]no	m	-0.891723	0.288058	-3.09564	0.00196388	0	1	2	0	0.276814	0.598797	0.000852354	(1,10]	2	(1,10]	0.409949	FALSE
sh140_1	sh140	test salt for iodine	[1]not iodized 0 ppm	m	0.0253247	0.495933	0.0510648	0.959274	0.408761	5.65808	2	82.3262	5.65808	0.0173751	0.000850179	(1,10]	2	(1,10]	1.02565	FALSE
mv3b24x_0	mv3b24x	reason never consider sterilization: other	[0]no	m	0.133403	0.74034	0.180192	0.857002	0.41433	1.54484	2	35.2685	1.54484	0.213899	0.000846987	(1,10]	2	(1,10]	1.14271	FALSE
fg120d_0	fg120d	benefits of no fgc: more pleasure for the man	[0]no	m	0.500761	1.22694	0.408139	0.683172	2.45317	4.94699	2	79.7857	4.94699	0.0261361	0.000846054	(1,10]	2	(1,10]	1.64998	FALSE
hml32b_05_0	hml32b_05	na - presence of species: malariae (pm)	[0]no	m	5.59507	6.73776	0.830405	0.40631	89.9828	111.581	2	99.1038	111.581	4.41337e-26	0.000841628	(1,10]	2	(1,10]	269.095	FALSE
hml17_15_0	hml17_15	flag for age from individual file	[0]no data from individual file	m	-8.12607	8.74631	-0.929086	0.352845	152.097	170.179	2	99.4124	170.179	6.76221e-39	0.000831499	(1,10]	2	(1,10]	0.000295728	FALSE
sh20_02_0	sh20_02	member has a birth certificate	[0]neither certificate or registered	m	0.244951	0.136285	1.79733	0.0722825	0	1	2	0	0.948928	0.329992	0.000830911	(1,10]	2	(1,10]	1.27756	FALSE
hml23_1_34	hml23_1	place where net was obtained	[34]religious institution	m	-0.578458	1.28283	-0.450923	0.652045	2.49171	3.9032	2	74.38	3.9032	0.0481943	0.000828057	(1,10]	2	(1,10]	0.560762	FALSE
hv106_16_0	hv106_16	highest educational level attained	[0]no education, preschool	m	8.1179	8.00946	1.01354	0.310803	127.351	134.772	2	99.258	134.772	3.70354e-31	0.000824917	(1,10]	2	(1,10]	3353.97	FALSE
hv045a_2	hv045a	language of questionnaire	[2]portuguese	m	0.191231	0.214339	0.892186	0.372293	0.0749238	5.28143	2	81.0657	5.28143	0.021554	0.000819154	(1,10]	2	(1,10]	1.21074	FALSE
sh11a_02_0	sh11a_02	children eligibility for child labour	[0]not eligible	m	-0.972147	0.592836	-1.63982	0.101042	0.550014	4.13547	2	75.8189	4.13547	0.0419935	0.000813354	(1,10]	2	(1,10]	0.37827	FALSE
sh207_06_0	sh207_06	helps with household chores	[0]no	m	0.185415	0.570583	0.324957	0.745214	0.207799	1.45869	2	31.4455	1.45869	0.227138	0.00080385	(1,10]	2	(1,10]	1.20372	FALSE
sm302e_0	sm302e	currently using: injection	[0]no	m	-0.260905	0.0886516	-2.94304	0.00325011	0	1	2	0	0.437083	0.508534	0.000797196	(1,10]	2	(1,10]	0.770354	FALSE
s409i_0	s409i	aids: avoid blood transfusions	[0]no	m	0.214695	0.475204	0.451795	0.651417	0.310289	3.12536	2	68.0037	3.12536	0.0770827	0.000791639	(1,10]	2	(1,10]	1.23948	FALSE
hv118_16_0	hv118_16	eligibility for male interview	[0]not eligible	m	7.49709	8.47272	0.88485	0.376237	142.623	150.914	2	99.3374	150.914	1.09458e-34	0.000762936	(1,10]	2	(1,10]	1802.78	FALSE
hml7_1_28	hml7_1	brand of bednet	[28]dk brand	m	0.678235	0.503895	1.34598	0.178307	0	1	2	0	0.866581	0.351903	0.000761096	(1,10]	2	(1,10]	1.9704	FALSE
sm456i_0	sm456i	where usually get condoms - pharmacy	[0]no	m	-0.386192	0.361326	-1.06882	0.285152	0	1	2	0	0.574829	0.448346	0.000757476	(1,10]	2	(1,10]	0.67964	FALSE
s722c_0	s722c	justifies beating husband: argues	[0]no	m	0.424793	0.384772	1.10401	0.269587	0	1	2	0	0.579163	0.44664	0.000756919	(1,10]	2	(1,10]	1.52927	FALSE
sh52_04_1	sh52_04	sample result	[1]sample taken	m	-0.452169	0.383348	-1.17953	0.238189	0	1	2	0	0.480395	0.488244	0.000753977	(1,10]	2	(1,10]	0.636247	FALSE
sh136cd_0	sh136cd	best way to prevent malaria : fumigation with plant species	[0]no	m	6.98687	7.46088	0.936467	0.349033	111.001	338.272	2	99.7044	338.272	1.51786e-75	0.000753584	(1,10]	2	(1,10]	1082.33	FALSE
md115k_0	md115k	current girlfriend: person who has ever physically hurt respondent	[0]no	m	4.30747	5.76036	0.747777	0.454594	65.6339	90.8096	2	98.8988	90.8096	1.58185e-21	0.000752496	(1,10]	2	(1,10]	74.2523	FALSE
sh314_04_0	sh314_04	child has difficulty hearing (not using a hearing aid)	[0]no	m	0.00534417	0.347606	0.0153742	0.987734	0	1	2	0	0.640139	0.423661	0.0007397	(1,10]	2	(1,10]	1.00536	FALSE
sm304a_0	sm304a	heard of 'collier' (safe period) method	[0]no	m	5.98989	6.78733	0.88251	0.377501	91.9714	560.74	2	99.8217	560.74	5.80246e-124	0.000739559	(1,10]	2	(1,10]	399.369	FALSE
v784k_2	v784k	place for aids test: private hosp/clinic/doctor	[1]yes: government hospital	m	0.504888	0.959658	0.526113	0.59881	1.23332	2.76827	2	63.8763	2.76827	0.0961503	0.000733704	(1,10]	2	(1,10]	1.6568	FALSE
mv716	mv716	na - occupation	NA	m	0.00166128	0.00383448	0.433249	0.664834	2.08437e-05	2.66647	2	62.4973	2.66647	0.102483	0.000728249	(1,10]	2	(1,10]	1.00166	FALSE
ha68_01_5	ha68_01	woman's highest educational level (for preliminary and final report)	[5]secondary madrassa	m	-0.267153	0.446434	-0.598415	0.549563	0.190373	1.34156	2	25.4597	1.34156	0.24676	0.000727909	(1,10]	2	(1,10]	0.765556	FALSE
sm816a_0	sm816a	reason intends circumcising son(s): better hygiene	[0]no	m	5.36713	5.97437	0.898359	0.368994	71.1054	253.963	2	99.6062	253.963	3.5522e-57	0.000726269	(1,10]	2	(1,10]	214.248	FALSE
sh11a_04_0	sh11a_04	children eligibility for child labour	[0]not eligible	m	0.240837	0.767657	0.31373	0.753726	0.860623	3.20643	2	68.8127	3.20643	0.0733492	0.000720036	(1,10]	2	(1,10]	1.27231	FALSE
s409d_0	s409d	aids: limit number of sex partners	[0]no	m	0.637985	0.309397	2.06203	0.0392053	0	1	2	0	0.23613	0.627016	0.000718498	(1,10]	2	(1,10]	1.89266	FALSE
sh20i_06_0	sh20i_06	number of working hours for the family or for him/her self	[0]less than one hour	m	-0.650389	0.528343	-1.231	0.218323	0	1	2	0	0.0105604	0.91815	0.000705924	(1,10]	2	(1,10]	0.521843	FALSE
sh20d_07_1	sh20d_07	paid work for someone other than a family member	[1]paid work	m	-14.4118	1.44415	-9.9794	1.87602e-23	3.73133	9.35737	2	89.3132	9.35737	0.0022209	0.000703277	(1,10]	2	(1,10]	5.50873e-07	FALSE
sh123d_1	sh123d	how often members of household went to bed hungry	[1]rarely (1 or 2 times in last four weeks)	m	-0.262368	0.786787	-0.333468	0.738781	0.930724	3.33781	2	70.0403	3.33781	0.0677046	0.000699577	(1,10]	2	(1,10]	0.769228	FALSE
shdistr_2	shdistr	district	[2]gasabo	m	0.534964	0.254277	2.10387	0.0353901	0	1	2	0	0.0807205	0.776323	0.000695806	(1,10]	2	(1,10]	1.70739	FALSE
shlangr_4	shlangr	home language of respondent	[4]ewe	m	0.41792	0.116789	3.5784	0.000345698	0	1	2	0	0.990193	0.319695	0.000683235	(1,10]	2	(1,10]	1.5188	FALSE
sh20_08_0	sh20_08	member has a birth certificate	[0]neither certificate or registered	m	6.80533	7.18794	0.94677	0.343756	102.658	152.752	2	99.3453	152.752	4.34056e-35	0.000678873	(1,10]	2	(1,10]	902.642	FALSE
sh138_1	sh138	items presents: water	[1]available water : piped	m	0.10717	0.275487	0.38902	0.697262	0.0777123	1.39682	2	28.4088	1.39682	0.237257	0.000678018	(1,10]	2	(1,10]	1.11312	FALSE
v305_16_0	v305_16	ever used method	[0]no	m	-0.477681	0.552235	-0.864996	0.387041	0	1	2	0	0.03164	0.85882	0.000677122	(1,10]	2	(1,10]	0.62022	FALSE
md115l_0	md115l	former girlfriend: person who has ever physically hurt respondent	[0]no	m	4.30365	5.66715	0.759402	0.447612	63.5236	90.3408	2	98.8931	90.3408	2.00481e-21	0.000672568	(1,10]	2	(1,10]	73.969	FALSE
sh20g_06_1	sh20g_06	help with household work	[1]yes	m	-7.24178	6.50819	-1.11272	0.265829	84.2329	176.347	2	99.4329	176.347	3.04108e-40	0.00066858	(1,10]	2	(1,10]	0.000716033	FALSE
sh20i_08_0	sh20i_08	number of working hours for the family or for him/her self	[0]less than one hour	m	0.737128	0.570458	1.29217	0.196298	0	1	2	0	0.033519	0.854734	0.000666856	(1,10]	2	(1,10]	2.08993	FALSE
s543_0	s543	anyone other than partner forced respondent to have sex last	[0]no	m	7.2334	7.15143	1.01146	0.311795	101.976	329.725	2	99.6967	329.725	1.1031e-73	0.0006665	(1,10]	2	(1,10]	1384.92	FALSE
sh305_0	sh305	do you believe to bring up child properly, you need to physically punish him/her	[0]no	m	0.15158	0.192956	0.785568	0.432121	0	1	2	0	0.685519	0.407693	0.000666059	(1,10]	2	(1,10]	1.16367	FALSE
sh23_3	sh23	class attended last year	[3]class 3	m	7.67502	6.32667	1.21312	0.225083	79.6605	203.208	2	99.5079	203.208	4.16607e-46	0.000664605	(1,10]	2	(1,10]	2153.88	FALSE
s909d_0	s909d	aids: limit number of sex partners	[0]no	m	-0.162902	0.205101	-0.794252	0.427049	0.051688	2.58529	2	61.3196	2.58529	0.107861	0.000658002	(1,10]	2	(1,10]	0.849675	FALSE
hv101_15_10	hv101_15	relationship to head	[10]other relative	m	-7.49756	8.33779	-0.899227	0.368532	138.155	157.432	2	99.3648	157.432	4.11961e-36	0.000655042	(1,10]	2	(1,10]	0.000554433	FALSE
fg119e_0	fg119e	advantages of fgc: increase man's pleasure	[0]no	m	6.23228	7.5963	0.820436	0.411967	115.083	354.816	2	99.7182	354.816	3.78712e-79	0.000652149	(1,10]	2	(1,10]	508.913	FALSE
sh207_05_0	sh207_05	helps with household chores	[0]no	m	0.0564703	0.657209	0.0859244	0.931527	0.350386	1.61274	2	37.9939	1.61274	0.204106	0.000645661	(1,10]	2	(1,10]	1.0581	FALSE
sh314_03_0	sh314_03	child has difficulty hearing (not using a hearing aid)	[0]no	m	0.323067	0.325572	0.992306	0.321048	0	1	2	0	0.250781	0.616525	0.000643872	(1,10]	2	(1,10]	1.38136	FALSE
hv106_15_0	hv106_15	highest educational level attained	[0]no education, preschool	m	7.68867	8.17622	0.940369	0.347028	132.822	151.975	2	99.342	151.975	6.41745e-35	0.000638103	(1,10]	2	(1,10]	2183.47	FALSE
sm456a_0	sm456a	where usually get condoms - govt hospital	[0]no	m	6.97006	6.89884	1.01032	0.312341	95.0083	529.463	2	99.8111	529.463	3.69584e-117	0.000637769	(1,10]	2	(1,10]	1064.28	FALSE
mv3b24b_0	mv3b24b	reason never consider sterilization: bad for man's health	[0]no	m	0.316795	0.384503	0.823907	0.409992	0	1	2	0	0.244209	0.621182	0.000634198	(1,10]	2	(1,10]	1.37272	FALSE
sh25d_0	sh25d	owns video deck	[0]no	m	-0.482652	0.256562	-1.88123	0.0599411	0	1	2	0	0.873002	0.350126	0.000634064	(1,10]	2	(1,10]	0.617145	FALSE
d115f_0	d115f	sister/brother: person who has ever physically hurt respondent	[0]no	m	0.376039	0.627045	0.5997	0.548706	0.443843	2.19214	2	54.3824	2.19214	0.138717	0.000627362	(1,10]	2	(1,10]	1.4565	FALSE
hv032_4	hv032	office editor	[4]mamadou n'dony√©djo diallo	m	-0.00859871	0.573464	-0.0149943	0.988037	0.454235	3.23154	2	69.055	3.23154	0.0722326	0.000624892	(1,10]	2	(1,10]	0.991438	FALSE
v762bj_11	v762bj	source for female condoms: private hospital/clinic	[1]yes	m	-5.40503	6.69922	-0.806814	0.419774	89.5101	360.068	2	99.7223	360.068	2.72162e-80	0.000624589	(1,10]	2	(1,10]	0.00449394	FALSE
v844_8	v844	knows someone denied health services because of aids last 12	[8]don't know anyone with aids	m	-0.108713	0.509436	-0.213399	0.831016	0.398511	4.30215	2	76.7558	4.30215	0.0380643	0.000623252	(1,10]	2	(1,10]	0.896988	FALSE
sh101_21	sh101	source of drinking water	[21]protected well into dwelling	m	-0.418834	0.192769	-2.17272	0.0298012	0	1	2	0	0.474031	0.491139	0.000621357	(1,10]	2	(1,10]	0.657813	FALSE
sm642l_0	sm642l	man's symptoms of sti	[0]no	m	1.10591	0.677549	1.63222	0.102632	0.054201	1.06136	2	5.78165	1.06136	0.302904	0.000618817	(1,10]	2	(1,10]	3.02198	FALSE
sh20i_05_0	sh20i_05	number of working hours for the family or for him/her self	[0]less than one hour	m	0.653148	0.514932	1.26842	0.204649	0	1	2	0	0.442576	0.505882	0.000616552	(1,10]	2	(1,10]	1.92158	FALSE
sh137a_0	sh137a	how can contract malaria : abuse of oil consuming	[0]no	m	-0.250613	0.140154	-1.78812	0.0737566	0	1	2	0	0.0584608	0.808945	0.000615156	(1,10]	2	(1,10]	0.778324	FALSE
s620b_0	s620b	discussed fp with mother	[0]no	m	4.61893	6.44639	0.716515	0.473674	82.7014	202.493	2	99.5062	202.493	5.96853e-46	0.000602128	(1,10]	2	(1,10]	101.385	FALSE
hml32a_08_0	hml32a_08	na - presence of species: falciparum (pf)	[0]no	m	-0.581829	0.604557	-0.962406	0.335846	0	1	2	0	0.00228443	0.961879	0.000601665	(1,10]	2	(1,10]	0.558875	FALSE
sm642f_0	sm642f	man's symptoms of sti	[0]no	m	-0.815239	0.363353	-2.24366	0.0248545	0	1	2	0	0.00236707	0.961196	0.000598863	(1,10]	2	(1,10]	0.442534	FALSE
v305_02_0	v305_02	ever used method	[0]no	m	7.08979	7.08878	1.00014	0.317241	100.299	496.304	2	99.7985	496.304	6.05599e-110	0.000594237	(1,10]	2	(1,10]	1199.66	FALSE
v745c_0	v745c	title deed on house own by respondent	[0]does not have a title deed	m	-0.148227	0.109647	-1.35185	0.176423	0	1	2	0	0.538164	0.463195	0.000588944	(1,10]	2	(1,10]	0.862236	FALSE
hc61_2_8	hc61_2	mother's highest educational level	[8]dk	m	-12.3637	0.583814	-21.1774	1.54165e-99	0	1	2	0	0.0630323	0.801766	0.000587084	(1,10]	2	(1,10]	4.27092e-06	FALSE
hc68_2_8	hc68_2	mother's highest educational level (for preliminary and final report)	[8]don't know	m	-12.3637	0.583814	-21.1774	1.54165e-99	0	1	2	0	0.0630323	0.801766	0.000587084	(1,10]	2	(1,10]	4.27092e-06	FALSE
s618e_0	s618e	acceptable to discuss family planning in brochures	[0]no	m	-0.214626	0.162035	-1.32456	0.185317	0	1	2	0	0.200602	0.654235	0.000583746	(1,10]	2	(1,10]	0.806843	FALSE
mv602_2	mv602	fertility preference (cm only)	[2]undecided	m	-0.589924	0.755722	-0.78061	0.435032	0.545929	1.78981	2	44.1283	1.78981	0.180949	0.000581788	(1,10]	2	(1,10]	0.554369	FALSE
shdistr_3	shdistr	district	[3]kicukiro	m	0.534614	0.50451	1.05967	0.289294	0.341779	2.60011	2	61.5401	2.60011	0.106856	0.000580388	(1,10]	2	(1,10]	1.70679	FALSE
sh209_06_0	sh209_06	works for household on farm/compound	[0]no	m	0.123331	0.334331	0.36889	0.71221	0.00870595	1.01562	2	1.53793	1.01562	0.31356	0.000577268	(1,10]	2	(1,10]	1.13126	FALSE
sm438_0	sm438	could get a condom	[0]no	m	0.0810475	0.188573	0.429794	0.667345	0.0412314	2.02147	2	50.5311	2.02147	0.155089	0.000574978	(1,10]	2	(1,10]	1.08442	FALSE
mg117a_0	mg117a	circumcision benefits: cleanliness/hygiene	[0]no	m	0.320546	0.487978	0.656886	0.511254	0.51986	3.6753	3	72.7914	7.35061	0.0253417	0.000574439	(1,10]	2	(1,10]	1.37788	FALSE
v762aa_11	v762aa	source for condoms: government hospital	[1]yes	m	0.400077	0.266692	1.50014	0.133577	0	1	2	0	0.00137971	0.97037	0.000574178	(1,10]	2	(1,10]	1.49194	FALSE
v305_03_0	v305_03	ever used method	[0]no	m	0.260883	0.273186	0.954963	0.339596	0	1	2	0	0.50506	0.477285	0.00057417	(1,10]	2	(1,10]	1.29808	FALSE
sh28g_0	sh28g	sofa or mattress	[0]no	m	-0.218549	0.148792	-1.46882	0.141881	0	1	2	0	0.0357825	0.849965	0.000572844	(1,10]	2	(1,10]	0.803684	FALSE
s342_0	s342	paid intercourse	[0]no	m	0.643167	0.857535	0.750019	0.453243	1.0878	2.97439	2	66.3796	2.97439	0.0845923	0.000568517	(1,10]	2	(1,10]	1.9025	FALSE
s114_11	s114	ethnicity	[11]bakongo nord & sud	m	-0.809881	1.51492	-0.534603	0.592925	3.84937	6.04685	2	83.4625	6.04685	0.0139311	0.000564866	(1,10]	2	(1,10]	0.444911	FALSE
sm643i_0	sm643i	woman's symptoms of sti	[0]no	m	-0.237458	0.602008	-0.394443	0.693254	0.420844	2.29441	2	56.4159	2.29441	0.12984	0.00055948	(1,10]	2	(1,10]	0.78863	FALSE
sh24_04_0	sh24_04	have any physical or mental disability	[0]no	m	6.54895	6.87318	0.952827	0.340678	94.3934	1075.18	2	99.907	1075.18	8.18255e-236	0.000557034	(1,10]	2	(1,10]	698.513	FALSE
mm8_04	mm8_04	date of death of sibling (cmc)	NA	m	0.000333312	0.000369273	0.902618	0.366729	0	1	3	0	0.648742	0.722982	0.000552336	(1,10]	2	(1,10]	1.00033	FALSE
sm405_1	sm405	regular or occasional sex partner (married men only)	[1]regular partner only	m	-0.124381	0.698859	-0.177977	0.858741	0.494696	1.99957	2	49.9892	1.99957	0.157344	0.000550362	(1,10]	2	(1,10]	0.883043	FALSE
sh118a_0	sh118a	owner of the dwelling	[0]no, rent from someone else who lives elsewhere	m	0.750271	0.367375	2.04225	0.0411268	0	1	2	0	0.82915	0.362518	0.000548336	(1,10]	2	(1,10]	2.11757	FALSE
sh24_08_0	sh24_08	have any physical or mental disability	[0]no	m	6.73429	7.08138	0.950986	0.341612	100.077	466.542	2	99.7857	466.542	1.81243e-103	0.000543609	(1,10]	2	(1,10]	840.747	FALSE
sh136cb_0	sh136cb	best way to prevent malaria : using insecticides	[0]no	m	0.462873	0.32195	1.43772	0.150514	0	1	2	0	0.990409	0.319642	0.000543443	(1,10]	2	(1,10]	1.58863	FALSE
sm426a_0	sm426a	apart from last sexual partner had sex with anybody else	[0]no	m	-0.402485	0.482791	-0.833664	0.40447	0.284037	2.21496	2	54.8524	2.21496	0.136679	0.000536832	(1,10]	2	(1,10]	0.668656	FALSE
hv101_16_5	hv101_16	relationship to head	[5]grandchild	m	0.889309	0.601387	1.47876	0.139203	0.437394	2.01021	2	50.2539	2.01021	0.156244	0.000534039	(1,10]	2	(1,10]	2.43345	FALSE
sh311_03_0	sh311_03	child uses a hearing aid	[0]no	m	0.905939	0.745366	1.21543	0.224203	0	1	2	0	0.0401701	0.841148	0.0005324	(1,10]	2	(1,10]	2.47425	FALSE
fg119x_0	fg119x	advantages of fgc: other	[0]no	m	14.0685	0.206176	68.2351	0	0	1	2	0	0.818373	0.365656	0.000532179	(1,10]	2	(1,10]	1.28781e+06	FALSE
sh03_09_14	sh03_09	relationship to head	[14]not related	m	-13.4168	1.20726	-11.1135	1.07896e-28	2.65537	11.1285	2	91.014	11.1285	0.000850132	0.000530831	(1,10]	2	(1,10]	1.48988e-06	FALSE
v784_42	v784	where to get an aids test	[42]comm. health worker	m	-5.77729	6.42939	-0.898575	0.368879	82.1221	149.619	2	99.3316	149.619	2.10053e-34	0.000529632	(1,10]	2	(1,10]	0.00309709	FALSE
mv784n_0	mv784n	place for hiv test: fieldworker	[0]no	m	6.24865	7.19078	0.868982	0.384857	103.147	387.115	2	99.7417	387.115	3.51516e-86	0.000526934	(1,10]	2	(1,10]	517.316	FALSE
sh27b_0	sh27b	activity to make water safer to drink: add bleach / clorine	[0]no	m	6.37873	6.57767	0.969755	0.332169	86.4744	1512.54	2	99.9339	1512.54	0	0.000524348	(1,10]	2	(1,10]	589.18	FALSE
sm422a_0	sm422a	used method other than condom : last partner	[0]no	m	-0.493033	0.387733	-1.27158	0.203523	0	1	2	0	0.12211	0.726758	0.000519499	(1,10]	2	(1,10]	0.610771	FALSE
hv122_13_3	hv122_13	educational level during current school year	[3]higher	m	-13.5549	1.75742	-7.71295	1.22943e-14	5.57988	10.2974	2	90.2888	10.2974	0.00133221	0.00051754	(1,10]	2	(1,10]	1.29776e-06	FALSE
ha68_03_5	ha68_03	woman's highest educational level (for preliminary and final report)	[5]secondary madrassa	m	-6.84937	7.09657	-0.965166	0.334462	100.204	194.021	2	99.4846	194.021	4.21405e-44	0.000515454	(1,10]	2	(1,10]	0.00106012	FALSE
hv106_16_2	hv106_16	highest educational level attained	[2]secondary	m	-15.4532	0.860393	-17.9606	3.9618e-72	0.842324	1.93382	2	48.2889	1.93382	0.164341	0.000509792	(1,10]	2	(1,10]	1.94427e-07	FALSE
hv022_16	hv022	sample strata for sampling errors	[16]lunda norte-rural	m	0.597912	0.942471	0.634408	0.525814	1.7272	35.8977	2	97.2143	35.8977	2.07955e-09	0.000507489	(1,10]	2	(1,10]	1.81832	FALSE
sh20g_08_1	sh20g_08	help with household work	[1]yes	m	-6.18407	7.38114	-0.837821	0.402131	107.958	108.061	2	99.0746	108.061	2.60673e-25	0.00050047	(1,10]	2	(1,10]	0.00206201	FALSE
hv201_45	hv201	source of drinking water	[45]dam	m	0.92164	1.51904	0.606726	0.544032	3.8127	5.41408	2	81.5296	5.41408	0.019975	0.000499375	(1,10]	2	(1,10]	2.51341	FALSE
sh20d_08_1	sh20d_08	paid work for someone other than a family member	[1]paid work	m	-14.4417	1.12536	-12.8329	1.07264e-37	2.05044	5.22193	2	80.85	5.22193	0.0223038	0.000493214	(1,10]	2	(1,10]	5.34638e-07	FALSE
sm642i_0	sm642i	man's symptoms of sti	[0]no	m	-0.561623	0.34877	-1.6103	0.107333	0	1	2	0	0.238544	0.62526	0.000492803	(1,10]	2	(1,10]	0.570283	FALSE
v770_10	v770	sought advice/treatment for last sti infection	[0]no	m	0.296558	0.646964	0.458383	0.646677	0	1	2	0	0.196174	0.657827	0.000490863	(1,10]	2	(1,10]	1.34522	FALSE
sm617z_0	sm617z	signs of pregnancy complications: dk any signs or symptoms	[0]no	m	0.14766	0.138348	1.06731	0.285834	0	1	2	0	0.0261392	0.871561	0.00049032	(1,10]	2	(1,10]	1.15912	FALSE
hv106_15_1	hv106_15	highest educational level attained	[1]primary	m	-7.65594	8.17316	-0.936717	0.348904	132.67	143.481	2	99.303	143.481	4.61476e-33	0.000487219	(1,10]	2	(1,10]	0.000473226	FALSE
sh118i_0	sh118i	has computer	[0]no	m	-0.0732356	1.21552	-0.0602506	0.951956	2.34089	4.58723	2	78.2003	4.58723	0.0322111	0.000481787	(1,10]	2	(1,10]	0.929382	FALSE
hv101_16_12	hv101_16	relationship to head	[12]not related	m	-14.8615	0.458145	-32.4384	7.90212e-231	0	1	2	0	0.00142206	0.969919	0.000481373	(1,10]	2	(1,10]	3.5135e-07	FALSE
sm643f_0	sm643f	woman's symptoms of sti	[0]no	m	-0.770206	0.471868	-1.63225	0.102627	0.0469556	1.11055	2	9.95435	1.11055	0.291963	0.000476766	(1,10]	2	(1,10]	0.462918	FALSE
hv117_16_0	hv117_16	eligibility for female interview	[0]not eligible	m	7.97154	8.00294	0.996077	0.319213	126.925	109.546	2	99.0871	109.546	1.23221e-25	0.000470203	(1,10]	2	(1,10]	2897.33	FALSE
hml32b_06_0	hml32b_06	na - presence of species: malariae (pm)	[0]no	m	13.0223	1.13152	11.5087	1.1929e-30	2.29483	9.63167	2	89.6176	9.63167	0.0019125	0.000466792	(1,10]	2	(1,10]	452412	FALSE
sh316_04_0	sh316_04	child has difficulty communicating using usual language, for example understandi	[0]no	m	0.533248	0.5898	0.904117	0.365934	0	1	2	0	0.000567136	0.981	0.000465954	(1,10]	2	(1,10]	1.70446	FALSE
sh203_04_1	sh203_04	attending school	[1]yes	m	-7.22177	6.74728	-1.07032	0.284474	90.6339	217.731	2	99.5407	217.731	2.82762e-49	0.000465865	(1,10]	2	(1,10]	0.000730507	FALSE
hv101_15_5	hv101_15	relationship to head	[5]grandchild	m	-8.26039	7.51848	-1.09868	0.271909	111.883	96.4453	2	98.9631	96.4453	9.17416e-23	0.000464533	(1,10]	2	(1,10]	0.000258558	FALSE
sh41c_0	sh41c	during last 7 days, helped without payment in some family business	[0]no	m	1.35548	0.571932	2.37001	0.0177878	0	1	2	0	0.0685364	0.79348	0.000464417	(1,10]	2	(1,10]	3.87863	FALSE
sh20_03_6	sh20_03	class attend/attended during present school year	[6]class 6	m	0.27302	0.601931	0.453574	0.650135	0	1	2	0	0.68121	0.40917	0.000458899	(1,10]	2	(1,10]	1.31393	FALSE
sh207_03_0	sh207_03	helps with household chores	[0]no	m	-0.0916256	0.575687	-0.159159	0.873544	0.266992	1.65434	2	39.553	1.65434	0.198369	0.000458652	(1,10]	2	(1,10]	0.912447	FALSE
shlangi_5	shlangi	language of interview	[5]nzema	m	0.131114	1.0257	0.127829	0.898284	1.70013	4.70133	2	78.7294	4.70133	0.0301393	0.000457307	(1,10]	2	(1,10]	1.1401	FALSE
sh136ca_0	sh136ca	best way to prevent malaria : nothing	[0]no	m	0.382648	0.382287	1.00094	0.316854	0.107518	1.56976	2	36.2962	1.56976	0.210241	0.000455993	(1,10]	2	(1,10]	1.46616	FALSE
sm611a_96	sm611a	provider for antenatal care	[96]other	m	-12.0103	0.891702	-13.469	2.38092e-41	0.964965	2.52144	2	60.3402	2.52144	0.112308	0.000455635	(1,10]	2	(1,10]	6.0811e-06	FALSE
sm643y_0	sm643y	woman's symptoms of sti	[0]yes, has symptoms	m	5.05733	7.22737	0.699746	0.484086	103.799	155.09	2	99.3552	155.09	1.33799e-35	0.000453491	(1,10]	2	(1,10]	157.17	FALSE
mv762aj_0	mv762aj	source for condoms: private hosp, clinic	[0]no	m	-0.672651	0.788403	-0.853182	0.393559	0.89431	3.38609	2	70.4674	3.38609	0.0657488	0.000451618	(1,10]	2	(1,10]	0.510354	FALSE
sh03_07_14	sh03_07	relationship to head	[14]not related	m	-13.5135	0.290616	-46.4996	0	0	1	2	0	0.537691	0.463391	0.000447904	(1,10]	2	(1,10]	1.35258e-06	FALSE
hb33_02_5	hb33_02	completeness of hb32 information	[5]year - age/month imputed	m	-5.00422	6.92492	-0.722639	0.469902	94.7412	82.112	2	98.7822	82.112	1.28588e-19	0.000445359	(1,10]	2	(1,10]	0.0067096	FALSE
sh111a_7	sh111a	main method of disposal of household garbage	[7]in the yard	m	-13.6312	1.42656	-9.55525	1.2329e-21	3.96058	36.785	2	97.2815	36.785	1.31901e-09	0.000444123	(1,10]	2	(1,10]	1.20242e-06	FALSE
s843_0	s843	children 12-14 should wait until marriage for sex	[0]no	m	-0.586419	0.394751	-1.48554	0.137401	0	1	2	0	0.238433	0.62534	0.00044211	(1,10]	2	(1,10]	0.556316	FALSE
hv201_72	hv201	source of drinking water	[72]sachet water	m	0.336252	0.452076	0.743796	0.457	0.183831	1.79788	2	44.379	1.79788	0.179969	0.000437868	(1,10]	2	(1,10]	1.39969	FALSE
shdistr_6	shdistr	district	[6]nyaruguru	m	-0.395198	0.912944	-0.432883	0.6651	1.11819	2.76948	2	63.8921	2.76948	0.0960774	0.000435275	(1,10]	2	(1,10]	0.673547	FALSE
hv130_05_8	hv130_05	member has been very sick for 3+ months last year	[8]dk	m	-12.5377	0.636098	-19.7103	1.75853e-86	0	1	2	0	0.0923402	0.761223	0.000435017	(1,10]	2	(1,10]	3.58881e-06	FALSE
mg117d_0	mg117d	circumcision benefits: virginity/prevent premarital sex	[0]no	m	0.0843145	0.425341	0.198228	0.842867	0.207885	1.61733	3	38.1697	3.23466	0.198428	0.000434238	(1,10]	2	(1,10]	1.08797	FALSE
s909l_0	s909l	aids: avoid kissing	[0]no	m	0.264919	0.841061	0.314982	0.752776	1.01443	2.77456	2	63.9583	2.77456	0.0957728	0.000429088	(1,10]	2	(1,10]	1.30332	FALSE
s909e_0	s909e	aids: avoid sex prostitutes	[0]no	m	-0.246666	0.138379	-1.78254	0.0746609	0	1	2	0	0.027236	0.868918	0.000428647	(1,10]	2	(1,10]	0.781402	FALSE
hv019_3	hv019	keyer identification	[3]dalanda	m	-0.134265	0.49675	-0.270287	0.786939	0.308178	2.5268	2	60.4242	2.5268	0.111927	0.000427561	(1,10]	2	(1,10]	0.874358	FALSE
sh20_06_0	sh20_06	member has a birth certificate	[0]neither certificate or registered	m	-0.300863	0.742657	-0.405117	0.685391	0.382136	1.48727	2	32.7626	1.48727	0.222641	0.000425944	(1,10]	2	(1,10]	0.740179	FALSE
sh207_04_0	sh207_04	helps with household chores	[0]no	m	0.320153	0.473758	0.675774	0.499184	0	1	2	0	0.626234	0.42874	0.000414534	(1,10]	2	(1,10]	1.37734	FALSE
sh128a_4_1	sh128a_4	source of net	[1]campaign 2009	m	-0.163474	0.427717	-0.382202	0.702312	0.133503	1.4864	2	32.7236	1.4864	0.222775	0.000410216	(1,10]	2	(1,10]	0.849188	FALSE
mv602_3	mv602	fertility preference (cm only)	[3]no more	m	-0.20181	0.191094	-1.05608	0.290933	0	1	2	0	0.00151685	0.968933	0.000408922	(1,10]	2	(1,10]	0.81725	FALSE
sm643c_0	sm643c	woman's symptoms of sti	[0]no	m	-0.569722	0.328558	-1.73401	0.0829162	0	1	2	0	0.0764225	0.782205	0.000407736	(1,10]	2	(1,10]	0.565682	FALSE
md122a_2	md122a	interview interrupted: wife's presence	[2]yes, more than once	m	-13.7685	0.633156	-21.7458	7.56842e-105	0.687499	6.94012	2	85.591	6.94012	0.00842835	0.000406278	(1,10]	2	(1,10]	1.04814e-06	FALSE
hv136_10_0	hv136_10	brothers/sisters under 18 t-na	[0]	m	7.00125	7.3417	0.953629	0.340271	106.946	126.07	2	99.2068	126.07	2.96789e-29	0.000402683	(1,10]	2	(1,10]	1098.01	FALSE
mv375a_53	mv375a	main reason not using a method (for most recent sex in 12 ms	[53]lack of access	m	-7.43234	6.41231	-1.15908	0.246426	81.5763	124.044	2	99.1938	124.044	8.24121e-29	0.000399061	(1,10]	2	(1,10]	0.000591799	FALSE
mv784t_0	mv784t	place for hiv test: shop/market	[0]no	m	12.82	0.841877	15.2278	2.31109e-52	0.948379	2.61117	2	61.703	2.61117	0.106113	0.000393948	(1,10]	2	(1,10]	369521	FALSE
sh209_07_0	sh209_07	works for household on farm/compound	[0]no	m	0.222713	0.487958	0.456418	0.648089	0	1	2	0	0.817071	0.366038	0.000390314	(1,10]	2	(1,10]	1.24946	FALSE
sh309_0	sh309	other family work in past week	[0]no	m	0.598485	0.699215	0.855938	0.392032	0	1	2	0	0.590883	0.442078	0.000389772	(1,10]	2	(1,10]	1.81936	FALSE
fg120x_0	fg120x	benefits of no fgc: other	[0]no	m	-0.762087	0.652881	-1.16727	0.243102	0	1	2	0	0.0106113	0.917954	0.000388936	(1,10]	2	(1,10]	0.466691	FALSE
sm511a_0	sm511a	discussed fp with partner in the last month	[0]no	m	-0.662962	0.363872	-1.82197	0.0684601	0	1	2	0	0.332515	0.564182	0.000388499	(1,10]	2	(1,10]	0.515323	FALSE
hml6_1_4	hml6_1	net treatment status	[4]pretreated, treatment type not known	m	0.474043	1.15655	0.409876	0.681897	1.75119	2.64143	2	62.1418	2.64143	0.10411	0.000385774	(1,10]	2	(1,10]	1.60648	FALSE
fg119y_0	fg119y	advantages of fgc: no benefits	[0]no	m	0.131374	0.271981	0.483027	0.629077	0.0174643	1.13369	2	11.7927	1.13369	0.286989	0.000380153	(1,10]	2	(1,10]	1.14039	FALSE
sh123e_0	sh123e	did members of household spent 1 day and 1 night hungry due to lack of available	[0]no	m	-0.299484	0.26948	-1.11134	0.266422	0	1	3	0	1.84018	0.398483	0.00037998	(1,10]	2	(1,10]	0.7412	FALSE
s815f_0	s815f	seen family planning messages on pamphlets or brochures	[0]no	m	-0.151547	0.0943124	-1.60687	0.108084	0	1	2	0	0.790249	0.374025	0.000374836	(1,10]	2	(1,10]	0.859377	FALSE
hv045a_1	hv045a	language of questionnaire	[1]english	m	-0.208926	0.098179	-2.12801	0.0333359	0	1	2	0	0.825202	0.363664	0.000370961	(1,10]	2	(1,10]	0.811455	FALSE
hv032_3	hv032	office editor	[3]hamidou diogo bald√©	m	0.203797	0.204866	0.994782	0.319842	0	1	2	0	0.632817	0.426324	0.000369543	(1,10]	2	(1,10]	1.22605	FALSE
sh110v_0	sh110v	has air conditioner	[0]no	m	0.0599168	0.291028	0.20588	0.836884	0.0922646	1.82797	2	45.2945	1.82797	0.176368	0.000368386	(1,10]	2	(1,10]	1.06175	FALSE
sm405_3	sm405	regular or occasional sex partner (married men only)	[3]occasional and regular partner	m	0.942928	0.725832	1.2991	0.193909	0	1	2	0	0.233391	0.629021	0.000368177	(1,10]	2	(1,10]	2.56749	FALSE
g100_10	g100	ever heard of female circumcision	[0]no	m	-13.6553	0.340647	-40.0864	0	0.175127	4.03982	2	75.2464	4.03982	0.0444386	0.000367087	(1,10]	2	(1,10]	1.17376e-06	FALSE
v150_109	v150	relationship to household head	[12]not related	m	-6.73124	7.56879	-0.889341	0.37382	114.418	738.319	2	99.8646	738.319	1.39092e-162	0.000366219	(1,10]	2	(1,10]	0.00119306	FALSE
sm643d_0	sm643d	woman's symptoms of sti	[0]no	m	0.217636	0.523723	0.415555	0.677735	0.293964	2.10647	2	52.5271	2.10647	0.146678	0.000363373	(1,10]	2	(1,10]	1.24313	FALSE
sh209_05_0	sh209_05	works for household on farm/compound	[0]no	m	0.0810831	0.302204	0.268306	0.788464	0	1	2	0	0.936158	0.333268	0.000358446	(1,10]	2	(1,10]	1.08446	FALSE
s114_12	s114	ethnicity	[12]bas-kasai et kwilu-kwngo	m	-6.24568	5.10835	-1.22264	0.221465	51.7086	108.244	2	99.0762	108.244	2.37699e-25	0.000356756	(1,10]	2	(1,10]	0.0019388	FALSE
sh138_2	sh138	items presents: water	[2]available water : bucket/can only	m	-0.180177	0.121893	-1.47815	0.139367	0	1	2	0	0.421017	0.51643	0.000355573	(1,10]	2	(1,10]	0.835123	FALSE
d115q_0	d115q	other in-law: person who has ever physically hurt respondent	[0]no	m	-0.868231	0.790827	-1.09788	0.272258	0	1	2	0	0.759462	0.383497	0.000354605	(1,10]	2	(1,10]	0.419693	FALSE
hv127_09	hv127_09	grade of education during previous school year	NA	m	-0.0193313	0.0721957	-0.267763	0.788882	0	1	2	0	0.663028	0.415493	0.000353772	(1,10]	2	(1,10]	0.980854	FALSE
s409b_0	s409b	aids: use condoms during sex	[0]no	m	0.249456	0.189467	1.31662	0.187968	0	1	2	0	0.00245647	0.960471	0.000352568	(1,10]	2	(1,10]	1.28333	FALSE
sm440a_0	sm440a	repeat the exam: after the bad or altered prostate exam, what they did?	[0]no	m	6.36585	6.93908	0.917392	0.358937	96.0766	427.801	2	99.7662	427.801	4.89208e-95	0.000347096	(1,10]	2	(1,10]	581.642	FALSE
shlangr_7	shlangr	home language of respondent	[7]other	m	0.0398812	0.236131	0.168895	0.86588	0.0772926	2.84674	2	64.8721	2.84674	0.0915592	0.000346789	(1,10]	2	(1,10]	1.04069	FALSE
hv101_15_12	hv101_15	relationship to head	[12]not related	m	-14.8358	0.468393	-31.6739	3.56052e-220	0	1	2	0	0.0297071	0.863157	0.000344855	(1,10]	2	(1,10]	3.60483e-07	FALSE
sh316_03_0	sh316_03	child has difficulty communicating using usual language, for example understandi	[0]no	m	0.483375	0.472754	1.02247	0.30656	0	1	2	0	0.0013758	0.970412	0.000343587	(1,10]	2	(1,10]	1.62154	FALSE
hml32a_03_0	hml32a_03	na - presence of species: falciparum (pf)	[0]no	m	0.362553	0.556761	0.651181	0.51493	0	1	2	0	0.163376	0.686067	0.000338854	(1,10]	2	(1,10]	1.43699	FALSE
sh24_05_0	sh24_05	have any physical or mental disability	[0]no	m	6.46419	6.71994	0.961941	0.336079	90.1918	731.487	2	99.8633	731.487	4.25432e-161	0.000337769	(1,10]	2	(1,10]	641.741	FALSE
s409k_0	s409k	aids: avoid sharing razor blades with aids patient	[0]no	m	0.169579	0.306041	0.554105	0.579507	0.110582	2.44073	2	59.0286	2.44073	0.118222	0.000337692	(1,10]	2	(1,10]	1.18481	FALSE
hv120_16_0	hv120_16	children eligibility for height/weight and hemoglobin	[0]not eligible	m	-0.927045	0.250004	-3.70812	0.000208805	0	1	2	0	0.930084	0.334841	0.00033635	(1,10]	2	(1,10]	0.395721	FALSE
v785m_0	v785m	man's symptoms of sti	[0]no	m	-0.354748	0.244804	-1.44911	0.147307	0.0207897	1.15148	2	13.1551	1.15148	0.28324	0.000335666	(1,10]	2	(1,10]	0.70135	FALSE
hv129_12_0	hv129_12	school attendance status	[0]never attended	m	0.50984	0.724341	0.703867	0.481516	0	1	2	0	0.576555	0.447666	0.000332605	(1,10]	2	(1,10]	1.66502	FALSE
v857b_0	v857b	people hesitate to take hiv test because reaction of other people if positive	[0]no	m	-0.158306	0.0825778	-1.91705	0.0552319	0	1	2	0	0.0224069	0.88101	0.000323665	(1,10]	2	(1,10]	0.853589	FALSE
s409j_0	s409j	aids: avoid injections	[0]no	m	-0.0400504	0.31423	-0.127456	0.89858	0.0609214	1.43723	2	30.4219	1.43723	0.230588	0.000321131	(1,10]	2	(1,10]	0.960741	FALSE
s101a_1	s101a	agree on blood pressure measurement	[1]respondent agrees	m	0.133066	0.147048	0.904914	0.365511	0.0189545	1.37511	3	27.2785	2.75022	0.252812	0.000320833	(1,10]	2	(1,10]	1.14232	FALSE
hc1a_1	hc1a_1	child's age in days	NA	m	-7.85951e-05	9.41524e-05	-0.834764	0.40385	4.20804e-09	1.29916	2	23.0274	1.29916	0.254366	0.000318885	(1,10]	2	(1,10]	0.999921	FALSE
shdistr_22	shdistr	district	[22]burera	m	-0.954006	0.686655	-1.38935	0.164725	0	1	2	0	0.477372	0.489615	0.000315959	(1,10]	2	(1,10]	0.385195	FALSE
sh101_51	sh101	source of drinking water	[51]rainwater	m	-0.366367	0.265523	-1.37979	0.167651	0.047501	1.22823	2	18.5823	1.22823	0.267751	0.00031272	(1,10]	2	(1,10]	0.693248	FALSE
s824_1	s824	plan to have eldest daughter circumcised	[1]yes	m	0.0367612	0.143408	0.25634	0.797688	0	1	2	0	0.471226	0.492424	0.000307642	(1,10]	2	(1,10]	1.03745	FALSE
sh20_05_7	sh20_05	class attend/attended during present school year	[7]class 7	m	-6.66105	5.74653	-1.15914	0.246397	65.0943	69.4427	2	98.56	69.4427	7.86667e-17	0.000305964	(1,10]	2	(1,10]	0.0012798	FALSE
ha13_01_5	ha13_01	result of measurement of resp.	[5]incapacitated / sick	m	-5.04868	6.50623	-0.775977	0.437763	84.3114	241.408	2	99.5858	241.408	1.93956e-54	0.000304659	(1,10]	2	(1,10]	0.00641779	FALSE
sh60_04_6	sh60_04	result of bloodtaking	[6]other	m	-13.75	0.435059	-31.6049	3.15704e-219	0	1	2	0	0.0387247	0.843995	0.000301816	(1,10]	2	(1,10]	1.0677e-06	FALSE
sh24a_5	sh24a	highest education level	[5]university	m	0.0140423	0.522364	0.0268821	0.978554	0.0341532	1.04925	2	4.6936	1.04925	0.30568	0.000300649	(1,10]	2	(1,10]	1.01414	FALSE
hv122_15_2	hv122_15	educational level during current school year	[2]secondary	m	-14.7191	0.438501	-33.5669	5.10807e-247	0	1	2	0	0.023479	0.878218	0.000296528	(1,10]	2	(1,10]	4.05109e-07	FALSE
sh18a_6	sh18a	level of education attending	[6]higher	m	-6.816	6.32203	-1.07814	0.280973	79.2284	112.904	2	99.1143	112.904	2.26477e-26	0.000296269	(1,10]	2	(1,10]	0.00109609	FALSE
hv122_16_2	hv122_16	educational level during current school year	[2]secondary	m	-14.5742	0.770023	-18.9269	6.84309e-80	0.534654	1.47383	2	32.1496	1.47383	0.224742	0.000295957	(1,10]	2	(1,10]	4.68294e-07	FALSE
sh52_02_1	sh52_02	sample result	[1]sample taken	m	-0.331386	0.29228	-1.1338	0.25688	0	1	2	0	0.441813	0.506249	0.000293248	(1,10]	2	(1,10]	0.717928	FALSE
fg119f_0	fg119f	advantages of fgc: religious approval	[0]no	m	0.38354	0.403258	0.951104	0.341552	0.0768675	1.21198	2	17.4902	1.21198	0.270941	0.000291213	(1,10]	2	(1,10]	1.46747	FALSE
mv762bk_0	mv762bk	pharmacy - source for female condoms	[0]no	m	-0.187915	0.117858	-1.59441	0.110844	0	1	2	0	0.293144	0.588213	0.000291018	(1,10]	2	(1,10]	0.828685	FALSE
hv101_16_8	hv101_16	relationship to head	[8]brother/sister	m	-13.885	0.475231	-29.2173	1.1684e-187	0.021871	1.02932	2	2.84877	1.02932	0.310318	0.000290695	(1,10]	2	(1,10]	9.32893e-07	FALSE
mg117c_0	mg117c	circumcision benefits: better marriage prospects	[0]no	m	0.391624	0.36937	1.06025	0.289032	0	1	3	0	1.0686	0.586079	0.000290442	(1,10]	2	(1,10]	1.47938	FALSE
hv233_0	hv233	items present: basin	[0]no	m	0.246893	0.262581	0.940256	0.347086	0	1	2	0	0.261473	0.60911	0.000287594	(1,10]	2	(1,10]	1.28004	FALSE
mg117f_0	mg117f	circumcision benefits: religious approval	[0]no	m	4.83338	5.52522	0.874786	0.381691	91.3644	562.17	3	99.8221	1124.34	7.1244e-245	0.000287133	(1,10]	2	(1,10]	125.635	FALSE
fg120a_0	fg120a	benefits of no fgc: fewer medical problems	[0]no	m	-0.249441	0.235293	-1.06013	0.289084	0	1	2	0	0.145169	0.703196	0.000285739	(1,10]	2	(1,10]	0.779236	FALSE
shdistr_5	shdistr	district	[5]gisagara	m	-0.599261	0.420342	-1.42565	0.153969	0	1	2	0	0.773603	0.379105	0.000285512	(1,10]	2	(1,10]	0.549217	FALSE
hml32b_07_0	hml32b_07	na - presence of species: malariae (pm)	[0]no	m	13.8237	0.713337	19.3789	1.16234e-83	0.313276	1.35041	2	25.9481	1.35041	0.245207	0.000282964	(1,10]	2	(1,10]	1.00823e+06	FALSE
sh106c_0	sh106c	drinking water stored in: flasks or bottles	[0]no	m	5.758	6.02277	0.956039	0.339053	72.3846	445.312	2	99.7754	445.312	7.55743e-99	0.000281376	(1,10]	2	(1,10]	316.713	FALSE
s807_0	s807	contract aids by using same eating utensils	[0]no	m	-0.122956	0.117295	-1.04827	0.294516	0	1	2	0	0.299728	0.584053	0.000280127	(1,10]	2	(1,10]	0.884303	FALSE
sh32_9	sh32	type of cooking fuel	[9]straw / shrubs / grass	m	-0.62577	1.28751	-0.486033	0.626944	2.16887	2.89154	2	65.4164	2.89154	0.0890458	0.000279875	(1,10]	2	(1,10]	0.53485	FALSE
sh50_03_1	sh50_03	consent statement to parent	[1]agrees	m	0.188178	0.296241	0.635219	0.525285	0	1	2	0	0.0835196	0.772583	0.000278685	(1,10]	2	(1,10]	1.20705	FALSE
d115v_0	d115v	teacher: person who has ever physically hurt respondent	[0]no	m	0.0912983	0.405919	0.224917	0.822044	0.0560382	1.1878	2	15.8104	1.1878	0.275775	0.000278166	(1,10]	2	(1,10]	1.0956	FALSE
sh136cc_0	sh136cc	best way to prevent malaria : using smoking stick	[0]no	m	0.023099	0.541126	0.0426869	0.965951	0.294609	1.78642	2	44.0222	1.78642	0.181363	0.000276188	(1,10]	2	(1,10]	1.02337	FALSE
sm456c_0	sm456c	where usually get condoms - family planning clinic	[0]no	m	6.96465	6.83082	1.01959	0.307922	93.114	452.431	2	99.779	452.431	2.13339e-100	0.000273783	(1,10]	2	(1,10]	1058.55	FALSE
sh119e_0	sh119e	boat or a canoe	[0]no	m	9.03465	5.31386	1.70021	0.0890924	84.5518	909.875	3	99.8901	1819.75	0	0.000273238	(1,10]	2	(1,10]	8388.74	FALSE
hml32b_08_0	hml32b_08	na - presence of species: malariae (pm)	[0]no	m	13.1357	1.47719	8.89231	5.98508e-19	3.93592	10.183	2	90.1797	10.183	0.00141743	0.00027063	(1,10]	2	(1,10]	506689	FALSE
mv630k_0	mv630k	discussed fp with cousin(s)	[0]no	m	0.646734	0.866427	0.746438	0.455403	0.438002	1.40848	2	29.0013	1.40848	0.23531	0.000269948	(1,10]	2	(1,10]	1.9093	FALSE
mg117x_0	mg117x	circumcision benefits: other	[0]no	m	0.0837884	0.344493	0.243222	0.807833	0.0115662	1.03184	3	3.08562	2.06368	0.356351	0.000269678	(1,10]	2	(1,10]	1.0874	FALSE
mv3b24f_0	mv3b24f	reason never consider sterilization: may remarry some day	[0]no	m	0.00128125	0.375498	0.00341215	0.997278	0	1	2	0	0.585337	0.444228	0.000267648	(1,10]	2	(1,10]	1.00128	FALSE
sh24a_03_5	sh24a_03	highest education level	[5]university	m	-6.84941	6.54119	-1.04712	0.295044	85.1646	208.535	2	99.5205	208.535	2.86813e-47	0.000265054	(1,10]	2	(1,10]	0.00106008	FALSE
mv3b24g_0	mv3b24g	reason never consider sterilization: loss of wages	[0]no	m	12.1146	0.689703	17.565	4.56775e-69	0.603727	2.72168	2	63.258	2.72168	0.0989939	0.000262821	(1,10]	2	(1,10]	182524	FALSE
mv304_04_0	mv304_04	knows contraceptive method	[0]no	m	-0.334849	0.268601	-1.24664	0.212529	0	1	2	0	0.0144674	0.904261	0.000262607	(1,10]	2	(1,10]	0.715446	FALSE
mm8_05	mm8_05	date of death of sibling (cmc)	NA	m	-0.000148335	0.000617415	-0.240252	0.810135	0	1	2	0	0.33844	0.560731	0.00026238	(1,10]	2	(1,10]	0.999852	FALSE
hv101_16_4	hv101_16	relationship to head	[4]son/daughter-in-law	m	-14.0061	0.516867	-27.098	1.03973e-161	0	1	2	0	0.893589	0.344507	0.000258257	(1,10]	2	(1,10]	8.26511e-07	FALSE
mv022_28	mv022	sample stratum number	[28]namibe-rural	m	-12.6696	0.711179	-17.815	5.40954e-71	0.811613	4.9855	2	79.9418	4.9855	0.0255607	0.000255512	(1,10]	2	(1,10]	3.14523e-06	FALSE
mv602_5	mv602	fertility preference (cm only)	[5]wife declared infecund	m	-0.120831	0.708401	-0.170569	0.864563	0	1	2	0	0.41501	0.519438	0.000254724	(1,10]	2	(1,10]	0.886183	FALSE
sm611a_6	sm611a	provider for antenatal care	[6]respondent's family	m	-11.8405	0.720131	-16.4421	9.55234e-61	0.523892	2.02062	2	50.5102	2.02062	0.155176	0.000252387	(1,10]	2	(1,10]	7.20691e-06	FALSE
g102_11	g102	respondent circumcised	[1]yes	m	5.82624	6.37409	0.91405	0.360691	81.1471	731.91	2	99.8634	731.91	3.44341e-161	0.000252218	(1,10]	2	(1,10]	339.081	FALSE
mv762aa_0	mv762aa	source for condoms: government hopital	[0]no	m	-0.174513	0.498846	-0.349833	0.726464	0.218082	1.7799	2	43.8171	1.7799	0.182161	0.000252119	(1,10]	2	(1,10]	0.839866	FALSE
hv807m	hv807m	month of biomarker visit	NA	m	-0.00886593	0.015915	-0.557082	0.577472	0.000160553	1.25342	2	20.2184	1.25342	0.2629	0.000252092	(1,10]	2	(1,10]	0.991173	FALSE
s1019a_0	s1019a	advantages for a girl to get circumcised - better hygiene	[0]no	m	12.3284	0.263477	46.7911	0	0.0263948	1.22686	2	18.4914	1.22686	0.268018	0.00024867	(1,10]	2	(1,10]	226016	FALSE
hv101_15_4	hv101_15	relationship to head	[4]son/daughter-in-law	m	-6.89802	7.88632	-0.874682	0.381747	123.107	97.0994	2	98.9701	97.0994	6.59317e-23	0.000247835	(1,10]	2	(1,10]	0.00100978	FALSE
v762bh_0	v762bh	na - source for female condoms: public cs	[0]no	m	-0.250538	0.121012	-2.07036	0.0384188	0	1	4	0	0.777324	0.854883	0.000247819	(1,10]	2	(1,10]	0.778382	FALSE
mg117y_0	mg117y	circumcision benefits: no benefit	[0]no	m	-0.00655966	0.316134	-0.0207496	0.983445	0	1	2	0	0.989316	0.31991	0.000241489	(1,10]	2	(1,10]	0.993462	FALSE
s1011b_0	s1011b	ever been tested for breast cancer	[0]no	m	-0.0553831	0.371366	-0.149134	0.881448	0.0472502	1.20546	2	17.0438	1.20546	0.272234	0.000241246	(1,10]	2	(1,10]	0.946123	FALSE
hv024_19	hv024	region	[19]salcedo	m	-3.54353	3.36863	-1.05192	0.292836	45.2993	509.483	4	99.8037	1528.45	0	0.000235413	(1,10]	2	(1,10]	0.028911	FALSE
hv126_15_2	hv126_15	educational level during previous school year	[2]secondary	m	-14.5796	0.465314	-31.3328	1.67032e-215	0	1	2	0	0.839518	0.359535	0.000234804	(1,10]	2	(1,10]	4.65767e-07	FALSE
hv136_12_0	hv136_12	brothers/sisters under 18 t-na	[0]	m	6.86043	6.84081	1.00287	0.315925	93.0421	169.31	2	99.4094	169.31	1.04706e-38	0.000234783	(1,10]	2	(1,10]	953.777	FALSE
s848_0	s848	married women should have sex only with their husbands	[0]no	m	0.53481	0.398994	1.3404	0.180117	0	1	2	0	0.424694	0.514604	0.000228617	(1,10]	2	(1,10]	1.70712	FALSE
sm643l_0	sm643l	woman's symptoms of sti	[0]no	m	-0.0344585	0.506727	-0.068002	0.945784	0.186625	1.55836	2	35.8301	1.55836	0.211905	0.00022788	(1,10]	2	(1,10]	0.966128	FALSE
s836_0	s836	knows someone who was refused social services because he has	[0]no	m	-0.168473	0.233158	-0.722571	0.469944	0.0405166	1.20422	2	16.9584	1.20422	0.272481	0.0002243	(1,10]	2	(1,10]	0.844954	FALSE
sh20_2	sh20	class attend/attended during present school year	[2]class 2	m	-6.71907	6.03202	-1.1139	0.265322	72.3297	164.951	2	99.3938	164.951	9.37817e-38	0.000221637	(1,10]	2	(1,10]	0.00120766	FALSE
sm456x_1	sm456x	where usually get condoms - other	[1]yes	m	-12.306	0.743419	-16.5533	1.5151e-61	0.778082	3.36976	2	70.3243	3.36976	0.0664034	0.00022035	(1,10]	2	(1,10]	4.5243e-06	FALSE
mv762ar_0	mv762ar	source for condoms: adbc / matrone / accoucheuse / aids-soig	[0]no	m	5.3042	5.55054	0.95562	0.339264	61.3042	196.423	2	99.4909	196.423	1.26033e-44	0.000217394	(1,10]	2	(1,10]	201.181	FALSE
[truncated: 4,289 more rows]
