# Supplementary material for: The demographic and socioeconomic correlates of behavior and HIV infection status across sub-Saharan Africa
Source: Commun Med (Lond). 2022 Aug 18;2:104. doi: 10.1038/s43856-022-00170-z (PMC9388647; doi:10.1038/s43856-022-00170-z)
Supplement: Supplementary file 4 — Supplementary Data 3 [file 43856_2022_170_MOESM4_ESM.xlsx]

## Sheet: Sheet1
name	var	var_lbl	lvl_lbl	gender	country	beta	se	zval	pvalue	tau2	H2	k	I2	QE	QEp	mean_r2
ha0_2	ha0_2	index to household schedule	NA	m	Lesotho	-0.0803362	0.0441901	-1.81797	0.069069	0	1	3	0	1.66299	0.435399	0.00560934
ha0_2	ha0_2	index to household schedule	NA	m	Rwanda	0.0748016	0.0766045	0.976465	0.328834	0.00696213	1.64941	3	39.3723	3.29882	0.192163	0.00109389
ha1_2	ha1_2	woman's age in years	NA	m	Lesotho	0.0192442	0.0148811	1.2932	0.195943	0	1	3	0	1.46432	0.48087	0.00314313
ha1_2	ha1_2	woman's age in years	NA	m	Rwanda	-0.0182017	0.0567016	-0.321008	0.748204	0.00798963	5.91039	3	83.0807	11.8208	0.00271112	0.00221188
ha13_1_6	ha13_1	na - result of measurement - height/weight	[6]other	m	Lesotho	-4.3186	5.06841	-0.852063	0.394179	76.487	152.336	3	99.3436	304.672	6.94057e-67	0.000769164
ha50_1_1	ha50_1	under age 18	[1]under age 18	m	Rwanda	-1.14857	0.579635	-1.98154	0.0475312	0	1	3	0	0.132108	0.93608	0.000475337
ha50_2_1	ha50_2	under age 18	[1]under age 18	m	Rwanda	0.0167566	0.460149	0.0364155	0.970951	0.465993	3.80211	3	73.6988	7.60422	0.0223236	0.00162519
ha54_2_0	ha54_2	currently pregnant	[0]no/don't know	m	Lesotho	0.19408	0.53641	0.361812	0.717492	0.353933	1.69046	3	40.8447	3.38093	0.184434	0.00385792
ha57_1_1	ha57_1	na - anemia level	[1]severe	m	Lesotho	0.599423	0.458752	1.30664	0.191335	0.109781	1.18897	3	15.8937	2.37794	0.304534	0.00164287
hb0	hb0	index to household schedule	NA	m	Zimbabwe	-0.296329	0.0264428	-11.2064	3.792e-29	0	1	3	0	1.38771	0.499645	0.0195132
hc1_2	hc1_2	child's age in months	NA	m	Lesotho	-0.0181123	0.00976633	-1.85456	0.0636586	0.000118253	1.70276	3	41.2719	3.40552	0.18218	0.0134787
hc10_1	hc10_1	weight/height percentile	NA	m	Lesotho	-1.30537e-05	2.22184e-05	-0.587519	0.556855	3.93647e-10	1.35353	3	26.1192	2.70706	0.258326	0.00162922
hc10_2	hc10_2	weight/height percentile	NA	m	Lesotho	2.74263e-05	3.62709e-05	0.756152	0.449558	0	1	3	0	1.96269	0.374806	0.00464818
hc15_1_1	hc15_1	height: lying or standing	[1]lying	m	Lesotho	-0.0219979	0.119499	-0.184085	0.853947	0	1	3	0	0.645059	0.724315	0.000328793
hc15_2_1	hc15_2	height: lying or standing	[1]lying	m	Lesotho	0.442352	0.360793	1.22605	0.220179	0.2085	2.14637	3	53.4097	4.29274	0.116908	0.0129772
hc27_1_1	hc27_1	sex	[1]male	m	Lesotho	0.0129094	0.160191	0.0805872	0.93577	0.0424917	2.23406	3	55.2385	4.46812	0.107093	0.00178738
hc27_2_1	hc27_2	sex	[1]male	m	Lesotho	0.0605954	0.228999	0.26461	0.79131	0.028135	1.21418	3	17.6398	2.42836	0.296954	0.00484439
hc4_1	hc4_1	height/age percentile	NA	m	Lesotho	-2.03882e-05	2.40368e-05	-0.848207	0.396323	0	1	3	0	0.131136	0.936535	0.000390572
hc64_1	hc64_1	birth order number	NA	m	Lesotho	-0.0369134	0.0286002	-1.29067	0.196818	0	1	3	0	1.59664	0.450085	0.0023211
hc7_2	hc7_2	weight/age percentile	NA	m	Lesotho	7.18232e-06	3.4434e-05	0.208582	0.834774	0	1	3	0	1.16469	0.558588	0.00174885
hml17_02_0	hml17_02	flag for age from individual file	[0]no data from individual file	m	Rwanda	-0.555351	0.224447	-2.47431	0.0133494	0.0341124	1.27253	3	21.4166	2.54507	0.280121	0.000922215
hml17_02_6	hml17_02	flag for age from individual file	[6]age - year/month imputed	m	Malawi	0.729884	0.338426	2.1567	0.0310289	0	1	3	0	0.276976	0.870674	0.000676018
hml17_03_0	hml17_03	flag for age from individual file	[0]no data from individual file	m	Rwanda	0.531643	0.132445	4.01406	5.96832e-05	0	1	3	0	0.341962	0.842837	0.000998636
hml17_03_6	hml17_03	flag for age from individual file	[6]age - year/month imputed	m	Malawi	-4.34394	4.22947	-1.02707	0.30439	52.747	60.9005	3	98.358	121.801	3.55852e-27	0.000310759
hml17_04_0	hml17_04	flag for age from individual file	[0]no data from individual file	m	Rwanda	0.221976	0.14527	1.52802	0.126507	0	1	3	0	1.38256	0.500934	0.00035398
hml17_05_0	hml17_05	flag for age from individual file	[0]no data from individual file	m	Rwanda	0.0332659	0.274852	0.121032	0.903666	0.112	1.96417	3	49.0879	3.92834	0.140272	0.000503373
hml17_06_0	hml17_06	flag for age from individual file	[0]no data from individual file	m	Rwanda	0.0467059	0.354332	0.131814	0.895132	0.216044	2.36175	3	57.6585	4.7235	0.0942551	0.000658276
hml17_06_3	hml17_06	flag for age from individual file	[3]year and age - month imputed	m	Malawi	-5.49659	4.99449	-1.10053	0.271101	74.1734	132.307	3	99.2442	264.613	3.46723e-58	0.00132851
hml17_06_3	hml17_06	flag for age from individual file	[3]year and age - month imputed	m	Rwanda	-4.78217	5.69367	-0.83991	0.400959	97.0172	475.187	3	99.7896	950.373	4.25656e-207	0.00071837
hml17_07_0	hml17_07	flag for age from individual file	[0]no data from individual file	m	Rwanda	-0.0765689	0.262846	-0.291307	0.770816	0	1	3	0	0.54364	0.761991	0.000115242
hml17_08_0	hml17_08	flag for age from individual file	[0]no data from individual file	m	Rwanda	-0.697734	0.386149	-1.8069	0.0707772	0.0202369	1.04617	3	4.41335	2.09234	0.35128	0.00159753
hml2	hml2	number of children under mosquito bed net previous night	NA	m	Malawi	-0.05264	0.0549737	-0.95755	0.33829	5.79506e-05	1.00607	3	0.603605	2.01215	0.365652	0.000273118
hml2	hml2	number of children under mosquito bed net previous night	NA	m	Rwanda	0.0443185	0.116838	0.379316	0.704454	0.0204386	2.00158	3	50.0396	4.00317	0.135121	0.000230273
hml2	hml2	number of children under mosquito bed net previous night	NA	m	Zimbabwe	0.0413836	0.0812268	0.509482	0.610414	0	1	3	0	1.81038	0.404464	0.000119197
hml21_1_0	hml21_1	someone slept under this net last night	[0]no	m	Rwanda	0.136151	0.171909	0.791996	0.428363	0	1	3	0	0.0298515	0.985185	5.65543e-05
hml3_1_0	hml3_1	net observed by interviewer	[0]not seen	m	Rwanda	0.166968	0.389914	0.428216	0.668494	0.173402	1.5992	3	37.4687	3.1984	0.202058	0.000344783
hml4_1	hml4_1	months ago net obtained	NA	m	Rwanda	0.00134669	0.00255661	0.526749	0.598368	7.44585e-06	1.59906	3	37.4633	3.19812	0.202086	0.000413854
hml4_1	hml4_1	months ago net obtained	NA	m	Zimbabwe	0.000256262	0.0011159	0.229646	0.818367	4.45571e-07	1.128	3	11.3477	2.25601	0.323679	0.000275875
hml7_1_22	hml7_1	brand of net	[22]pretreated net : delta methrine	m	Rwanda	-3.21041	4.50416	-0.712767	0.47599	60.5006	183.514	3	99.4551	367.028	1.99929e-80	0.00105671
hml7_1_98	hml7_1	brand of net	[98]dk brand	m	Rwanda	-7.80549	3.0804	-2.53392	0.0112795	27.9109	77.9713	3	98.7175	155.943	1.37245e-34	0.000464355
hml7_1_98	hml7_1	brand of net	[98]dk brand	m	Zimbabwe	-0.0128489	0.120656	-0.106492	0.915192	0	1	3	0	1.26842	0.530354	0.00037609
hml8_8	hml8	net treated since receiving	[8]not sure	m	Malawi	-12.6755	0.325266	-38.9698	0	0	1	3	0	0.0501695	0.975227	0.000912879
hml8_8	hml8	net treated since receiving	[8]not sure	m	Rwanda	-0.185794	8.9584	-0.0207396	0.983453	239.735	235.271	3	99.575	470.542	6.65383e-103	0.00318988
hv010	hv010	number of eligible women in household	NA	m	Tanzania	-0.110761	0.0505462	-2.19128	0.0284312	0	1	3	0	0.424391	0.808806	0.000645032
hv010	hv010	number of eligible women in household	NA	m	Lesotho	-0.0783	0.04132	-1.89497	0.058097	0	1	3	0	1.77567	0.411545	0.000813286
hv010	hv010	number of eligible women in household	NA	m	Zimbabwe	-0.0552478	0.0354972	-1.5564	0.119613	0.00141668	1.59799	3	37.4212	3.19597	0.202304	0.000424013
hv010	hv010	number of eligible women in household	NA	m	Rwanda	-0.0877055	0.0665461	-1.31797	0.187515	0.00144839	1.11934	3	10.6613	2.23867	0.326496	0.000264566
hv011	hv011	number of eligible men in household	NA	m	Tanzania	-0.238638	0.0541608	-4.4061	1.05249e-05	0	1	3	0	0.960417	0.618654	0.0026546
hv011	hv011	number of eligible men in household	NA	m	Lesotho	-0.321601	0.049636	-6.47919	9.22142e-11	0	1	3	0	1.7314	0.420757	0.00887754
hv011	hv011	number of eligible men in household	NA	m	Malawi	-0.242591	0.0465659	-5.20963	1.89213e-07	0	1	3	0	1.00741	0.604289	0.00347542
hv011	hv011	number of eligible men in household	NA	m	Rwanda	-0.147822	0.0923601	-1.60049	0.109489	0.0151915	2.46832	3	59.4867	4.93665	0.0847269	0.000750094
hv011	hv011	number of eligible men in household	NA	m	Zimbabwe	-0.366525	0.0373928	-9.80202	1.10354e-22	0	1	3	0	1.0835	0.58173	0.010483
hv014	hv014	number of children 5 and under (de jure)	NA	m	Tanzania	-0.142909	0.0426181	-3.35325	0.000798689	0	1	3	0	0.681194	0.711345	0.00134959
hv014	hv014	number of children 5 and under (de jure)	NA	m	Lesotho	-0.0428332	0.0446098	-0.960174	0.336968	0	1	3	0	0.647215	0.723534	0.000330323
hv014	hv014	number of children 5 and under (de jure)	NA	m	Zimbabwe	-0.0346264	0.0274935	-1.25944	0.207872	0	1	3	0	1.04646	0.592602	0.000140608
hv014	hv014	number of children 5 and under (de jure)	NA	m	Malawi	-0.18647	0.0948558	-1.96583	0.0493184	0.0219132	5.40881	3	81.5117	10.8176	0.00447695	0.00367461
hv014	hv014	number of children 5 and under (de jure)	NA	m	Rwanda	-0.0609387	0.053839	-1.13187	0.257689	0	1	3	0	0.408473	0.815269	8.23644e-05
hv016	hv016	day of interview	NA	m	Tanzania	0.00628032	0.00585479	1.07268	0.283414	0	1	3	0	1.9732	0.372843	0.000364995
hv016	hv016	day of interview	NA	m	Zimbabwe	0.00051368	0.00397451	0.129244	0.897165	0	1	3	0	0.774976	0.67876	6.81705e-05
hv016	hv016	day of interview	NA	m	Rwanda	0.00433766	0.00780919	0.555455	0.578583	5.14409e-05	1.39064	3	28.0908	2.78129	0.248915	0.000227396
hv016	hv016	day of interview	NA	m	Lesotho	0.00799574	0.00426909	1.87294	0.0610771	0	1	3	0	1.85809	0.394931	0.0011349
hv016	hv016	day of interview	NA	m	Malawi	0.00349101	0.00638066	0.547124	0.584293	5.92296e-05	1.94328	3	48.5407	3.88657	0.143233	0.00068062
hv019	hv019	na - keyer identification	NA	m	Tanzania	-0.0104965	0.0187912	-0.558584	0.576446	0	1	3	0	0.00895073	0.995535	3.82329e-05
hv023_8	hv023	stratification used in sample design	[8]luanda-rural	m	Zimbabwe	0.0175291	0.230032	0.0762028	0.939258	0.129158	5.37526	3	81.3962	10.7505	0.00462973	0.000573168
hv024_16	hv024	region	[16]cunene	m	Tanzania	-1.36766	0.408352	-3.34922	0.000810386	0.0629112	1.14255	3	12.4766	2.2851	0.319004	0.00155527
hv024_17	hv024	region	[17]lunda sul	m	Tanzania	0.222089	0.251939	0.881518	0.378038	0.107615	2.30132	3	56.5467	4.60264	0.100127	0.000502938
hv024_18	hv024	region	[18]bengo	m	Tanzania	-0.333871	0.230107	-1.45094	0.146796	0	1	3	0	1.06835	0.586154	0.000303761
hv024_19	hv024	region	[19]salcedo	m	Tanzania	-0.0373133	0.16792	-0.222209	0.824151	0	1	3	0	1.8245	0.40162	0.000179193
hv024_20	hv024	region	[20]bas-congo	m	Tanzania	-0.277129	0.392055	-0.706863	0.479652	0.295342	2.84026	3	64.7919	5.68051	0.0584107	0.000529375
hv024_21	hv024	region	[21]san crist√≥bal	m	Tanzania	-1.77674	0.453574	-3.9172	8.95841e-05	0.192255	1.43447	3	30.2876	2.86893	0.238243	0.00144728
hv032	hv032	na - office editor	NA	m	Tanzania	-0.0808528	0.0632413	-1.27848	0.20108	0	1	3	0	1.72842	0.421384	0.000415876
hv040	hv040	cluster altitude in meters	NA	m	Malawi	-0.000490668	0.000117403	-4.17936	2.92331e-05	9.92016e-09	1.30308	3	23.2589	2.60616	0.271693	0.00239281
hv040	hv040	cluster altitude in meters	NA	m	Rwanda	-0.000539231	0.000178586	-3.01945	0.00253234	0	1	3	0	0.192398	0.908283	0.000550407
hv040	hv040	cluster altitude in meters	NA	m	Zimbabwe	0.000369553	8.70974e-05	4.24299	2.20564e-05	0	1	3	0	1.34838	0.509568	0.00174427
hv101_02_10	hv101_02	relationship to head	[10]other relative	m	Lesotho	-0.125503	0.200311	-0.62654	0.530961	0	1	3	0	1.6614	0.435745	0.000558994
hv101_02_10	hv101_02	relationship to head	[10]other relative	m	Malawi	0.285146	0.277633	1.02706	0.304392	0	1	3	0	1.89681	0.387358	0.000366457
hv101_02_10	hv101_02	relationship to head	[10]other relative	m	Rwanda	0.177683	0.376144	0.47238	0.636655	0	1	3	0	0.973698	0.61456	4.89654e-05
hv101_02_10	hv101_02	relationship to head	[10]other relative	m	Tanzania	-4.79542	5.31402	-0.902409	0.36684	84.464	413.924	3	99.7584	827.848	1.71836e-180	0.000631884
hv101_02_10	hv101_02	relationship to head	[10]other relative	m	Zimbabwe	-0.139639	0.220165	-0.634247	0.52592	0.0643794	1.77841	3	43.7699	3.55681	0.168907	0.000259249
hv101_02_11	hv101_02	relationship to head	[11]adopted/foster child	m	Malawi	-11.1766	0.352065	-31.7458	3.63243e-221	0	1	3	0	0.837634	0.657824	0.000125722
hv101_02_11	hv101_02	relationship to head	[11]adopted/foster child	m	Rwanda	-7.83646	2.20279	-3.55752	0.000374372	14.1133	65.6975	3	98.4779	131.395	2.93714e-29	7.55489e-05
hv101_02_11	hv101_02	relationship to head	[11]adopted/foster child	m	Tanzania	-11.8508	0.454356	-26.0826	5.74979e-150	0.285417	1.8843	3	46.93	3.76861	0.151935	0.000127186
hv101_02_11	hv101_02	relationship to head	[11]adopted/foster child	m	Zimbabwe	-7.98747	4.20025	-1.90166	0.057215	52.5344	135.665	3	99.2629	271.329	1.20686e-59	0.000342546
hv101_02_12	hv101_02	relationship to head	[12]not related	m	Lesotho	-0.124079	0.336159	-0.369109	0.712047	0	1	3	0	0.846207	0.655011	0.000202307
hv101_02_12	hv101_02	relationship to head	[12]not related	m	Malawi	-0.853172	0.459403	-1.85713	0.0632922	0	1	3	0	1.82286	0.401949	0.000288276
hv101_02_12	hv101_02	relationship to head	[12]not related	m	Rwanda	0.449372	0.273276	1.64439	0.100096	0	1	3	0	1.83733	0.399052	0.000202877
hv101_02_12	hv101_02	relationship to head	[12]not related	m	Tanzania	-4.66242	4.98264	-0.935733	0.349411	73.8677	153.852	3	99.35	307.703	1.52449e-67	0.00038571
hv101_02_12	hv101_02	relationship to head	[12]not related	m	Zimbabwe	-0.456127	0.297359	-1.53393	0.125048	0.050926	1.23406	3	18.9664	2.46811	0.29111	0.000258097
hv101_02_3	hv101_02	relationship to head	[3]son/daughter	m	Lesotho	-0.11344	0.0787409	-1.44067	0.149678	0	1	3	0	0.794791	0.672068	0.000420141
hv101_02_3	hv101_02	relationship to head	[3]son/daughter	m	Malawi	-0.509703	0.125547	-4.05986	4.91032e-05	0	1	3	0	0.329729	0.848009	0.00150931
hv101_02_3	hv101_02	relationship to head	[3]son/daughter	m	Rwanda	-0.673721	0.178459	-3.77522	0.000159866	0	1	3	0	1.21176	0.545593	0.00114644
hv101_02_3	hv101_02	relationship to head	[3]son/daughter	m	Tanzania	-0.00504418	0.141247	-0.0357118	0.971512	0	1	3	0	1.11103	0.573778	9.70844e-05
hv101_02_3	hv101_02	relationship to head	[3]son/daughter	m	Zimbabwe	-0.347065	0.0713563	-4.86383	1.15135e-06	0	1	3	0	1.96873	0.373677	0.00235133
hv101_02_4	hv101_02	relationship to head	[4]son/daughter-in-law	m	Lesotho	-0.854507	0.428303	-1.9951	0.0460322	0.0159687	1.02693	3	2.62217	2.05386	0.358105	0.00106605
hv101_02_4	hv101_02	relationship to head	[4]son/daughter-in-law	m	Malawi	-2.89454	4.28873	-0.674917	0.499729	54.764	138.257	3	99.2767	276.513	9.03521e-61	0.000348615
hv101_02_4	hv101_02	relationship to head	[4]son/daughter-in-law	m	Rwanda	-9.14136	0.578798	-15.7937	3.43853e-56	0	1	3	0	0.673081	0.714237	8.52544e-06
hv101_02_4	hv101_02	relationship to head	[4]son/daughter-in-law	m	Tanzania	-8.18976	2.80905	-2.91549	0.00355125	23.1192	53.714	3	98.1383	107.428	4.70203e-24	0.000159997
hv101_02_4	hv101_02	relationship to head	[4]son/daughter-in-law	m	Zimbabwe	-4.61161	5.11619	-0.901375	0.367389	78.0447	303.292	3	99.6703	606.584	1.91413e-132	0.000746921
hv101_02_5	hv101_02	relationship to head	[5]grandchild	m	Lesotho	-0.606029	0.19732	-3.0713	0.00213127	0	1	3	0	1.30854	0.519821	0.0016478
hv101_02_5	hv101_02	relationship to head	[5]grandchild	m	Malawi	-0.285758	0.273985	-1.04297	0.296962	0	1	3	0	1.39539	0.497731	0.000278143
hv101_02_5	hv101_02	relationship to head	[5]grandchild	m	Rwanda	-5.17585	4.63752	-1.11608	0.264388	63.8304	119.368	3	99.1623	238.737	1.44188e-52	0.000291089
hv101_02_5	hv101_02	relationship to head	[5]grandchild	m	Tanzania	-0.162892	0.495063	-0.329033	0.74213	0.187517	1.33242	3	24.9486	2.66484	0.263838	0.00023323
hv101_02_5	hv101_02	relationship to head	[5]grandchild	m	Zimbabwe	-0.625359	0.178007	-3.51311	0.000442892	0	1	3	0	0.857413	0.651351	0.000910007
hv101_02_6	hv101_02	relationship to head	[6]parent	m	Malawi	0.0387402	0.416534	0.0930061	0.925899	0	1	3	0	1.23427	0.539487	9.63447e-05
hv101_02_6	hv101_02	relationship to head	[6]parent	m	Rwanda	-6.76811	3.8518	-1.75713	0.0788961	44.215	162.872	3	99.386	325.745	1.84272e-71	0.000537266
hv101_02_6	hv101_02	relationship to head	[6]parent	m	Tanzania	-0.120523	0.385713	-0.312467	0.754685	0	1	3	0	0.526543	0.768533	3.16208e-05
hv101_02_6	hv101_02	relationship to head	[6]parent	m	Zimbabwe	0.457246	0.220051	2.07791	0.0377174	0	1	3	0	1.25097	0.535001	0.000301066
hv101_02_7	hv101_02	relationship to head	[7]parent-in-law	m	Tanzania	-5.76512	4.77062	-1.20846	0.226869	67.7642	176.887	3	99.4347	353.774	1.51028e-77	0.000268747
hv101_02_7	hv101_02	relationship to head	[7]parent-in-law	m	Zimbabwe	4.07497	4.99212	0.81628	0.41434	73.6204	65.6684	3	98.4772	131.337	3.02399e-29	0.000292906
hv101_02_8	hv101_02	relationship to head	[8]brother/sister	m	Lesotho	-0.402729	0.1695	-2.37598	0.0175025	0	1	3	0	1.95311	0.376607	0.00122467
hv101_02_8	hv101_02	relationship to head	[8]brother/sister	m	Malawi	-0.5783	0.636334	-0.908799	0.363456	0.911328	4.3173	3	76.8374	8.63461	0.0133358	0.00175829
hv101_02_8	hv101_02	relationship to head	[8]brother/sister	m	Rwanda	-0.0106476	0.287655	-0.0370151	0.970473	0	1	3	0	1.96244	0.374854	0.000109344
hv101_02_8	hv101_02	relationship to head	[8]brother/sister	m	Tanzania	-0.0936325	0.406961	-0.230078	0.818032	0.212093	1.73843	3	42.4768	3.47686	0.175796	0.000303289
hv101_02_8	hv101_02	relationship to head	[8]brother/sister	m	Zimbabwe	-0.418159	0.181561	-2.30313	0.0212716	0.030453	1.44354	3	30.7256	2.88707	0.236092	0.00123291
hv101_03_10	hv101_03	relationship to head	[10]other relative	m	Lesotho	-0.00760433	0.143332	-0.0530541	0.957689	0	1	3	0	0.230421	0.891179	4.70442e-05
hv101_03_10	hv101_03	relationship to head	[10]other relative	m	Malawi	0.385841	0.262507	1.46983	0.141608	0.126111	2.56557	3	61.0222	5.13113	0.0768757	0.00187609
hv101_03_10	hv101_03	relationship to head	[10]other relative	m	Rwanda	0.251524	0.38285	0.656979	0.511195	0.164595	1.59181	3	37.1784	3.18362	0.203557	0.000290997
hv101_03_10	hv101_03	relationship to head	[10]other relative	m	Tanzania	0.0768176	0.201267	0.38167	0.702706	0.0231876	1.2328	3	18.8837	2.4656	0.291476	0.000257693
hv101_03_10	hv101_03	relationship to head	[10]other relative	m	Zimbabwe	0.0958299	0.157943	0.606738	0.544025	0.0289604	1.63243	3	38.7418	3.26487	0.195453	0.000377954
hv101_03_11	hv101_03	relationship to head	[11]adopted/foster child	m	Lesotho	-3.40145	4.29587	-0.791794	0.428481	54.872	115.87	3	99.137	231.74	4.7676e-51	0.00142922
hv101_03_11	hv101_03	relationship to head	[11]adopted/foster child	m	Malawi	0.90948	0.196971	4.61733	3.88702e-06	0.0607581	2.10463	3	52.4858	4.20927	0.12189	0.00537307
hv101_03_11	hv101_03	relationship to head	[11]adopted/foster child	m	Rwanda	1.13476	0.230985	4.91269	8.98343e-07	0	1	3	0	0.635411	0.727817	0.000957541
hv101_03_11	hv101_03	relationship to head	[11]adopted/foster child	m	Tanzania	-3.89493	3.99946	-0.973864	0.330124	47.824	305.768	3	99.673	611.536	1.60938e-133	0.00046484
hv101_03_11	hv101_03	relationship to head	[11]adopted/foster child	m	Zimbabwe	0.676563	0.337319	2.00571	0.0448876	0.183631	2.16638	3	53.84	4.33276	0.114592	0.00102777
hv101_03_12	hv101_03	relationship to head	[12]not related	m	Lesotho	0.0223718	0.325296	0.0687735	0.94517	0	1	3	0	0.947864	0.62255	0.000196986
hv101_03_12	hv101_03	relationship to head	[12]not related	m	Malawi	-0.0233047	0.520347	-0.0447869	0.964277	0.402267	2.01474	3	50.3657	4.02947	0.133356	0.000508771
hv101_03_12	hv101_03	relationship to head	[12]not related	m	Rwanda	0.371562	0.588374	0.631507	0.527709	0.701845	3.24413	3	69.1751	6.48827	0.0390023	0.000697126
hv101_03_12	hv101_03	relationship to head	[12]not related	m	Tanzania	0.433955	0.29518	1.47014	0.141524	0	1	3	0	0.0825266	0.959576	0.000175916
hv101_03_12	hv101_03	relationship to head	[12]not related	m	Zimbabwe	-0.176073	0.232619	-0.756917	0.449099	0	1	3	0	0.517789	0.771905	7.23162e-05
hv101_03_2	hv101_03	relationship to head	[2]wife or husband	m	Lesotho	1.80575	1.38405	1.30468	0.192002	4.69051	5.47665	3	81.7407	10.9533	0.00418332	0.00243893
hv101_03_2	hv101_03	relationship to head	[2]wife or husband	m	Malawi	-3.76616	4.4999	-0.836943	0.402624	60.1794	133.271	3	99.2496	266.541	1.3223e-58	0.000182756
hv101_03_2	hv101_03	relationship to head	[2]wife or husband	m	Rwanda	-10.7933	0.546473	-19.7509	7.88691e-87	0.588053	2.98317	3	66.4786	5.96634	0.050632	4.94237e-05
hv101_03_2	hv101_03	relationship to head	[2]wife or husband	m	Tanzania	0.0960271	0.350903	0.273657	0.784348	0.152305	1.69612	3	41.0418	3.39223	0.183394	0.000357755
hv101_03_2	hv101_03	relationship to head	[2]wife or husband	m	Zimbabwe	-0.281438	0.406358	-0.692588	0.488568	0.243492	1.9642	3	49.0887	3.9284	0.140268	0.000306441
hv101_03_3	hv101_03	relationship to head	[3]son/daughter	m	Lesotho	0.0615568	0.0817498	0.75299	0.451456	0	1	3	0	0.322744	0.850975	0.000174166
hv101_03_3	hv101_03	relationship to head	[3]son/daughter	m	Malawi	-0.410557	0.177152	-2.31754	0.0204744	0.0676461	3.75564	3	73.3734	7.51128	0.0233855	0.00296461
hv101_03_3	hv101_03	relationship to head	[3]son/daughter	m	Rwanda	-0.320953	0.190885	-1.6814	0.0926859	0.0500334	1.8438	3	45.7641	3.68759	0.158216	0.000580263
hv101_03_3	hv101_03	relationship to head	[3]son/daughter	m	Tanzania	-0.162779	0.10109	-1.61024	0.107345	0	1	3	0	1.39095	0.498836	0.000313013
hv101_03_3	hv101_03	relationship to head	[3]son/daughter	m	Zimbabwe	0.103889	0.0653476	1.5898	0.11188	0	1	3	0	1.49648	0.473198	0.000376722
hv101_03_4	hv101_03	relationship to head	[4]son/daughter-in-law	m	Lesotho	0.109605	0.256674	0.427022	0.669363	0.113456	2.35276	3	57.4968	4.70553	0.095106	0.00114768
hv101_03_4	hv101_03	relationship to head	[4]son/daughter-in-law	m	Malawi	-3.9442	4.88361	-0.807642	0.419297	71.0055	273.124	3	99.6339	546.249	2.41891e-119	0.00022372
hv101_03_4	hv101_03	relationship to head	[4]son/daughter-in-law	m	Rwanda	-7.07058	2.89848	-2.43941	0.0147114	24.8071	86.8637	3	98.8488	173.727	1.88608e-38	9.13841e-05
hv101_03_4	hv101_03	relationship to head	[4]son/daughter-in-law	m	Tanzania	-0.113655	0.340074	-0.334207	0.738223	0	1	3	0	0.0511263	0.974761	1.52084e-05
hv101_03_4	hv101_03	relationship to head	[4]son/daughter-in-law	m	Zimbabwe	0.216409	0.18772	1.15283	0.248981	0	1	3	0	1.0526	0.590788	0.000165981
hv101_03_5	hv101_03	relationship to head	[5]grandchild	m	Lesotho	-0.2935	0.197318	-1.48745	0.136897	0.0604255	2.07091	3	51.712	4.14182	0.126071	0.00156316
hv101_03_5	hv101_03	relationship to head	[5]grandchild	m	Malawi	-0.152122	0.189372	-0.803296	0.421803	0	1	3	0	1.18021	0.554268	0.000525191
hv101_03_5	hv101_03	relationship to head	[5]grandchild	m	Rwanda	-5.37103	5.80271	-0.925608	0.35465	100.586	453.452	3	99.7795	906.904	1.17032e-197	0.000487294
hv101_03_5	hv101_03	relationship to head	[5]grandchild	m	Tanzania	0.262116	0.23027	1.1383	0.254995	0	1	3	0	1.06281	0.58778	0.00018389
hv101_03_5	hv101_03	relationship to head	[5]grandchild	m	Zimbabwe	-0.525557	0.120326	-4.36779	1.25513e-05	0	1	3	0	0.143945	0.930556	0.0014021
hv101_03_6	hv101_03	relationship to head	[6]parent	m	Malawi	-5.20672	4.91056	-1.06031	0.289004	71.54	107.484	3	99.0696	214.969	2.08977e-47	0.000818392
hv101_03_6	hv101_03	relationship to head	[6]parent	m	Rwanda	-6.92604	3.62004	-1.91325	0.0557161	38.939	117.001	3	99.1453	234.002	1.53877e-51	0.000182433
hv101_03_6	hv101_03	relationship to head	[6]parent	m	Tanzania	-0.728025	0.420934	-1.72955	0.0837111	0	1	3	0	0.599524	0.740994	0.000279352
hv101_03_6	hv101_03	relationship to head	[6]parent	m	Zimbabwe	0.379442	0.306175	1.2393	0.215236	0	1	3	0	0.862079	0.649833	0.00014323
hv101_03_7	hv101_03	relationship to head	[7]parent-in-law	m	Malawi	-3.76026	5.47005	-0.687428	0.491813	88.7188	103.67	3	99.0354	207.34	9.47963e-46	0.000346741
hv101_03_7	hv101_03	relationship to head	[7]parent-in-law	m	Rwanda	-10.9256	0.536901	-20.3493	4.70892e-92	0.361361	1.71696	3	41.7574	3.43391	0.179612	4.42359e-05
hv101_03_7	hv101_03	relationship to head	[7]parent-in-law	m	Tanzania	-4.07023	5.14274	-0.791451	0.428681	78.7695	183.618	3	99.4554	367.236	1.80142e-80	0.000250935
hv101_03_7	hv101_03	relationship to head	[7]parent-in-law	m	Zimbabwe	-2.68771	3.36201	-0.799436	0.424038	32.8425	34.0893	3	97.0665	68.1787	1.56745e-15	3.80203e-05
hv101_04_10	hv101_04	relationship to head	[10]other relative	m	Lesotho	-0.0738539	0.272989	-0.270538	0.786746	0.153431	3.19975	3	68.7476	6.39951	0.0407722	0.00154395
hv101_04_10	hv101_04	relationship to head	[10]other relative	m	Malawi	-0.229594	0.189878	-1.20917	0.226598	0	1	3	0	1.53349	0.464524	0.000429275
hv101_04_10	hv101_04	relationship to head	[10]other relative	m	Rwanda	0.219146	0.269249	0.813915	0.415694	0	1	3	0	0.674076	0.713882	7.26247e-05
hv101_04_10	hv101_04	relationship to head	[10]other relative	m	Tanzania	0.276213	0.226415	1.21994	0.222486	0.0336507	1.26048	3	20.6653	2.52097	0.283517	0.000572881
hv101_04_10	hv101_04	relationship to head	[10]other relative	m	Zimbabwe	0.0614154	0.106363	0.577411	0.563662	0	1	3	0	0.246448	0.884065	7.17436e-05
hv101_04_11	hv101_04	relationship to head	[11]adopted/foster child	m	Lesotho	-12.7999	0.36816	-34.7672	7.61072e-265	0	1	3	0	1.60403	0.448425	0.00099535
hv101_04_11	hv101_04	relationship to head	[11]adopted/foster child	m	Malawi	0.887586	0.344199	2.5787	0.00991737	0.279215	4.75611	3	78.9744	9.51222	0.00859901	0.00546162
hv101_04_11	hv101_04	relationship to head	[11]adopted/foster child	m	Rwanda	0.723349	0.750672	0.963602	0.335246	1.19089	3.57295	3	72.012	7.14591	0.0280728	0.000927881
hv101_04_11	hv101_04	relationship to head	[11]adopted/foster child	m	Tanzania	-3.48968	3.9541	-0.882548	0.37748	46.7	248.378	3	99.5974	496.756	1.35147e-108	0.0012215
hv101_04_11	hv101_04	relationship to head	[11]adopted/foster child	m	Zimbabwe	1.07022	0.199352	5.36849	7.93999e-08	0	1	3	0	1.62708	0.443286	0.00247829
hv101_04_12	hv101_04	relationship to head	[12]not related	m	Lesotho	0.151946	0.345679	0.439558	0.660257	0	1	3	0	1.11937	0.57139	0.000219158
hv101_04_12	hv101_04	relationship to head	[12]not related	m	Malawi	0.579248	0.352288	1.64425	0.100125	0	1	3	0	1.08239	0.582053	0.000817256
hv101_04_12	hv101_04	relationship to head	[12]not related	m	Rwanda	0.294243	0.481332	0.611309	0.540995	0.453451	2.9062	3	65.5908	5.81239	0.0546834	0.000596438
hv101_04_12	hv101_04	relationship to head	[12]not related	m	Tanzania	0.440587	0.312564	1.40959	0.158661	0	1	3	0	0.512418	0.77398	0.000234932
hv101_04_12	hv101_04	relationship to head	[12]not related	m	Zimbabwe	0.0368281	0.257552	0.142993	0.886296	0	1	3	0	0.997205	0.607379	0.000122064
hv101_04_2	hv101_04	relationship to head	[2]wife or husband	m	Lesotho	-2.85447	3.39813	-0.840014	0.400901	34.2798	103.484	3	99.0337	206.968	1.14133e-45	0.00046963
hv101_04_2	hv101_04	relationship to head	[2]wife or husband	m	Rwanda	-10.764	0.456959	-23.5556	1.09889e-122	0	1	3	0	0.151342	0.927121	2.19485e-05
hv101_04_2	hv101_04	relationship to head	[2]wife or husband	m	Tanzania	-4.49535	4.86948	-0.923168	0.35592	70.392	117.544	3	99.1493	235.087	8.94141e-52	0.000180638
hv101_04_2	hv101_04	relationship to head	[2]wife or husband	m	Zimbabwe	-4.06386	4.77482	-0.851103	0.394712	67.7883	152.679	3	99.345	305.358	4.92414e-67	0.000227002
hv101_04_3	hv101_04	relationship to head	[3]son/daughter	m	Lesotho	0.136203	0.173885	0.783293	0.433455	0.0711143	4.6481	3	78.4858	9.2962	0.00957979	0.00260143
hv101_04_3	hv101_04	relationship to head	[3]son/daughter	m	Malawi	-0.187243	0.175299	-1.06813	0.28546	0.0605438	2.96609	3	66.2856	5.93218	0.0515042	0.00121661
hv101_04_3	hv101_04	relationship to head	[3]son/daughter	m	Rwanda	-0.104267	0.302588	-0.344583	0.730408	0.193441	3.39665	3	70.5592	6.7933	0.0334853	0.000492681
hv101_04_3	hv101_04	relationship to head	[3]son/daughter	m	Tanzania	-0.0489163	0.124681	-0.392332	0.694813	0	1	3	0	0.505352	0.77672	7.14036e-05
hv101_04_3	hv101_04	relationship to head	[3]son/daughter	m	Zimbabwe	0.0150675	0.06274	0.240157	0.810208	0	1	3	0	0.360637	0.835004	3.73379e-05
hv101_04_4	hv101_04	relationship to head	[4]son/daughter-in-law	m	Malawi	0.340149	0.283006	1.20191	0.229397	0	1	3	0	0.791133	0.673299	9.79364e-05
hv101_04_4	hv101_04	relationship to head	[4]son/daughter-in-law	m	Lesotho	0.138543	0.193	0.71784	0.472856	0.0367543	1.48923	3	32.851	2.97845	0.225547	0.000744371
hv101_04_4	hv101_04	relationship to head	[4]son/daughter-in-law	m	Rwanda	-6.89683	3.56674	-1.93365	0.0531563	37.5796	73.8705	3	98.6463	147.741	8.2881e-33	0.00014611
hv101_04_4	hv101_04	relationship to head	[4]son/daughter-in-law	m	Tanzania	-4.65079	5.7632	-0.806981	0.419678	99.4372	582.75	3	99.8284	1165.5	8.22274e-254	0.000540957
hv101_04_4	hv101_04	relationship to head	[4]son/daughter-in-law	m	Zimbabwe	0.0111073	0.352643	0.0314974	0.974873	0.271743	3.70634	3	73.0192	7.41269	0.0245672	0.000647218
hv101_04_5	hv101_04	relationship to head	[5]grandchild	m	Malawi	-0.233545	0.251203	-0.929705	0.352524	0.0953564	2.08078	3	51.941	4.16155	0.124833	0.000884569
hv101_04_5	hv101_04	relationship to head	[5]grandchild	m	Lesotho	-0.221573	0.112168	-1.97536	0.0482275	0.00117588	1.03173	3	3.07508	2.06345	0.356391	0.00140818
hv101_04_5	hv101_04	relationship to head	[5]grandchild	m	Rwanda	-5.07431	5.81998	-0.871877	0.383276	101.396	589.143	3	99.8303	1178.29	1.37588e-256	0.000537676
hv101_04_5	hv101_04	relationship to head	[5]grandchild	m	Tanzania	-0.102972	0.232082	-0.443686	0.657269	0.00255231	1.01533	3	1.50947	2.03065	0.362284	0.000296852
hv101_04_5	hv101_04	relationship to head	[5]grandchild	m	Zimbabwe	-0.258373	0.101757	-2.53912	0.0111132	0	1	3	0	0.740039	0.690721	0.00070551
hv101_04_6	hv101_04	relationship to head	[6]parent	m	Malawi	-4.27957	4.68249	-0.913951	0.360743	65.0627	103.539	3	99.0342	207.077	1.08084e-45	0.000317555
hv101_04_6	hv101_04	relationship to head	[6]parent	m	Rwanda	-10.7578	0.517215	-20.7995	4.3744e-96	0.489286	2.59465	3	61.4592	5.18931	0.0746717	4.10415e-05
hv101_04_6	hv101_04	relationship to head	[6]parent	m	Tanzania	-8.76615	1.89901	-4.61617	3.9088e-06	10.4088	78.2579	3	98.7222	156.516	1.03042e-34	0.00035741
hv101_04_6	hv101_04	relationship to head	[6]parent	m	Zimbabwe	0.135753	0.407998	0.332729	0.739339	0.249737	1.99837	3	49.9593	3.99675	0.135555	0.000315694
hv101_04_7	hv101_04	relationship to head	[7]parent-in-law	m	Malawi	-12.0345	0.485203	-24.803	8.31772e-136	0.165138	1.26977	3	21.2454	2.53954	0.280897	0.000293536
hv101_04_7	hv101_04	relationship to head	[7]parent-in-law	m	Tanzania	-6.47456	3.76755	-1.71851	0.0857038	41.7012	53.184	3	98.1197	106.368	7.98842e-24	0.000229423
hv101_04_7	hv101_04	relationship to head	[7]parent-in-law	m	Zimbabwe	1.18646	0.752696	1.57628	0.114961	1.09252	2.8355	3	64.7328	5.67099	0.0586895	0.000991303
hv101_05_10	hv101_05	relationship to head	[10]other relative	m	Lesotho	-0.173859	0.175401	-0.991208	0.321584	0	1	3	0	0.674538	0.713717	0.000593735
hv101_05_10	hv101_05	relationship to head	[10]other relative	m	Malawi	0.139883	0.176347	0.793226	0.427646	0	1	3	0	0.0146309	0.992711	8.60352e-05
hv101_05_10	hv101_05	relationship to head	[10]other relative	m	Rwanda	-0.0201219	0.605096	-0.0332541	0.973472	0.715468	2.90038	3	65.5218	5.80076	0.0550023	0.000504972
hv101_05_10	hv101_05	relationship to head	[10]other relative	m	Tanzania	0.0033884	0.17701	0.0191424	0.984728	0	1	3	0	0.409476	0.814861	4.38992e-05
hv101_05_10	hv101_05	relationship to head	[10]other relative	m	Zimbabwe	0.328627	0.0990348	3.3183	0.00090567	0	1	3	0	0.487066	0.783854	0.00117686
hv101_05_11	hv101_05	relationship to head	[11]adopted/foster child	m	Lesotho	-8.61689	3.36059	-2.5641	0.0103444	33.1806	61.4091	3	98.3716	122.818	2.13985e-27	0.000909502
hv101_05_11	hv101_05	relationship to head	[11]adopted/foster child	m	Malawi	0.623738	0.286134	2.17988	0.0292665	0.0839918	1.511	3	33.8186	3.022	0.22069	0.00221476
hv101_05_11	hv101_05	relationship to head	[11]adopted/foster child	m	Rwanda	0.929914	0.51703	1.79857	0.072087	0.231819	1.39034	3	28.075	2.78067	0.248992	0.000622219
hv101_05_11	hv101_05	relationship to head	[11]adopted/foster child	m	Tanzania	-2.6102	3.30951	-0.788696	0.43029	32.4953	101.763	3	99.0173	203.527	6.37796e-45	0.00127253
hv101_05_11	hv101_05	relationship to head	[11]adopted/foster child	m	Zimbabwe	1.08588	0.308942	3.51485	0.000439997	0.137643	1.91448	3	47.7666	3.82897	0.147418	0.00308522
hv101_05_12	hv101_05	relationship to head	[12]not related	m	Lesotho	-0.147855	0.328227	-0.450466	0.652374	0	1	3	0	1.34127	0.511384	0.000443653
hv101_05_12	hv101_05	relationship to head	[12]not related	m	Malawi	-0.188236	0.75346	-0.249828	0.80272	1.14605	3.05891	3	67.3086	6.11781	0.0469391	0.000834724
hv101_05_12	hv101_05	relationship to head	[12]not related	m	Rwanda	0.074454	0.387913	0.191935	0.847793	0.17587	1.63436	3	38.8139	3.26872	0.195078	0.000233452
hv101_05_12	hv101_05	relationship to head	[12]not related	m	Tanzania	-0.154347	0.355763	-0.433848	0.664399	0	1	3	0	0.607965	0.737874	0.000124884
hv101_05_12	hv101_05	relationship to head	[12]not related	m	Zimbabwe	-0.151086	0.445436	-0.339186	0.734469	0.393837	2.98677	3	66.519	5.97354	0.0504502	0.000832423
hv101_05_2	hv101_05	relationship to head	[2]wife or husband	m	Tanzania	-4.24773	4.81178	-0.882776	0.377357	68.7215	101.43	3	99.0141	202.86	8.90282e-45	0.000121624
hv101_05_3	hv101_05	relationship to head	[3]son/daughter	m	Lesotho	0.124806	0.112582	1.10858	0.267611	0.00860936	1.29217	3	22.6107	2.58434	0.274674	0.00137496
hv101_05_3	hv101_05	relationship to head	[3]son/daughter	m	Malawi	-0.165224	0.105089	-1.57223	0.115897	0	1	3	0	1.66376	0.43523	0.00057636
hv101_05_3	hv101_05	relationship to head	[3]son/daughter	m	Rwanda	0.0571619	0.187371	0.305073	0.76031	0	1	3	0	1.10349	0.575944	0.000104088
hv101_05_3	hv101_05	relationship to head	[3]son/daughter	m	Tanzania	-0.111391	0.149817	-0.743511	0.457173	0.020071	1.42366	3	29.7585	2.84732	0.240831	0.000445472
hv101_05_3	hv101_05	relationship to head	[3]son/daughter	m	Zimbabwe	-0.229472	0.0673107	-3.40915	0.000651652	0	1	3	0	0.295515	0.86264	0.00128451
hv101_05_4	hv101_05	relationship to head	[4]son/daughter-in-law	m	Lesotho	0.169454	0.263917	0.642075	0.520824	0	1	3	0	0.0446322	0.977931	8.81577e-05
hv101_05_4	hv101_05	relationship to head	[4]son/daughter-in-law	m	Malawi	0.47712	0.306841	1.55494	0.119959	0	1	3	0	0.110667	0.94617	0.000139401
hv101_05_4	hv101_05	relationship to head	[4]son/daughter-in-law	m	Rwanda	-10.7715	0.562564	-19.1472	1.02201e-81	0.254714	1.34034	3	25.3919	2.68067	0.261758	2.58702e-05
hv101_05_4	hv101_05	relationship to head	[4]son/daughter-in-law	m	Tanzania	-4.87498	5.36571	-0.908542	0.363592	85.8721	233.862	3	99.5724	467.725	2.7219e-102	0.000606682
hv101_05_4	hv101_05	relationship to head	[4]son/daughter-in-law	m	Zimbabwe	0.0410337	0.18817	0.218067	0.827377	0	1	3	0	0.0944659	0.953865	1.38227e-05
hv101_05_5	hv101_05	relationship to head	[5]grandchild	m	Lesotho	-0.0438553	0.186545	-0.235093	0.814137	0.0602284	2.36372	3	57.6937	4.72743	0.09407	0.00161022
hv101_05_5	hv101_05	relationship to head	[5]grandchild	m	Malawi	-0.0885094	0.154345	-0.573452	0.566339	0	1	3	0	1.42324	0.490848	0.000609139
hv101_05_5	hv101_05	relationship to head	[5]grandchild	m	Rwanda	-0.631733	0.392348	-1.61013	0.107369	0	1	3	0	1.12992	0.568383	0.000334923
hv101_05_5	hv101_05	relationship to head	[5]grandchild	m	Tanzania	0.162312	0.209065	0.776371	0.43753	0	1	3	0	1.13059	0.568194	0.00024064
hv101_05_5	hv101_05	relationship to head	[5]grandchild	m	Zimbabwe	-0.146202	0.0916783	-1.59473	0.110773	1.67053e-05	1.00066	3	0.0659415	2.00132	0.367637	0.000507285
hv101_05_6	hv101_05	relationship to head	[6]parent	m	Malawi	-3.71737	5.03786	-0.737887	0.460583	75.6644	164.135	3	99.3907	328.269	5.2154e-72	0.000893419
hv101_05_6	hv101_05	relationship to head	[6]parent	m	Rwanda	-11.1762	0.504311	-22.1613	8.12144e-109	0.317163	1.71153	3	41.5729	3.42307	0.180589	4.00072e-05
hv101_05_6	hv101_05	relationship to head	[6]parent	m	Tanzania	-4.14662	5.49756	-0.754266	0.450689	90.1484	249.823	3	99.5997	499.647	3.1852e-109	0.000422346
hv101_05_6	hv101_05	relationship to head	[6]parent	m	Zimbabwe	0.504453	0.277239	1.81956	0.0688261	0.0330998	1.16041	3	13.8233	2.32081	0.313359	0.000612739
hv101_05_7	hv101_05	relationship to head	[7]parent-in-law	m	Malawi	-7.65359	2.85636	-2.67949	0.00737349	23.722	47.8812	3	97.9115	95.7624	1.60495e-21	0.000436813
hv101_05_7	hv101_05	relationship to head	[7]parent-in-law	m	Tanzania	-6.39728	3.28391	-1.94807	0.0514066	31.4725	58.9492	3	98.3036	117.898	2.50424e-26	0.000182594
hv101_05_7	hv101_05	relationship to head	[7]parent-in-law	m	Zimbabwe	0.236128	0.679623	0.34744	0.728261	0.643271	1.85317	3	46.0385	3.70635	0.156739	0.000476635
hv101_05_8	hv101_05	relationship to head	[8]brother/sister	m	Lesotho	-0.474708	0.308993	-1.53631	0.124463	0	1	3	0	0.621756	0.732803	0.000453014
hv101_05_8	hv101_05	relationship to head	[8]brother/sister	m	Malawi	-5.07504	5.06434	-1.00211	0.316289	76.7631	454.91	3	99.7802	909.819	2.724e-198	0.00147943
hv101_05_8	hv101_05	relationship to head	[8]brother/sister	m	Rwanda	-9.43613	1.78305	-5.29214	1.20896e-07	9.16401	78.0832	3	98.7193	156.166	1.2272e-34	0.000355665
hv101_05_8	hv101_05	relationship to head	[8]brother/sister	m	Tanzania	0.080551	0.458249	0.17578	0.860467	0.181108	1.37145	3	27.0847	2.74291	0.253738	0.000410953
hv101_05_8	hv101_05	relationship to head	[8]brother/sister	m	Zimbabwe	0.0534801	0.255478	0.209333	0.834188	0.107017	2.20735	3	54.6967	4.41469	0.109992	0.000842685
hv101_06_10	hv101_06	relationship to head	[10]other relative	m	Lesotho	-0.548438	0.310256	-1.7677	0.0771115	0.174643	2.53351	3	60.5291	5.06702	0.0793798	0.00453498
hv101_06_10	hv101_06	relationship to head	[10]other relative	m	Malawi	0.351969	0.177624	1.98154	0.0475308	0	1	3	0	0.00617278	0.996918	0.000754808
hv101_06_10	hv101_06	relationship to head	[10]other relative	m	Rwanda	0.115903	0.366653	0.316112	0.751918	0	1	3	0	1.65992	0.436067	0.000203332
hv101_06_10	hv101_06	relationship to head	[10]other relative	m	Tanzania	0.20316	0.184931	1.09857	0.271955	0.00115634	1.01045	3	1.03433	2.0209	0.364055	0.000440631
hv101_06_10	hv101_06	relationship to head	[10]other relative	m	Zimbabwe	0.204139	0.114472	1.78331	0.0745354	0	1	3	0	0.416861	0.811858	0.00062325
hv101_06_11	hv101_06	relationship to head	[11]adopted/foster child	m	Lesotho	-3.2348	1.92086	-1.68404	0.0921741	10.8575	178.292	3	99.4391	356.585	3.70314e-78	0.000642651
hv101_06_11	hv101_06	relationship to head	[11]adopted/foster child	m	Malawi	0.643613	0.247468	2.6008	0.00930079	0	1	3	0	0.695126	0.706407	0.00109411
hv101_06_11	hv101_06	relationship to head	[11]adopted/foster child	m	Rwanda	-4.0612	5.73008	-0.708751	0.478479	97.9342	218.989	3	99.5434	437.978	7.8408e-96	0.000369237
hv101_06_11	hv101_06	relationship to head	[11]adopted/foster child	m	Tanzania	-3.99625	6.38896	-0.625494	0.531647	121.854	436.412	3	99.7709	872.824	2.9423e-190	0.00132621
hv101_06_11	hv101_06	relationship to head	[11]adopted/foster child	m	Zimbabwe	0.405792	0.766781	0.529215	0.596656	1.43064	5.58536	3	82.0961	11.1707	0.00375239	0.00333684
hv101_06_12	hv101_06	relationship to head	[12]not related	m	Lesotho	0.209946	0.578174	0.363119	0.716516	0.560487	2.29235	3	56.3766	4.5847	0.101029	0.00146312
hv101_06_12	hv101_06	relationship to head	[12]not related	m	Malawi	0.529083	0.280899	1.88353	0.059628	0	1	3	0	0.714758	0.699507	0.000672622
hv101_06_12	hv101_06	relationship to head	[12]not related	m	Rwanda	0.64373	0.26812	2.4009	0.0163548	0	1	3	0	0.0232288	0.988453	0.000636417
hv101_06_12	hv101_06	relationship to head	[12]not related	m	Zimbabwe	0.0208873	0.284314	0.0734655	0.941436	0.0971788	1.65809	3	39.6898	3.31619	0.190502	0.000435749
hv101_06_12	hv101_06	relationship to head	[12]not related	m	Tanzania	0.066007	0.35294	0.18702	0.851645	0	1	3	0	0.857383	0.651361	0.000148793
hv101_06_2	hv101_06	relationship to head	[2]wife or husband	m	Lesotho	-4.1376	4.05383	-1.02066	0.307413	48.0132	38.7482	3	97.4192	77.4964	1.48547e-17	0.000206295
hv101_06_2	hv101_06	relationship to head	[2]wife or husband	m	Tanzania	1.86051	0.119677	15.546	1.69319e-54	0	1	3	0	1.40437	0.495501	0.00112998
hv101_06_2	hv101_06	relationship to head	[2]wife or husband	m	Zimbabwe	-7.18599	3.11424	-2.30746	0.0210291	28.1011	37.8983	3	97.3614	75.7965	3.47533e-17	0.00028109
hv101_06_3	hv101_06	relationship to head	[3]son/daughter	m	Lesotho	0.00971269	0.153865	0.063125	0.949667	0.0363907	2.05108	3	51.2451	4.10216	0.128596	0.00178317
hv101_06_3	hv101_06	relationship to head	[3]son/daughter	m	Malawi	-0.283183	0.114664	-2.46968	0.0135235	0	1	3	0	1.79203	0.408193	0.00130535
hv101_06_3	hv101_06	relationship to head	[3]son/daughter	m	Rwanda	-0.229927	0.200983	-1.14401	0.25262	0	1	3	0	0.864443	0.649066	0.000247068
hv101_06_3	hv101_06	relationship to head	[3]son/daughter	m	Tanzania	-0.251283	0.132166	-1.90126	0.0572673	0	1	3	0	0.162743	0.921851	0.000622941
hv101_06_3	hv101_06	relationship to head	[3]son/daughter	m	Zimbabwe	-0.334513	0.127691	-2.61972	0.00880028	0.0248163	2.02975	3	50.7329	4.05951	0.131368	0.00278934
hv101_06_5	hv101_06	relationship to head	[5]grandchild	m	Lesotho	0.158667	0.120294	1.31899	0.187171	0	1	3	0	0.882012	0.643389	0.000784831
hv101_06_5	hv101_06	relationship to head	[5]grandchild	m	Malawi	-0.0348591	0.175105	-0.199075	0.842204	0.00738011	1.07797	3	7.23267	2.15593	0.340287	0.000890107
hv101_06_5	hv101_06	relationship to head	[5]grandchild	m	Rwanda	-0.626619	0.401487	-1.56074	0.118584	0	1	3	0	1.55253	0.460122	0.000499646
hv101_06_5	hv101_06	relationship to head	[5]grandchild	m	Tanzania	0.151242	0.200808	0.753169	0.451348	0	1	3	0	1.48717	0.475407	0.000345014
hv101_06_5	hv101_06	relationship to head	[5]grandchild	m	Zimbabwe	0.0799662	0.11765	0.679697	0.496696	0.0114051	1.37804	3	27.4331	2.75608	0.252072	0.000532326
hv101_06_6	hv101_06	relationship to head	[6]parent	m	Malawi	0.302488	0.752017	0.402236	0.68751	0.338675	1.24532	3	19.6996	2.49065	0.287848	0.000434949
hv101_06_6	hv101_06	relationship to head	[6]parent	m	Rwanda	-11.2977	0.70367	-16.0554	5.2417e-58	0.947436	2.84835	3	64.892	5.69671	0.0579396	6.0347e-05
hv101_06_6	hv101_06	relationship to head	[6]parent	m	Tanzania	1.06111	0.412828	2.57035	0.0101595	0	1	3	0	1.10722	0.574869	0.000684537
hv101_06_6	hv101_06	relationship to head	[6]parent	m	Zimbabwe	-0.0821295	0.526883	-0.155878	0.876129	0.391868	1.87716	3	46.728	3.75432	0.153024	0.000560853
hv101_07_10	hv101_07	relationship to head	[10]other relative	m	Lesotho	-0.181501	0.184912	-0.981557	0.326318	0	1	3	0	0.948407	0.622381	0.0016433
hv101_07_10	hv101_07	relationship to head	[10]other relative	m	Malawi	0.284876	0.244021	1.16742	0.243039	0.0491154	1.37352	3	27.1944	2.74704	0.253214	0.00223747
hv101_07_10	hv101_07	relationship to head	[10]other relative	m	Rwanda	0.290375	0.37701	0.770206	0.441178	0	1	3	0	0.0286259	0.985789	0.000113459
hv101_07_10	hv101_07	relationship to head	[10]other relative	m	Tanzania	0.28152	0.191637	1.46902	0.141827	0	1	3	0	0.333073	0.846592	0.000483877
hv101_07_10	hv101_07	relationship to head	[10]other relative	m	Zimbabwe	0.200633	0.143967	1.3936	0.163438	0.00260925	1.04047	3	3.8897	2.08094	0.353288	0.00114322
hv101_07_11	hv101_07	relationship to head	[11]adopted/foster child	m	Malawi	0.738174	0.30291	2.43694	0.0148121	0	1	3	0	0.27431	0.871835	0.00145719
hv101_07_11	hv101_07	relationship to head	[11]adopted/foster child	m	Rwanda	-3.63991	5.7906	-0.628589	0.529618	99.9233	186.56	3	99.464	373.121	9.50411e-82	0.000710479
hv101_07_11	hv101_07	relationship to head	[11]adopted/foster child	m	Tanzania	-7.80254	4.39836	-1.77396	0.076069	57.721	210.293	3	99.5245	420.586	4.68765e-92	0.000920919
hv101_07_11	hv101_07	relationship to head	[11]adopted/foster child	m	Zimbabwe	0.184226	0.396971	0.46408	0.64259	0.133154	1.38792	3	27.9495	2.77583	0.249595	0.00073272
hv101_07_2	hv101_07	relationship to head	[2]wife or husband	m	Lesotho	-3.1914	8.50012	-0.375453	0.707323	215.819	233.026	3	99.5709	466.052	6.28326e-102	0.00100818
hv101_07_2	hv101_07	relationship to head	[2]wife or husband	m	Rwanda	-11.3441	0.545294	-20.8037	4.00427e-96	0	1	3	0	0.956817	0.619769	5.47517e-05
hv101_07_2	hv101_07	relationship to head	[2]wife or husband	m	Tanzania	-7.74835	3.66308	-2.11526	0.034408	39.7494	93.2797	3	98.928	186.559	3.08412e-41	0.000346722
hv101_07_2	hv101_07	relationship to head	[2]wife or husband	m	Zimbabwe	-2.80447	3.26904	-0.857889	0.390954	31.7781	153.591	3	99.3489	307.183	1.97756e-67	0.000596267
hv101_07_3	hv101_07	relationship to head	[3]son/daughter	m	Lesotho	-0.203535	0.138954	-1.46476	0.142986	0	1	3	0	0.318794	0.852658	0.00140675
hv101_07_3	hv101_07	relationship to head	[3]son/daughter	m	Malawi	-0.203181	0.138669	-1.46522	0.142862	0	1	3	0	1.76826	0.413074	0.00100683
hv101_07_3	hv101_07	relationship to head	[3]son/daughter	m	Rwanda	-0.386953	0.21768	-1.77762	0.0754662	0	1	3	0	0.699662	0.704807	0.000623925
hv101_07_3	hv101_07	relationship to head	[3]son/daughter	m	Tanzania	-0.425874	0.145069	-2.93568	0.0033282	0	1	3	0	0.457327	0.795596	0.00172178
hv101_07_3	hv101_07	relationship to head	[3]son/daughter	m	Zimbabwe	-0.461224	0.131147	-3.51686	0.000436681	0	1	3	0	0.285463	0.866987	0.00328364
hv101_07_4	hv101_07	relationship to head	[4]son/daughter-in-law	m	Lesotho	-0.60739	0.424953	-1.42931	0.152915	0	1	3	0	0.164214	0.921173	0.000831933
hv101_07_4	hv101_07	relationship to head	[4]son/daughter-in-law	m	Malawi	-0.12777	0.740343	-0.172583	0.862979	1.13012	3.3782	3	70.3984	6.7564	0.0341088	0.00128561
hv101_07_4	hv101_07	relationship to head	[4]son/daughter-in-law	m	Tanzania	-4.36428	5.52211	-0.790328	0.429336	90.7983	160.798	3	99.3781	321.595	1.46704e-70	0.000735651
hv101_07_4	hv101_07	relationship to head	[4]son/daughter-in-law	m	Zimbabwe	0.0171865	0.540001	0.0318268	0.97461	0.548219	3.01451	3	66.8271	6.02901	0.04907	0.00239024
hv101_07_5	hv101_07	relationship to head	[5]grandchild	m	Lesotho	0.189065	0.142838	1.32363	0.185626	0	1	3	0	0.858431	0.65102	0.00158862
hv101_07_5	hv101_07	relationship to head	[5]grandchild	m	Malawi	-0.374912	0.547417	-0.684874	0.493423	0.705912	6.39393	3	84.3602	12.7879	0.00167167	0.00455633
hv101_07_5	hv101_07	relationship to head	[5]grandchild	m	Rwanda	-0.0105674	0.346995	-0.030454	0.975705	0	1	3	0	0.151901	0.926862	2.64278e-05
hv101_07_5	hv101_07	relationship to head	[5]grandchild	m	Tanzania	-0.0655238	0.196896	-0.332783	0.739298	0	1	3	0	0.229357	0.891653	4.41229e-05
hv101_07_5	hv101_07	relationship to head	[5]grandchild	m	Zimbabwe	-0.000641574	0.189859	-0.00337921	0.997304	0.0673173	2.64929	3	62.254	5.29857	0.0707016	0.00122318
hv101_07_6	hv101_07	relationship to head	[6]parent	m	Malawi	-5.25797	4.35058	-1.20857	0.226829	55.883	67.3044	3	98.5142	134.609	5.88953e-30	0.000553067
hv101_07_6	hv101_07	relationship to head	[6]parent	m	Rwanda	-12.021	0.396745	-30.2991	1.17733e-201	0	1	3	0	1.4378	0.487289	8.0988e-05
hv101_07_6	hv101_07	relationship to head	[6]parent	m	Tanzania	-9.11108	2.38104	-3.82652	0.000129967	16.6217	87.8757	3	98.862	175.751	6.85623e-39	0.00063772
hv101_07_6	hv101_07	relationship to head	[6]parent	m	Zimbabwe	-0.171369	0.717785	-0.238747	0.811302	0.847118	2.2024	3	54.5951	4.40481	0.110537	0.000583542
hv101_07_7	hv101_07	relationship to head	[7]parent-in-law	m	Malawi	-13.027	0.798786	-16.3085	8.59272e-60	1.25981	2.96837	3	66.3115	5.93674	0.0513869	0.000687733
hv101_07_7	hv101_07	relationship to head	[7]parent-in-law	m	Tanzania	-8.18718	2.70039	-3.03185	0.00243057	21.2124	50.8548	3	98.0336	101.71	8.2041e-23	0.000174889
hv101_07_7	hv101_07	relationship to head	[7]parent-in-law	m	Zimbabwe	-2.99431	5.62096	-0.532704	0.594239	94.3383	222.324	3	99.5502	444.648	2.79197e-97	0.00403012
hv101_07_8	hv101_07	relationship to head	[8]brother/sister	m	Lesotho	0.352995	0.387608	0.910701	0.362453	0	1	3	0	0.750972	0.686955	0.000437281
hv101_07_8	hv101_07	relationship to head	[8]brother/sister	m	Malawi	-0.291688	0.659532	-0.442265	0.658298	0.611921	1.83993	3	45.6502	3.67986	0.158828	0.000877357
hv101_07_8	hv101_07	relationship to head	[8]brother/sister	m	Rwanda	-8.97301	3.37351	-2.65985	0.00781766	33.8341	167.509	3	99.403	335.018	1.78581e-73	0.000883807
hv101_07_8	hv101_07	relationship to head	[8]brother/sister	m	Tanzania	0.603572	0.329758	1.83035	0.0671978	0	1	3	0	1.82504	0.401511	0.000884586
hv101_07_8	hv101_07	relationship to head	[8]brother/sister	m	Zimbabwe	0.390462	0.249499	1.56499	0.117586	0.0241927	1.13148	3	11.6204	2.26296	0.322555	0.0011594
hv101_08_10	hv101_08	relationship to head	[10]other relative	m	Lesotho	-0.0493108	0.285792	-0.172541	0.863013	0.08317	1.50274	3	33.4549	3.00548	0.222519	0.00353095
hv101_08_10	hv101_08	relationship to head	[10]other relative	m	Malawi	0.00570882	0.295078	0.0193468	0.984564	0.0336971	1.12989	3	11.4955	2.25977	0.32307	0.00191244
hv101_08_10	hv101_08	relationship to head	[10]other relative	m	Rwanda	-0.575629	0.597224	-0.963841	0.335126	0	1	3	0	0.662436	0.718049	0.000436173
hv101_08_10	hv101_08	relationship to head	[10]other relative	m	Tanzania	0.0769772	0.211929	0.363222	0.716439	0	1	3	0	0.930286	0.628045	0.000238284
hv101_08_10	hv101_08	relationship to head	[10]other relative	m	Zimbabwe	0.40837	0.172475	2.36771	0.0178985	0	1	3	0	0.85275	0.652871	0.00250556
hv101_08_11	hv101_08	relationship to head	[11]adopted/foster child	m	Malawi	0.115725	0.415843	0.278289	0.78079	0	1	3	0	0.949734	0.621968	0.00035194
hv101_08_11	hv101_08	relationship to head	[11]adopted/foster child	m	Rwanda	-9.12501	3.23934	-2.81694	0.00484836	31.0442	110.942	3	99.0986	221.884	6.58315e-49	0.000685008
hv101_08_11	hv101_08	relationship to head	[11]adopted/foster child	m	Tanzania	-7.41383	5.71307	-1.2977	0.194392	97.4069	258.813	3	99.6136	517.626	3.97137e-113	0.00320698
hv101_08_11	hv101_08	relationship to head	[11]adopted/foster child	m	Zimbabwe	-5.50053	5.29183	-1.03944	0.2986	83.3282	148.21	3	99.3253	296.419	4.29904e-65	0.00193742
hv101_08_2	hv101_08	relationship to head	[2]wife or husband	m	Rwanda	-11.5664	0.607513	-19.0389	8.11819e-81	0	1	3	0	0.16141	0.922466	7.69296e-05
hv101_08_2	hv101_08	relationship to head	[2]wife or husband	m	Tanzania	-2.88787	3.49416	-0.826485	0.408529	35.9984	65.7937	3	98.4801	131.587	2.6679e-29	0.00080262
hv101_08_3	hv101_08	relationship to head	[3]son/daughter	m	Lesotho	-0.0125395	0.206773	-0.0606435	0.951643	0.026748	1.2552	3	20.3316	2.51041	0.285018	0.00264282
hv101_08_3	hv101_08	relationship to head	[3]son/daughter	m	Malawi	-0.391565	0.19355	-2.02306	0.0430668	0	1	3	0	1.38633	0.499991	0.00210965
hv101_08_3	hv101_08	relationship to head	[3]son/daughter	m	Rwanda	-0.312985	0.291783	-1.07266	0.283422	0.0460692	1.21727	3	17.8489	2.43454	0.296038	0.00110477
hv101_08_3	hv101_08	relationship to head	[3]son/daughter	m	Tanzania	-0.551415	0.190813	-2.88982	0.00385463	0	1	3	0	0.13447	0.934975	0.00218233
hv101_08_3	hv101_08	relationship to head	[3]son/daughter	m	Zimbabwe	-0.337477	0.187227	-1.8025	0.0714666	0	1	3	0	1.79166	0.408268	0.00172565
hv101_08_6	hv101_08	relationship to head	[6]parent	m	Malawi	0.916392	1.00128	0.915221	0.360076	2.2275	4.03083	3	75.1912	8.06166	0.0177596	0.00545515
hv101_08_6	hv101_08	relationship to head	[6]parent	m	Rwanda	-11.9899	0.467429	-25.6508	4.13919e-145	0	1	3	0	1.2514	0.534888	0.000104809
hv101_08_6	hv101_08	relationship to head	[6]parent	m	Tanzania	-4.25779	6.13734	-0.693752	0.487838	112.532	432.304	3	99.7687	864.609	1.78896e-188	0.00235135
hv101_08_6	hv101_08	relationship to head	[6]parent	m	Zimbabwe	-5.74778	5.22944	-1.09912	0.271716	81.4605	183.221	3	99.4542	366.442	2.67954e-80	0.00208985
hv101_08_8	hv101_08	relationship to head	[8]brother/sister	m	Lesotho	-4.71378	4.39921	-1.07151	0.283942	57.1206	64.9358	3	98.46	129.872	6.29106e-29	0.000860162
hv101_08_8	hv101_08	relationship to head	[8]brother/sister	m	Malawi	-4.27823	5.59497	-0.764657	0.444476	93.2915	222.254	3	99.5501	444.508	2.99482e-97	0.00107601
hv101_08_8	hv101_08	relationship to head	[8]brother/sister	m	Rwanda	-3.76373	5.79958	-0.648966	0.51636	100.266	188.804	3	99.4704	377.609	1.0077e-82	0.000658605
hv101_08_8	hv101_08	relationship to head	[8]brother/sister	m	Tanzania	0.70293	0.438693	1.60233	0.109083	0.0635775	1.11496	3	10.3106	2.22992	0.327929	0.00132244
hv101_08_8	hv101_08	relationship to head	[8]brother/sister	m	Zimbabwe	0.234045	0.38565	0.606884	0.543928	0.18884	1.72621	3	42.0696	3.45242	0.177958	0.00168128
hv101_09_3	hv101_09	relationship to head	[3]son/daughter	m	Lesotho	0.0388703	0.250101	0.155418	0.876492	0.0103069	1.05636	3	5.33573	2.11273	0.347718	0.00370632
hv101_09_3	hv101_09	relationship to head	[3]son/daughter	m	Tanzania	-0.54698	0.229796	-2.38028	0.0172994	0	1	3	0	0.34391	0.842017	0.00190458
hv101_09_3	hv101_09	relationship to head	[3]son/daughter	m	Zimbabwe	-0.261663	0.283352	-0.923456	0.35577	0	1	3	0	0.830811	0.660072	0.000871463
hv101_09_5	hv101_09	relationship to head	[5]grandchild	m	Lesotho	-0.419369	0.20454	-2.0503	0.0403348	0	1	3	0	0.751639	0.686726	0.00511157
hv101_09_5	hv101_09	relationship to head	[5]grandchild	m	Tanzania	-0.385211	0.278072	-1.38529	0.165963	0	1	3	0	0.270016	0.873709	0.000695644
hv101_09_5	hv101_09	relationship to head	[5]grandchild	m	Zimbabwe	0.0285554	0.187143	0.152587	0.878724	0.00188684	1.01826	3	1.7933	2.03652	0.361223	0.0012932
hv101_09_6	hv101_09	relationship to head	[6]parent	m	Tanzania	-4.75068	5.68839	-0.835154	0.403631	96.308	151.033	3	99.3379	302.067	2.55282e-66	0.000425164
hv101_09_6	hv101_09	relationship to head	[6]parent	m	Zimbabwe	-8.98087	4.56416	-1.96769	0.0491035	62.2244	244.637	3	99.5912	489.274	5.69399e-107	0.00249864
hv101_1	hv101	relationship to head	[1]head	m	Lesotho	1.07749	0.153087	7.03838	1.9449e-12	0.0544663	4.45892	3	77.5731	8.91784	0.0115748	0.0431952
hv101_1	hv101	relationship to head	[1]head	m	Malawi	1.1789	0.173216	6.80597	1.00374e-11	0.0629093	3.54096	3	71.7591	7.08193	0.0289853	0.0219558
hv101_1	hv101	relationship to head	[1]head	m	Tanzania	0.837683	0.110123	7.60676	2.81042e-14	0.00867959	1.31028	3	23.6805	2.62056	0.269744	0.00764736
hv101_1	hv101	relationship to head	[1]head	m	Zimbabwe	1.03023	0.0673402	15.2989	7.7778e-53	0.00387881	1.39195	3	28.1585	2.78391	0.248589	0.0287166
hv101_10	hv101	relationship to head	[10]other relative	m	Malawi	-0.939363	0.203394	-4.61844	3.86634e-06	0	1	3	0	1.15126	0.562352	0.00217186
hv101_10	hv101	relationship to head	[10]other relative	m	Zimbabwe	-0.48532	0.115556	-4.19985	2.67089e-05	0	1	3	0	1.52172	0.467265	0.00139549
hv101_2	hv101	relationship to head	[2]wife or husband	m	Lesotho	-3.49696	3.91826	-0.892479	0.372136	45.3687	66.8363	3	98.5038	133.673	9.40543e-30	0.000255913
hv101_2	hv101	relationship to head	[2]wife or husband	m	Malawi	0.817673	0.212751	3.84333	0.000121375	0	1	3	0	0.435853	0.804184	0.000879736
hv101_2	hv101	relationship to head	[2]wife or husband	m	Tanzania	1.03965	0.399058	2.60527	0.00918028	0.176264	1.57768	3	36.6157	3.15535	0.206454	0.000885998
hv101_2	hv101	relationship to head	[2]wife or husband	m	Zimbabwe	0.387163	0.111488	3.47269	0.000515269	0	1	3	0	0.136049	0.934237	0.000687645
hv101_3	hv101	relationship to head	[3]son/daughter	m	Lesotho	-0.715317	0.0960155	-7.45002	9.33243e-14	0.0102499	1.58781	3	37.0201	3.17562	0.204373	0.01628
hv101_3	hv101	relationship to head	[3]son/daughter	m	Malawi	-1.24882	0.128519	-9.717	2.55185e-22	0.00823202	1.169	3	14.4567	2.338	0.310678	0.0155348
hv101_3	hv101	relationship to head	[3]son/daughter	m	Tanzania	-0.938539	0.126757	-7.40424	1.31905e-13	0	1	3	0	1.26164	0.532155	0.00644035
hv101_3	hv101	relationship to head	[3]son/daughter	m	Zimbabwe	-1.06799	0.0778713	-13.7149	8.27339e-43	0.00144862	1.08599	3	7.91843	2.17199	0.337566	0.0179171
hv101_4	hv101	relationship to head	[4]son/daughter-in-law	m	Lesotho	0.236833	0.547822	0.432318	0.665511	0	1	3	0	1.97352	0.372783	0.000368493
hv101_4	hv101	relationship to head	[4]son/daughter-in-law	m	Malawi	-4.20915	5.28936	-0.795776	0.426162	83.7246	451.41	3	99.7785	902.82	9.02018e-197	0.000628043
hv101_4	hv101	relationship to head	[4]son/daughter-in-law	m	Tanzania	-4.70862	5.5588	-0.847057	0.396963	92.0363	181.599	3	99.4493	363.197	1.35752e-79	0.000512512
hv101_4	hv101	relationship to head	[4]son/daughter-in-law	m	Zimbabwe	-0.0684069	0.33254	-0.20571	0.837017	0	1	3	0	0.614424	0.735495	3.35737e-05
hv102_01_0	hv102_01	usual resident	[0]no	m	Lesotho	-0.504484	0.138385	-3.6455	0.000266872	0.0264075	1.84904	3	45.9178	3.69808	0.157389	0.00556007
hv102_01_0	hv102_01	usual resident	[0]no	m	Rwanda	-11.128	0.472479	-23.5524	1.18492e-122	0.441412	2.99839	3	66.6488	5.99679	0.0498671	6.92062e-05
hv102_01_0	hv102_01	usual resident	[0]no	m	Zimbabwe	0.17259	0.388589	0.444144	0.656939	0.258764	2.34288	3	57.3175	4.68576	0.0960506	0.000193225
hv102_02_0	hv102_02	usual resident	[0]no	m	Lesotho	-0.211871	0.122254	-1.73305	0.0830875	0.0141301	1.45116	3	31.0894	2.90231	0.234299	0.00144244
hv102_02_0	hv102_02	usual resident	[0]no	m	Rwanda	-4.03865	5.32562	-0.758343	0.448245	84.618	263.009	3	99.6198	526.019	5.97738e-115	0.000183526
hv102_02_0	hv102_02	usual resident	[0]no	m	Zimbabwe	0.0704548	0.160725	0.438355	0.661129	0.0030788	1.04104	3	3.94196	2.08207	0.353088	0.000126575
hv102_03_0	hv102_03	usual resident	[0]no	m	Lesotho	0.0837372	0.0911395	0.91878	0.358211	0	1	3	0	1.13702	0.566369	0.000426718
hv102_03_0	hv102_03	usual resident	[0]no	m	Rwanda	0.218306	0.558246	0.391057	0.695755	0.272502	1.37836	3	27.4498	2.75671	0.251992	0.000162135
hv102_03_0	hv102_03	usual resident	[0]no	m	Zimbabwe	0.0203321	0.182511	0.111402	0.911297	0.00347402	1.03356	3	3.24707	2.06712	0.355738	0.000152559
hv102_04_0	hv102_04	usual resident	[0]no	m	Lesotho	0.127204	0.102969	1.23536	0.216697	0	1	3	0	0.0668552	0.967125	0.000382017
hv102_04_0	hv102_04	usual resident	[0]no	m	Rwanda	-0.147382	0.466881	-0.315675	0.752249	0	1	3	0	0.13344	0.935457	1.50741e-05
hv102_04_0	hv102_04	usual resident	[0]no	m	Zimbabwe	0.0467807	0.178957	0.261408	0.793778	0	1	3	0	1.00804	0.604096	7.85516e-05
hv102_05_0	hv102_05	usual resident	[0]no	m	Lesotho	0.120479	0.121898	0.988358	0.322977	0	1	3	0	1.54188	0.462578	0.00060706
hv102_05_0	hv102_05	usual resident	[0]no	m	Rwanda	-5.29719	5.71283	-0.927243	0.3538	97.208	179.125	3	99.4417	358.251	1.61007e-78	0.000388501
hv102_05_0	hv102_05	usual resident	[0]no	m	Zimbabwe	-0.157088	0.201649	-0.779018	0.435969	0	1	3	0	0.650225	0.722446	0.000152508
hv102_06_0	hv102_06	usual resident	[0]no	m	Lesotho	0.118611	0.190121	0.623871	0.532712	0.04779	1.78521	3	43.9841	3.57042	0.167762	0.00150076
hv102_06_0	hv102_06	usual resident	[0]no	m	Rwanda	-0.890626	0.768542	-1.15885	0.246517	0.940015	2.12733	3	52.9927	4.25466	0.119155	0.000266045
hv102_06_0	hv102_06	usual resident	[0]no	m	Zimbabwe	-0.262523	0.200853	-1.30704	0.191199	0	1	3	0	0.469857	0.790627	0.000289601
hv102_07_0	hv102_07	usual resident	[0]no	m	Lesotho	-0.31432	0.303773	-1.03472	0.3008	0.166969	2.52971	3	60.4698	5.05942	0.0796821	0.00345423
hv102_07_0	hv102_07	usual resident	[0]no	m	Rwanda	-4.55025	6.03603	-0.753848	0.450941	108.809	338.284	3	99.7044	676.567	1.21714e-147	0.000596399
hv102_07_0	hv102_07	usual resident	[0]no	m	Zimbabwe	0.055424	0.25344	0.218687	0.826894	0.0672905	1.52126	3	34.2649	3.04251	0.218437	0.000737069
hv103_01_0	hv103_01	slept last night	[0]no	m	Lesotho	-0.599716	0.10714	-5.5975	2.17465e-08	0	1	3	0	1.21413	0.544948	0.00680899
hv103_01_0	hv103_01	slept last night	[0]no	m	Rwanda	-8.91385	2.48905	-3.58123	0.000341978	18.4677	291.798	3	99.6573	583.597	1.87738e-127	0.000249601
hv103_01_0	hv103_01	slept last night	[0]no	m	Zimbabwe	-0.965446	0.208029	-4.64091	3.46879e-06	0	1	3	0	1.05413	0.590334	0.00170367
hv103_02_0	hv103_02	slept last night	[0]no	m	Lesotho	-0.200978	0.0990629	-2.02879	0.0424796	0	1	3	0	1.77201	0.4123	0.00121444
hv103_02_0	hv103_02	slept last night	[0]no	m	Rwanda	0.605244	0.363094	1.66691	0.0955329	0.0217478	1.05099	3	4.85167	2.10198	0.349591	0.000222633
hv103_02_0	hv103_02	slept last night	[0]no	m	Zimbabwe	-0.083439	0.146624	-0.569067	0.569311	0	1	3	0	0.127307	0.93833	3.40177e-05
hv103_03_0	hv103_03	slept last night	[0]no	m	Lesotho	0.133083	0.0965562	1.3783	0.168111	0.000451332	1.01553	3	1.52889	2.03105	0.362212	0.000689325
hv103_03_0	hv103_03	slept last night	[0]no	m	Rwanda	-0.151194	0.417332	-0.362287	0.717137	0	1	3	0	0.155	0.925427	1.63687e-05
hv103_03_0	hv103_03	slept last night	[0]no	m	Zimbabwe	0.0496388	0.15605	0.318095	0.750413	0	1	3	0	1.06017	0.588554	7.85611e-05
hv103_04_0	hv103_04	slept last night	[0]no	m	Lesotho	0.00230942	0.105616	0.0218661	0.982555	0	1	3	0	0.166467	0.920136	3.73142e-05
hv103_04_0	hv103_04	slept last night	[0]no	m	Rwanda	-4.50788	5.4774	-0.822996	0.41051	89.485	251.742	3	99.6028	503.484	4.67485e-110	0.000194841
hv103_04_0	hv103_04	slept last night	[0]no	m	Zimbabwe	0.160046	0.297338	0.538264	0.590395	0.107841	1.68198	3	40.5461	3.36395	0.186006	0.000567742
hv103_05_0	hv103_05	slept last night	[0]no	m	Lesotho	0.0697875	0.123104	0.5669	0.570782	0	1	3	0	1.09282	0.579026	0.000334067
hv103_05_0	hv103_05	slept last night	[0]no	m	Rwanda	-9.43215	1.63906	-5.75461	8.68417e-09	7.70932	86.862	3	98.8487	173.724	1.8894e-38	0.000390025
hv103_05_0	hv103_05	slept last night	[0]no	m	Zimbabwe	0.176506	0.329347	0.535925	0.59201	0.104489	1.45628	3	31.3319	2.91256	0.233102	0.000431321
hv103_06_0	hv103_06	slept last night	[0]no	m	Lesotho	0.11092	0.169138	0.655795	0.511956	0.0204106	1.30772	3	23.5309	2.61543	0.270437	0.00117656
hv103_06_0	hv103_06	slept last night	[0]no	m	Rwanda	-4.26868	5.57287	-0.765976	0.443691	92.3941	144.742	3	99.3091	289.485	1.37767e-63	0.000213752
hv103_06_0	hv103_06	slept last night	[0]no	m	Zimbabwe	0.420726	0.511308	0.822844	0.410597	0.464669	2.65668	3	62.359	5.31335	0.0701811	0.00183779
hv103_07_0	hv103_07	slept last night	[0]no	m	Lesotho	-0.23788	0.326831	-0.727838	0.466713	0.201266	2.7082	3	63.0751	5.4164	0.0666566	0.00311734
hv103_07_0	hv103_07	slept last night	[0]no	m	Rwanda	-3.60674	4.70786	-0.76611	0.443611	65.8207	101.356	3	99.0134	202.712	9.58801e-45	0.000299835
hv103_07_0	hv103_07	slept last night	[0]no	m	Zimbabwe	0.116606	0.423412	0.275397	0.783011	0	1	3	0	0.815726	0.66507	0.000167741
hv104_01_1	hv104_01	sex of household member	[1]male	m	Lesotho	0.544862	0.0852986	6.3877	1.684e-10	0	1	3	0	1.62836	0.443003	0.00740998
hv104_01_1	hv104_01	sex of household member	[1]male	m	Rwanda	1.02075	0.19219	5.31112	1.08953e-07	0.00367182	1.03326	3	3.2188	2.06652	0.355846	0.00240715
hv104_01_1	hv104_01	sex of household member	[1]male	m	Zimbabwe	0.50762	0.131371	3.86402	0.000111538	0.0386787	4.07138	3	75.4383	8.14276	0.0170538	0.00569068
hv104_02_1	hv104_02	sex of household member	[1]male	m	Lesotho	-0.283587	0.0984893	-2.87937	0.00398472	0.0108676	1.59524	3	37.3136	3.19048	0.20286	0.00296154
hv104_02_1	hv104_02	sex of household member	[1]male	m	Rwanda	-0.240356	0.14161	-1.69731	0.0896383	0	1	3	0	0.500427	0.778634	0.000224382
hv104_02_1	hv104_02	sex of household member	[1]male	m	Zimbabwe	-0.365694	0.0809925	-4.51516	6.32681e-06	0.00759783	1.62279	3	38.3776	3.24558	0.197348	0.00343153
hv104_03_1	hv104_03	sex of household member	[1]male	m	Lesotho	-0.330879	0.0733246	-4.51252	6.40605e-06	0	1	3	0	0.154956	0.925447	0.00383459
hv104_03_1	hv104_03	sex of household member	[1]male	m	Rwanda	-0.19136	0.116495	-1.64265	0.100456	0	1	3	0	1.20161	0.54837	0.000197018
hv104_03_1	hv104_03	sex of household member	[1]male	m	Zimbabwe	-0.29257	0.0556442	-5.25787	1.45733e-07	0	1	3	0	1.08249	0.582023	0.00235398
hv104_04_1	hv104_04	sex of household member	[1]male	m	Lesotho	-0.178887	0.111209	-1.60857	0.107711	0.017136	1.85789	3	46.1756	3.71579	0.156001	0.00210488
hv104_04_1	hv104_04	sex of household member	[1]male	m	Rwanda	-0.198546	0.126395	-1.57083	0.116221	0	1	3	0	0.48514	0.784609	0.000199398
hv104_04_1	hv104_04	sex of household member	[1]male	m	Zimbabwe	-0.179796	0.0650933	-2.76213	0.00574261	0	1	3	0	0.534246	0.765579	0.000984495
hv104_05_1	hv104_05	sex of household member	[1]male	m	Lesotho	-0.229514	0.10329	-2.22202	0.0262817	0.00496317	1.18285	3	15.4584	2.3657	0.306405	0.00265158
hv104_05_1	hv104_05	sex of household member	[1]male	m	Rwanda	0.23249	0.145371	1.59929	0.109757	0	1	3	0	0.0988073	0.951797	0.000219261
hv104_05_1	hv104_05	sex of household member	[1]male	m	Zimbabwe	-0.145576	0.0716174	-2.03269	0.0420834	0	1	3	0	0.380203	0.826875	0.000600762
hv104_06_1	hv104_06	sex of household member	[1]male	m	Lesotho	-0.179423	0.11037	-1.62566	0.104022	0	1	3	0	0.683686	0.71046	0.000999037
hv104_06_1	hv104_06	sex of household member	[1]male	m	Rwanda	0.00599882	0.169982	0.0352909	0.971848	0	1	3	0	0.00412821	0.997938	5.55954e-07
hv104_06_1	hv104_06	sex of household member	[1]male	m	Zimbabwe	-0.0276484	0.0876852	-0.315314	0.752523	0	1	3	0	0.973552	0.614605	0.000187063
hv104_07_1	hv104_07	sex of household member	[1]male	m	Lesotho	0.0205408	0.144812	0.141844	0.887203	0.0146531	1.30145	3	23.1625	2.6029	0.272137	0.00152699
hv104_07_1	hv104_07	sex of household member	[1]male	m	Rwanda	0.325455	0.216428	1.50376	0.132644	0	1	3	0	1.33488	0.51302	0.000835622
hv104_07_1	hv104_07	sex of household member	[1]male	m	Zimbabwe	-0.144259	0.111755	-1.29085	0.196756	0	1	3	0	0.10737	0.947731	0.000486405
hv104_08_1	hv104_08	sex of household member	[1]male	m	Lesotho	-0.0937801	0.166078	-0.564674	0.572295	0	1	3	0	0.37211	0.830228	0.00075968
hv104_08_1	hv104_08	sex of household member	[1]male	m	Rwanda	0.421471	0.282468	1.4921	0.135672	0	1	3	0	1.07278	0.584857	0.00111835
hv104_08_1	hv104_08	sex of household member	[1]male	m	Zimbabwe	-0.0212489	0.306587	-0.0693079	0.944745	0.218144	4.4367	3	77.4607	8.87341	0.0118349	0.00361889
hv106_01_1	hv106_01	highest educational level attained	[1]primary	m	Lesotho	-0.0789156	0.0672535	-1.17341	0.240633	0	1	3	0	0.875565	0.645466	0.00044941
hv106_01_1	hv106_01	highest educational level attained	[1]primary	m	Rwanda	-0.108884	0.109677	-0.992765	0.320825	0	1	3	0	0.109768	0.946595	6.06561e-05
hv106_01_1	hv106_01	highest educational level attained	[1]primary	m	Zimbabwe	-0.140411	0.0563243	-2.4929	0.0126703	0	1	3	0	0.972331	0.61498	0.000668924
hv106_01_2	hv106_01	highest educational level attained	[2]secondary	m	Lesotho	0.122851	0.0927631	1.32435	0.185386	0	1	3	0	0.0508595	0.974891	0.000383729
hv106_01_2	hv106_01	highest educational level attained	[2]secondary	m	Rwanda	0.61341	0.137925	4.44741	8.69133e-06	0	1	3	0	1.79942	0.406688	0.001189
hv106_01_2	hv106_01	highest educational level attained	[2]secondary	m	Zimbabwe	0.278606	0.0564435	4.93602	7.97337e-07	0.00120656	1.14427	3	12.6078	2.28853	0.318457	0.00248289
hv106_02_1	hv106_02	highest educational level attained	[1]primary	m	Lesotho	0.0174239	0.0729358	0.238893	0.811188	0	1	3	0	1.61084	0.4469	0.000344949
hv106_02_1	hv106_02	highest educational level attained	[1]primary	m	Rwanda	-0.143224	0.111417	-1.28547	0.198627	0	1	3	0	0.10648	0.948153	0.00010004
hv106_02_1	hv106_02	highest educational level attained	[1]primary	m	Zimbabwe	-0.0557826	0.0663694	-0.840486	0.400636	0.00340364	1.34599	3	25.7053	2.69198	0.260282	0.000346832
hv106_02_2	hv106_02	highest educational level attained	[2]secondary	m	Lesotho	0.068623	0.0967744	0.709103	0.478261	0.0106137	1.59996	3	37.4986	3.19993	0.201904	0.000624894
hv106_02_2	hv106_02	highest educational level attained	[2]secondary	m	Rwanda	0.562507	0.136506	4.12075	3.77635e-05	0	1	3	0	1.94412	0.378303	0.00105602
hv106_02_2	hv106_02	highest educational level attained	[2]secondary	m	Zimbabwe	0.216217	0.0776101	2.78594	0.00533728	0.00843975	1.87617	3	46.6999	3.75234	0.153176	0.00181841
hv106_03_0	hv106_03	highest educational level attained	[0]no education, preschool	m	Lesotho	0.287502	0.158276	1.81646	0.0693004	0.0382591	2.03546	3	50.8711	4.07093	0.13062	0.00228439
hv106_03_0	hv106_03	highest educational level attained	[0]no education, preschool	m	Rwanda	0.136088	0.179503	0.758141	0.448366	0.0444526	1.84326	3	45.7483	3.68652	0.158301	0.000280526
hv106_03_0	hv106_03	highest educational level attained	[0]no education, preschool	m	Tanzania	0.0414962	0.257119	0.161389	0.871787	0.163011	5.61619	3	82.1943	11.2324	0.00363847	0.00116514
hv106_03_0	hv106_03	highest educational level attained	[0]no education, preschool	m	Zimbabwe	0.340009	0.125194	2.71586	0.00661036	0.0339276	3.59158	3	72.1571	7.18317	0.0275546	0.00292526
hv106_03_1	hv106_03	highest educational level attained	[1]primary	m	Lesotho	0.116386	0.0720902	1.61445	0.10643	0	1	3	0	0.441386	0.801963	0.000591749
hv106_03_1	hv106_03	highest educational level attained	[1]primary	m	Rwanda	-0.119366	0.115762	-1.03113	0.302478	0	1	3	0	0.941373	0.624573	0.000113508
hv106_03_1	hv106_03	highest educational level attained	[1]primary	m	Tanzania	0.14616	0.183671	0.795771	0.426165	0.0716135	3.4333	3	70.8735	6.8666	0.0322802	0.000928377
hv106_03_1	hv106_03	highest educational level attained	[1]primary	m	Zimbabwe	0.167101	0.0567483	2.94461	0.00323365	0	1	3	0	1.15106	0.562408	0.00082601
hv106_03_2	hv106_03	highest educational level attained	[2]secondary	m	Lesotho	-0.262819	0.0850204	-3.09125	0.00199316	0	1	3	0	0.768229	0.681053	0.00228629
hv106_03_2	hv106_03	highest educational level attained	[2]secondary	m	Rwanda	0.0445379	0.167468	0.265949	0.790279	0	1	3	0	1.1183	0.571695	7.75144e-05
hv106_03_2	hv106_03	highest educational level attained	[2]secondary	m	Tanzania	-0.439889	0.26283	-1.67366	0.0941973	0.116003	2.29668	3	56.4589	4.59336	0.100592	0.00101958
hv106_03_2	hv106_03	highest educational level attained	[2]secondary	m	Zimbabwe	-0.354292	0.0761193	-4.65443	3.24871e-06	0.00710991	1.69053	3	40.8469	3.38106	0.184422	0.00384186
hv106_04_0	hv106_04	highest educational level attained	[0]no education, preschool	m	Lesotho	0.359764	0.138587	2.59596	0.00943283	0.0248728	1.75894	3	43.1475	3.51787	0.172228	0.00330809
hv106_04_0	hv106_04	highest educational level attained	[0]no education, preschool	m	Rwanda	0.331868	0.278293	1.19251	0.23306	0.181485	4.58866	3	78.2071	9.17731	0.0101665	0.00117186
hv106_04_0	hv106_04	highest educational level attained	[0]no education, preschool	m	Tanzania	0.389397	0.229834	1.69425	0.0902174	0.120747	4.20846	3	76.2384	8.41693	0.0148692	0.00224721
hv106_04_0	hv106_04	highest educational level attained	[0]no education, preschool	m	Zimbabwe	0.403814	0.0661393	6.1055	1.0248e-09	0	1	3	0	1.74646	0.417602	0.00380127
hv106_04_1	hv106_04	highest educational level attained	[1]primary	m	Lesotho	-0.00663568	0.0809048	-0.0820184	0.934632	0	1	3	0	0.22676	0.892811	5.23706e-05
hv106_04_1	hv106_04	highest educational level attained	[1]primary	m	Rwanda	-0.19256	0.211972	-0.908422	0.363655	0.0892549	2.96213	3	66.2405	5.92427	0.0517085	0.000612963
hv106_04_1	hv106_04	highest educational level attained	[1]primary	m	Tanzania	-0.33299	0.175337	-1.89914	0.0575457	0.0570516	2.62779	3	61.9451	5.25557	0.0722383	0.00157649
hv106_04_1	hv106_04	highest educational level attained	[1]primary	m	Zimbabwe	0.101397	0.087485	1.15903	0.246446	0.0106937	1.87156	3	46.5686	3.74312	0.153884	0.000609913
hv106_04_2	hv106_04	highest educational level attained	[2]secondary	m	Lesotho	-0.214013	0.101458	-2.10937	0.0349127	0	1	3	0	0.183665	0.912258	0.00113926
hv106_04_2	hv106_04	highest educational level attained	[2]secondary	m	Rwanda	-0.314486	0.229463	-1.37053	0.170522	0.0206856	1.13325	3	11.7579	2.26649	0.321987	0.000395604
hv106_04_2	hv106_04	highest educational level attained	[2]secondary	m	Tanzania	-0.0341673	0.180403	-0.189394	0.849784	0	1	3	0	1.34487	0.510463	0.000179741
hv106_04_2	hv106_04	highest educational level attained	[2]secondary	m	Zimbabwe	-0.479839	0.0997401	-4.81089	1.50259e-06	0.0156541	2.1033	3	52.4557	4.20661	0.122053	0.00543849
hv106_05_2	hv106_05	highest educational level attained	[2]secondary	m	Lesotho	-0.0887867	0.124656	-0.712252	0.476308	0	1	3	0	0.249376	0.882772	0.000238432
hv106_05_2	hv106_05	highest educational level attained	[2]secondary	m	Rwanda	0.172068	0.234215	0.734659	0.462547	0	1	3	0	1.37452	0.502953	0.000154939
hv106_05_2	hv106_05	highest educational level attained	[2]secondary	m	Zimbabwe	-0.102367	0.0868025	-1.17931	0.238274	0.00101673	1.04676	3	4.4667	2.09351	0.351075	0.000459927
hv106_05_8	hv106_05	highest educational level attained	[8]don't know	m	Zimbabwe	0.49805	7.07032	0.0704423	0.943842	149.433	356.424	3	99.7194	712.848	1.61082e-155	0.000533121
hv106_06_2	hv106_06	highest educational level attained	[2]secondary	m	Lesotho	0.0359496	0.197432	0.182086	0.855515	0.054759	1.87082	3	46.5475	3.74164	0.153997	0.0017439
hv106_06_2	hv106_06	highest educational level attained	[2]secondary	m	Rwanda	-4.57394	5.58387	-0.819135	0.412709	93.3608	562.569	3	99.8222	1125.14	4.78112e-245	0.000560886
hv106_06_2	hv106_06	highest educational level attained	[2]secondary	m	Tanzania	0.429914	0.311155	1.38167	0.167073	0	1	3	0	0.667946	0.716073	0.000541003
hv106_06_2	hv106_06	highest educational level attained	[2]secondary	m	Zimbabwe	-0.113181	0.19594	-0.577631	0.563513	0.0812041	3.39139	3	70.5135	6.78277	0.033662	0.00139849
hv106_06_3	hv106_06	highest educational level attained	[3]higher	m	Lesotho	0.492209	0.427975	1.15009	0.250107	0	1	3	0	1.66692	0.434543	0.00110852
hv106_06_3	hv106_06	highest educational level attained	[3]higher	m	Rwanda	-7.97327	4.04319	-1.97203	0.0486066	48.637	143.881	3	99.305	287.762	3.2604e-63	0.0005239
hv106_06_3	hv106_06	highest educational level attained	[3]higher	m	Tanzania	-6.482	5.47086	-1.18482	0.236088	89.3015	279.392	3	99.6421	558.784	4.58769e-122	0.000606062
hv106_06_3	hv106_06	highest educational level attained	[3]higher	m	Zimbabwe	0.0713344	0.56298	0.126709	0.899171	0.543859	2.32536	3	56.996	4.65073	0.0977479	0.00048985
hv106_07_2	hv106_07	highest educational level attained	[2]secondary	m	Lesotho	-0.0808907	0.211486	-0.382488	0.7021	0	1	3	0	1.62155	0.444513	0.000961897
hv106_07_2	hv106_07	highest educational level attained	[2]secondary	m	Rwanda	0.374856	0.401934	0.932629	0.351011	0	1	3	0	0.0214408	0.989337	0.000163581
hv106_07_2	hv106_07	highest educational level attained	[2]secondary	m	Zimbabwe	-0.0836884	0.141682	-0.590676	0.554737	0	1	3	0	1.51061	0.469867	0.000542526
hv106_08_2	hv106_08	highest educational level attained	[2]secondary	m	Malawi	0.280277	0.357435	0.784135	0.432961	0.0391641	1.10614	3	9.59567	2.21228	0.330833	0.00151428
hv106_08_2	hv106_08	highest educational level attained	[2]secondary	m	Lesotho	-0.301216	0.268348	-1.12248	0.261657	0	1	3	0	0.261006	0.877654	0.000998396
hv106_08_2	hv106_08	highest educational level attained	[2]secondary	m	Rwanda	0.6709	0.430732	1.55758	0.119332	0	1	3	0	0.573813	0.750582	0.000557247
hv106_08_2	hv106_08	highest educational level attained	[2]secondary	m	Tanzania	-4.83329	5.83125	-0.828859	0.407184	101.539	268.092	3	99.627	536.184	3.70698e-117	0.00132321
hv106_08_2	hv106_08	highest educational level attained	[2]secondary	m	Zimbabwe	-0.000591104	0.286975	-0.00205977	0.998357	0.132499	2.15667	3	53.6321	4.31333	0.11571	0.00196597
hv109_01_2	hv109_01	educational attainment	[2]complete primary	m	Lesotho	0.0425792	0.102947	0.413603	0.679165	0.000724618	1.02303	3	2.25107	2.04606	0.359504	0.000357289
hv109_01_2	hv109_01	educational attainment	[2]complete primary	m	Rwanda	0.227448	0.187989	1.2099	0.226316	0.0512273	1.93295	3	48.2655	3.86589	0.144721	0.000401343
hv109_01_2	hv109_01	educational attainment	[2]complete primary	m	Zimbabwe	-0.0269761	0.079232	-0.34047	0.733503	0	1	3	0	0.630875	0.72947	6.10792e-05
hv109_01_4	hv109_01	educational attainment	[4]complete secondary	m	Lesotho	0.199811	0.163315	1.22347	0.221153	0	1	3	0	0.393904	0.82123	0.00055168
hv109_01_4	hv109_01	educational attainment	[4]complete secondary	m	Rwanda	0.389882	0.25342	1.53849	0.12393	0	1	3	0	0.211215	0.899778	0.000133578
hv109_01_4	hv109_01	educational attainment	[4]complete secondary	m	Zimbabwe	-0.423535	0.217187	-1.9501	0.0511648	0	1	3	0	1.45739	0.482539	0.000424807
hv109_02_2	hv109_02	educational attainment	[2]complete primary	m	Lesotho	0.0118916	0.0889741	0.133652	0.893678	0	1	3	0	0.587638	0.745411	0.000115488
hv109_02_2	hv109_02	educational attainment	[2]complete primary	m	Rwanda	-0.359098	0.156784	-2.2904	0.0219982	0	1	3	0	0.923483	0.630185	0.000355183
hv109_02_2	hv109_02	educational attainment	[2]complete primary	m	Zimbabwe	-0.00272806	0.0831192	-0.032821	0.973817	0.00212987	1.10588	3	9.57444	2.21176	0.330919	0.000166782
hv109_02_4	hv109_02	educational attainment	[4]complete secondary	m	Lesotho	0.280785	0.147831	1.89936	0.0575173	0.000961038	1.01429	3	1.40913	2.02859	0.362659	0.00135894
hv109_02_4	hv109_02	educational attainment	[4]complete secondary	m	Rwanda	0.506407	0.236359	2.14253	0.0321507	0	1	3	0	1.0601	0.588577	0.000279167
hv109_02_4	hv109_02	educational attainment	[4]complete secondary	m	Zimbabwe	-0.38236	0.377425	-1.01307	0.311024	0.258355	2.53039	3	60.4804	5.06078	0.0796279	0.000593848
hv109_03_2	hv109_03	educational attainment	[2]complete primary	m	Lesotho	-0.16447	0.269775	-0.609658	0.542088	0.170262	4.70324	3	78.7381	9.40648	0.00906585	0.00191973
hv109_03_2	hv109_03	educational attainment	[2]complete primary	m	Rwanda	-0.546014	0.263866	-2.06928	0.0385194	0	1	3	0	0.729863	0.694244	0.000297626
hv109_03_2	hv109_03	educational attainment	[2]complete primary	m	Tanzania	-0.192961	0.17393	-1.10942	0.267249	0.0481026	2.12861	3	53.0211	4.25723	0.119002	0.000679603
hv109_03_2	hv109_03	educational attainment	[2]complete primary	m	Zimbabwe	-0.104084	0.173754	-0.599027	0.549155	0.0556839	2.6159	3	61.7722	5.2318	0.0731019	0.000471557
hv109_03_4	hv109_03	educational attainment	[4]complete secondary	m	Lesotho	-0.140756	0.172551	-0.815738	0.41465	0	1	3	0	1.30727	0.520152	0.000347739
hv109_03_4	hv109_03	educational attainment	[4]complete secondary	m	Rwanda	0.0815099	0.329012	0.247741	0.804335	0	1	3	0	1.86074	0.394408	0.000118926
hv109_03_4	hv109_03	educational attainment	[4]complete secondary	m	Tanzania	-8.28003	2.46878	-3.35389	0.000796826	17.9154	73.0484	3	98.631	146.097	1.88574e-32	0.000187797
hv109_03_4	hv109_03	educational attainment	[4]complete secondary	m	Zimbabwe	-0.262968	0.212953	-1.23486	0.216882	0	1	3	0	1.11893	0.571514	0.000251431
hv109_04_2	hv109_04	educational attainment	[2]complete primary	m	Lesotho	-0.0362318	0.130958	-0.276667	0.782036	0	1	3	0	1.83139	0.400239	0.000393252
hv109_04_2	hv109_04	educational attainment	[2]complete primary	m	Rwanda	-0.29613	0.299381	-0.989141	0.322594	0	1	3	0	0.528096	0.767937	0.000119104
hv109_04_2	hv109_04	educational attainment	[2]complete primary	m	Tanzania	-0.281491	0.176695	-1.59309	0.111139	0.0385267	1.6916	3	40.8843	3.3832	0.184225	0.000673902
hv109_04_2	hv109_04	educational attainment	[2]complete primary	m	Zimbabwe	-0.00823062	0.162288	-0.0507161	0.959552	0.0272816	1.51357	3	33.9311	3.02714	0.220122	0.000316159
hv109_05_2	hv109_05	educational attainment	[2]complete primary	m	Lesotho	0.0450947	0.157084	0.287074	0.774056	0	1	3	0	1.10548	0.575372	0.000286232
hv109_05_2	hv109_05	educational attainment	[2]complete primary	m	Rwanda	-9.73751	2.38287	-4.08646	4.38012e-05	16.9007	307.061	3	99.6743	614.123	4.41487e-134	0.00108809
hv109_05_2	hv109_05	educational attainment	[2]complete primary	m	Zimbabwe	-0.415944	0.164225	-2.53277	0.0113166	0	1	3	0	1.19702	0.54963	0.000734719
hv109_05_4	hv109_05	educational attainment	[4]complete secondary	m	Lesotho	0.0237565	0.301601	0.078768	0.937217	0	1	3	0	0.240278	0.886797	4.35696e-05
hv109_05_4	hv109_05	educational attainment	[4]complete secondary	m	Rwanda	-3.49655	5.44444	-0.642224	0.520728	88.7059	442.449	3	99.774	884.898	7.02841e-193	0.000971765
hv109_05_4	hv109_05	educational attainment	[4]complete secondary	m	Zimbabwe	0.07431	0.394511	0.18836	0.850595	0	1	3	0	1.01323	0.602533	0.000112702
hv109_05_8	hv109_05	educational attainment	[8]don't know	m	Zimbabwe	0.49805	7.07032	0.0704423	0.943842	149.433	356.424	3	99.7194	712.848	1.61082e-155	0.000533121
hv109_06_2	hv109_06	educational attainment	[2]complete primary	m	Lesotho	-0.0906116	0.281624	-0.321746	0.747645	0.0711548	1.42157	3	29.6555	2.84315	0.241334	0.0010503
hv109_06_2	hv109_06	educational attainment	[2]complete primary	m	Rwanda	0.173169	0.667327	0.259496	0.795253	0.588527	1.76558	3	43.3615	3.53117	0.171087	0.000485135
hv109_06_2	hv109_06	educational attainment	[2]complete primary	m	Tanzania	0.105249	0.180706	0.582432	0.560276	0	1	3	0	0.0198437	0.990127	5.24139e-05
hv109_06_2	hv109_06	educational attainment	[2]complete primary	m	Zimbabwe	0.120164	0.180812	0.664578	0.50632	0	1	3	0	0.378519	0.827572	0.000129213
hv109_07_2	hv109_07	educational attainment	[2]complete primary	m	Lesotho	-0.110546	0.23699	-0.46646	0.640886	0	1	3	0	1.90572	0.385637	0.000922118
hv109_07_2	hv109_07	educational attainment	[2]complete primary	m	Rwanda	-8.64746	4.01169	-2.15557	0.0311174	48.0414	245.419	3	99.5925	490.837	2.60641e-107	0.000896942
hv109_07_2	hv109_07	educational attainment	[2]complete primary	m	Zimbabwe	0.476921	0.181157	2.63264	0.00847238	0	1	3	0	0.558427	0.756379	0.00148947
hv109_09_2	hv109_09	educational attainment	[2]complete primary	m	Lesotho	0.280209	0.461458	0.607225	0.543702	0.0862169	1.13702	3	12.0508	2.27404	0.320773	0.00301554
hv109_09_2	hv109_09	educational attainment	[2]complete primary	m	Tanzania	0.658612	0.256838	2.5643	0.0103383	0	1	3	0	1.82973	0.40057	0.00281249
hv109_09_2	hv109_09	educational attainment	[2]complete primary	m	Zimbabwe	-0.192007	0.436831	-0.439544	0.660267	0.133735	1.29548	3	22.8084	2.59096	0.273767	0.00163185
hv109_2	hv109	educational attainment	[2]complete primary	m	Lesotho	0.138143	0.0984269	1.40351	0.160465	0	1	3	0	1.14218	0.564909	0.000487214
hv109_2	hv109	educational attainment	[2]complete primary	m	Malawi	0.337278	0.110891	3.04154	0.0023537	0	1	3	0	0.867642	0.648028	0.001157
hv109_2	hv109	educational attainment	[2]complete primary	m	Rwanda	0.419809	0.322072	1.30346	0.192417	0.25703	5.86218	3	82.9415	11.7244	0.00284502	0.00121371
hv109_2	hv109	educational attainment	[2]complete primary	m	Tanzania	0.406955	0.165744	2.45532	0.0140758	0.0563757	3.16778	3	68.4322	6.33557	0.0420968	0.00204382
hv109_2	hv109	educational attainment	[2]complete primary	m	Zimbabwe	0.167091	0.0782607	2.13506	0.032756	0	1	3	0	0.869271	0.647501	0.000324608
hv109_4	hv109	educational attainment	[4]complete secondary	m	Lesotho	0.228141	0.139179	1.63918	0.101175	0	1	3	0	0.837111	0.657997	0.000788987
hv109_4	hv109	educational attainment	[4]complete secondary	m	Malawi	0.404818	0.17406	2.32574	0.0200323	0.0565837	2.67841	3	62.6644	5.35681	0.0686725	0.00273205
hv109_4	hv109	educational attainment	[4]complete secondary	m	Rwanda	0.257308	0.2489	1.03378	0.30124	0	1	3	0	0.229503	0.891588	5.61735e-05
hv109_4	hv109	educational attainment	[4]complete secondary	m	Tanzania	-0.158334	0.433478	-0.365264	0.714914	0	1	3	0	0.393174	0.82153	2.44833e-05
hv109_4	hv109	educational attainment	[4]complete secondary	m	Zimbabwe	-0.771121	0.182613	-4.22272	2.41373e-05	0	1	3	0	0.738721	0.691176	0.00138797
hv111_03_0	hv111_03	mother alive	[0]no	m	Lesotho	-0.15123	0.4207	-0.359472	0.719242	0.424959	5.35783	3	81.3357	10.7157	0.00471111	0.00584008
hv111_03_0	hv111_03	mother alive	[0]no	m	Rwanda	0.198434	0.445052	0.445867	0.655693	0.31016	2.09295	3	52.2206	4.1859	0.123323	0.000316888
hv111_03_0	hv111_03	mother alive	[0]no	m	Zimbabwe	0.393086	0.121934	3.22376	0.0012652	0	1	3	0	0.661737	0.7183	0.00133843
hv111_07_0	hv111_07	mother alive	[0]no	m	Lesotho	0.122124	0.235706	0.518121	0.604374	0	1	3	0	0.179365	0.914222	0.000265545
hv111_07_0	hv111_07	mother alive	[0]no	m	Malawi	0.603656	0.277247	2.17732	0.0294566	0.0417014	1.22028	3	18.0518	2.44057	0.295147	0.00347294
hv111_07_0	hv111_07	mother alive	[0]no	m	Rwanda	0.449834	0.482485	0.932327	0.351167	0	1	3	0	0.562375	0.754887	0.00030225
hv111_07_0	hv111_07	mother alive	[0]no	m	Zimbabwe	-0.0140639	0.198514	-0.0708458	0.94352	0	1	3	0	1.04261	0.593746	0.000339111
hv113_02_8	hv113_02	father alive	[8]don't know	m	Zimbabwe	-4.12872	5.14917	-0.801821	0.422656	78.9602	147.456	3	99.3218	294.913	9.13001e-65	0.00138289
hv113_03_0	hv113_03	father alive	[0]no	m	Lesotho	-1.22012	0.484837	-2.51657	0.0118504	0.587539	6.28661	3	84.0932	12.5732	0.00186106	0.0255784
hv113_03_0	hv113_03	father alive	[0]no	m	Rwanda	-0.486161	0.408206	-1.19097	0.233665	0.229103	1.83804	3	45.5943	3.67609	0.159128	0.000654383
hv113_03_0	hv113_03	father alive	[0]no	m	Zimbabwe	-0.411725	0.121893	-3.37775	0.000730823	0	1	3	0	1.75686	0.415434	0.00234007
hv113_03_8	hv113_03	father alive	[8]don't know	m	Lesotho	-0.0433934	0.457947	-0.0947563	0.924508	0.191093	1.41352	3	29.2548	2.82705	0.243284	0.00118352
hv113_03_8	hv113_03	father alive	[8]don't know	m	Rwanda	-8.17296	2.41387	-3.38584	0.000709612	17.0232	72.5808	3	98.6222	145.162	3.00997e-32	0.000143718
hv113_03_8	hv113_03	father alive	[8]don't know	m	Zimbabwe	-4.62721	4.46464	-1.03641	0.300009	59.581	279.218	3	99.6419	558.436	5.46026e-122	0.000551397
hv113_04_0	hv113_04	father alive	[0]no	m	Lesotho	-0.685272	0.146057	-4.69181	2.70793e-06	0	1	3	0	0.197612	0.905918	0.00916727
hv113_04_0	hv113_04	father alive	[0]no	m	Rwanda	-0.52002	0.274825	-1.89219	0.058466	0	1	3	0	0.500045	0.778783	0.000411889
hv113_04_0	hv113_04	father alive	[0]no	m	Zimbabwe	-0.316204	0.116105	-2.72343	0.00646088	0	1	3	0	0.709066	0.701501	0.00101751
hv113_04_8	hv113_04	father alive	[8]don't know	m	Lesotho	-0.336096	0.321031	-1.04693	0.295133	0.0616094	1.23987	3	19.3467	2.47975	0.289421	0.00144206
hv113_04_8	hv113_04	father alive	[8]don't know	m	Rwanda	-8.52032	2.24747	-3.79108	0.000149996	14.7253	74.2202	3	98.6527	148.44	5.84243e-33	0.000145887
hv113_04_8	hv113_04	father alive	[8]don't know	m	Zimbabwe	-0.0871525	0.25422	-0.342823	0.731732	0	1	3	0	1.56292	0.457738	0.000206077
hv113_05_0	hv113_05	father alive	[0]no	m	Lesotho	-0.517951	0.172165	-3.00847	0.0026257	0.0198796	1.28737	3	22.3222	2.57474	0.275996	0.00532368
hv113_05_0	hv113_05	father alive	[0]no	m	Rwanda	-0.476383	0.323909	-1.47073	0.141363	0	1	3	0	0.953306	0.620858	0.000332598
hv113_05_0	hv113_05	father alive	[0]no	m	Zimbabwe	0.140311	0.110704	1.26744	0.204998	0	1	3	0	1.83973	0.398573	0.000407804
hv113_07_0	hv113_07	father alive	[0]no	m	Lesotho	-0.33469	0.187537	-1.78466	0.0743166	0	1	3	0	0.0043002	0.997852	0.00194433
hv113_07_0	hv113_07	father alive	[0]no	m	Rwanda	0.401817	0.392898	1.0227	0.306449	0	1	3	0	0.290262	0.864909	0.000226071
hv113_07_0	hv113_07	father alive	[0]no	m	Zimbabwe	0.13809	0.156317	0.883394	0.377023	0	1	3	0	0.978516	0.613081	0.000655063
hv113_08_8	hv113_08	father alive	[8]don't know	m	Lesotho	-0.695109	0.426015	-1.63166	0.102752	0	1	3	0	0.210718	0.900001	0.00297143
hv113_08_8	hv113_08	father alive	[8]don't know	m	Rwanda	-13.109	0.355531	-36.8715	1.32241e-297	0	1	3	0	0.454897	0.796564	0.00027545
hv113_08_8	hv113_08	father alive	[8]don't know	m	Zimbabwe	0.422711	0.336071	1.2578	0.208464	0	1	3	0	1.0466	0.592561	0.00118739
hv115_01_0	hv115_01	current marital status	[0]never married	m	Rwanda	-0.0458292	0.195228	-0.234747	0.814405	0	1	3	0	1.98101	0.371389	0.000118637
hv115_01_0	hv115_01	current marital status	[0]never married	m	Zimbabwe	-0.981883	0.131253	-7.48087	7.38331e-14	0	1	3	0	0.012461	0.993789	0.00461884
hv115_01_1	hv115_01	current marital status	[1]married	m	Rwanda	-0.215533	0.333463	-0.646349	0.518054	0.297064	9.22785	3	89.1632	18.4557	9.82644e-05	0.00120671
hv115_01_1	hv115_01	current marital status	[1]married	m	Zimbabwe	0.152722	0.0778228	1.96243	0.0497124	0.00624356	1.52168	3	34.2831	3.04336	0.218345	0.00086034
hv115_01_3	hv115_01	current marital status	[3]widowed	m	Rwanda	-0.375585	0.176243	-2.13106	0.0330839	0	1	3	0	0.966756	0.616697	0.000362531
hv115_01_3	hv115_01	current marital status	[3]widowed	m	Zimbabwe	0.0613298	0.0732754	0.836977	0.402606	0	1	3	0	1.18846	0.551988	0.000120709
hv115_02_0	hv115_02	current marital status	[0]never married	m	Rwanda	-0.48258	0.148173	-3.25686	0.00112651	0	1	3	0	0.422794	0.809452	0.000722159
hv115_02_0	hv115_02	current marital status	[0]never married	m	Zimbabwe	-0.818404	0.159262	-5.13873	2.76608e-07	0.0566992	3.941	3	74.6257	7.882	0.0194288	0.0102617
hv115_02_3	hv115_02	current marital status	[3]widowed	m	Rwanda	-3.15949	5.06069	-0.624319	0.532418	76.4535	235.674	3	99.5757	471.348	4.44723e-103	0.000348101
hv115_02_3	hv115_02	current marital status	[3]widowed	m	Zimbabwe	0.707869	0.152541	4.64053	3.47519e-06	0	1	3	0	1.40779	0.494655	0.00118045
hv115_03_0	hv115_03	current marital status	[0]never married	m	Rwanda	-0.403066	0.28251	-1.42673	0.153657	0	1	3	0	0.24361	0.885321	0.000208022
hv115_03_0	hv115_03	current marital status	[0]never married	m	Zimbabwe	-0.431068	0.0863959	-4.98944	6.0554e-07	0	1	3	0	0.598303	0.741447	0.00395229
hv115_03_3	hv115_03	current marital status	[3]widowed	m	Rwanda	1.0706	0.524652	2.0406	0.0412909	0	1	3	0	0.238112	0.887758	0.000310849
hv115_03_3	hv115_03	current marital status	[3]widowed	m	Zimbabwe	0.976092	0.172267	5.66617	1.46027e-08	0	1	3	0	0.300068	0.860679	0.00338966
hv115_03_4	hv115_03	current marital status	[4]divorced	m	Rwanda	0.480471	0.582976	0.824169	0.409844	0	1	3	0	0.172554	0.91734	7.10387e-05
hv115_03_4	hv115_03	current marital status	[4]divorced	m	Zimbabwe	0.402046	0.185026	2.17291	0.0297871	0.0173885	1.20156	3	16.7752	2.40313	0.300723	0.0011101
hv115_04_0	hv115_04	current marital status	[0]never married	m	Rwanda	5.28975	6.13701	0.861943	0.388719	112.425	272.841	3	99.6335	545.681	3.2126e-119	0.00058749
hv115_04_0	hv115_04	current marital status	[0]never married	m	Zimbabwe	-0.843885	0.117123	-7.20514	5.79821e-13	0.00513951	1.14202	3	12.4355	2.28403	0.319175	0.0128619
hv115_04_3	hv115_04	current marital status	[3]widowed	m	Rwanda	-12.3653	0.285785	-43.2677	0	0	1	3	0	0.0550774	0.972837	0.000155869
hv115_04_3	hv115_04	current marital status	[3]widowed	m	Zimbabwe	1.09851	0.225839	4.86414	1.14955e-06	0.0117408	1.08018	3	7.42272	2.16036	0.339535	0.00378894
hv115_04_4	hv115_04	current marital status	[4]divorced	m	Rwanda	-12.7415	0.335592	-37.9672	0	0.117706	1.52144	3	34.2728	3.04288	0.218397	0.000166791
hv115_04_4	hv115_04	current marital status	[4]divorced	m	Zimbabwe	0.619357	0.2315	2.6754	0.007464	0	1	3	0	1.39988	0.496616	0.00147916
hv115_05_0	hv115_05	current marital status	[0]never married	m	Rwanda	10.4138	2.81572	3.69844	0.00021693	23.338	96.6357	3	98.9652	193.271	1.0756e-42	0.0011177
hv115_05_0	hv115_05	current marital status	[0]never married	m	Zimbabwe	-0.605023	0.142307	-4.25154	2.12304e-05	0.00974622	1.18761	3	15.7973	2.37522	0.304949	0.00738592
hv115_05_4	hv115_05	current marital status	[4]divorced	m	Rwanda	-12.0624	0.850995	-14.1744	1.31902e-45	1.57054	3.81221	3	73.7685	7.62442	0.0220993	0.000198101
hv115_05_4	hv115_05	current marital status	[4]divorced	m	Zimbabwe	0.551482	0.282224	1.95406	0.0506947	0	1	3	0	1.03486	0.59605	0.00150133
hv115_06_0	hv115_06	current marital status	[0]never married	m	Zimbabwe	-0.343732	0.184195	-1.86613	0.0620229	0.0183946	1.21982	3	18.0209	2.43965	0.295283	0.00328296
hv115_4	hv115	current marital status	[4]divorced	m	Rwanda	0.964669	0.295314	3.26658	0.00108854	0	1	3	0	0.695845	0.706154	0.000428158
hv115_4	hv115	current marital status	[4]divorced	m	Zimbabwe	1.14563	0.150746	7.59976	2.96683e-14	0.0274366	1.67035	3	40.1323	3.3407	0.188181	0.0059846
hv117_02_0	hv117_02	eligibility for female interview	[0]not eligible	m	Lesotho	-0.359353	0.0927195	-3.8757	0.000106318	0.00968226	1.59958	3	37.4836	3.19916	0.201981	0.00511158
hv117_02_0	hv117_02	eligibility for female interview	[0]not eligible	m	Rwanda	-0.38521	0.119695	-3.21825	0.00128973	0	1	3	0	1.26088	0.532356	0.000802849
hv117_02_0	hv117_02	eligibility for female interview	[0]not eligible	m	Zimbabwe	-0.465889	0.0575272	-8.09859	5.55983e-16	0	1	3	0	1.98045	0.371493	0.00658075
hv117_03_0	hv117_03	eligibility for female interview	[0]not eligible	m	Lesotho	0.000970113	0.123803	0.00783594	0.993748	0.0146975	1.46972	3	31.9599	2.93945	0.229989	0.000634283
hv117_03_0	hv117_03	eligibility for female interview	[0]not eligible	m	Rwanda	0.16882	0.267323	0.631523	0.527699	0.140783	2.938	3	65.9633	5.87601	0.0529714	0.00044566
hv117_03_0	hv117_03	eligibility for female interview	[0]not eligible	m	Zimbabwe	-0.0159242	0.0767079	-0.207596	0.835545	0	1	3	0	0.45218	0.797646	3.48148e-05
hv117_04_0	hv117_04	eligibility for female interview	[0]not eligible	m	Lesotho	-0.048438	0.114589	-0.422711	0.672506	0.000399167	1.00997	3	0.987215	2.01994	0.36423	0.000592066
hv117_04_0	hv117_04	eligibility for female interview	[0]not eligible	m	Rwanda	0.0311503	0.222923	0.139736	0.888869	0.0586508	1.6484	3	39.3349	3.29679	0.192358	0.000227257
hv117_04_0	hv117_04	eligibility for female interview	[0]not eligible	m	Zimbabwe	0.214219	0.0935662	2.28949	0.0220509	0.000676339	1.02632	3	2.56439	2.05264	0.358324	0.000626133
hv117_05_0	hv117_05	eligibility for female interview	[0]not eligible	m	Lesotho	-0.0768115	0.152353	-0.504169	0.614143	0	1	3	0	1.19185	0.551052	0.000485434
hv117_05_0	hv117_05	eligibility for female interview	[0]not eligible	m	Rwanda	0.140719	0.265675	0.529664	0.596345	0	1	3	0	1.05735	0.589386	0.000225935
hv117_05_0	hv117_05	eligibility for female interview	[0]not eligible	m	Zimbabwe	0.0727726	0.1101	0.660966	0.508634	0	1	3	0	0.799179	0.670595	0.000167648
hv117_06_0	hv117_06	eligibility for female interview	[0]not eligible	m	Lesotho	0.0324048	0.182588	0.177475	0.859135	0	1	3	0	1.09986	0.576991	0.0004341
hv117_06_0	hv117_06	eligibility for female interview	[0]not eligible	m	Rwanda	-0.356	0.291209	-1.22249	0.221523	0	1	3	0	1.93377	0.380265	0.000365168
hv117_06_0	hv117_06	eligibility for female interview	[0]not eligible	m	Zimbabwe	-0.00524715	0.132915	-0.0394773	0.96851	0	1	3	0	1.36101	0.50636	0.000258694
hv117_07_0	hv117_07	eligibility for female interview	[0]not eligible	m	Lesotho	0.0513465	0.382653	0.134185	0.893256	0.293776	3.03092	3	67.0068	6.06185	0.048271	0.00254118
hv117_07_0	hv117_07	eligibility for female interview	[0]not eligible	m	Rwanda	0.210286	0.47831	0.439643	0.660196	0	1	3	0	0.779729	0.677149	0.000244735
hv117_07_0	hv117_07	eligibility for female interview	[0]not eligible	m	Zimbabwe	-0.26139	0.157011	-1.66479	0.0959541	0	1	3	0	0.255435	0.880102	0.000940973
hv117_08_0	hv117_08	eligibility for female interview	[0]not eligible	m	Lesotho	-0.112749	0.309535	-0.364252	0.71567	0	1	3	0	0.819488	0.66382	0.000760731
hv117_08_0	hv117_08	eligibility for female interview	[0]not eligible	m	Rwanda	4.56937	6.57924	0.694513	0.487361	129.507	434.834	3	99.77	869.669	1.4251e-189	0.00357472
hv117_08_0	hv117_08	eligibility for female interview	[0]not eligible	m	Zimbabwe	-0.0512133	0.294231	-0.174058	0.86182	0.0912621	1.54105	3	35.109	3.08209	0.214157	0.00161711
hv118_01_0	hv118_01	eligibility for male interview	[0]not eligible	m	Lesotho	-0.766031	0.117645	-6.51137	7.44669e-11	0.0264454	2.75505	3	63.703	5.51009	0.0636061	0.0216582
hv118_01_0	hv118_01	eligibility for male interview	[0]not eligible	m	Rwanda	-1.07013	0.166683	-6.42013	1.3616e-10	0	1	3	0	1.41276	0.493426	0.00324859
hv118_01_0	hv118_01	eligibility for male interview	[0]not eligible	m	Zimbabwe	-0.678225	0.0601611	-11.2735	1.77407e-29	0	1	3	0	1.93146	0.380705	0.0116117
hv118_03_0	hv118_03	eligibility for male interview	[0]not eligible	m	Lesotho	0.485043	0.0803726	6.03494	1.59027e-09	0.00170269	1.09565	3	8.73026	2.19131	0.334321	0.00786233
hv118_03_0	hv118_03	eligibility for male interview	[0]not eligible	m	Rwanda	0.514996	0.270195	1.90602	0.0566481	0.160305	3.73051	3	73.194	7.46103	0.0239805	0.00151265
hv118_03_0	hv118_03	eligibility for male interview	[0]not eligible	m	Zimbabwe	0.601345	0.0760559	7.90661	2.64484e-15	0.00536899	1.44747	3	30.9139	2.89494	0.235165	0.00886686
hv118_04_0	hv118_04	eligibility for male interview	[0]not eligible	m	Lesotho	0.432504	0.0983151	4.39916	1.0867e-05	0	1	3	0	1.22454	0.542119	0.00489528
hv118_04_0	hv118_04	eligibility for male interview	[0]not eligible	m	Rwanda	0.661093	0.179978	3.67319	0.000239543	0	1	3	0	0.846466	0.654926	0.00133535
hv118_04_0	hv118_04	eligibility for male interview	[0]not eligible	m	Zimbabwe	0.633146	0.0824559	7.6786	1.60837e-14	0	1	3	0	0.103784	0.949431	0.00685213
hv118_05_0	hv118_05	eligibility for male interview	[0]not eligible	m	Lesotho	0.480842	0.130488	3.68495	0.000228744	0	1	3	0	0.319429	0.852387	0.00436595
hv118_05_0	hv118_05	eligibility for male interview	[0]not eligible	m	Rwanda	0.331727	0.214442	1.54693	0.12188	0	1	3	0	0.62698	0.730892	0.000348092
hv118_05_0	hv118_05	eligibility for male interview	[0]not eligible	m	Zimbabwe	0.355342	0.101539	3.49956	0.000466033	0	1	3	0	0.466774	0.791847	0.00181897
hv118_06_0	hv118_06	eligibility for male interview	[0]not eligible	m	Lesotho	0.220419	0.181133	1.21689	0.223645	0.0100131	1.11283	3	10.1388	2.22566	0.328628	0.00119476
hv118_06_0	hv118_06	eligibility for male interview	[0]not eligible	m	Rwanda	0.119696	0.433038	0.276409	0.782234	0.310742	2.28421	3	56.2212	4.56843	0.101854	0.000625864
hv118_06_0	hv118_06	eligibility for male interview	[0]not eligible	m	Zimbabwe	0.265974	0.124716	2.13264	0.032954	0	1	3	0	0.330634	0.847625	0.00097551
hv118_07_0	hv118_07	eligibility for male interview	[0]not eligible	m	Lesotho	0.000619873	0.215903	0.00287107	0.997709	0	1	3	0	0.150643	0.927445	0.000119513
hv118_07_0	hv118_07	eligibility for male interview	[0]not eligible	m	Rwanda	-0.603736	0.355121	-1.70009	0.0891147	0.121818	1.46559	3	31.768	2.93118	0.230942	0.00124067
hv118_07_0	hv118_07	eligibility for male interview	[0]not eligible	m	Zimbabwe	0.194344	0.166547	1.16691	0.243248	0	1	3	0	0.256045	0.879834	0.000514125
hv118_08_0	hv118_08	eligibility for male interview	[0]not eligible	m	Lesotho	-0.0877501	0.24602	-0.356678	0.721333	0	1	3	0	0.499888	0.778844	0.000473397
hv118_08_0	hv118_08	eligibility for male interview	[0]not eligible	m	Rwanda	-0.369541	0.592621	-0.623571	0.532909	0.631543	2.54233	3	60.666	5.08466	0.0786827	0.00160032
hv118_08_0	hv118_08	eligibility for male interview	[0]not eligible	m	Zimbabwe	0.266074	0.363527	0.731924	0.464215	0.251262	2.73341	3	63.4157	5.46682	0.0649971	0.00292043
hv120_09_0	hv120_09	children eligibility for height/weight and hemoglobin	[0]not eligible	m	Lesotho	0.124717	0.207655	0.600598	0.548107	0	1	3	0	0.0498816	0.975368	0.000390834
hv120_09_0	hv120_09	children eligibility for height/weight and hemoglobin	[0]not eligible	m	Zimbabwe	-0.317175	0.192774	-1.64532	0.0999046	0	1	3	0	0.404287	0.816978	0.00194252
hv121_0	hv121	member attended school during current school year	[0]no	m	Lesotho	2.04369	0.201519	10.1414	3.61834e-24	0.0458174	1.59455	3	37.2865	3.18911	0.202999	0.0501727
hv121_0	hv121	member attended school during current school year	[0]no	m	Malawi	1.93908	0.315299	6.14995	7.75061e-10	0.174634	2.49645	3	59.943	4.99289	0.0823773	0.022412
hv121_0	hv121	member attended school during current school year	[0]no	m	Rwanda	2.42934	0.345354	7.03436	2.00177e-12	0	1	3	0	0.170975	0.918064	0.00592974
hv121_0	hv121	member attended school during current school year	[0]no	m	Zimbabwe	1.8843	0.251307	7.49801	6.47947e-14	0.138352	3.79035	3	73.6172	7.5807	0.0225877	0.0261768
hv121_01_2	hv121_01	member attended school during current school year	[2]attended at some time	m	Lesotho	-9.72656	3.28341	-2.96234	0.00305313	31.6376	56.422	3	98.2276	112.844	3.13498e-25	0.00417262
hv121_01_2	hv121_01	member attended school during current school year	[2]attended at some time	m	Malawi	-8.84835	3.14577	-2.81277	0.00491163	29.4707	174.11	3	99.4256	348.219	2.42735e-76	0.000941951
hv121_01_2	hv121_01	member attended school during current school year	[2]attended at some time	m	Zimbabwe	-5.86748	4.67767	-1.25436	0.209712	64.9753	126.445	3	99.2091	252.89	1.21815e-55	0.00171264
hv121_03_0	hv121_03	member attended school during current school year	[0]no	m	Lesotho	-0.00679982	0.157868	-0.0430728	0.965644	0.0554221	3.9026	3	74.376	7.80519	0.0201894	0.00159578
hv121_03_0	hv121_03	member attended school during current school year	[0]no	m	Malawi	-0.465777	0.0730919	-6.37249	1.85985e-10	0	1	3	0	1.16502	0.558495	0.00465766
hv121_03_0	hv121_03	member attended school during current school year	[0]no	m	Rwanda	-0.382727	0.117635	-3.25352	0.00113987	0	1	3	0	0.322395	0.851124	0.000697161
hv121_03_0	hv121_03	member attended school during current school year	[0]no	m	Zimbabwe	-0.130656	0.0566415	-2.30671	0.021071	0	1	3	0	1.91021	0.384772	0.000605252
hv121_04_0	hv121_04	member attended school during current school year	[0]no	m	Lesotho	0.108258	0.0801418	1.35083	0.17675	0	1	3	0	1.4342	0.488165	0.000816777
hv121_04_0	hv121_04	member attended school during current school year	[0]no	m	Malawi	0.00903823	0.0830632	0.108811	0.913352	0	1	3	0	0.999938	0.60655	0.000139
hv121_04_0	hv121_04	member attended school during current school year	[0]no	m	Rwanda	0.0190673	0.151404	0.125937	0.899782	0.0212146	1.44369	3	30.7331	2.88738	0.236055	0.000190011
hv121_04_0	hv121_04	member attended school during current school year	[0]no	m	Zimbabwe	0.0232163	0.0663692	0.349805	0.726485	0	1	3	0	1.26459	0.531372	0.000182543
hv121_05_0	hv121_05	member attended school during current school year	[0]no	m	Lesotho	0.114613	0.0942286	1.21633	0.22386	0	1	3	0	0.194669	0.907253	0.000498224
hv121_05_0	hv121_05	member attended school during current school year	[0]no	m	Malawi	0.102799	0.196365	0.523512	0.600618	0.0840478	3.86206	3	74.1071	7.72411	0.0210247	0.00174783
hv121_05_0	hv121_05	member attended school during current school year	[0]no	m	Rwanda	0.0790577	0.148837	0.531171	0.5953	0	1	3	0	0.53002	0.767198	7.71329e-05
hv121_05_0	hv121_05	member attended school during current school year	[0]no	m	Zimbabwe	0.219248	0.0856703	2.55921	0.010491	0.00512363	1.3009	3	23.1302	2.6018	0.272286	0.00176735
hv121_06_0	hv121_06	member attended school during current school year	[0]no	m	Lesotho	0.0798864	0.161798	0.493741	0.621489	0.0438272	2.26455	3	55.8411	4.5291	0.103877	0.00199311
hv121_06_0	hv121_06	member attended school during current school year	[0]no	m	Malawi	-0.000967926	0.110562	-0.00875456	0.993015	0	1	3	0	1.43039	0.489097	0.000318648
hv121_06_0	hv121_06	member attended school during current school year	[0]no	m	Rwanda	0.125666	0.173072	0.726094	0.467781	0	1	3	0	1.81125	0.40429	0.000242462
hv121_06_0	hv121_06	member attended school during current school year	[0]no	m	Zimbabwe	0.128764	0.156816	0.821116	0.41158	0.0494072	3.03182	3	67.0165	6.06363	0.0482279	0.00131637
hv121_07_2	hv121_07	member attended school during current school year	[2]attended at some time	m	Lesotho	-0.146759	0.15314	-0.958332	0.337895	0	1	3	0	0.0572674	0.971772	0.000394621
hv121_07_2	hv121_07	member attended school during current school year	[2]attended at some time	m	Malawi	-4.73618	2.71385	-1.74519	0.080952	21.9394	241.475	3	99.5859	482.95	1.34532e-105	0.00118424
hv121_07_2	hv121_07	member attended school during current school year	[2]attended at some time	m	Rwanda	-3.69772	2.15224	-1.71808	0.0857818	13.4842	65.414	3	98.4713	130.828	3.89994e-29	0.000230558
hv121_07_2	hv121_07	member attended school during current school year	[2]attended at some time	m	Zimbabwe	-0.324652	0.11425	-2.84159	0.00448887	0	1	3	0	1.34304	0.510932	0.00226166
hv122_01_1	hv122_01	educational level during current school year	[1]primary	m	Malawi	-12.4801	0.254788	-48.9824	0	0	1	3	0	0.302111	0.8598	0.000545875
hv122_01_1	hv122_01	educational level during current school year	[1]primary	m	Rwanda	-10.2238	0.433611	-23.5784	6.42569e-123	0.156514	1.36963	3	26.9875	2.73926	0.254201	2.51824e-05
hv122_01_1	hv122_01	educational level during current school year	[1]primary	m	Zimbabwe	-10.8324	0.489562	-22.1267	1.74829e-108	0.200448	1.373	3	27.1665	2.74599	0.253347	0.000116209
hv122_01_3	hv122_01	educational level during current school year	[3]higher	m	Zimbabwe	-8.33624	2.4357	-3.42252	0.000620424	17.3668	68.1067	3	98.5317	136.213	2.64025e-30	0.000368498
hv122_02_1	hv122_02	educational level during current school year	[1]primary	m	Lesotho	0.165843	0.185851	0.892342	0.372209	0	1	3	0	0.345403	0.841389	0.00019183
hv122_02_1	hv122_02	educational level during current school year	[1]primary	m	Rwanda	-5.27768	5.81695	-0.907292	0.364252	101.261	594.25	3	99.8317	1188.5	8.32314e-259	0.000534555
hv122_02_1	hv122_02	educational level during current school year	[1]primary	m	Zimbabwe	-0.136665	0.155564	-0.878516	0.379664	0	1	3	0	0.0885956	0.956669	5.42245e-05
hv122_02_3	hv122_02	educational level during current school year	[3]higher	m	Lesotho	-4.64444	5.15082	-0.901689	0.367222	78.6445	106.529	3	99.0613	213.058	5.43389e-47	0.00322125
hv122_02_3	hv122_02	educational level during current school year	[3]higher	m	Rwanda	-7.72525	3.34572	-2.30899	0.0209441	33.2198	107.656	3	99.0711	215.312	1.76065e-47	0.000102283
hv122_02_3	hv122_02	educational level during current school year	[3]higher	m	Zimbabwe	-0.73841	0.40576	-1.81982	0.0687862	0.0717055	1.15719	3	13.5841	2.31439	0.314367	0.000405619
hv122_03_2	hv122_03	educational level during current school year	[2]secondary	m	Lesotho	-0.456985	0.307087	-1.48813	0.136718	0.231004	5.64898	3	82.2977	11.298	0.00352111	0.00456318
hv122_03_2	hv122_03	educational level during current school year	[2]secondary	m	Malawi	-0.0252061	0.226563	-0.111254	0.911415	0.0941276	2.73564	3	63.4455	5.47129	0.0648523	0.000408818
hv122_03_2	hv122_03	educational level during current school year	[2]secondary	m	Rwanda	0.0784547	0.268412	0.292292	0.770063	0.0795742	1.56778	3	36.2156	3.13556	0.208508	0.000213305
hv122_03_2	hv122_03	educational level during current school year	[2]secondary	m	Zimbabwe	-0.239885	0.0989212	-2.42501	0.0153079	0.0103477	1.54279	3	35.1825	3.08559	0.213783	0.00122008
hv122_03_3	hv122_03	educational level during current school year	[3]higher	m	Lesotho	-0.413864	0.629044	-0.657926	0.510586	0.523837	1.75362	3	42.9751	3.50724	0.173146	0.00103358
hv122_03_3	hv122_03	educational level during current school year	[3]higher	m	Rwanda	-3.94851	4.33338	-0.911186	0.362198	55.5637	78.7102	3	98.7295	157.42	6.55501e-35	4.16394e-05
hv122_03_3	hv122_03	educational level during current school year	[3]higher	m	Zimbabwe	-0.273407	0.293535	-0.931428	0.351632	0	1	3	0	0.397248	0.819858	0.000167916
hv122_04_2	hv122_04	educational level during current school year	[2]secondary	m	Lesotho	-0.295542	0.12019	-2.45895	0.0139343	0	1	3	0	0.344069	0.84195	0.00153559
hv122_04_2	hv122_04	educational level during current school year	[2]secondary	m	Malawi	-0.5088	0.185291	-2.74594	0.00603372	0	1	3	0	0.0779888	0.961756	0.00103411
hv122_04_2	hv122_04	educational level during current school year	[2]secondary	m	Rwanda	-5.46796	5.42874	-1.00722	0.313827	88.2528	679.025	3	99.8527	1358.05	1.26816e-295	0.000999649
hv122_04_2	hv122_04	educational level during current school year	[2]secondary	m	Zimbabwe	-0.524573	0.104287	-5.03009	4.90241e-07	0	1	3	0	0.292894	0.863771	0.00345846
hv122_05_2	hv122_05	educational level during current school year	[2]secondary	m	Lesotho	-0.257535	0.143531	-1.79428	0.0727682	0	1	3	0	1.63902	0.440648	0.00151574
hv122_05_2	hv122_05	educational level during current school year	[2]secondary	m	Malawi	-5.30778	5.53722	-0.958564	0.337779	91.8683	864.17	3	99.8843	1728.34	0	0.00275298
hv122_05_2	hv122_05	educational level during current school year	[2]secondary	m	Rwanda	0.0616028	0.295634	0.208375	0.834936	0	1	3	0	1.47273	0.47885	0.000119835
hv122_05_2	hv122_05	educational level during current school year	[2]secondary	m	Zimbabwe	-0.386638	0.160326	-2.41158	0.0158836	0.0314578	1.68816	3	40.7639	3.37632	0.18486	0.00185984
hv122_07_2	hv122_07	educational level during current school year	[2]secondary	m	Malawi	-0.445337	0.414261	-1.07501	0.282368	0	1	3	0	0.0313053	0.984469	0.000337077
hv122_07_2	hv122_07	educational level during current school year	[2]secondary	m	Lesotho	-0.178009	0.233201	-0.763328	0.445268	0	1	3	0	0.308276	0.857154	0.000432447
hv122_07_2	hv122_07	educational level during current school year	[2]secondary	m	Rwanda	0.435856	0.469559	0.928224	0.353292	0	1	3	0	1.09044	0.579713	0.000314973
hv122_07_2	hv122_07	educational level during current school year	[2]secondary	m	Zimbabwe	-0.348171	0.190341	-1.8292	0.0673704	0	1	3	0	0.846221	0.655006	0.00101097
hv122_1	hv122	educational level during current school year	[1]primary	m	Malawi	-1.80817	0.211856	-8.53488	1.40306e-17	0	1	3	0	0.942954	0.62408	0.0128432
hv122_1	hv122	educational level during current school year	[1]primary	m	Rwanda	-7.12152	5.4643	-1.30328	0.192478	89.0628	250.86	3	99.6014	501.721	1.12905e-109	0.00411854
hv122_1	hv122	educational level during current school year	[1]primary	m	Zimbabwe	-1.64945	0.426684	-3.86575	0.000110749	0.135759	1.31451	3	23.9259	2.62902	0.268606	0.00220385
hv122_3	hv122	educational level during current school year	[3]higher	m	Malawi	-8.10151	3.86443	-2.09643	0.0360443	44.115	80.7311	3	98.7613	161.462	8.68842e-36	0.000379061
hv122_3	hv122	educational level during current school year	[3]higher	m	Rwanda	-8.20808	2.63578	-3.1141	0.00184506	20.4981	100.373	3	99.0037	200.747	2.56107e-44	9.97804e-05
hv122_3	hv122	educational level during current school year	[3]higher	m	Zimbabwe	-1.50064	0.498405	-3.01087	0.00260497	0.0773557	1.10291	3	9.33048	2.20581	0.331905	0.0014216
hv205_12	hv205	type of toilet facility	[12]indoors: flush to septic tank	m	Zimbabwe	-0.121999	0.145407	-0.83902	0.401458	0.00268647	1.03941	3	3.79141	2.07882	0.353664	0.000187001
hv205_13	hv205	type of toilet facility	[13]indoors: flush to open pit (ditch or river)	m	Zimbabwe	0.309138	0.444535	0.69542	0.486792	0.40418	3.17057	3	68.46	6.34115	0.0419795	0.000721431
hv205_14	hv205	type of toilet facility	[14]inside yard: flush to piped public system	m	Zimbabwe	-3.11377	4.40797	-0.706396	0.479942	57.9933	201.591	3	99.5039	403.181	2.82067e-88	0.000556983
hv205_15	hv205	type of toilet facility	[15]inside yard: flush to septic tank	m	Zimbabwe	-7.87499	2.98673	-2.63666	0.00837277	26.1734	49.8578	3	97.9943	99.7156	2.22343e-22	0.000288826
hv205_23	hv205	type of toilet facility	[23]pit latrine without slab/open pit	m	Zimbabwe	0.0482631	0.0904738	0.533448	0.593723	0	1	3	0	0.714511	0.699594	7.67186e-05
hv207_0	hv207	has radio	[0]no	m	Lesotho	-0.197612	0.0792095	-2.4948	0.0126028	0.00232987	1.13971	3	12.2584	2.27942	0.319912	0.00190564
hv207_0	hv207	has radio	[0]no	m	Malawi	-0.209214	0.0984184	-2.12576	0.033523	0.0122423	1.73336	3	42.3085	3.46671	0.17669	0.00175782
hv207_0	hv207	has radio	[0]no	m	Rwanda	0.0350394	0.151608	0.231119	0.817222	0.0355528	2.06496	3	51.573	4.12992	0.126823	0.000254272
hv207_0	hv207	has radio	[0]no	m	Tanzania	-0.0968216	0.116709	-0.829599	0.406765	0.0133064	1.47907	3	32.3901	2.95814	0.227849	0.000366657
hv207_0	hv207	has radio	[0]no	m	Zimbabwe	0.015689	0.0478548	0.327847	0.743028	0	1	3	0	1.74313	0.418296	0.00011185
hv208_0	hv208	has television	[0]no	m	Lesotho	0.0688659	0.109921	0.626505	0.530984	0.00817663	1.282	3	21.9967	2.56399	0.277482	0.000742113
hv208_0	hv208	has television	[0]no	m	Malawi	-0.291392	0.0974718	-2.9895	0.00279436	0.0011328	1.03755	3	3.61888	2.0751	0.354323	0.00105292
hv208_0	hv208	has television	[0]no	m	Rwanda	-0.565184	0.143469	-3.93942	8.1679e-05	0	1	3	0	0.865045	0.64887	0.000703528
hv208_0	hv208	has television	[0]no	m	Tanzania	-0.252185	0.151754	-1.6618	0.0965523	0	1	3	0	0.913422	0.633363	0.00041291
hv208_0	hv208	has television	[0]no	m	Zimbabwe	0.0888762	0.052922	1.67938	0.0930776	0	1	3	0	1.00251	0.60577	0.000243892
hv209_0	hv209	has refrigerator	[0]no	m	Lesotho	0.0978994	0.101337	0.966074	0.334007	0	1	3	0	1.6619	0.435635	0.000628073
hv209_0	hv209	has refrigerator	[0]no	m	Malawi	-0.258958	0.150299	-1.72295	0.0848978	0.0149377	1.25934	3	20.5936	2.51869	0.28384	0.000608136
hv209_0	hv209	has refrigerator	[0]no	m	Rwanda	-0.591271	0.241287	-2.45049	0.0142662	0	1	3	0	0.205786	0.902223	0.000198998
hv209_0	hv209	has refrigerator	[0]no	m	Tanzania	-0.130498	0.198571	-0.657186	0.511061	0.0159631	1.15591	3	13.4881	2.31182	0.314771	0.000368787
hv209_0	hv209	has refrigerator	[0]no	m	Zimbabwe	0.147863	0.0642376	2.30182	0.0213456	0	1	3	0	0.494286	0.781029	0.000445019
hv210_0	hv210	has bicycle	[0]no	m	Lesotho	0.275102	0.219676	1.25231	0.210456	0	1	3	0	0.575904	0.749798	0.000578723
hv210_0	hv210	has bicycle	[0]no	m	Malawi	0.0723543	0.0795417	0.90964	0.363012	0.00562666	1.40629	3	28.8907	2.81257	0.245052	0.000407182
hv210_0	hv210	has bicycle	[0]no	m	Rwanda	0.534964	0.234487	2.28142	0.0225234	0.0978339	2.46103	3	59.3666	4.92206	0.085347	0.000881046
hv210_0	hv210	has bicycle	[0]no	m	Tanzania	0.18106	0.0878385	2.06129	0.0392756	0	1	3	0	1.12846	0.568799	0.00045392
hv210_0	hv210	has bicycle	[0]no	m	Zimbabwe	0.165204	0.0582176	2.83769	0.00454413	0.00101717	1.11104	3	9.99395	2.22207	0.329218	0.000781441
hv211_0	hv211	has motorcycle/scooter	[0]no	m	Lesotho	-0.652177	0.555297	-1.17447	0.240209	0	1	3	0	1.10853	0.574496	0.000404721
hv211_0	hv211	has motorcycle/scooter	[0]no	m	Malawi	0.51665	0.248993	2.07496	0.0379907	0	1	3	0	0.910619	0.634252	0.00043181
hv211_0	hv211	has motorcycle/scooter	[0]no	m	Rwanda	-0.485112	0.286258	-1.69466	0.0901391	0	1	3	0	0.286893	0.866367	0.000121681
hv211_0	hv211	has motorcycle/scooter	[0]no	m	Tanzania	0.706364	0.252587	2.79652	0.00516558	0	1	3	0	0.550867	0.759243	0.000544434
hv211_0	hv211	has motorcycle/scooter	[0]no	m	Zimbabwe	0.100805	0.335587	0.300384	0.763885	0.229692	3.12528	3	68.0029	6.25056	0.0439245	0.000347597
hv212_0	hv212	has car/truck	[0]no	m	Lesotho	-0.0133082	0.242375	-0.0549073	0.956212	0.114101	2.94066	3	65.994	5.88132	0.0528308	0.00113651
hv212_0	hv212	has car/truck	[0]no	m	Malawi	-0.497352	0.182475	-2.7256	0.00641854	0	1	3	0	0.977609	0.613359	0.000831163
hv212_0	hv212	has car/truck	[0]no	m	Rwanda	-0.618834	0.271215	-2.28171	0.0225067	0	1	3	0	0.298387	0.861403	0.000162636
hv212_0	hv212	has car/truck	[0]no	m	Tanzania	0.23602	0.299057	0.789213	0.429988	0	1	3	0	0.0918456	0.955116	8.57418e-05
hv212_0	hv212	has car/truck	[0]no	m	Zimbabwe	0.33562	0.0929288	3.61158	0.000304338	0	1	3	0	0.00910541	0.995458	0.000965556
hv213_12	hv213	main floor material	[12]dung	m	Malawi	0.139126	0.433349	0.321048	0.748174	0	1	3	0	1.5492	0.460889	0.000242895
hv213_12	hv213	main floor material	[12]dung	m	Rwanda	-8.46213	2.47715	-3.41608	0.000635305	18.1713	146.384	3	99.3169	292.768	2.6686e-64	0.000258683
hv213_21	hv213	main floor material	[21]wood	m	Lesotho	0.66078	9.08993	0.0726936	0.94205	247.085	395.768	3	99.7473	791.536	1.31864e-172	0.000574634
hv213_21	hv213	main floor material	[21]wood	m	Zimbabwe	-0.2491	0.28419	-0.876527	0.380744	0	1	3	0	0.58849	0.745094	4.7487e-05
hv213_33	hv213	main floor material	[33]cement	m	Lesotho	-0.308608	0.145064	-2.12738	0.0333882	0	1	3	0	0.808038	0.667632	0.00121933
hv213_33	hv213	main floor material	[33]cement	m	Rwanda	-3.82162	4.62053	-0.827095	0.408183	63.5271	185.889	3	99.462	371.777	1.86046e-81	0.000158498
hv213_33	hv213	main floor material	[33]cement	m	Tanzania	-3.95322	4.48404	-0.88162	0.377982	59.6519	111.085	3	99.0998	222.171	5.70442e-49	7.45657e-05
hv213_33	hv213	main floor material	[33]cement	m	Zimbabwe	-0.585368	0.248667	-2.35403	0.0185712	0.051127	1.31869	3	24.167	2.63737	0.267486	0.00124395
hv213_34	hv213	main floor material	[34]marble/granite	m	Lesotho	0.131932	0.0916836	1.439	0.150151	0	1	3	0	0.382228	0.826038	0.000505867
hv213_34	hv213	main floor material	[34]marble/granite	m	Malawi	0.370125	0.108883	3.39928	0.000675631	0.0161801	1.83157	3	45.4021	3.66315	0.160161	0.00382657
hv213_34	hv213	main floor material	[34]marble/granite	m	Rwanda	0.606849	0.130643	4.64508	3.39945e-06	0.0157514	1.44115	3	30.6112	2.88231	0.236654	0.00173473
hv213_34	hv213	main floor material	[34]marble/granite	m	Tanzania	0.493928	0.192384	2.56741	0.0102462	0.0827283	3.97253	3	74.8271	7.94506	0.0188257	0.00378162
hv213_34	hv213	main floor material	[34]marble/granite	m	Zimbabwe	0.0174433	0.0731474	0.238468	0.811518	0.00430655	1.35527	3	26.214	2.71054	0.257877	0.000195108
hv213_35	hv213	main floor material	[35]carpet	m	Lesotho	0.182179	0.0985656	1.8483	0.0645587	0	1	3	0	1.56275	0.457776	0.000900631
hv213_35	hv213	main floor material	[35]carpet	m	Malawi	-6.94265	4.32019	-1.60702	0.108049	55.319	88.486	3	98.8699	176.972	3.72391e-39	0.00023822
hv213_35	hv213	main floor material	[35]carpet	m	Tanzania	0.319357	0.400515	0.797367	0.425238	0.0348835	1.07712	3	7.16019	2.15425	0.340574	0.000266468
hv213_35	hv213	main floor material	[35]carpet	m	Zimbabwe	0.0291832	0.342368	0.0852393	0.932071	0.171782	1.94227	3	48.5139	3.88454	0.143378	0.000340361
hv214_12	hv214	main wall material	[12]cane/palm tree/sticks/bamboo	m	Tanzania	-0.489417	0.15311	-3.1965	0.00139107	0.00916564	1.12746	3	11.305	2.25492	0.323855	0.00155897
hv214_12	hv214	main wall material	[12]cane/palm tree/sticks/bamboo	m	Zimbabwe	-0.101692	0.114601	-0.887358	0.374886	0	1	3	0	1.65481	0.437182	0.000165106
hv214_21	hv214	main wall material	[21]"pau-a-pique"	m	Tanzania	-0.0839286	0.22807	-0.367994	0.712877	0.114596	3.9004	3	74.3616	7.8008	0.0202338	0.000610931
hv214_22	hv214	main wall material	[22]stone with clay	m	Zimbabwe	-0.360739	0.428896	-0.841089	0.400298	0.339582	2.75176	3	63.6597	5.50353	0.0638151	0.00033468
hv214_24	hv214	main wall material	[24]wood	m	Zimbabwe	-3.29002	4.46062	-0.737569	0.460776	59.356	239.803	3	99.583	479.606	7.16085e-105	0.000567588
hv214_31	hv214	main wall material	[31]cement	m	Tanzania	-0.626862	0.478111	-1.31112	0.189816	0.377645	2.19773	3	54.4985	4.39546	0.111055	0.000371522
hv214_31	hv214	main wall material	[31]cement	m	Zimbabwe	-0.0341188	0.0573017	-0.595424	0.55156	0	1	3	0	0.656182	0.720298	9.05191e-05
hv214_32	hv214	main wall material	[32]stone with lime/cement	m	Tanzania	-4.78789	5.50513	-0.869714	0.384457	90.5704	857.102	3	99.8833	1714.2	0	0.00093837
hv214_32	hv214	main wall material	[32]stone with lime/cement	m	Zimbabwe	-0.1306	0.190024	-0.687281	0.491906	0	1	3	0	0.146196	0.92951	3.05564e-05
hv214_33	hv214	main wall material	[33]bricks ("tijolos")	m	Tanzania	0.132628	0.285587	0.464405	0.642358	0.132384	2.64117	3	62.138	5.28234	0.0712777	0.000706193
hv214_33	hv214	main wall material	[33]bricks ("tijolos")	m	Zimbabwe	-0.0395723	0.0540996	-0.731471	0.464492	0	1	3	0	0.944345	0.623646	0.000107172
hv214_34	hv214	main wall material	[34]cement blocks	m	Zimbabwe	-0.137418	0.119536	-1.14959	0.250313	0	1	3	0	0.998356	0.60703	0.000166998
hv214_96	hv214	main wall material	[96]other	m	Zimbabwe	-3.69175	4.12957	-0.893978	0.371334	50.8848	209.497	3	99.5227	418.994	1.03889e-91	0.000193806
hv215_12	hv215	main roof material	[12]grass/palm	m	Zimbabwe	0.0863998	0.0593412	1.45598	0.145397	0	1	3	0	1.98908	0.369893	0.000281469
hv215_33	hv215	main roof material	[33]calamine/cement fiber	m	Zimbabwe	-0.0688173	0.0571716	-1.2037	0.228706	0	1	3	0	1.80001	0.406568	0.000261504
hv215_34	hv215	main roof material	[34]ceramic tiles	m	Zimbabwe	-0.476572	0.154347	-3.08766	0.00201737	0	1	3	0	0.880909	0.643744	0.000580712
hv215_35	hv215	main roof material	[35]concrete slab	m	Zimbabwe	0.316139	0.351959	0.898227	0.369065	0.117907	1.42098	3	29.6261	2.84196	0.241477	0.000284988
hv215_96	hv215	main roof material	[96]other	m	Zimbabwe	-7.21138	4.72921	-1.52486	0.127294	66.6886	194.141	3	99.4849	388.281	4.85078e-85	0.000249623
hv217_1	hv217	relationship structure	[1]one adult	m	Lesotho	0.513261	0.0859914	5.96875	2.39073e-09	0	1	3	0	0.55338	0.758289	0.00603043
hv217_1	hv217	relationship structure	[1]one adult	m	Malawi	0.49545	0.234615	2.11176	0.0347074	0.110349	3.16609	3	68.4153	6.33219	0.042168	0.00208309
hv217_1	hv217	relationship structure	[1]one adult	m	Rwanda	0.471127	0.182694	2.57877	0.00991516	0	1	3	0	0.441269	0.80201	0.000361705
hv217_1	hv217	relationship structure	[1]one adult	m	Tanzania	0.707582	0.208648	3.39128	0.000695667	0.051498	1.64443	3	39.1885	3.28885	0.193123	0.00213982
hv217_1	hv217	relationship structure	[1]one adult	m	Zimbabwe	0.462069	0.0785176	5.88491	3.98276e-09	0	1	3	0	0.168192	0.919343	0.00217441
hv217_2	hv217	relationship structure	[2]two adults, opposite sex	m	Lesotho	0.367061	0.0915957	4.0074	6.13899e-05	0.00655645	1.34936	3	25.891	2.69873	0.259405	0.00478264
hv217_2	hv217	relationship structure	[2]two adults, opposite sex	m	Malawi	0.320064	0.0669726	4.77903	1.76145e-06	0	1	3	0	1.41789	0.492162	0.00234902
hv217_2	hv217	relationship structure	[2]two adults, opposite sex	m	Rwanda	0.418477	0.185768	2.25268	0.0242793	0.0707419	3.16802	3	68.4345	6.33603	0.042087	0.00134385
hv217_2	hv217	relationship structure	[2]two adults, opposite sex	m	Tanzania	0.426419	0.0939074	4.54085	5.6029e-06	0.00295362	1.1251	3	11.1192	2.2502	0.324619	0.00210212
hv217_2	hv217	relationship structure	[2]two adults, opposite sex	m	Zimbabwe	0.517532	0.05159	10.0316	1.10662e-23	0	1	3	0	1.82536	0.401447	0.00713255
hv217_3	hv217	relationship structure	[3]two adults, same sex	m	Lesotho	-0.316018	0.154908	-2.04004	0.0413463	0	1	3	0	1.8378	0.398958	0.00101575
hv217_3	hv217	relationship structure	[3]two adults, same sex	m	Malawi	0.0148961	0.281181	0.0529769	0.95775	0.0420228	1.19632	3	16.4104	2.39264	0.302304	0.000371613
hv217_3	hv217	relationship structure	[3]two adults, same sex	m	Rwanda	0.364894	0.397058	0.918997	0.358097	0.152279	1.43103	3	30.1201	2.86205	0.239063	0.00020401
hv217_3	hv217	relationship structure	[3]two adults, same sex	m	Tanzania	-0.670265	0.420709	-1.59318	0.11112	0	1	3	0	1.03304	0.596594	0.000407058
hv217_3	hv217	relationship structure	[3]two adults, same sex	m	Zimbabwe	-0.494359	0.154111	-3.20781	0.00133749	0	1	3	0	0.230595	0.891101	0.000792684
hv221_0	hv221	has telephone (land-line)	[0]no	m	Lesotho	-0.029654	0.218505	-0.135713	0.892048	0.0631389	1.76661	3	43.3946	3.53323	0.170911	0.00104471
hv221_0	hv221	has telephone (land-line)	[0]no	m	Malawi	-0.140968	0.175293	-0.804185	0.42129	0	1	3	0	0.191337	0.908765	0.000140954
hv221_0	hv221	has telephone (land-line)	[0]no	m	Rwanda	-0.829552	0.404935	-2.0486	0.0405009	0	1	3	0	0.00690758	0.996552	0.000198734
hv221_0	hv221	has telephone (land-line)	[0]no	m	Tanzania	4.31301	5.44711	0.791799	0.428478	88.7269	715.458	3	99.8602	1430.92	1.908130531373e-311	0.000527247
hv221_0	hv221	has telephone (land-line)	[0]no	m	Zimbabwe	0.187784	0.112829	1.66432	0.0960487	0	1	3	0	0.0916626	0.955203	0.000201719
hv225_0	hv225	share toilet with other households	[0]no	m	Lesotho	-0.374845	0.090277	-4.15217	3.29344e-05	0	1	3	0	1.76952	0.412814	0.00434907
hv225_0	hv225	share toilet with other households	[0]no	m	Malawi	-0.148067	0.0747106	-1.98188	0.0474929	0	1	3	0	0.344346	0.841834	0.000558893
hv225_0	hv225	share toilet with other households	[0]no	m	Rwanda	-0.600696	0.114716	-5.2364	1.63743e-07	0	1	3	0	0.774595	0.678889	0.00136454
hv225_0	hv225	share toilet with other households	[0]no	m	Zimbabwe	-0.163331	0.068595	-2.38109	0.0172613	0.00386935	1.37511	3	27.2786	2.75022	0.252812	0.00118035
hv226_10	hv226	type of cooking fuel	[10]agricultural crop	m	Lesotho	-4.64686	5.07133	-0.9163	0.35951	76.5604	153.708	3	99.3494	307.415	1.76063e-67	0.000912548
hv226_2	hv226	type of cooking fuel	[2]lpg	m	Lesotho	0.23318	0.138917	1.67855	0.0932393	0.0299866	2.07933	3	51.9075	4.15865	0.125014	0.00212232
hv226_4	hv226	type of cooking fuel	[4]biogas	m	Rwanda	-11.4533	0.459966	-24.9003	7.38595e-137	0.241136	1.59574	3	37.3333	3.19149	0.202758	4.93042e-05
hv226_5	hv226	type of cooking fuel	[5]petroleum/kerosene	m	Lesotho	0.309487	0.0605002	5.11547	3.12962e-07	0	1	3	0	0.101619	0.95046	0.000704319
hv226_5	hv226	type of cooking fuel	[5]petroleum/kerosene	m	Rwanda	-11.1171	0.330318	-33.6557	2.56923e-248	0.107822	1.48955	3	32.8658	2.97911	0.225473	5.60038e-05
hv226_5	hv226	type of cooking fuel	[5]petroleum/kerosene	m	Zimbabwe	0.256572	0.266738	0.961886	0.336107	0.0459091	1.26625	3	21.0266	2.5325	0.281887	0.00036516
hv226_7	hv226	type of cooking fuel	[7]charcoal	m	Malawi	0.276027	0.262561	1.05129	0.293126	0.167419	5.5455	3	81.9674	11.091	0.00390499	0.00311215
hv226_7	hv226	type of cooking fuel	[7]charcoal	m	Rwanda	0.275543	0.624653	0.441113	0.659131	1.12767	28.1011	3	96.4414	56.2022	6.24968e-13	0.00345672
hv226_7	hv226	type of cooking fuel	[7]charcoal	m	Tanzania	0.10859	0.424011	0.256101	0.797873	0.505234	16.0944	3	93.7867	32.1888	1.02399e-07	0.00345381
hv226_7	hv226	type of cooking fuel	[7]charcoal	m	Zimbabwe	-3.95728	4.4241	-0.894482	0.371064	57.9996	89.6242	3	98.8842	179.248	1.19318e-39	0.000145593
hv226_9	hv226	type of cooking fuel	[9]straw/shrubs/grass	m	Lesotho	0.327148	0.175435	1.86478	0.0622121	0.0310398	1.49199	3	32.9755	2.98398	0.224924	0.00207665
hv227_0	hv227	has mosquito bed net for sleeping	[0]no	m	Malawi	-0.114084	0.0735926	-1.55021	0.12109	0	1	3	0	0.598709	0.741297	0.000415099
hv227_0	hv227	has mosquito bed net for sleeping	[0]no	m	Rwanda	-0.0578619	0.198099	-0.292086	0.770221	0.0716757	2.55709	3	60.8931	5.11419	0.0775297	0.000323244
hv227_0	hv227	has mosquito bed net for sleeping	[0]no	m	Zimbabwe	0.0871169	0.0552015	1.57816	0.114528	0	1	3	0	1.08517	0.581242	0.000236838
hv228_1	hv228	children under 5 slept under mosquito bed net last night	[1]all children	m	Malawi	0.251866	0.124597	2.02144	0.0432342	0.0181847	1.6355	3	38.8566	3.271	0.194855	0.0018436
hv228_1	hv228	children under 5 slept under mosquito bed net last night	[1]all children	m	Rwanda	0.0721122	0.243448	0.296211	0.767069	0.100603	2.31925	3	56.8827	4.63851	0.0983469	0.000549843
hv228_1	hv228	children under 5 slept under mosquito bed net last night	[1]all children	m	Zimbabwe	0.0718151	0.116306	0.617464	0.536929	0	1	3	0	0.979092	0.612904	0.000184456
hv228_2	hv228	children under 5 slept under mosquito bed net last night	[2]some children	m	Malawi	-0.209158	0.268009	-0.780412	0.435148	0.0831974	1.61818	3	38.2022	3.23636	0.198259	0.0005118
hv228_2	hv228	children under 5 slept under mosquito bed net last night	[2]some children	m	Rwanda	-0.0876427	0.291972	-0.300175	0.764044	0	1	3	0	0.571662	0.75139	6.75452e-05
hv228_2	hv228	children under 5 slept under mosquito bed net last night	[2]some children	m	Zimbabwe	0.0144448	0.249253	0.0579522	0.953787	0	1	3	0	0.941621	0.624496	0.000122186
hv237_8	hv237	anything done to water to make safe to drink	[8]don't know	m	Zimbabwe	-6.75802	2.92138	-2.3133	0.0207062	24.509	28.1404	3	96.4464	56.2807	6.00898e-13	7.78569e-05
hv237x_1	hv237x	water usually treated by: other	[1]yes	m	Zimbabwe	-3.24874	3.37949	-0.961311	0.336396	33.8085	81.4659	3	98.7725	162.932	4.16666e-36	8.54329e-05
hv241_2	hv241	food cooked in the house/ separate building/ outdoors	[2]in a separate building	m	Zimbabwe	-0.104622	0.0941855	-1.11081	0.266652	0.01619	2.56007	3	60.9385	5.12014	0.0772994	0.000987819
hv242_0	hv242	na - household has separate room used as kitchen	[0]no	m	Zimbabwe	0.145336	0.0802851	1.81024	0.070258	0	1	3	0	0.135126	0.934669	0.000470561
hv243d_0	hv243d	has boat with a motor	[0]no	m	Zimbabwe	3.90134	4.34762	0.897353	0.369531	56.4229	214.188	3	99.5331	428.376	9.53691e-94	0.000353021
hv244_0	hv244	owns land usable for agriculture	[0]no	m	Zimbabwe	0.0869567	0.067775	1.28302	0.199485	0.00283123	1.25746	3	20.4745	2.51492	0.284376	0.000489077
hv246_0	hv246	owns livestock, herds or farm animals	[0]no	m	Zimbabwe	0.172578	0.0577195	2.98995	0.00279025	0	1	3	0	1.29631	0.523011	0.000986457
hv247_0	hv247	has bank account	[0]no	m	Tanzania	-0.182996	0.12736	-1.43684	0.150764	0	1	3	0	0.381526	0.826328	0.000236047
hv247_0	hv247	has bank account	[0]no	m	Zimbabwe	0.163132	0.101687	1.60426	0.108657	0.0213483	3.20925	3	68.8401	6.4185	0.0403869	0.000876062
hv270_1	hv270	wealth index combined	[1]poorest	m	Lesotho	-0.120499	0.0829141	-1.4533	0.14614	0	1	3	0	1.87046	0.392495	0.0004583
hv270_1	hv270	wealth index combined	[1]poorest	m	Malawi	-0.472817	0.211454	-2.23602	0.0253502	0.0877592	3.17406	3	68.4946	6.34812	0.0418334	0.00299206
hv270_1	hv270	wealth index combined	[1]poorest	m	Rwanda	-0.198549	0.175601	-1.13068	0.258189	0.0278119	1.42424	3	29.7869	2.84847	0.240692	0.00034602
hv270_1	hv270	wealth index combined	[1]poorest	m	Tanzania	-0.340139	0.130381	-2.60882	0.00908558	0	1	3	0	0.93857	0.625449	0.000741465
hv270_1	hv270	wealth index combined	[1]poorest	m	Zimbabwe	0.106951	0.0936696	1.14179	0.25354	0.0129069	1.96207	3	49.0334	3.92414	0.140567	0.000433059
hv270_2	hv270	wealth index combined	[2]poorer	m	Lesotho	-0.193744	0.100778	-1.92249	0.0545446	0.00928332	1.43497	3	30.3122	2.86994	0.238122	0.00126043
hv270_2	hv270	wealth index combined	[2]poorer	m	Malawi	-0.39144	0.187875	-2.08352	0.0372042	0.074265	3.59701	3	72.1991	7.19402	0.0274055	0.00324119
hv270_2	hv270	wealth index combined	[2]poorer	m	Rwanda	-0.27824	0.144297	-1.92824	0.0538253	0	1	3	0	1.29136	0.524306	0.00032066
hv270_2	hv270	wealth index combined	[2]poorer	m	Tanzania	-0.380131	0.113863	-3.3385	0.000842314	0	1	3	0	0.375584	0.828787	0.00097254
hv270_2	hv270	wealth index combined	[2]poorer	m	Zimbabwe	0.0265364	0.0691558	0.383719	0.701187	0	1	3	0	0.926244	0.629316	6.51306e-05
hv270_3	hv270	wealth index combined	[3]middle	m	Lesotho	0.0825514	0.11214	0.736148	0.461641	0.016134	1.74615	3	42.731	3.49229	0.174445	0.000946737
hv270_3	hv270	wealth index combined	[3]middle	m	Malawi	0.050089	0.0853287	0.587013	0.557195	0	1	3	0	0.926506	0.629233	0.000252451
hv270_3	hv270	wealth index combined	[3]middle	m	Rwanda	-0.2784	0.138671	-2.00763	0.0446822	0	1	3	0	0.936207	0.626189	0.00030913
hv270_3	hv270	wealth index combined	[3]middle	m	Tanzania	-0.155862	0.192875	-0.808102	0.419032	0.0729148	2.88875	3	65.383	5.7775	0.0556456	0.000683723
hv270_3	hv270	wealth index combined	[3]middle	m	Zimbabwe	-0.0989461	0.0702466	-1.40855	0.158967	0.00164447	1.12128	3	10.8164	2.24257	0.325862	0.000450614
hv270_4	hv270	wealth index combined	[4]richer	m	Malawi	-0.00763017	0.100185	-0.076161	0.939291	0.00951456	1.4509	3	31.0774	2.90181	0.234358	0.000411121
hv270_4	hv270	wealth index combined	[4]richer	m	Lesotho	0.17452	0.0822447	2.12196	0.0338411	0	1	3	0	0.981102	0.612289	0.0011352
hv270_4	hv270	wealth index combined	[4]richer	m	Rwanda	-0.269375	0.131624	-2.04654	0.0407028	0	1	3	0	1.90449	0.385873	0.000319271
hv270_4	hv270	wealth index combined	[4]richer	m	Tanzania	0.0567547	0.131504	0.431583	0.666045	0.0190666	1.57892	3	36.6657	3.15785	0.206197	0.0003194
hv270_4	hv270	wealth index combined	[4]richer	m	Zimbabwe	0.125833	0.115822	1.08643	0.27729	0.0258584	2.80025	3	64.289	5.60051	0.0607946	0.0010165
hv270_5	hv270	wealth index combined	[5]richest	m	Malawi	0.41245	0.0885682	4.65687	3.21057e-06	0.00237212	1.10511	3	9.51136	2.21022	0.331174	0.00393358
hv270_5	hv270	wealth index combined	[5]richest	m	Lesotho	-0.0283981	0.147616	-0.192378	0.847446	0.0416074	2.76722	3	63.8627	5.53445	0.0628363	0.00130075
hv270_5	hv270	wealth index combined	[5]richest	m	Rwanda	0.729583	0.105048	6.9452	3.77913e-12	0	1	3	0	1.03556	0.595843	0.00260266
hv270_5	hv270	wealth index combined	[5]richest	m	Tanzania	0.53128	0.101717	5.22314	1.75918e-07	0	1	3	0	1.43661	0.487579	0.00296171
hv270_5	hv270	wealth index combined	[5]richest	m	Zimbabwe	-0.148211	0.0687887	-2.15459	0.0311941	0	1	3	0	0.502964	0.777647	0.000419014
mv213_8	mv213	partner currently pregnant	[8]unsure	m	Lesotho	0.102238	0.288679	0.354157	0.723221	0	1	3	0	0.871196	0.646878	0.00036669
mv213_8	mv213	partner currently pregnant	[8]unsure	m	Malawi	-4.47891	5.39468	-0.830247	0.406399	86.8142	204.657	3	99.5114	409.314	1.31382e-89	0.000669197
mv213_8	mv213	partner currently pregnant	[8]unsure	m	Rwanda	-0.215608	0.456285	-0.47253	0.636549	0	1	3	0	0.676298	0.713089	8.57696e-05
mv213_8	mv213	partner currently pregnant	[8]unsure	m	Zimbabwe	-0.183849	0.436217	-0.421462	0.673417	0.301318	2.27566	3	56.0567	4.55132	0.102729	0.000778136
mv247	mv247	age of most recent child	NA	m	Zimbabwe	0.0746389	0.00603269	12.3724	3.68568e-35	0	1	3	0	0.917161	0.63218	0.0145226
mv395_0	mv395	discussed family planning with health worker in last few months	[0]no	m	Zimbabwe	-0.477603	0.184128	-2.59387	0.00949028	0.0849309	6.21891	3	83.92	12.4378	0.00199142	0.00407023
mv3b25a_0	mv3b25a	contraception is woman's business, man should not worry	[0]disagree	m	Malawi	0.0517466	0.100493	0.514925	0.606606	0.0126308	1.71033	3	41.5319	3.42067	0.180806	0.000694768
mv3b25a_0	mv3b25a	contraception is woman's business, man should not worry	[0]disagree	m	Lesotho	-0.0795499	0.0681287	-1.16764	0.242951	0	1	3	0	0.123542	0.940098	0.000273809
mv3b25a_0	mv3b25a	contraception is woman's business, man should not worry	[0]disagree	m	Rwanda	0.246797	0.161063	1.5323	0.125448	0	1	3	0	0.742064	0.690022	0.000222536
mv3b25a_0	mv3b25a	contraception is woman's business, man should not worry	[0]disagree	m	Zimbabwe	0.0492758	0.0555505	0.887046	0.375054	0	1	3	0	1.5707	0.455961	0.000169269
mv3b25b_0	mv3b25b	women who use contraception become promiscuous	[0]disagree	m	Malawi	0.0320793	0.122073	0.262788	0.792714	0.0238488	2.1767	3	54.059	4.35341	0.113415	0.00057718
mv3b25b_0	mv3b25b	women who use contraception become promiscuous	[0]disagree	m	Lesotho	-0.0275854	0.0828352	-0.333015	0.739123	0.00104393	1.05204	3	4.94697	2.10409	0.349223	0.000346609
mv3b25b_0	mv3b25b	women who use contraception become promiscuous	[0]disagree	m	Zimbabwe	0.251378	0.0814872	3.08488	0.00203634	0.0122102	2.58696	3	61.3445	5.17391	0.0752487	0.00204271
mv3b25b_8	mv3b25b	women who use contraception become promiscuous	[8]don't know	m	Lesotho	-0.728439	0.14179	-5.13744	2.78505e-07	0	1	3	0	0.337369	0.844775	0.00496905
mv3b25b_8	mv3b25b	women who use contraception become promiscuous	[8]don't know	m	Malawi	-0.78548	0.27488	-2.85754	0.00426941	0	1	3	0	0.341599	0.84299	0.00110174
mv3b25b_8	mv3b25b	women who use contraception become promiscuous	[8]don't know	m	Zimbabwe	-0.657847	0.297959	-2.20784	0.0272551	0.120965	1.82293	3	45.1434	3.64587	0.161551	0.000957044
mv483_0	mv483	respondent circumcised	[0]no	m	Zimbabwe	0.0066129	0.19458	0.0339856	0.972889	0.0974302	7.03474	3	85.7848	14.0695	0.000880751	0.000832507
mv504_1	mv504	currently residing with wife/partner	[1]living with him	m	Zimbabwe	-0.023325	0.0899577	-0.259288	0.795413	0	1	3	0	1.51745	0.468264	0.000202427
mv532_0	mv532	flag for mv531	[0]no flag	m	Lesotho	-0.813074	0.186875	-4.35089	1.35586e-05	0.050533	1.93178	3	48.2344	3.86357	0.144889	0.00575317
mv532_0	mv532	flag for mv531	[0]no flag	m	Malawi	-0.488024	0.110783	-4.40521	1.05679e-05	0	1	3	0	0.595125	0.742626	0.00158595
mv532_0	mv532	flag for mv531	[0]no flag	m	Rwanda	-0.0165154	0.265222	-0.0622702	0.950348	0	1	3	0	0.357213	0.836435	1.90246e-05
mv532_0	mv532	flag for mv531	[0]no flag	m	Zimbabwe	-0.249708	0.0980008	-2.54802	0.0108336	0.0093443	1.47893	3	32.3834	2.95785	0.227882	0.000784614
mv791_0	mv791	have ever paid anyone in exchange for sex	[0]no	m	Rwanda	-1.11026	0.159593	-6.95682	3.48049e-12	0.00515813	1.06134	3	5.77958	2.12268	0.345991	0.00374863
mv793_0	mv793	paid for sex in last 12 months	[0]no	m	Zimbabwe	0.0748799	0.19915	0.375997	0.706919	0.0612659	2.06374	3	51.5443	4.12748	0.126978	0.000447768
sh21a_03_4	sh21a_03	level of education last year	[4]secondary	m	Lesotho	-8.3568	4.21655	-1.98191	0.0474899	52.6765	84.931	3	98.8226	169.862	1.30304e-37	0.00167603
sh21a_03_5	sh21a_03	level of education last year	[5]secondary madrassa	m	Lesotho	-8.46512	3.98156	-2.12608	0.0334965	46.8874	82.3576	3	98.7858	164.715	1.70829e-36	0.00100989
sh21a_05_5	sh21a_05	level of education last year	[5]secondary madrassa	m	Lesotho	-3.8448	5.34524	-0.719294	0.47196	84.9199	123.708	3	99.1916	247.417	1.88014e-54	0.0011011
v105_2	v105	type of place of previous res.	[2]town	m	Malawi	0.167547	0.303609	0.551849	0.581052	0.239357	7.57163	3	86.7928	15.1433	0.000514852	0.00479972
v130_1	v130	religion	[1]catholic	m	Malawi	0.0211989	0.0851515	0.248955	0.803395	0	1	3	0	0.0701477	0.965534	1.14534e-05
v130_1	v130	religion	[1]catholic	m	Rwanda	-0.0187996	0.101723	-0.184811	0.853377	0	1	3	0	0.488734	0.7832	3.19864e-05
v130_1	v130	religion	[1]catholic	m	Zimbabwe	0.439167	0.0997744	4.4016	1.07455e-05	0	1	3	0	1.82016	0.402491	0.00132958
v130_96	v130	religion	[96]other	m	Zimbabwe	0.250108	0.665068	0.376063	0.70687	0.282907	1.26654	3	21.0444	2.53307	0.281806	0.00014137
v155_0	v155	literacy	[0]cannot read at all	m	Lesotho	0.383311	0.0777019	4.9331	8.09348e-07	0	1	3	0	0.564179	0.754206	0.00408626
v155_0	v155	literacy	[0]cannot read at all	m	Malawi	-0.154275	0.0912527	-1.69064	0.0909063	0	1	3	0	0.871645	0.646733	0.000569199
v155_0	v155	literacy	[0]cannot read at all	m	Rwanda	-0.00967722	0.13439	-0.0720083	0.942595	0	1	3	0	0.960051	0.618768	6.52396e-05
v155_0	v155	literacy	[0]cannot read at all	m	Zimbabwe	-0.020296	0.227427	-0.0892419	0.92889	0.112685	3.66308	3	72.7005	7.32615	0.0256535	0.000500518
v155_1	v155	literacy	[1]able to read only parts of sentence	m	Lesotho	0.0288349	0.106339	0.27116	0.786268	0	1	3	0	0.849319	0.653992	0.00016778
v155_1	v155	literacy	[1]able to read only parts of sentence	m	Malawi	-0.257396	0.301895	-0.852602	0.39388	0.208537	4.45299	3	77.5432	8.90599	0.0116437	0.000936711
v155_1	v155	literacy	[1]able to read only parts of sentence	m	Rwanda	-0.295057	0.449364	-0.656611	0.511431	0.45842	4.35308	3	77.0278	8.70617	0.0128671	0.000732146
v155_1	v155	literacy	[1]able to read only parts of sentence	m	Zimbabwe	0.121915	0.107018	1.1392	0.25462	0.0110819	1.47344	3	32.1315	2.94687	0.229137	0.000296639
v155_3	v155	literacy	[3]no card with required language	m	Lesotho	-11.9612	0.434173	-27.5494	4.50022e-167	0	1	3	0	0.188655	0.909985	0.000363336
v155_3	v155	literacy	[3]no card with required language	m	Rwanda	-9.50733	0.582575	-16.3195	7.17248e-60	0	1	3	0	0.852196	0.653052	8.21575e-06
v155_3	v155	literacy	[3]no card with required language	m	Zimbabwe	0.678141	0.563842	1.20272	0.229087	0	1	3	0	0.531681	0.766561	0.000182191
v155_4	v155	literacy	[4]blind/visually impaired	m	Rwanda	-7.3668	2.15166	-3.42377	0.000617594	13.406	74.3294	3	98.6546	148.659	5.23798e-33	0.000226165
v155_4	v155	literacy	[4]blind/visually impaired	m	Zimbabwe	-6.28102	4.19762	-1.49633	0.134568	52.1098	72.6625	3	98.6238	145.325	2.77375e-32	0.000305232
v157_1	v157	frequency of reading newpaper or magazine	[1]less than once a week	m	Lesotho	0.236242	0.115645	2.04283	0.0410694	0.0121224	1.42537	3	29.8428	2.85074	0.24042	0.00170576
v157_1	v157	frequency of reading newpaper or magazine	[1]less than once a week	m	Malawi	0.0432054	0.0809851	0.533498	0.593689	0	1	3	0	0.408752	0.815156	7.19439e-05
v157_1	v157	frequency of reading newpaper or magazine	[1]less than once a week	m	Rwanda	-0.0325355	0.142182	-0.22883	0.819001	0.00710127	1.1309	3	11.575	2.2618	0.322742	0.000152938
v157_1	v157	frequency of reading newpaper or magazine	[1]less than once a week	m	Tanzania	0.0222074	0.105328	0.21084	0.833012	0	1	3	0	0.160566	0.922855	2.23146e-05
v157_1	v157	frequency of reading newpaper or magazine	[1]less than once a week	m	Zimbabwe	0.120644	0.0868895	1.38848	0.16499	0.0141255	2.6629	3	62.4469	5.3258	0.0697458	0.000579924
v157_2	v157	frequency of reading newspaper or magazine	[2]at least once a week	m	Lesotho	-0.292318	0.119977	-2.43644	0.0148325	0	1	3	0	0.0085576	0.99573	0.0013956
v157_2	v157	frequency of reading newspaper or magazine	[2]at least once a week	m	Malawi	0.139636	0.13764	1.0145	0.310344	0.027298	1.93316	3	48.2712	3.86632	0.14469	0.000818085
v157_2	v157	frequency of reading newspaper or magazine	[2]at least once a week	m	Rwanda	0.422762	0.258577	1.63496	0.102058	0.135	3.06839	3	67.4096	6.13678	0.0464959	0.000882206
v157_2	v157	frequency of reading newspaper or magazine	[2]at least once a week	m	Tanzania	0.0919314	0.250542	0.36693	0.713671	0.157991	6.3839	3	84.3356	12.7678	0.00168852	0.00125306
v157_2	v157	frequency of reading newspaper or magazine	[2]at least once a week	m	Zimbabwe	0.0384904	0.0696531	0.552601	0.580537	0.00473229	1.48017	3	32.4403	2.96035	0.227598	0.000231465
v201	v201	total children ever born	NA	m	Rwanda	0.106653	0.0180094	5.92208	3.17895e-09	0.000605761	2.6536	3	62.3154	5.3072	0.0703973	0.00379097
v201	v201	total children ever born	NA	m	Tanzania	0.0769506	0.0106865	7.20074	5.98884e-13	8.36873e-05	1.32295	3	24.4116	2.64591	0.266347	0.00314837
v201	v201	total children ever born	NA	m	Malawi	0.124926	0.0113762	10.9814	4.69573e-28	0.000169633	1.77475	3	43.6539	3.54949	0.169526	0.0164994
v201	v201	total children ever born	NA	m	Lesotho	0.185595	0.0335995	5.52374	3.31852e-08	0.00286902	6.55514	3	84.7448	13.1103	0.00142279	0.0270791
v201	v201	total children ever born	NA	m	Zimbabwe	0.198476	0.00921045	21.549	5.40653e-103	0	1	3	0	1.98019	0.371542	0.0321462
v312_11	v312	current contraceptive method	[11]implants/norplant	m	Zimbabwe	0.489686	0.218027	2.24599	0.0247048	0.0451152	1.38238	3	27.6612	2.76477	0.25098	0.000836888
v312_2	v312	current contraceptive method	[2]iud	m	Zimbabwe	1.30679	0.780275	1.67478	0.0939766	1.34833	3.87904	3	74.2204	7.75807	0.0206707	0.00122843
v312_6	v312	current contraceptive method	[6]female sterilization	m	Zimbabwe	0.349006	0.332074	1.05099	0.293263	0	1	3	0	0.142594	0.931185	3.83686e-05
v463b_0	v463b	smokes pipe full of tobacco (cachimbo)	[0]no	m	Lesotho	-0.312915	0.157762	-1.98346	0.047316	0.0204622	1.37553	3	27.3008	2.75106	0.252705	0.00133098
v463b_0	v463b	smokes pipe full of tobacco (cachimbo)	[0]no	m	Rwanda	4.70511	5.47149	0.859933	0.389826	89.6683	761.258	3	99.8686	1522.52	0	0.000187071
v477	v477	number of injections in las-na	NA	m	Zimbabwe	0.0807652	0.0345277	2.33914	0.019328	0.0028911	7.00526	3	85.725	14.0105	0.000907095	0.00496958
v501_4	v501	current marital status	[4]divorced	m	Lesotho	0.0298128	0.922424	0.03232	0.974217	2.01856	5.68493	3	82.4096	11.3699	0.00339676	0.00254372
v501_4	v501	current marital status	[4]divorced	m	Malawi	0.60766	0.277536	2.18948	0.0285619	0.0485899	1.23668	3	19.1384	2.47336	0.290346	0.000825069
v501_4	v501	current marital status	[4]divorced	m	Rwanda	1.404	0.300079	4.67878	2.88592e-06	0	1	3	0	1.29695	0.522843	0.000857146
v501_4	v501	current marital status	[4]divorced	m	Zimbabwe	1.16767	0.149375	7.81707	5.40682e-15	0.00546663	1.08809	3	8.09597	2.17618	0.336859	0.00472501
v503_1	v503	number of unions	[1]once	m	Lesotho	-0.757138	0.22748	-3.32837	0.00087357	0.0988134	2.79442	3	64.2144	5.58884	0.0611504	0.0155146
v503_1	v503	number of unions	[1]once	m	Malawi	-0.910492	0.174414	-5.22028	1.78654e-07	0.0711226	4.75049	3	78.9495	9.50098	0.00864746	0.0231902
v503_1	v503	number of unions	[1]once	m	Rwanda	-0.992718	0.199266	-4.98188	6.29697e-07	0.0719121	2.53637	3	60.5735	5.07273	0.0791535	0.00717167
v503_1	v503	number of unions	[1]once	m	Tanzania	-0.69147	0.1883	-3.67218	0.000240493	0.0733731	3.23999	3	69.1357	6.47998	0.0391643	0.00816337
v503_1	v503	number of unions	[1]once	m	Zimbabwe	-0.24362	0.632438	-0.385208	0.700083	1.18917	111.597	3	99.1039	223.193	3.42155e-49	0.0296009
v507	v507	month of first cohabitation	NA	m	Zimbabwe	-0.00376155	0.00790839	-0.475641	0.63433	0	1	3	0	0.596608	0.742076	8.69635e-05
v507	v507	month of first cohabitation	NA	m	Rwanda	-0.00728353	0.0168129	-0.433212	0.664861	0	1	3	0	1.91167	0.38449	0.000232239
v507	v507	month of first cohabitation	NA	m	Tanzania	-0.0281365	0.0151241	-1.86037	0.0628333	0	1	3	0	0.472003	0.789779	0.000627859
v507	v507	month of first cohabitation	NA	m	Malawi	-0.0247792	0.0110596	-2.24052	0.0250575	0	1	3	0	0.0682809	0.966436	0.000854343
v507	v507	month of first cohabitation	NA	m	Lesotho	-0.00280537	0.0112909	-0.248462	0.803777	0	1	3	0	0.553482	0.758251	0.000250312
v511	v511	age at first cohabitation	NA	m	Malawi	0.018529	0.00921776	2.01014	0.0444167	0	1	3	0	0.0277231	0.986234	0.000735813
v511	v511	age at first cohabitation	NA	m	Rwanda	0.0811656	0.00999629	8.11957	4.67822e-16	0	1	3	0	0.109596	0.946677	0.00616581
v511	v511	age at first cohabitation	NA	m	Lesotho	0.0148377	0.00892804	1.66192	0.0965289	0	1	3	0	0.983264	0.611627	0.00139713
v511	v511	age at first cohabitation	NA	m	Tanzania	0.00537992	0.0162209	0.331667	0.740141	0.000417212	2.12048	3	52.8408	4.24096	0.119974	0.000579269
v511	v511	age at first cohabitation	NA	m	Zimbabwe	0.0413437	0.0137615	3.00431	0.00266186	0.000454501	5.11786	3	80.4606	10.2357	0.00598882	0.00901245
v513_1	v513	cohabitation duration (grouped)	[1]0-4	m	Lesotho	0.305593	0.0991705	3.08149	0.00205969	0.000655149	1.02269	3	2.21818	2.04537	0.359628	0.001972
v513_1	v513	cohabitation duration (grouped)	[1]0-4	m	Malawi	-0.211731	0.104531	-2.02553	0.0428129	0	1	3	0	0.467803	0.79144	0.000469899
v513_1	v513	cohabitation duration (grouped)	[1]0-4	m	Rwanda	0.000393542	0.159802	0.00246269	0.998035	0	1	3	0	0.258788	0.878628	1.7948e-05
v513_1	v513	cohabitation duration (grouped)	[1]0-4	m	Tanzania	-0.105304	0.120132	-0.876568	0.380721	0	1	3	0	0.668793	0.71577	0.000107092
v513_1	v513	cohabitation duration (grouped)	[1]0-4	m	Zimbabwe	0.0421467	0.0925193	0.455545	0.648717	0.00851293	1.48851	3	32.8187	2.97702	0.225709	0.000394511
v513_2	v513	cohabitation duration (grouped)	[2]5-9	m	Lesotho	0.927147	0.0996691	9.30225	1.37505e-20	0	1	3	0	0.635968	0.727614	0.0159928
v513_2	v513	cohabitation duration (grouped)	[2]5-9	m	Malawi	0.276604	0.195044	1.41816	0.156143	0.0852025	4.01024	3	75.0638	8.02047	0.0181291	0.00245286
v513_2	v513	cohabitation duration (grouped)	[2]5-9	m	Rwanda	0.403552	0.161429	2.49987	0.0124239	0.0115563	1.17263	3	14.7218	2.34526	0.309551	0.000569878
v513_2	v513	cohabitation duration (grouped)	[2]5-9	m	Tanzania	0.450446	0.11475	3.92545	8.65669e-05	0	1	3	0	1.46442	0.480846	0.00143187
v513_2	v513	cohabitation duration (grouped)	[2]5-9	m	Zimbabwe	0.559355	0.0629677	8.88321	6.496e-19	0	1	3	0	1.37769	0.502155	0.00513018
v536_0	v536	recent sexual activity	[0]never had sex	m	Lesotho	-1.61575	0.162896	-9.9189	3.44538e-23	0	1	3	0	1.70311	0.426751	0.0268258
v536_0	v536	recent sexual activity	[0]never had sex	m	Malawi	-1.46864	0.225598	-6.50998	7.51612e-11	0.0373346	1.2385	3	19.2573	2.477	0.289818	0.0119831
v536_0	v536	recent sexual activity	[0]never had sex	m	Rwanda	-2.18178	0.261633	-8.33907	7.48797e-17	0	1	3	0	1.55363	0.459869	0.00912929
v536_0	v536	recent sexual activity	[0]never had sex	m	Tanzania	-1.38844	0.200817	-6.91395	4.71343e-12	0	1	3	0	1.68396	0.430858	0.00753618
v536_0	v536	recent sexual activity	[0]never had sex	m	Zimbabwe	-1.76927	0.167365	-10.5713	4.0485e-26	0.0532156	2.73868	3	63.486	5.47735	0.0646559	0.0353563
v536_1	v536	recent sexual activity	[1]active in last 4 weeks	m	Lesotho	0.648017	0.0897005	7.22423	5.03939e-13	0.00926525	1.62094	3	38.3075	3.24188	0.197712	0.0160137
v536_1	v536	recent sexual activity	[1]active in last 4 weeks	m	Malawi	0.639449	0.115151	5.55313	2.80601e-08	0.021018	2.16013	3	53.7064	4.32026	0.11531	0.00972693
v536_1	v536	recent sexual activity	[1]active in last 4 weeks	m	Rwanda	0.607731	0.158597	3.83193	0.000127144	0.0407767	2.17635	3	54.0515	4.3527	0.113455	0.0022595
v536_1	v536	recent sexual activity	[1]active in last 4 weeks	m	Tanzania	0.537472	0.175102	3.06948	0.00214431	0.0662198	3.57779	3	72.0498	7.15558	0.0279374	0.00336218
v536_1	v536	recent sexual activity	[1]active in last 4 weeks	m	Zimbabwe	0.815035	0.0528215	15.43	1.02901e-53	0	1	3	0	1.42327	0.490841	0.0182412
v536_3	v536	recent sexual activity	[3]not active in last 4 weeks - not postpartum abstinence	m	Tanzania	0.0710917	0.103031	0.690002	0.490193	0.00269646	1.09149	3	8.38214	2.18298	0.335716	0.000289965
v536_4	v536	recent sexual activity	[3]not active in last 4 weeks	m	Lesotho	-0.13278	0.099683	-1.33202	0.182852	0.0152763	2.05152	3	51.2556	4.10304	0.12854	0.00128444
v602_1	v602	fertility preference	[1]have another	m	Lesotho	0.78301	0.139968	5.59423	2.21608e-08	0.0403145	3.18729	3	68.6254	6.37458	0.0412836	0.0197225
v602_1	v602	fertility preference	[1]have another	m	Malawi	0.0625821	0.100748	0.621173	0.534486	0.0142987	1.88438	3	46.9323	3.76877	0.151923	0.000700976
v602_1	v602	fertility preference	[1]have another	m	Rwanda	0.0398657	0.12731	0.313138	0.754176	0	1	3	0	1.34297	0.510948	0.00010357
v602_1	v602	fertility preference	[1]have another	m	Zimbabwe	0.0994985	0.0869424	1.14442	0.25245	0.0130337	2.36717	3	57.7554	4.73434	0.0937457	0.000695931
v602_2	v602	fertility preference	[2]undecided	m	Lesotho	0.215961	0.601327	0.359141	0.719489	0.607277	2.25207	3	55.5964	4.50414	0.105182	0.000819185
v602_2	v602	fertility preference	[2]undecided	m	Malawi	0.914637	0.252571	3.62131	0.00029312	0.0365373	1.22655	3	18.4702	2.45309	0.293304	0.00335426
v602_2	v602	fertility preference	[2]undecided	m	Rwanda	-3.86737	4.85189	-0.797085	0.425402	69.8857	117.486	3	99.1488	234.973	9.46922e-52	4.49232e-05
v602_2	v602	fertility preference	[2]undecided	m	Zimbabwe	0.578621	0.292834	1.97593	0.0481625	0.197364	4.34768	3	76.9992	8.69536	0.0129368	0.00177773
v604_3	v604	preferred waiting time for birth of a/another child (grouped)	[3]3 years	m	Lesotho	-0.395283	0.200639	-1.97011	0.0488253	0	1	3	0	1.39689	0.497358	0.00547157
v604_3	v604	preferred waiting time for birth of a/another child (grouped)	[3]3 years	m	Malawi	-0.422099	0.314409	-1.34252	0.179429	0.206207	3.33741	3	70.0366	6.67481	0.035529	0.00479946
v604_3	v604	preferred waiting time for birth of a/another child (grouped)	[3]3 years	m	Rwanda	-0.164155	0.283582	-0.578864	0.562681	0	1	3	0	0.289307	0.865322	0.000202619
v604_3	v604	preferred waiting time for birth of a/another child (grouped)	[3]3 years	m	Zimbabwe	-4.63368	3.91003	-1.18508	0.235988	45.8088	894.347	3	99.8882	1788.69	0	0.00123629
v604_6	v604	preferred waiting time for birth of a/another child (grouped)	[6]6+ years	m	Lesotho	0.190245	0.374881	0.50748	0.611818	0.235515	2.2669	3	55.887	4.53381	0.103633	0.00495547
v604_6	v604	preferred waiting time for birth of a/another child (grouped)	[6]6+ years	m	Malawi	-4.69404	4.69602	-0.999579	0.317514	65.9281	324.38	3	99.6917	648.759	1.32944e-141	0.000907075
v604_6	v604	preferred waiting time for birth of a/another child (grouped)	[6]6+ years	m	Rwanda	-4.40252	5.61609	-0.783912	0.433092	94.4106	538.379	3	99.8143	1076.76	1.5308e-234	0.00168712
v604_6	v604	preferred waiting time for birth of a/another child (grouped)	[6]6+ years	m	Zimbabwe	-4.06881	2.82797	-1.43877	0.150215	23.8219	178.761	3	99.4406	357.522	2.31826e-78	0.000477511
v604_7	v604	preferred waiting time for birth of a/another child (grouped)	[7]non-numeric	m	Lesotho	-9.71907	4.304	-2.25815	0.0239366	55	101.598	3	99.0157	203.197	7.52199e-45	0.00492823
v604_7	v604	preferred waiting time for birth of a/another child (grouped)	[7]non-numeric	m	Malawi	-4.33126	5.34934	-0.809681	0.418124	85.1922	163.614	3	99.3888	327.227	8.78036e-72	0.000507416
v604_7	v604	preferred waiting time for birth of a/another child (grouped)	[7]non-numeric	m	Zimbabwe	0.706762	0.319954	2.20895	0.0271784	0	1	3	0	1.18819	0.552063	0.000614771
v605_1	v605	desire for more children	[1]wants within 2 years	m	Lesotho	0.749213	0.113033	6.62826	3.39674e-11	0.0054882	1.16521	3	14.1789	2.33043	0.311856	0.0164802
v605_1	v605	desire for more children	[1]wants within 2 years	m	Malawi	0.467763	0.243883	1.91798	0.0551134	0.138355	4.48639	3	77.7104	8.97279	0.0112612	0.00374971
v605_1	v605	desire for more children	[1]wants within 2 years	m	Rwanda	0.746263	0.340333	2.19274	0.028326	0.206423	2.48109	3	59.6951	4.96217	0.0836523	0.000988849
v605_1	v605	desire for more children	[1]wants within 2 years	m	Zimbabwe	0.379142	0.086908	4.36257	1.28546e-05	0.00684918	1.42784	3	29.9639	2.85567	0.239827	0.00200941
v605_2	v605	desire for more children	[2]wants after 2+ years	m	Lesotho	0.171529	0.29727	0.577014	0.56393	0.232084	8.05728	3	87.5889	16.1146	0.000316788	0.00684797
v605_2	v605	desire for more children	[2]wants after 2+ years	m	Malawi	-0.396098	0.0858404	-4.61435	3.94325e-06	0	1	3	0	0.440611	0.802274	0.00306726
v605_2	v605	desire for more children	[2]wants after 2+ years	m	Rwanda	-0.317547	0.210713	-1.50701	0.131808	0.0608433	1.84057	3	45.669	3.68114	0.158727	0.000504041
v605_2	v605	desire for more children	[2]wants after 2+ years	m	Zimbabwe	-0.223857	0.12421	-1.80225	0.0715067	0.0154062	1.47941	3	32.4057	2.95883	0.227771	0.00145068
v605_3	v605	desire for more children	[3]wants, unsure timing	m	Lesotho	0.342072	0.388097	0.881409	0.378097	0	1	3	0	0.404997	0.816688	0.000318263
v605_3	v605	desire for more children	[3]wants, unsure timing	m	Malawi	0.139843	0.316414	0.441963	0.658516	0	1	3	0	0.0508733	0.974884	6.14224e-05
v605_3	v605	desire for more children	[3]wants, unsure timing	m	Rwanda	-2.53384	4.84947	-0.522499	0.601323	70.0333	227.991	3	99.5614	455.982	9.65732e-100	0.000511797
v605_3	v605	desire for more children	[3]wants, unsure timing	m	Zimbabwe	-0.100537	0.219194	-0.458668	0.646473	0.0580952	1.40607	3	28.8799	2.81214	0.245104	0.000166751
v717_1	v717	respondent's occupation (grouped)	[1]professional/technical/managerial	m	Tanzania	0.340454	0.234705	1.45056	0.146903	0.0357592	1.27487	3	21.5606	2.54974	0.279467	0.00047123
v717_2	v717	respondent's occupation (grouped)	[2]clerical	m	Tanzania	-3.76396	5.2126	-0.722089	0.47024	80.7563	130.752	3	99.2352	261.503	1.64185e-57	0.000243693
v717_4	v717	respondent's occupation (grouped)	[4]agricultural - self employed	m	Tanzania	-4.25252	4.3415	-0.979507	0.32733	56.487	1049.8	3	99.9047	2099.61	0	0.000328909
v717_7	v717	respondent's occupation (grouped)	[7]services	m	Tanzania	0.360318	0.287459	1.25346	0.210038	0	1	3	0	0.528948	0.76761	0.000137105
v741_0	v741	type of earnings from respondent's work	[0]not paid	m	Lesotho	-0.535762	0.0896344	-5.97719	2.27016e-09	0	1	3	0	1.19784	0.549406	0.00957433
v741_0	v741	type of earnings from respondent's work	[0]not paid	m	Malawi	-0.56812	0.0823396	-6.89972	5.21038e-12	0	1	3	0	0.689796	0.708293	0.00543602
v741_0	v741	type of earnings from respondent's work	[0]not paid	m	Rwanda	-0.889788	0.195787	-4.54468	5.50185e-06	0	1	3	0	0.128208	0.937907	0.00219532
v741_0	v741	type of earnings from respondent's work	[0]not paid	m	Zimbabwe	-0.211145	0.108113	-1.95301	0.0508186	0.0127937	1.57437	3	36.4826	3.14874	0.207138	0.00117103
v741_2	v741	type of earnings from respondent's work	[2]cash and in-kind	m	Lesotho	0.0328704	0.215304	0.15267	0.878659	0	1	3	0	0.141807	0.931552	5.79929e-05
v741_2	v741	type of earnings from respondent's work	[2]cash and in-kind	m	Malawi	-0.43422	0.131245	-3.30847	0.000938083	0	1	3	0	1.1024	0.576258	0.00156368
v741_2	v741	type of earnings from respondent's work	[2]cash and in-kind	m	Rwanda	-0.326542	0.126246	-2.58654	0.00969439	0	1	3	0	1.48921	0.474922	0.000568737
v741_2	v741	type of earnings from respondent's work	[2]cash and in-kind	m	Zimbabwe	0.0978953	0.0974095	1.00499	0.314903	0.0078962	1.38193	3	27.6373	2.76386	0.251094	0.000355238
v741_3	v741	type of earnings from respondent's work	[3]in-kind only	m	Lesotho	-0.852073	0.174247	-4.89003	1.00823e-06	0	1	3	0	0.518464	0.771644	0.00667685
v741_3	v741	type of earnings from respondent's work	[3]in-kind only	m	Malawi	0.203613	0.222238	0.916192	0.359566	0	1	3	0	0.641086	0.725755	0.000324915
v741_3	v741	type of earnings from respondent's work	[3]in-kind only	m	Rwanda	0.214354	0.269518	0.795324	0.426425	0	1	3	0	0.439596	0.802681	9.09608e-05
v741_3	v741	type of earnings from respondent's work	[3]in-kind only	m	Zimbabwe	0.215854	0.221206	0.975804	0.329162	0	1	3	0	0.0594879	0.970694	0.000108451
v750_0	v750	ever heard of a sexually transmitted infection (sti)	[0]no	m	Lesotho	-1.00807	0.368412	-2.73627	0.00621407	0.208154	2.21504	3	54.8541	4.43008	0.109149	0.0033133
v750_0	v750	ever heard of a sexually transmitted infection (sti)	[0]no	m	Malawi	-8.59586	3.90615	-2.2006	0.0277646	45.5107	195.332	3	99.4881	390.664	1.47336e-85	0.000383709
v750_0	v750	ever heard of a sexually transmitted infection (sti)	[0]no	m	Rwanda	-10.2165	0.393048	-25.9929	5.95773e-149	0	1	3	0	1.13273	0.567584	1.80564e-05
v750_0	v750	ever heard of a sexually transmitted infection (sti)	[0]no	m	Tanzania	-8.4729	2.14118	-3.95711	7.58613e-05	13.3258	60.609	3	98.3501	121.218	4.76259e-27	0.000164042
v750_0	v750	ever heard of a sexually transmitted infection (sti)	[0]no	m	Zimbabwe	-5.37423	4.43951	-1.21054	0.22607	58.638	175.801	3	99.4312	351.602	4.47248e-77	0.001102
v754cp_0	v754cp	reduce risk of getting hiv: always use condoms during sex	[0]no	m	Lesotho	0.0265925	0.196134	0.135583	0.892151	0.0821581	3.48335	3	71.292	6.9667	0.0307043	0.00110719
v754cp_0	v754cp	reduce risk of getting hiv: always use condoms during sex	[0]no	m	Malawi	-0.0609158	0.180745	-0.337027	0.736097	0.0753044	4.50831	3	77.8187	9.01662	0.0110171	0.00115844
v754cp_0	v754cp	reduce risk of getting hiv: always use condoms during sex	[0]no	m	Rwanda	-0.562932	0.377329	-1.49189	0.135729	0.179517	1.71703	3	41.76	3.43406	0.179598	0.000450552
v754cp_0	v754cp	reduce risk of getting hiv: always use condoms during sex	[0]no	m	Tanzania	-0.370207	0.191071	-1.93753	0.0526803	0.0517043	1.89031	3	47.0986	3.78062	0.151025	0.000791201
v754cp_0	v754cp	reduce risk of getting hiv: always use condoms during sex	[0]no	m	Zimbabwe	-0.232805	0.147738	-1.5758	0.115072	0.0455774	3.34358	3	70.0919	6.68715	0.0353105	0.000925534
v754dp_0	v754dp	reduce risk of getting hiv: have 1 sex partner only, who has no other partners	[0]no	m	Lesotho	-0.0627575	0.111945	-0.560612	0.575062	0	1	3	0	1.96199	0.374939	0.000377891
v754dp_0	v754dp	reduce risk of getting hiv: have 1 sex partner only, who has no other partners	[0]no	m	Malawi	-0.181432	0.194173	-0.934384	0.350106	0.0694613	2.64027	3	62.125	5.28053	0.0713423	0.000877874
v754dp_0	v754dp	reduce risk of getting hiv: have 1 sex partner only, who has no other partners	[0]no	m	Rwanda	-0.141734	0.158358	-0.895026	0.370773	0	1	3	0	1.09939	0.577126	0.000112667
v754dp_0	v754dp	reduce risk of getting hiv: have 1 sex partner only, who has no other partners	[0]no	m	Tanzania	-0.229831	0.239485	-0.959689	0.337212	0.0741696	1.75535	3	43.0313	3.5107	0.172847	0.000330051
v754dp_0	v754dp	reduce risk of getting hiv: have 1 sex partner only, who has no other partners	[0]no	m	Zimbabwe	-0.225663	0.0990336	-2.27865	0.0226877	0	1	3	0	0.890613	0.640628	0.000470084
v754dp_8	v754dp	reduce risk of getting hiv: have 1 sex partner only, who has no other partners	[8]don't know	m	Lesotho	-0.193336	0.167729	-1.15267	0.249045	0	1	3	0	0.891577	0.640319	0.00028561
v754dp_8	v754dp	reduce risk of getting hiv: have 1 sex partner only, who has no other partners	[8]don't know	m	Malawi	0.539984	0.336258	1.60586	0.108305	0.018522	1.05339	3	5.06832	2.10678	0.348754	0.000381684
v754dp_8	v754dp	reduce risk of getting hiv: have 1 sex partner only, who has no other partners	[8]don't know	m	Rwanda	-4.5379	5.04704	-0.89912	0.368589	76.1063	300.729	3	99.6675	601.458	2.48309e-131	0.000198937
v754dp_8	v754dp	reduce risk of getting hiv: have 1 sex partner only, who has no other partners	[8]don't know	m	Tanzania	-0.612084	0.245269	-2.49556	0.0125759	0	1	3	0	0.146865	0.929199	0.000511531
v754dp_8	v754dp	reduce risk of getting hiv: have 1 sex partner only, who has no other partners	[8]don't know	m	Zimbabwe	-0.450417	0.27468	-1.63979	0.101049	0	1	3	0	1.20694	0.54691	0.000208492
v754jp_0	v754jp	can get hiv from mosquito bites	[0]no	m	Lesotho	-0.346608	0.0669687	-5.17568	2.27085e-07	0	1	3	0	1.76533	0.41368	0.00536375
v754jp_0	v754jp	can get hiv from mosquito bites	[0]no	m	Malawi	0.233652	0.106152	2.20111	0.0277282	0.0149086	1.78763	3	44.0601	3.57526	0.167356	0.0013122
v754jp_0	v754jp	can get hiv from mosquito bites	[0]no	m	Rwanda	0.242716	0.156981	1.54615	0.122069	0.0103516	1.15895	3	13.7153	2.31791	0.313814	0.000427529
v754jp_0	v754jp	can get hiv from mosquito bites	[0]no	m	Tanzania	0.0168532	0.128827	0.130821	0.895917	0.0217183	1.77308	3	43.601	3.54616	0.169809	0.000291921
v754jp_0	v754jp	can get hiv from mosquito bites	[0]no	m	Zimbabwe	-0.252464	0.064942	-3.88753	0.000101271	0.00276861	1.27816	3	21.7625	2.55632	0.27855	0.00182858
v754wp_0	v754wp	can get hiv by sharing food with person who has aids	[0]no	m	Lesotho	0.0245244	0.0753401	0.325516	0.74479	0	1	3	0	1.33252	0.513626	0.000324636
v754wp_0	v754wp	can get hiv by sharing food with person who has aids	[0]no	m	Malawi	0.227146	0.141699	1.60302	0.10893	0	1	3	0	1.6702	0.433831	0.000464652
v754wp_0	v754wp	can get hiv by sharing food with person who has aids	[0]no	m	Rwanda	0.15416	0.33847	0.45546	0.648778	0.183118	2.28593	3	56.2541	4.57186	0.10168	0.000640173
v754wp_0	v754wp	can get hiv by sharing food with person who has aids	[0]no	m	Tanzania	0.240218	0.118158	2.03303	0.0420493	0	1	3	0	0.290844	0.864657	0.000347571
v754wp_0	v754wp	can get hiv by sharing food with person who has aids	[0]no	m	Zimbabwe	-0.0808282	0.104129	-0.776232	0.437612	0.0122845	1.60367	3	37.6432	3.20735	0.201156	0.000491921
v756_0	v756	a healthy looking person can have hiv	[0]no	m	Lesotho	-0.662772	0.10752	-6.16416	7.08594e-10	0	1	3	0	1.07173	0.585164	0.00704789
v756_0	v756	a healthy looking person can have hiv	[0]no	m	Malawi	-0.606146	0.154962	-3.91158	9.16931e-05	0	1	3	0	0.320778	0.851812	0.00140692
v756_0	v756	a healthy looking person can have hiv	[0]no	m	Rwanda	-5.7506	5.55417	-1.03537	0.300498	92.3696	746.813	3	99.8661	1493.63	0	0.00181168
v756_0	v756	a healthy looking person can have hiv	[0]no	m	Tanzania	-0.696598	0.29734	-2.34277	0.0191414	0.160867	2.54475	3	60.7034	5.0895	0.0784927	0.00197752
v756_0	v756	a healthy looking person can have hiv	[0]no	m	Zimbabwe	-0.383575	0.0993405	-3.86122	0.000112824	0	1	3	0	0.279597	0.869534	0.001294
v762aa_0	v762aa	source for condoms: government hospital	[0]no	m	Lesotho	-0.292456	0.0711597	-4.10986	3.95904e-05	0	1	3	0	0.89243	0.640046	0.00318952
v762aa_0	v762aa	source for condoms: government hospital	[0]no	m	Rwanda	-0.379522	0.252431	-1.50346	0.132719	0.0830376	1.76662	3	43.3947	3.53324	0.17091	0.000470704
v762aa_0	v762aa	source for condoms: government hospital	[0]no	m	Tanzania	0.155371	0.534275	0.290807	0.771199	0.345022	1.66431	3	39.9149	3.32861	0.189322	0.000268196
v762aa_0	v762aa	source for condoms: government hospital	[0]no	m	Zimbabwe	-0.369957	0.056189	-6.58416	4.5747e-11	0	1	3	0	1.95359	0.376515	0.00288398
v762ab_0	v762ab	source for condoms: government health center/post	[0]no	m	Rwanda	-0.0873221	0.163153	-0.535215	0.592501	0	1	3	0	0.464982	0.792557	5.06794e-05
v762ab_0	v762ab	source for condoms: government health center/post	[0]no	m	Tanzania	-0.153327	0.147109	-1.04227	0.297287	0.00257144	1.04027	3	3.87075	2.08053	0.353361	0.000264028
v762ab_0	v762ab	source for condoms: government health center/post	[0]no	m	Zimbabwe	-0.146125	0.056875	-2.56924	0.0101922	0	1	3	0	0.456025	0.796114	0.000508619
v762ac_0	v762ac	source for condoms: family planning clinic	[0]no	m	Zimbabwe	-0.247538	0.111585	-2.21838	0.0265286	0.0184394	2.21965	3	54.9479	4.4393	0.108647	0.00148629
v762ad_0	v762ad	source for condoms: mobile clinic	[0]no	m	Tanzania	-0.193737	0.104618	-1.85186	0.0640466	0	1	3	0	0.118144	0.942639	0.000318772
v762ad_0	v762ad	source for condoms: mobile clinic	[0]no	m	Zimbabwe	-0.105649	0.152216	-0.694073	0.487637	0.0341122	2.08117	3	51.95	4.16233	0.124785	0.000429406
v762ae_1	v762ae	source for condoms: public field worker	[1]yes: public field worker	m	Rwanda	0.0838579	0.276889	0.302858	0.761998	0	1	3	0	0.358303	0.835979	2.46074e-05
v762ae_1	v762ae	source for condoms: public field worker	[1]yes: public field worker	m	Tanzania	0.108243	0.25262	0.428483	0.6683	0.0971482	1.9772	3	49.4235	3.95441	0.138456	0.00030995
v762ah_0	v762ah	na - source for condoms: public cs	[0]no	m	Zimbabwe	-0.00648957	0.110442	-0.0587601	0.953143	0	1	3	0	1.69231	0.429062	0.000117787
v762al_0	v762al	source for condoms: private doctor	[0]no	m	Lesotho	0.271163	0.549716	0.493279	0.621815	0.538909	2.48391	3	59.7409	4.96782	0.0834164	0.000985392
v762al_0	v762al	source for condoms: private doctor	[0]no	m	Zimbabwe	-0.254879	0.1892	-1.34714	0.177936	0	1	3	0	0.401388	0.818163	0.000133289
v762ao_1	v762ao	source for condoms: other private	[1]yes: other private	m	Lesotho	-0.105968	0.279012	-0.379799	0.704095	0	1	3	0	0.887682	0.641568	0.000167255
v762ao_1	v762ao	source for condoms: other private	[1]yes: other private	m	Rwanda	-6.88293	4.09812	-1.67953	0.0930481	50.1181	190.678	3	99.4756	381.356	1.54723e-83	0.00016513
v762ao_1	v762ao	source for condoms: other private	[1]yes: other private	m	Tanzania	-3.81824	4.69716	-0.812882	0.416286	65.4561	105.859	3	99.0553	211.718	1.06148e-46	7.41851e-05
v762az_0	v762az	source for condoms: dk source for condom	[0]no	m	Lesotho	0.597872	0.124659	4.79606	1.61821e-06	0.0135313	1.3909	3	28.1043	2.78181	0.24885	0.00651262
v762az_0	v762az	source for condoms: dk source for condom	[0]no	m	Tanzania	0.67387	0.143026	4.71151	2.4589e-06	0	1	3	0	1.73773	0.419428	0.0023114
v762ba_0	v762ba	source for female condoms: government hospital	[0]no	m	Zimbabwe	-0.40597	0.0650544	-6.24047	4.3626e-10	0.00101332	1.07861	3	7.28769	2.15721	0.340069	0.00285146
v762bb_0	v762bb	source for female condoms: government health center/post	[0]no	m	Zimbabwe	-0.293174	0.152089	-1.92764	0.0538996	0.0520871	4.55455	3	78.0439	9.1091	0.0105192	0.00242798
v762bf_1	v762bf	source for female condoms: other public	[1]yes: other public	m	Zimbabwe	-3.8691	3.52566	-1.09741	0.27246	37.1953	453.077	3	99.7793	906.154	1.70298e-197	0.000182448
v762bh_0	v762bh	na - source for female condoms: public cs	[0]no	m	Zimbabwe	-0.282048	0.138109	-2.04221	0.0411303	0	1	3	0	0.553207	0.758355	0.000280097
v762bj_0	v762bj	source for female condoms: private hosp, clinic	[0]no	m	Zimbabwe	-0.21336	0.236358	-0.902699	0.366686	0.0972041	2.42904	3	58.8314	4.85807	0.0881216	0.000578677
v762bs_0	v762bs	source for female condoms: shop	[0]no	m	Zimbabwe	3.82812	2.36836	1.61636	0.106016	16.7533	379.619	3	99.7366	759.237	1.36054e-165	0.000330902
v762bv_0	v762bv	source for female condoms: friends/relatives	[0]no	m	Zimbabwe	-0.153849	0.114875	-1.33928	0.180481	0	1	3	0	1.54051	0.462895	0.000218128
v762bw_0	v762bw	source for female condoms: parents/knowledge/friends	[0]no	m	Zimbabwe	-0.0927066	0.283075	-0.327499	0.743291	0.0409838	1.17221	3	14.691	2.34442	0.309682	0.000162264
v763a_0	v763a	had any sti in last 12 months	[0]no	m	Lesotho	-1.15921	0.145919	-7.94424	1.95392e-15	0	1	3	0	1.06018	0.588552	0.00802726
v763a_0	v763a	had any sti in last 12 months	[0]no	m	Malawi	-0.941318	0.321267	-2.93002	0.00338943	0.183426	2.84836	3	64.8921	5.69672	0.0579391	0.00229306
v763a_0	v763a	had any sti in last 12 months	[0]no	m	Rwanda	-2.37323	0.177963	-13.3355	1.4381e-40	0	1	3	0	1.32653	0.515165	0.00704385
v763a_0	v763a	had any sti in last 12 months	[0]no	m	Tanzania	-0.516269	0.186493	-2.7683	0.00563496	0	1	3	0	1.22938	0.540809	0.000747402
v763a_0	v763a	had any sti in last 12 months	[0]no	m	Zimbabwe	-1.08158	0.11831	-9.14186	6.13881e-20	0	1	3	0	1.5212	0.467387	0.00495477
v763b_0	v763b	had genital sore/ulcer in last 12 months	[0]no	m	Lesotho	-0.964444	0.119569	-8.06602	7.26262e-16	0	1	3	0	0.249646	0.882653	0.00950909
v763b_0	v763b	had genital sore/ulcer in last 12 months	[0]no	m	Malawi	-1.0054	0.315791	-3.18374	0.00145386	0.242771	5.85112	3	82.9092	11.7022	0.00287668	0.00609439
v763b_0	v763b	had genital sore/ulcer in last 12 months	[0]no	m	Rwanda	-1.51145	0.183919	-8.21801	2.0691e-16	0	1	3	0	0.713524	0.699939	0.00304561
v763b_0	v763b	had genital sore/ulcer in last 12 months	[0]no	m	Tanzania	-0.984417	0.285312	-3.45032	0.000559933	0.147008	2.51451	3	60.2309	5.02903	0.0809023	0.00267183
v763b_0	v763b	had genital sore/ulcer in last 12 months	[0]no	m	Zimbabwe	-1.07187	0.226464	-4.73306	2.21164e-06	0.120565	4.62324	3	78.3702	9.24649	0.00982089	0.00757548
v763b_8	v763b	had genital sore/ulcer in last 12 months	[8]don't know	m	Lesotho	-8.13952	3.486	-2.33492	0.0195477	35.7747	59.2108	3	98.3111	118.422	1.9279e-26	0.000355075
v763b_8	v763b	had genital sore/ulcer in last 12 months	[8]don't know	m	Malawi	-3.37692	3.70539	-0.911354	0.362109	40.2687	45.6643	3	97.8101	91.3286	1.47313e-20	3.80025e-05
v763b_8	v763b	had genital sore/ulcer in last 12 months	[8]don't know	m	Tanzania	-9.65065	0.566478	-17.0362	4.42331e-65	0	1	3	0	0.139106	0.932811	2.14128e-05
v763b_8	v763b	had genital sore/ulcer in last 12 months	[8]don't know	m	Zimbabwe	1.91301	7.56558	0.252857	0.800379	170.5	159.064	3	99.3713	318.128	8.30697e-70	0.000336334
v763c_0	v763c	had genital discharge in last 12 months	[0]no	m	Lesotho	-0.727041	0.113138	-6.42617	1.3086e-10	0	1	3	0	1.64414	0.439521	0.00633488
v763c_0	v763c	had genital discharge in last 12 months	[0]no	m	Malawi	-0.371722	0.156516	-2.37499	0.0175495	0	1	3	0	0.0418099	0.979312	0.000453408
v763c_0	v763c	had genital discharge in last 12 months	[0]no	m	Rwanda	-0.95399	0.245379	-3.88782	0.00010115	0	1	3	0	1.48949	0.474856	0.00072028
v763c_0	v763c	had genital discharge in last 12 months	[0]no	m	Tanzania	-0.382151	0.209936	-1.82032	0.0687107	0	1	3	0	1.96848	0.373722	0.000525025
v763c_0	v763c	had genital discharge in last 12 months	[0]no	m	Zimbabwe	-0.89488	0.312886	-2.86008	0.0042353	0.252005	7.17694	3	86.0665	14.3539	0.000764004	0.0051153
v763c_8	v763c	had genital discharge in last 12 months	[8]don't know	m	Lesotho	0.30234	0.728505	0.415014	0.678132	0	1	3	0	0.590826	0.744224	7.56229e-05
v763c_8	v763c	had genital discharge in last 12 months	[8]don't know	m	Malawi	-10.5591	0.4963	-21.2757	1.90823e-100	0.294291	1.65699	3	39.6496	3.31398	0.190712	0.000116855
v763c_8	v763c	had genital discharge in last 12 months	[8]don't know	m	Tanzania	-10.6889	0.42817	-24.9641	1.50158e-137	0	1	3	0	0.179668	0.914083	4.85685e-05
v763c_8	v763c	had genital discharge in last 12 months	[8]don't know	m	Zimbabwe	1.76348	6.7426	0.261542	0.793674	135.583	176.355	3	99.433	352.711	2.56942e-77	0.000328164
v767a_4	v767a	relationship with most recent sex partner	[4]casual acquaintance	m	Lesotho	0.230039	0.167797	1.37093	0.170395	0	1	3	0	1.10793	0.574668	0.000648054
v767a_4	v767a	relationship with most recent sex partner	[4]casual acquaintance	m	Malawi	-1.25816	0.506863	-2.48225	0.0130555	0.23984	1.43511	3	30.319	2.87022	0.238089	0.0019936
v767a_4	v767a	relationship with most recent sex partner	[4]casual acquaintance	m	Rwanda	-0.532296	0.517339	-1.02891	0.303522	0	1	3	0	0.14154	0.931676	0.000131625
v767a_4	v767a	relationship with most recent sex partner	[4]casual acquaintance	m	Tanzania	-0.180602	0.181366	-0.995786	0.319354	0	1	3	0	0.536212	0.764827	0.000181642
v767a_4	v767a	relationship with most recent sex partner	[4]casual acquaintance	m	Zimbabwe	-0.31319	0.277404	-1.12901	0.258895	0.100298	1.76538	3	43.355	3.53076	0.171122	0.000533991
v767a_6	v767a	relationship with most recent sex partner	[6]commercial sex worker	m	Lesotho	8.52888	4.56464	1.86847	0.0616969	61.4353	58.4852	3	98.2902	116.97	3.98286e-26	0.000854896
v767a_6	v767a	relationship with most recent sex partner	[6]commercial sex worker	m	Malawi	-3.58264	3.87004	-0.925736	0.354583	44.4214	88.7741	3	98.8735	177.548	2.79196e-39	0.000174874
v767a_6	v767a	relationship with most recent sex partner	[6]commercial sex worker	m	Rwanda	-3.09582	5.35346	-0.578285	0.563072	85.4399	272.316	3	99.6328	544.632	5.42829e-119	0.000598386
v767a_6	v767a	relationship with most recent sex partner	[6]commercial sex worker	m	Tanzania	-2.62681	4.73299	-0.555001	0.578894	66.3243	79.2042	3	98.7374	158.408	3.99991e-35	0.000767755
v767a_6	v767a	relationship with most recent sex partner	[6]commercial sex worker	m	Zimbabwe	0.127648	0.311937	0.40921	0.682386	0	1	3	0	0.262074	0.877185	5.47947e-05
v767b_6	v767b	relationship with 2nd to most recent sex partner	[6]commercial sex worker	m	Lesotho	-3.57875	5.14066	-0.696165	0.486325	78.2826	109.089	3	99.0833	218.178	4.19898e-48	0.00314655
v774a_0	v774a	hiv transmitted during pregnancy	[0]no	m	Lesotho	-0.351938	0.115072	-3.05842	0.0022251	0	1	3	0	1.29967	0.522132	0.00237659
v774a_0	v774a	hiv transmitted during pregnancy	[0]no	m	Malawi	-0.119515	0.121818	-0.98109	0.326548	0.0195808	1.79606	3	44.3225	3.59212	0.165952	0.000762976
v774a_0	v774a	hiv transmitted during pregnancy	[0]no	m	Rwanda	-0.0849161	0.107339	-0.791105	0.428883	0	1	3	0	0.134804	0.934819	4.66107e-05
v774a_0	v774a	hiv transmitted during pregnancy	[0]no	m	Tanzania	-0.152425	0.194465	-0.783817	0.433148	0.0746508	2.93233	3	65.8975	5.86466	0.0532726	0.000793661
v774a_0	v774a	hiv transmitted during pregnancy	[0]no	m	Zimbabwe	-0.323326	0.0935106	-3.45764	0.000544937	0.00706532	1.36064	3	26.5052	2.72128	0.256497	0.00126863
v777_0	v777	allowed to keep aids infection secret	[0]no	m	Lesotho	-0.17141	0.122113	-1.4037	0.160409	0.0287259	2.82329	3	64.5803	5.64657	0.0594104	0.00235751
v777_0	v777	allowed to keep aids infection secret	[0]no	m	Tanzania	-0.000770001	0.160396	-0.00480062	0.99617	0.0535297	3.27942	3	69.5068	6.55885	0.03765	0.000610642
v778_0	v778	willing to care for relative with aids	[0]no	m	Lesotho	-0.386137	0.114124	-3.38348	0.000715731	0	1	3	0	0.278846	0.86986	0.00205801
v778_0	v778	willing to care for relative with aids	[0]no	m	Tanzania	-0.732459	0.354348	-2.06706	0.0387284	0.139431	1.51991	3	34.2066	3.03982	0.218732	0.0010108
v778_9	v778	willing to care for relative with aids	[8]don't know/not sure/depends	m	Rwanda	-6.9011	2.84254	-2.42779	0.015191	23.6682	50.1364	3	98.0054	100.273	1.68276e-22	2.44576e-05
v780_0	v780	children should be taught about condoms to avoid aids	[0]no	m	Lesotho	-0.28032	0.114794	-2.44194	0.0146085	0.0229494	2.38812	3	58.126	4.77624	0.0918023	0.00362017
v780_0	v780	children should be taught about condoms to avoid aids	[0]no	m	Rwanda	-0.641442	0.207127	-3.09686	0.00195582	0	1	3	0	0.00019149	0.999904	0.000738676
v780_0	v780	children should be taught about condoms to avoid aids	[0]no	m	Tanzania	-0.20813	0.0955189	-2.17894	0.0293362	0	1	3	0	0.696802	0.705816	0.000450161
v781_0	v781	ever been tested for hiv	[0]no	m	Lesotho	-0.776608	0.0811824	-9.56621	1.10897e-21	0	1	3	0	0.363982	0.833609	0.0171974
v781_0	v781	ever been tested for hiv	[0]no	m	Malawi	-0.53714	0.0809685	-6.63394	3.26849e-11	0.00160366	1.08104	3	7.49615	2.16207	0.339244	0.00421502
v781_0	v781	ever been tested for hiv	[0]no	m	Rwanda	-1.017	0.160316	-6.34374	2.2426e-10	0.0070077	1.09475	3	8.65479	2.1895	0.334624	0.00355013
v781_0	v781	ever been tested for hiv	[0]no	m	Tanzania	-0.499576	0.0938541	-5.3229	1.02125e-07	0	1	3	0	1.80405	0.405746	0.00237342
v781_0	v781	ever been tested for hiv	[0]no	m	Zimbabwe	-0.730304	0.238639	-3.06029	0.00221125	0.159785	15.9581	3	93.7336	31.9162	1.1735e-07	0.0132723
v783_0	v783	know a place to get hiv test	[0]no	m	Lesotho	-0.801071	0.231633	-3.45837	0.000543458	0.117487	4.05091	3	75.3142	8.10182	0.0174065	0.00938306
v783_0	v783	know a place to get hiv test	[0]no	m	Malawi	-0.47366	0.221713	-2.13637	0.0326496	0.031731	1.26727	3	21.0903	2.53454	0.281599	0.000711624
v783_0	v783	know a place to get hiv test	[0]no	m	Rwanda	-5.27083	5.46219	-0.964968	0.334561	89.0905	478.242	3	99.7909	956.485	2.00446e-208	0.000675033
v783_0	v783	know a place to get hiv test	[0]no	m	Tanzania	-0.644427	0.139936	-4.60514	4.12196e-06	0	1	3	0	0.391068	0.822395	0.00236307
v783_0	v783	know a place to get hiv test	[0]no	m	Zimbabwe	-0.844432	0.359382	-2.34968	0.0187896	0.326764	9.28394	3	89.2287	18.5679	9.29045e-05	0.00331622
v784h_0	v784h	place for hiv test: other public	[0]no	m	Zimbabwe	0.416557	0.662014	0.629226	0.529201	0.919656	3.83346	3	73.9139	7.66692	0.0216346	0.000685802
v785_0	v785	heard about other stis	[0]no	m	Lesotho	-0.459714	0.153868	-2.98771	0.00281076	0.0572669	5.18628	3	80.7184	10.3726	0.00559275	0.00963915
v785_0	v785	heard about other stis	[0]no	m	Malawi	-0.559894	0.156891	-3.56868	0.000358788	0	1	3	0	0.979992	0.612629	0.00178875
v785_0	v785	heard about other stis	[0]no	m	Rwanda	-6.76329	5.0723	-1.33338	0.182408	76.6063	179.999	3	99.4444	359.998	6.71984e-79	0.00298542
v785_0	v785	heard about other stis	[0]no	m	Tanzania	-0.49811	0.169296	-2.94224	0.00325849	0	1	3	0	0.762574	0.682982	0.00100718
v785_0	v785	heard about other stis	[0]no	m	Zimbabwe	-0.495502	0.151288	-3.27522	0.0010558	0.0394796	2.35932	3	57.615	4.71865	0.0944841	0.00255009
v801	v801	time interview started (hhmm - 24 hour clock)	NA	m	Zimbabwe	-0.00013129	7.80897e-05	-1.68127	0.0927109	3.99605e-09	1.27808	3	21.7575	2.55616	0.278572	0.000328007
v801	v801	time interview started (hhmm - 24 hour clock)	NA	m	Rwanda	-7.68399e-05	0.000196194	-0.391652	0.695315	5.73779e-08	1.84402	3	45.7707	3.68804	0.15818	0.000244128
v801	v801	time interview started (hhmm - 24 hour clock)	NA	m	Lesotho	-8.05151e-05	9.44909e-05	-0.852093	0.394163	1.05839e-08	1.64944	3	39.3733	3.29888	0.192158	0.000822768
v801	v801	time interview started (hhmm - 24 hour clock)	NA	m	Malawi	3.96116e-05	0.000111154	0.356367	0.721566	1.13114e-08	1.34809	3	25.8209	2.69618	0.259736	0.000380955
v801	v801	time interview started (hhmm - 24 hour clock)	NA	m	Tanzania	-0.000126547	0.000144675	-0.8747	0.381737	0	1	3	0	1.21076	0.545866	0.000212463
v825_0	v825	would buy vegetables from vendor with hiv	[0]no	m	Lesotho	-0.23038	0.0791241	-2.91163	0.00359549	0	1	3	0	0.238515	0.887579	0.00181682
v825_0	v825	would buy vegetables from vendor with hiv	[0]no	m	Malawi	-0.432252	0.2141	-2.01893	0.0434947	0.0926824	3.08383	3	67.5727	6.16765	0.0457838	0.00162095
v825_0	v825	would buy vegetables from vendor with hiv	[0]no	m	Rwanda	-1.09823	0.253617	-4.33027	1.48929e-05	0	1	3	0	0.317464	0.853225	0.00176342
v825_0	v825	would buy vegetables from vendor with hiv	[0]no	m	Tanzania	-0.389553	0.123331	-3.15861	0.00158526	0.0151298	1.49116	3	32.938	2.98231	0.225112	0.00142341
v825_0	v825	would buy vegetables from vendor with hiv	[0]no	m	Zimbabwe	-0.141224	0.121119	-1.16599	0.24362	0.032565	3.87334	3	74.1825	7.74669	0.0207887	0.000669483
v825_8	v825	would buy vegetables from vendor with hiv	[8]don't know	m	Lesotho	0.467535	0.329316	1.41971	0.155691	0	1	3	0	0.269731	0.873833	0.000273288
v825_8	v825	would buy vegetables from vendor with hiv	[8]don't know	m	Malawi	-8.18948	2.09849	-3.90256	9.5182e-05	12.7829	62.7847	3	98.4073	125.569	5.40695e-28	0.000267414
v825_8	v825	would buy vegetables from vendor with hiv	[8]don't know	m	Rwanda	-7.56516	2.61793	-2.88975	0.00385552	20.1244	92.1774	3	98.9151	184.355	9.28639e-41	0.000176847
v825_8	v825	would buy vegetables from vendor with hiv	[8]don't know	m	Tanzania	0.459362	0.35168	1.30619	0.191488	0	1	3	0	0.0561719	0.972305	0.000150398
v825_8	v825	would buy vegetables from vendor with hiv	[8]don't know	m	Zimbabwe	-0.17119	0.626084	-0.273429	0.784523	0.831835	3.456	3	71.0648	6.912	0.0315558	0.000394656
v828_0	v828	received result from last hiv test	[0]no	m	Lesotho	0.310286	0.399375	0.77693	0.4372	0.342879	3.73543	3	73.2293	7.47087	0.0238628	0.00744924
v828_0	v828	received result from last hiv test	[0]no	m	Malawi	-0.0942945	0.258258	-0.365118	0.715023	0	1	3	0	0.364451	0.833413	0.000317506
v828_0	v828	received result from last hiv test	[0]no	m	Rwanda	-4.69921	5.7081	-0.823253	0.410364	97.5263	569.081	3	99.8243	1138.16	7.09746e-248	0.000662327
v828_0	v828	received result from last hiv test	[0]no	m	Tanzania	0.372134	0.360545	1.03214	0.302005	0.222323	2.32267	3	56.9462	4.64535	0.0980111	0.00199988
v828_0	v828	received result from last hiv test	[0]no	m	Zimbabwe	-0.121737	0.155276	-0.784006	0.433037	0	1	3	0	0.179367	0.91422	8.96988e-05
v829_13	v829	place where last hiv test was taken	[13]municipal hospital	m	Zimbabwe	0.542229	0.164099	3.30428	0.000952209	0.0439948	2.28141	3	56.1674	4.56282	0.10214	0.00503236
v829_15	v829	place where last hiv test was taken	[15]health center/post	m	Zimbabwe	-0.195937	0.0897207	-2.18385	0.0289733	0	1	3	0	1.07992	0.58277	0.000816845
v829_16	v829	place where last hiv test was taken	)	m	Zimbabwe	0.445365	0.147383	3.02182	0.00251256	0	1	3	0	0.399105	0.819097	0.00173181
v829_96	v829	place where last hiv test was taken	[96]other	m	Zimbabwe	-0.342911	0.327141	-1.0482	0.294545	0.112835	1.53835	3	34.9953	3.0767	0.214735	0.00142994
ha0_2	ha0_2	index to household schedule	NA	m	Congo_Democratic_Republic	0.139073	0.0695675	1.99911	0.0455965	0	1	2	0	0.0137251	0.906738	0.000906859
ha0_2	ha0_2	index to household schedule	NA	m	Kenya	0.0659605	0.104138	0.633395	0.526476	0.0145853	3.01956	2	66.8825	3.01956	0.082266	0.0021896
ha0_2	ha0_2	index to household schedule	NA	m	Liberia	-0.0735218	0.136038	-0.540449	0.588888	0.0294504	4.69683	2	78.709	4.69683	0.0302184	0.000947679
ha0_2	ha0_2	index to household schedule	NA	m	Malawi	-0.105502	0.0604771	-1.7445	0.0810719	0	1	2	0	0.315566	0.574284	0.00218813
ha0_2	ha0_2	index to household schedule	NA	m	Zambia	-0.0703557	0.0285053	-2.46816	0.0135808	0	1	2	0	0.000530858	0.981618	0.0016325
ha0_2	ha0_2	index to household schedule	NA	m	Zimbabwe	-0.03045	0.0381793	-0.797554	0.42513	0.000668543	1.2919	2	22.5946	1.2919	0.255698	0.000880369
ha1_01	ha1_01	women's age in years	NA	m	Burkina_Faso	-0.00087808	0.0241776	-0.0363179	0.971029	0.00100485	7.10367	2	85.9228	7.10367	0.00769263	0.000734036
ha1_01	ha1_01	women's age in years	NA	m	Ethiopia	-0.0193063	0.0153414	-1.25845	0.208229	0.000281531	2.29773	2	56.4788	2.29773	0.129563	0.000586713
ha1_01	ha1_01	women's age in years	NA	m	Guinea	0.0109425	0.0366484	0.298582	0.765259	0.00242065	10.0911	2	90.0903	10.0911	0.00148986	0.00156859
ha1_01	ha1_01	women's age in years	NA	m	Mali	-0.00805406	0.0228239	-0.352879	0.724179	0.00071624	3.19542	2	68.7052	3.19542	0.0738447	0.000467642
ha1_02	ha1_02	women's age in years	NA	m	Burkina_Faso	0.00920419	0.0341104	0.269835	0.787287	0.00153413	2.71913	2	63.2236	2.71913	0.0991519	0.0015483
ha1_02	ha1_02	women's age in years	NA	m	Ethiopia	-0.00761463	0.0420301	-0.181171	0.856233	0.00191435	2.1761	2	54.0463	2.1761	0.140169	0.00041609
ha1_02	ha1_02	women's age in years	NA	m	Guinea	0.00789013	0.0201941	0.390715	0.696008	0	1	2	0	0.00367677	0.951649	7.15966e-05
ha1_02	ha1_02	women's age in years	NA	m	Mali	0.0254545	0.0206496	1.23268	0.217694	0	1	2	0	0.722005	0.395487	0.000357036
ha1_03	ha1_03	women's age in years	NA	m	Burkina_Faso	0.0419352	0.0213494	1.96423	0.0495033	0	1	2	0	0.510657	0.474855	0.00333866
ha1_03	ha1_03	women's age in years	NA	m	Ethiopia	0.0376791	0.0307832	1.22402	0.220946	0.000410607	1.08462	2	7.8019	1.08462	0.297666	0.00201907
ha1_03	ha1_03	women's age in years	NA	m	Guinea	-0.0348206	0.0785989	-0.443016	0.657754	0.00655821	1.88373	2	46.9138	1.88373	0.169911	0.00452475
ha1_03	ha1_03	women's age in years	NA	m	Mali	-0.0480236	0.0564658	-0.850491	0.395052	0.00534171	5.3853	2	81.4309	5.3853	0.0203071	0.00265732
ha1_04	ha1_04	women's age in years	NA	m	Guinea	-0.0520517	0.0415048	-1.25411	0.209801	0	1	2	0	0.243582	0.621631	0.00466177
ha1_2	ha1_2	woman's age in years	NA	m	Congo_Democratic_Republic	0.0371545	0.0130511	2.84685	0.00441545	0	1	2	0	0.447287	0.503626	0.000629804
ha1_2	ha1_2	woman's age in years	NA	m	Kenya	-0.111646	0.0440023	-2.53727	0.011172	0	1	2	0	0.123543	0.725223	0.00663252
ha1_2	ha1_2	woman's age in years	NA	m	Liberia	-0.0259425	0.0311488	-0.832858	0.404925	0	1	2	0	0.261689	0.608962	0.00094882
ha1_2	ha1_2	woman's age in years	NA	m	Malawi	-0.0224435	0.0213392	-1.05175	0.292913	0	1	2	0	0.0407974	0.83993	0.000961867
ha1_2	ha1_2	woman's age in years	NA	m	Zambia	0.00535485	0.00954697	0.560895	0.574869	0	1	2	0	0.0476209	0.827256	0.00010377
ha1_2	ha1_2	woman's age in years	NA	m	Zimbabwe	0.0206225	0.00992857	2.07709	0.0377936	0	1	2	0	0.0667589	0.796116	0.00184635
ha13_01_4	ha13_01	result of measurement of resp.	[4]refused	m	Burkina_Faso	-5.70161	8.29368	-0.687464	0.49179	136.921	211.1	2	99.5263	211.1	7.90601e-48	0.000715927
ha13_01_4	ha13_01	result of measurement of resp.	[4]refused	m	Ethiopia	-6.96488	5.17755	-1.34521	0.178558	53.0214	89.6501	2	98.8846	89.6501	2.84229e-21	7.33877e-05
ha13_01_4	ha13_01	result of measurement of resp.	[4]refused	m	Guinea	1.26315	0.767007	1.64686	0.0995865	0	1	2	0	0.362847	0.546929	0.000316697
ha13_01_4	ha13_01	result of measurement of resp.	[4]refused	m	Mali	1.2862	0.761098	1.68992	0.0910432	0	1	2	0	0.0572531	0.810891	0.000364612
ha13_01_6	ha13_01	result of measurement of resp.	[6]other	m	Burkina_Faso	-12.5138	0.508317	-24.6181	8.08319e-134	0.251705	1.61583	2	38.1122	1.61583	0.203675	9.54864e-05
ha13_01_6	ha13_01	result of measurement of resp.	[6]other	m	Ethiopia	-5.46662	6.50105	-0.840882	0.400414	84.1268	210.612	2	99.5252	210.612	1.00995e-47	9.30141e-05
ha13_01_6	ha13_01	result of measurement of resp.	[6]other	m	Guinea	-11.8727	0.522369	-22.7286	2.3347e-114	0.286941	2.0965	2	52.3015	2.0965	0.147637	8.14994e-05
ha13_01_6	ha13_01	result of measurement of resp.	[6]other	m	Mali	-12.5349	0.564007	-22.2247	1.98119e-109	0.459263	3.59522	2	72.1853	3.59522	0.057946	0.000119226
ha13_02_6	ha13_02	result of measurement of resp.	[6]other	m	Burkina_Faso	-12.7829	0.369883	-34.5594	1.03092e-261	0	1	2	0	0.0043139	0.947632	0.000144369
ha13_02_6	ha13_02	result of measurement of resp.	[6]other	m	Ethiopia	-13.0391	0.318355	-40.9579	0	0	1	2	0	0.732844	0.391963	0.000159996
ha13_02_6	ha13_02	result of measurement of resp.	[6]other	m	Guinea	-12.034	0.415494	-28.963	1.92241e-184	0	1	2	0	0.666118	0.414408	8.29924e-05
ha13_02_6	ha13_02	result of measurement of resp.	[6]other	m	Mali	-12.3851	0.687859	-18.0053	1.7715e-72	0.55953	2.379	2	57.9655	2.379	0.122976	0.000108519
ha13_1_6	ha13_1	na - result of measurement - height/weight	[6]other	m	Congo_Democratic_Republic	-6.29873	5.82201	-1.08188	0.279305	67.0026	85.6429	2	98.8324	85.6429	2.15543e-20	2.76451e-05
ha13_1_6	ha13_1	na - result of measurement - height/weight	[6]other	m	Kenya	-0.171353	1.11434	-0.153771	0.87779	1.68005	2.93409	2	65.9179	2.93409	0.0867273	0.000590413
ha13_1_6	ha13_1	na - result of measurement - height/weight	[6]other	m	Liberia	-11.8341	0.304452	-38.8702	0	0	1	2	0	0.466221	0.494731	7.95146e-05
ha13_1_6	ha13_1	na - result of measurement - height/weight	[6]other	m	Malawi	-0.90838	0.9242	-0.982883	0.325665	0.820541	1.86781	2	46.4613	1.86781	0.171726	0.000423742
ha13_1_6	ha13_1	na - result of measurement - height/weight	[6]other	m	Zambia	-0.0570417	0.574807	-0.0992362	0.920951	0	1	2	0	0.794339	0.372791	7.57251e-05
ha13_1_6	ha13_1	na - result of measurement - height/weight	[6]other	m	Zimbabwe	-0.0313845	0.361418	-0.0868373	0.930801	0	1	2	0	0.773728	0.379066	8.04505e-05
ha2_3	ha2_3	respondent's weight (kilos-1d)	NA	m	Congo_Democratic_Republic	-0.000292926	0.00199979	-0.146479	0.883543	0	1	2	0	0.312322	0.576259	0.000225622
ha2_3	ha2_3	respondent's weight (kilos-1d)	NA	m	Kenya	-0.000647294	0.00146713	-0.441197	0.659071	2.63148e-06	1.59063	2	37.132	1.59063	0.207236	0.00253266
ha2_3	ha2_3	respondent's weight (kilos-1d)	NA	m	Liberia	-0.00755501	0.0023439	-3.22327	0.00126735	2.48252e-06	1.2817	2	21.9786	1.2817	0.257583	0.00453561
ha2_3	ha2_3	respondent's weight (kilos-1d)	NA	m	Rwanda	-3.53349e-05	0.000120048	-0.29434	0.768498	1.40735e-08	1.95081	2	48.7392	1.95081	0.1625	0.000398011
ha2_3	ha2_3	respondent's weight (kilos-1d)	NA	m	Zambia	-4.48842e-05	3.61202e-05	-1.24263	0.214003	0	1	2	0	0.0145632	0.903946	0.00132436
ha33_02_3	ha33_02	completeness of information	[3]year and age	m	Burkina_Faso	-5.45879	5.14456	-1.06108	0.288654	52.2204	74.0691	2	98.6499	74.0691	7.54285e-18	6.4349e-05
ha33_02_3	ha33_02	completeness of information	[3]year and age	m	Ethiopia	-0.499535	0.587144	-0.850787	0.394888	0.188909	1.25165	2	20.1058	1.25165	0.263237	0.000543674
ha33_02_3	ha33_02	completeness of information	[3]year and age	m	Guinea	1.38824	1.49692	0.927396	0.353721	3.78963	6.10671	2	83.6246	6.10671	0.013467	0.00352506
ha33_02_3	ha33_02	completeness of information	[3]year and age	m	Mali	-5.74455	4.79012	-1.19925	0.230431	45.1766	64.26	2	98.4438	64.26	1.09038e-15	0.00103168
ha33_1_2	ha33_1	completeness of ha32 information	[2]month and age - year imputed	m	Kenya	0.910423	0.69168	1.31625	0.18809	0	1	2	0	0.776274	0.378283	0.000258533
ha35_1	ha35	smoking	[1]yes	m	Congo_Democratic_Republic	-10.4151	0.541845	-19.2216	2.44349e-82	0	1	2	0	0.120137	0.728886	0.000134836
ha35_1	ha35	smoking	[1]yes	m	Lesotho	-12.3083	0.6266	-19.643	6.63864e-86	0	1	2	0	0.499542	0.479701	0.00110942
ha35_1	ha35	smoking	[1]yes	m	Zambia	-0.00399142	0.00245929	-1.623	0.10459	0	1	2	0	0.0139649	0.90593	0.000369427
ha35_1	ha35	smoking	[1]yes	m	Zimbabwe	-5.00175	5.20307	-0.961308	0.336397	53.8825	206.381	2	99.5155	206.381	8.45976e-47	0.000534779
ha50_01_1	ha50_01	under age 18	[1]under age 18	m	Burkina_Faso	-7.83591	7.00215	-1.11907	0.26311	97.5244	182.097	2	99.4508	182.097	1.68858e-41	0.000490305
ha50_01_1	ha50_01	under age 18	[1]under age 18	m	Ethiopia	-0.0677419	0.621174	-0.109055	0.913159	0	1	2	0	0.890867	0.345243	0.000118423
ha50_01_1	ha50_01	under age 18	[1]under age 18	m	Guinea	-7.73604	6.62029	-1.16854	0.242591	87.1038	157.825	2	99.3664	157.825	3.37905e-36	0.000732549
ha50_01_1	ha50_01	under age 18	[1]under age 18	m	Mali	0.091331	0.833312	0.1096	0.912727	0.612699	1.74857	2	42.8106	1.74857	0.186056	0.000331019
ha50_02_1	ha50_02	under age 18	[1]under age 18	m	Burkina_Faso	0.158264	0.90685	0.174521	0.861456	1.24392	4.02668	2	75.1656	4.02668	0.044786	0.00149326
ha50_02_1	ha50_02	under age 18	[1]under age 18	m	Ethiopia	0.12769	0.376649	0.339016	0.734598	0	1	2	0	0.208175	0.648201	8.73069e-05
ha50_02_1	ha50_02	under age 18	[1]under age 18	m	Guinea	-0.199514	0.455362	-0.438144	0.661282	0	1	2	0	0.0318694	0.858315	8.9594e-05
ha50_02_1	ha50_02	under age 18	[1]under age 18	m	Mali	-8.24262	7.70804	-1.06935	0.284911	118.463	325.447	2	99.6927	325.447	9.42708e-73	0.00178139
ha50_03_1	ha50_03	under age 18	[1]under age 18	m	Burkina_Faso	-0.134262	0.592113	-0.226751	0.820618	0	1	2	0	0.0245737	0.875434	4.45475e-05
ha50_03_1	ha50_03	under age 18	[1]under age 18	m	Ethiopia	-0.932886	1.28528	-0.725825	0.467946	2.49425	4.06141	2	75.378	4.06141	0.0438738	0.00334563
ha50_03_1	ha50_03	under age 18	[1]under age 18	m	Guinea	1.2455	0.515896	2.41424	0.0157679	0.0740998	1.16081	2	13.8533	1.16081	0.281298	0.00796271
ha50_03_1	ha50_03	under age 18	[1]under age 18	m	Mali	0.00798442	0.198934	0.0401361	0.967985	0	1	2	0	0.0365567	0.84837	3.84092e-05
ha50_1_1	ha50_1	under age 18	[1]under age 18	m	Congo_Democratic_Republic	-7.16955	6.88466	-1.04138	0.297699	94.4358	261.882	2	99.6181	261.882	6.67186e-59	0.000283625
ha50_1_1	ha50_1	under age 18	[1]under age 18	m	Lesotho	-0.183592	0.183713	-0.999336	0.317632	0	1	2	0	0.2588	0.610946	0.000446169
ha50_1_1	ha50_1	under age 18	[1]under age 18	m	Liberia	-6.65448	7.93576	-0.838544	0.401725	125.727	558.311	2	99.8209	558.311	1.95903e-123	0.000975238
ha50_1_1	ha50_1	under age 18	[1]under age 18	m	Malawi	-0.345843	0.285503	-1.21135	0.225763	0	1	2	0	0.938596	0.332639	0.000410134
ha50_1_1	ha50_1	under age 18	[1]under age 18	m	Zambia	-0.154773	0.191724	-0.807271	0.419511	0	1	2	0	0.245242	0.620446	6.89071e-05
ha50_1_1	ha50_1	under age 18	[1]under age 18	m	Zimbabwe	-0.420486	0.280341	-1.49991	0.133638	0.071766	1.75482	2	43.014	1.75482	0.185272	0.000877714
ha50_2_1	ha50_2	under age 18	[1]under age 18	m	Congo_Democratic_Republic	-2.20201	0.98744	-2.23002	0.0257459	0.990851	2.01976	2	50.4893	2.01976	0.155263	0.0030773
ha50_2_1	ha50_2	under age 18	[1]under age 18	m	Lesotho	0.157086	0.420528	0.373545	0.708743	0.238658	3.0206	2	66.894	3.0206	0.082213	0.0068159
ha50_2_1	ha50_2	under age 18	[1]under age 18	m	Liberia	0.283826	0.787427	0.360448	0.718512	0.763347	2.58705	2	61.346	2.58705	0.107741	0.00224985
ha50_2_1	ha50_2	under age 18	[1]under age 18	m	Malawi	0.401097	0.209753	1.91223	0.0558468	0	1	2	0	0.000853578	0.976692	0.00346148
ha50_2_1	ha50_2	under age 18	[1]under age 18	m	Zambia	-0.0823262	0.103017	-0.799152	0.424202	0	1	2	0	0.0973345	0.755052	0.000132244
ha50_2_1	ha50_2	under age 18	[1]under age 18	m	Zimbabwe	0.195187	0.149242	1.30786	0.190921	0	1	2	0	0.183548	0.668342	0.000800952
ha54_01_0	ha54_01	currently pregnant	[0]no/don't know	m	Burkina_Faso	-0.275263	0.429347	-0.64112	0.521445	0.161801	1.7519	2	42.9191	1.7519	0.185638	0.000499181
ha54_01_0	ha54_01	currently pregnant	[0]no/don't know	m	Ethiopia	0.37935	0.353376	1.0735	0.283045	0	1	2	0	0.354577	0.551534	0.000105393
ha54_01_0	ha54_01	currently pregnant	[0]no/don't know	m	Guinea	0.112522	0.536358	0.20979	0.833832	0.235138	1.59969	2	37.4878	1.59969	0.205947	0.00033116
ha54_01_0	ha54_01	currently pregnant	[0]no/don't know	m	Mali	-0.217483	0.687757	-0.316221	0.751835	0.665354	3.29822	2	69.6806	3.29822	0.0693549	0.000671772
ha54_02_0	ha54_02	currently pregnant	[0]no/don't know	m	Burkina_Faso	6.68125	8.13954	0.820839	0.411738	132.333	774.529	2	99.8709	774.529	1.86201e-170	0.00351463
ha54_02_0	ha54_02	currently pregnant	[0]no/don't know	m	Ethiopia	-0.730979	1.24319	-0.587986	0.556541	2.2584	3.66889	2	72.7438	3.66889	0.0554371	0.00251182
ha54_02_0	ha54_02	currently pregnant	[0]no/don't know	m	Guinea	0.677535	0.733216	0.924059	0.355456	0	1	2	0	1.94499e-05	0.996481	0.000389514
ha54_02_0	ha54_02	currently pregnant	[0]no/don't know	m	Mali	6.74055	8.45302	0.797413	0.425211	142.506	355.565	2	99.7188	355.565	2.60239e-79	0.00308998
ha54_04_0	ha54_04	currently pregnant	[0]no/don't know	m	Guinea	15.365	0.466699	32.9228	1.03686e-237	0	1	2	0	0.190489	0.66251	0.00403763
ha54_2_0	ha54_2	currently pregnant	[0]no/don't know	m	Congo_Democratic_Republic	14.8363	0.317557	46.72	0	0	1	2	0	0.365563	0.545433	0.00129131
ha54_2_0	ha54_2	currently pregnant	[0]no/don't know	m	Kenya	0.240238	0.65332	0.367719	0.713083	0	1	2	0	0.102085	0.749342	8.7042e-05
ha54_2_0	ha54_2	currently pregnant	[0]no/don't know	m	Malawi	0.490152	0.549575	0.891875	0.37246	0	1	2	0	0.00151503	0.968951	0.00111143
ha54_2_0	ha54_2	currently pregnant	[0]no/don't know	m	Rwanda	-0.123682	0.717054	-0.172487	0.863055	0	1	2	0	0.753647	0.385324	0.000238048
ha54_2_0	ha54_2	currently pregnant	[0]no/don't know	m	Zimbabwe	0.338685	0.331288	1.02233	0.306625	0	1	2	0	0.0581207	0.809491	0.000637133
ha55_01_6	ha55_01	result of measuring (hemoglobin)	[6]other	m	Ethiopia	-5.17306	4.89387	-1.05705	0.290489	46.9284	49.297	2	97.9715	49.297	2.19998e-12	8.55691e-06
ha55_01_6	ha55_01	result of measuring (hemoglobin)	[6]other	m	Guinea	-11.818	0.48056	-24.5921	1.53285e-133	0.0944821	1.25695	2	20.4422	1.25695	0.26223	5.38946e-05
ha55_01_6	ha55_01	result of measuring (hemoglobin)	[6]other	m	Mali	-4.97338	5.75376	-0.864371	0.387384	65.5106	94.0994	2	98.9373	94.0994	3.00063e-22	8.07849e-05
ha55_02_6	ha55_02	result of measuring (hemoglobin)	[6]other	m	Ethiopia	-7.3487	5.39098	-1.36315	0.172836	57.1854	61.7963	2	98.3818	61.7963	3.8088e-15	0.000110579
ha55_02_6	ha55_02	result of measuring (hemoglobin)	[6]other	m	Guinea	-12.3402	0.393982	-31.3218	2.35738e-215	0	1	2	0	0.0108585	0.917007	0.000112222
ha55_02_6	ha55_02	result of measuring (hemoglobin)	[6]other	m	Mali	-12.4634	0.659319	-18.9034	1.06902e-79	0.437095	1.84108	2	45.6841	1.84108	0.174824	0.000144081
ha55_2_3	ha55_2	na - result of measurement - hemoglobin	[3]not present	m	Congo_Democratic_Republic	-7.13332	5.69177	-1.25327	0.210108	63.9375	75.4447	2	98.6745	75.4447	3.75784e-18	0.000178647
ha55_2_3	ha55_2	na - result of measurement - hemoglobin	[3]not present	m	Rwanda	-5.49093	6.14876	-0.893015	0.371849	74.557	71.5087	2	98.6016	71.5087	2.76043e-17	0.00018974
ha57_01_1	ha57_01	anemia level	[1]severe	m	Burkina_Faso	-6.27067	7.23674	-0.866505	0.386214	104.232	205.265	2	99.5128	205.265	1.48217e-46	0.000274944
ha57_01_1	ha57_01	anemia level	[1]severe	m	Ethiopia	-6.11089	6.93404	-0.881288	0.378162	95.8324	291.226	2	99.6566	291.226	2.68863e-65	0.000131292
ha57_01_1	ha57_01	anemia level	[1]severe	m	Guinea	-6.45471	6.83666	-0.944132	0.345102	92.9924	191.097	2	99.4767	191.097	1.83144e-43	0.000171247
ha57_01_1	ha57_01	anemia level	[1]severe	m	Mali	0.387171	0.716229	0.540569	0.588805	0	1	2	0	0.24709	0.619132	4.65418e-05
ha57_02_1	ha57_02	anemia level	[1]severe	m	Burkina_Faso	-13.1553	0.639367	-20.5755	4.54916e-94	0.646032	4.72121	2	78.819	4.72121	0.0297929	0.000202941
ha57_02_1	ha57_02	anemia level	[1]severe	m	Ethiopia	-12.3293	0.493989	-24.9587	1.72001e-137	0	1	2	0	0.24895	0.617816	6.00779e-05
ha57_02_1	ha57_02	anemia level	[1]severe	m	Guinea	-13.9407	0.517765	-26.9248	1.12619e-159	0.368388	3.17701	2	68.5238	3.17701	0.0746815	0.000762073
ha57_02_1	ha57_02	anemia level	[1]severe	m	Mali	-12.8038	0.358471	-35.7177	2.09979e-279	0	1	2	0	0.312322	0.576259	0.000155223
ha57_04_2	ha57_04	anemia level	[2]moderate	m	Guinea	-7.24963	7.93756	-0.913332	0.361068	125.405	208.285	2	99.5199	208.285	3.25168e-47	0.00310974
ha57_1_1	ha57_1	na - anemia level	[1]severe	m	Congo_Democratic_Republic	-5.7135	8.28276	-0.689807	0.490315	136.647	243.852	2	99.5899	243.852	5.68739e-55	0.000521529
ha57_1_1	ha57_1	na - anemia level	[1]severe	m	Malawi	0.0736275	0.482793	0.152503	0.87879	0	1	2	0	0.306346	0.579931	6.16071e-05
ha57_1_1	ha57_1	na - anemia level	[1]severe	m	Rwanda	0.880614	0.653632	1.34726	0.177896	0	1	2	0	0.00286454	0.957316	0.000154984
ha57_1_1	ha57_1	na - anemia level	[1]severe	m	Zimbabwe	0.423699	0.556749	0.761023	0.446643	0.333938	2.16427	2	53.795	2.16427	0.141252	0.000349303
ha61_01_2	ha61_01	read consent statement - hiv	[2]parent/other responsible refused	m	Mali	-4.5887	5.09447	-0.900723	0.367736	50.8795	50.5069	2	98.0201	50.5069	1.18749e-12	3.47211e-05
ha61_02_2	ha61_02	read consent statement - hiv	[2]parent/other responsible refused	m	Mali	-4.83081	6.72243	-0.718611	0.472381	89.5987	115.349	2	99.1331	115.349	6.60055e-27	0.00166748
ha61_1_2	ha61_1	read consent statement - hiv	[2]parent/other responsible refused	m	Congo_Democratic_Republic	-9.91641	0.943968	-10.505	8.18991e-26	1.15509	2.65693	2	62.3626	2.65693	0.103099	8.62744e-06
ha61_1_2	ha61_1	read consent statement - hiv	[2]parent/other responsible refused	m	Zambia	-3.64073	4.84358	-0.751661	0.452255	45.619	35.9966	2	97.222	35.9966	1.97664e-09	9.00742e-05
ha61_1_2	ha61_1	read consent statement - hiv	[2]parent/other responsible refused	m	Zimbabwe	-11.2058	0.684224	-16.3774	2.77422e-60	0.179147	1.22429	2	18.3202	1.22429	0.26852	0.000247052
ha63_1_2	ha63_1	result of measurement - hiv	[2]not present	m	Congo_Democratic_Republic	-12.804	1.22991	-10.4105	2.21966e-25	2.88999	22.333	2	95.5223	22.333	2.29237e-06	0.000224103
ha63_1_2	ha63_1	result of measurement - hiv	[2]not present	m	Liberia	0.0645974	0.973837	0.0663328	0.947113	1.23388	2.66104	2	62.4207	2.66104	0.102834	0.000348937
ha63_1_2	ha63_1	result of measurement - hiv	[2]not present	m	Rwanda	-10.8064	0.402956	-26.8178	2.003e-158	0	1	2	0	0.159165	0.689926	3.82454e-05
ha63_1_2	ha63_1	result of measurement - hiv	[2]not present	m	Zambia	-4.868	4.53611	-1.07317	0.283197	40.6116	75.3606	2	98.673	75.3606	3.92131e-18	0.000244316
ha63_1_4	ha63_1	result of measurement - hiv	[4]sample not tested/lost/damaged/insufficient	m	Liberia	-10.6788	1.43989	-7.41642	1.20328e-13	3.77834	11.1909	2	91.0642	11.1909	0.000821993	3.02784e-05
ha63_1_4	ha63_1	result of measurement - hiv	[4]sample not tested/lost/damaged/insufficient	m	Lesotho	7.1556	6.7815	1.05516	0.29135	91.4711	180.63	2	99.4464	180.63	3.53157e-41	0.00108161
ha63_1_4	ha63_1	result of measurement - hiv	[4]sample not tested/lost/damaged/insufficient	m	Zambia	1.33169	0.0497516	26.7668	7.88031e-158	0	1	2	0	0.68695	0.407204	2.94526e-05
ha63_1_4	ha63_1	result of measurement - hiv	[4]sample not tested/lost/damaged/insufficient	m	Zimbabwe	0.319024	0.433589	0.735774	0.461868	0	1	2	0	0.731261	0.392475	0.000182461
ha63_1_6	ha63_1	result of measurement - hiv	[6]other	m	Congo_Democratic_Republic	-10.396	0.841242	-12.3579	4.4133e-35	0.932725	2.93234	2	65.8975	2.93234	0.0868217	2.46594e-05
ha63_1_6	ha63_1	result of measurement - hiv	[6]other	m	Liberia	-10.7431	1.29481	-8.29702	1.06757e-16	2.93226	7.61334	2	86.8652	7.61334	0.0057938	2.94502e-05
ha63_1_6	ha63_1	result of measurement - hiv	[6]other	m	Lesotho	-5.08797	6.02583	-0.84436	0.398468	71.7729	85.5696	2	98.8314	85.5696	2.23685e-20	0.000545629
ha63_1_6	ha63_1	result of measurement - hiv	[6]other	m	Rwanda	-11.2525	0.373977	-30.0887	6.80219e-199	0	1	2	0	0.673722	0.411757	5.56848e-05
ha63_1_6	ha63_1	result of measurement - hiv	[6]other	m	Zambia	-0.103714	0.772414	-0.134272	0.893187	0	1	2	0	0.0313134	0.859543	7.02444e-06
ha63_1_6	ha63_1	result of measurement - hiv	[6]other	m	Zimbabwe	-5.86172	5.71076	-1.02643	0.304687	64.4676	85.6549	2	98.8325	85.6549	2.14242e-20	0.000119365
ha63_2_6	ha63_2	result of measurement - hiv	[6]other	m	Congo_Democratic_Republic	-11.2882	0.560755	-20.1303	4.00283e-90	0	1	2	0	0.711653	0.398896	1.73316e-05
ha63_2_6	ha63_2	result of measurement - hiv	[6]other	m	Liberia	-10.9726	0.902396	-12.1594	5.11085e-34	1.07894	2.94617	2	66.0577	2.94617	0.0860812	2.6802e-05
ha63_2_6	ha63_2	result of measurement - hiv	[6]other	m	Rwanda	-12.4751	0.502286	-24.8367	3.59751e-136	0	1	2	0	0.668729	0.413495	0.000104801
ha64_1_3	ha64_1	consent for additional tests	[3]respondent refused	m	Congo_Democratic_Republic	-12.5782	1.14584	-10.9773	4.91595e-28	2.20719	6.06119	2	83.5016	6.06119	0.0138185	0.000130855
ha64_1_3	ha64_1	consent for additional tests	[3]respondent refused	m	Zambia	0.234859	0.415172	0.565691	0.571604	0.202565	2.32734	2	57.0324	2.32734	0.127119	0.000248962
ha64_2_2	ha64_2	consent for additional tests	[2]parent/other responsible refused	m	Zambia	-12.4753	0.348295	-35.8181	5.77625e-281	0	1	2	0	0.0172106	0.895626	0.000650488
ha65_01_7	ha65_01	result of woman's individual interview	[7]other	m	Mali	-4.87627	6.2465	-0.78064	0.435015	77.3384	111.253	2	99.1011	111.253	5.20781e-26	0.000262753
ha65_02_2	ha65_02	result of woman's individual interview	[2]not at home	m	Mali	-7.20242	6.63067	-1.08623	0.277378	87.0734	102.012	2	99.0197	102.012	5.51906e-24	0.000293414
ha65_02_4	ha65_02	result of woman's individual interview	[4]refused	m	Mali	-12.8391	0.352777	-36.3946	5.19057e-290	0	1	2	0	0.181735	0.669887	0.000169284
ha65_02_6	ha65_02	result of woman's individual interview	[6]incapacitated	m	Mali	-11.9282	0.411746	-28.9697	1.58615e-184	0	1	2	0	0.024811	0.874839	7.45288e-05
ha65_1_4	ha65_1	result of woman's individual interview	[4]refused	m	Congo_Democratic_Republic	-4.77424	6.92169	-0.68975	0.490351	95.2601	170.909	2	99.4149	170.909	4.6847e-39	0.000381198
ha65_1_4	ha65_1	result of woman's individual interview	[4]refused	m	Lesotho	7.65691	7.3756	1.03814	0.299205	107.846	114.028	2	99.123	114.028	1.28505e-26	0.00216394
ha65_1_4	ha65_1	result of woman's individual interview	[4]refused	m	Liberia	1.17582	1.91874	0.612811	0.540001	6.19808	6.31749	2	84.1709	6.31749	0.0119553	0.00311473
ha65_1_4	ha65_1	result of woman's individual interview	[4]refused	m	Rwanda	-9.86428	1.21572	-8.11393	4.90072e-16	2.3024	4.34097	2	76.9637	4.34097	0.0372057	3.24826e-05
ha65_1_4	ha65_1	result of woman's individual interview	[4]refused	m	Zambia	0.151202	0.298559	0.506439	0.612548	0	1	2	0	0.283464	0.59444	3.64635e-05
ha65_1_4	ha65_1	result of woman's individual interview	[4]refused	m	Zimbabwe	0.290935	0.345539	0.841976	0.399802	0	1	2	0	0.314896	0.574691	0.00012658
ha65_1_6	ha65_1	result of woman's individual interview	[6]incapacitated	m	Congo_Democratic_Republic	-11.9923	0.344503	-34.8104	1.69573e-265	0	1	2	0	0.0740606	0.785514	5.96069e-05
ha65_1_6	ha65_1	result of woman's individual interview	[6]incapacitated	m	Lesotho	0.305028	0.326178	0.935157	0.349708	0	1	2	0	0.912298	0.339505	0.000210767
ha65_1_6	ha65_1	result of woman's individual interview	[6]incapacitated	m	Liberia	-11.3603	0.702881	-16.1625	9.27355e-59	0.64283	2.55173	2	60.8109	2.55173	0.110173	4.51331e-05
ha65_1_6	ha65_1	result of woman's individual interview	[6]incapacitated	m	Rwanda	-11.7211	0.27837	-42.1061	0	0	1	2	0	0.289748	0.590382	7.86407e-05
ha65_1_6	ha65_1	result of woman's individual interview	[6]incapacitated	m	Zambia	-0.579542	0.846937	-0.68428	0.493798	0.866607	2.52476	2	60.3923	2.52476	0.112072	0.000158
ha65_1_6	ha65_1	result of woman's individual interview	[6]incapacitated	m	Zimbabwe	-7.23963	5.64804	-1.2818	0.199914	63.4686	191.77	2	99.4785	191.77	1.30633e-43	0.000864019
ha65_1_7	ha65_1	result of woman's individual interview	[7]other	m	Lesotho	-5.35243	7.91434	-0.676295	0.498853	124.701	218.421	2	99.5422	218.421	1.99903e-49	0.00343498
ha65_1_7	ha65_1	result of woman's individual interview	[7]other	m	Liberia	-11.2167	0.900845	-12.4513	1.37582e-35	1.30712	5.08401	2	80.3305	5.08401	0.0241475	5.4467e-05
ha65_1_7	ha65_1	result of woman's individual interview	[7]other	m	Zimbabwe	-5.82287	5.20376	-1.11897	0.263151	53.5186	84.3342	2	98.8142	84.3342	4.17823e-20	0.000172182
ha65_2_5	ha65_2	result of woman's individual interview	[5]partly completed	m	Congo_Democratic_Republic	-9.61105	0.948918	-10.1284	4.13248e-24	0.616225	1.51913	2	34.173	1.51913	0.217751	5.96413e-06
ha66_01_0	ha66_01	woman's highest educational level	[0]no education	m	Mali	-0.445751	0.31784	-1.40244	0.160784	0	1	2	0	0.756579	0.384401	0.00060043
ha66_01_1	ha66_01	woman's highest educational level	[1]primary	m	Mali	-0.212009	0.453775	-0.467211	0.640349	0	1	2	0	0.00734993	0.93168	4.37896e-05
ha66_02_0	ha66_02	woman's highest educational level	[0]no education	m	Mali	-0.57166	0.468975	-1.21896	0.22286	0	1	2	0	0.28459	0.593709	0.000700273
ha66_02_1	ha66_02	woman's highest educational level	[1]primary	m	Mali	-7.72597	8.50739	-0.908149	0.3638	144.076	213.775	2	99.5322	213.775	2.06231e-48	0.00186994
ha66_03_0	ha66_03	woman's highest educational level	[0]no education	m	Mali	-0.420179	0.646099	-0.650332	0.515477	0.580163	2.61112	2	61.7022	2.61112	0.106117	0.00258594
ha66_03_1	ha66_03	woman's highest educational level	[1]primary	m	Mali	-0.011549	0.30816	-0.0374772	0.970105	0	1	2	0	0.138924	0.709353	0.000186479
ha66_1_0	ha66_1	woman's highest educational level	[0]no education	m	Congo_Democratic_Republic	-0.349063	1.07232	-0.325521	0.744787	1.8419	5.02244	2	80.0893	5.02244	0.0250209	0.00123679
ha66_1_0	ha66_1	woman's highest educational level	[0]no education	m	Lesotho	-0.196681	0.397165	-0.495213	0.62045	0.0296771	1.10378	2	9.40222	1.10378	0.293438	0.000398338
ha66_1_0	ha66_1	woman's highest educational level	[0]no education	m	Liberia	-0.352008	0.646424	-0.544547	0.586065	0.638536	4.1641	2	75.9852	4.1641	0.0412894	0.00118385
ha66_1_0	ha66_1	woman's highest educational level	[0]no education	m	Rwanda	0.0493428	0.165321	0.298466	0.765347	0	1	2	0	0.33894	0.560442	3.61154e-05
ha66_1_0	ha66_1	woman's highest educational level	[0]no education	m	Zimbabwe	-0.496281	0.229119	-2.16604	0.0303082	0	1	2	0	0.00755914	0.930717	0.000938796
ha66_1_0	ha66_1	woman's highest educational level	[0]no education	m	Zambia	-0.309351	0.0973454	-3.17787	0.00148364	0	1	2	0	0.424714	0.514594	0.00101007
ha66_1_1	ha66_1	woman's highest educational level	[1]primary	m	Congo_Democratic_Republic	-0.365059	0.27362	-1.33418	0.182144	0	1	2	0	0.245451	0.620296	0.000250637
ha66_1_1	ha66_1	woman's highest educational level	[1]primary	m	Lesotho	-0.0173746	0.10042	-0.17302	0.862636	0	1	2	0	0.369938	0.543038	0.000179109
ha66_1_1	ha66_1	woman's highest educational level	[1]primary	m	Liberia	0.234825	0.287986	0.815403	0.414841	0	1	2	0	0.33017	0.565559	0.000385209
ha66_1_1	ha66_1	woman's highest educational level	[1]primary	m	Rwanda	-0.231444	0.143505	-1.6128	0.106789	0	1	2	0	0.0226215	0.880445	0.000273156
ha66_1_1	ha66_1	woman's highest educational level	[1]primary	m	Zambia	-0.187533	0.0955777	-1.9621	0.049751	0.00960705	2.04258	2	51.0423	2.04258	0.15295	0.000993216
ha66_1_1	ha66_1	woman's highest educational level	[1]primary	m	Zimbabwe	-0.134695	0.269583	-0.49964	0.617328	0.132699	11.4693	2	91.281	11.4693	0.000707571	0.00246643
ha66_1_3	ha66_1	woman's highest educational level	[3]higher	m	Congo_Democratic_Republic	0.750671	1.01368	0.740539	0.458973	1.37563	2.87076	2	65.166	2.87076	0.0902023	0.00062142
ha66_1_3	ha66_1	woman's highest educational level	[3]higher	m	Lesotho	-0.329675	0.226428	-1.45598	0.145399	0	1	2	0	0.723106	0.395127	0.00144618
ha66_1_3	ha66_1	woman's highest educational level	[3]higher	m	Liberia	-0.689749	0.815045	-0.846271	0.397402	0.268888	1.25287	2	20.1833	1.25287	0.263005	0.000404397
ha66_1_3	ha66_1	woman's highest educational level	[3]higher	m	Rwanda	-0.410517	0.63141	-0.650159	0.51559	0.366155	1.83523	2	45.511	1.83523	0.175511	0.000178554
ha66_1_3	ha66_1	woman's highest educational level	[3]higher	m	Zambia	0.0827006	0.140476	0.588717	0.556051	0	1	2	0	0.646931	0.421212	9.66619e-05
ha66_1_3	ha66_1	woman's highest educational level	[3]higher	m	Zimbabwe	-0.627206	0.253543	-2.47376	0.0133699	0.0227451	1.17348	2	14.7833	1.17348	0.278688	0.00189575
ha66_2_0	ha66_2	woman's highest educational level	[0]no education	m	Congo_Democratic_Republic	-7.77064	6.89429	-1.12711	0.259695	94.5761	194.97	2	99.4871	194.97	2.61492e-44	0.000689243
ha66_2_0	ha66_2	woman's highest educational level	[0]no education	m	Lesotho	-6.66146	7.48306	-0.890206	0.373355	111.167	135.613	2	99.2626	135.613	2.4242e-31	0.00230436
ha66_2_0	ha66_2	woman's highest educational level	[0]no education	m	Liberia	-0.829288	0.638235	-1.29935	0.193825	0	1	2	0	0.633867	0.42594	0.00143035
ha66_2_0	ha66_2	woman's highest educational level	[0]no education	m	Rwanda	-0.761132	0.731517	-1.04048	0.298115	0	1	2	0	0.0269811	0.869527	0.000242036
ha66_2_0	ha66_2	woman's highest educational level	[0]no education	m	Zambia	0.180359	0.313236	0.575792	0.564756	0	1	2	0	0.123664	0.725094	0.000190578
ha66_2_0	ha66_2	woman's highest educational level	[0]no education	m	Zimbabwe	0.35783	0.396641	0.902152	0.366976	0	1	2	0	0.935167	0.333524	0.00046635
ha66_2_3	ha66_2	woman's highest educational level	[3]higher	m	Congo_Democratic_Republic	0.609133	0.809254	0.75271	0.451624	0.359869	1.36714	2	26.8545	1.36714	0.242304	0.000835892
ha66_2_3	ha66_2	woman's highest educational level	[3]higher	m	Lesotho	-0.155823	0.629356	-0.247591	0.804451	0.00392173	1.00498	2	0.495053	1.00498	0.31611	0.00193723
ha66_2_3	ha66_2	woman's highest educational level	[3]higher	m	Liberia	-14.2644	0.486464	-29.3227	5.32942e-189	0.196316	1.69817	2	41.1132	1.69817	0.192527	0.000980345
ha66_2_3	ha66_2	woman's highest educational level	[3]higher	m	Rwanda	0.118138	0.671353	0.17597	0.860318	0	1	2	0	0.505843	0.476944	8.23523e-05
ha66_2_3	ha66_2	woman's highest educational level	[3]higher	m	Zimbabwe	-1.80871	0.444325	-4.07071	4.6871e-05	0	1	2	0	0.475388	0.490519	0.00414494
ha66_2_3	ha66_2	woman's highest educational level	[3]higher	m	Zambia	-0.0207349	0.286106	-0.0724727	0.942226	0.0754444	1.85318	2	46.0388	1.85318	0.173413	0.00037016
ha67_01	ha67_01	woman's highest year of education	NA	m	Mali	-0.0149025	0.0882003	-0.168962	0.865827	0	1	2	0	0.361994	0.547401	0.000257225
ha67_02	ha67_02	woman's highest year of education	NA	m	Mali	-0.780653	0.36206	-2.15614	0.0310727	0.158437	2.50308	2	60.0492	2.50308	0.113624	0.01392
ha67_1	ha67_1	woman's highest year of education	NA	m	Congo_Democratic_Republic	-0.00759068	0.0930726	-0.0815566	0.934999	0.00134964	1.08341	2	7.69845	1.08341	0.297937	0.000262279
ha67_1	ha67_1	woman's highest year of education	NA	m	Lesotho	-0.00041474	0.0215244	-0.0192684	0.984627	0	1	2	0	0.133515	0.714815	4.64267e-05
ha67_1	ha67_1	woman's highest year of education	NA	m	Liberia	0.0405539	0.0452431	0.896356	0.370063	0.00290829	2.77855	2	64.01	2.77855	0.0955346	0.000942552
ha67_1	ha67_1	woman's highest year of education	NA	m	Rwanda	0.0262198	0.0361289	0.725728	0.468005	0	1	2	0	0.0535587	0.816983	5.44122e-05
ha67_1	ha67_1	woman's highest year of education	NA	m	Zambia	0.0105914	0.029033	0.364807	0.715255	0.00120975	3.42801	2	70.8286	3.42801	0.0640993	0.000499932
ha67_1	ha67_1	woman's highest year of education	NA	m	Zimbabwe	-0.0247559	0.0309153	-0.800767	0.423267	0.00123511	2.82304	2	64.5772	2.82304	0.0929201	0.000702287
ha68_01_3	ha68_01	woman's highest educational level (questionnaire configuration)	[3]secondaire 2Ëme cycle	m	Mali	1.20902	0.909418	1.32945	0.183701	1.27243	4.1833	2	76.0954	4.1833	0.0408241	0.00254107
ha68_01_4	ha68_01	woman's highest educational level (questionnaire configuration)	[4]supÈrieur	m	Mali	-13.0795	0.255827	-51.1263	0	0	1	2	0	0.291627	0.58918	0.000234335
ha68_02_3	ha68_02	woman's highest educational level (questionnaire configuration)	[3]secondaire 2Ëme cycle	m	Mali	-7.4487	8.35354	-0.891682	0.372564	139.249	443.622	2	99.7746	443.622	1.76268e-98	0.00119571
ha68_02_4	ha68_02	woman's highest educational level (questionnaire configuration)	[4]supÈrieur	m	Mali	-13.4459	0.378474	-35.5267	1.90305e-276	0	1	2	0	0.847824	0.357169	0.000353539
ha68_03_3	ha68_03	woman's highest educational level (questionnaire configuration)	[3]secondaire 2Ëme cycle	m	Mali	-7.72008	7.74062	-0.997346	0.318597	119.463	321.964	2	99.6894	321.964	5.40955e-72	0.00145045
ha68_2_2	ha68_2	woman's highest educational level (for preliminary and final report)	[2]secondary	m	Congo_Democratic_Republic	-0.0935091	0.556936	-0.167899	0.866663	0.000312911	1.0005	2	0.0501407	1.0005	0.317189	0.000639551
ha68_2_2	ha68_2	woman's highest educational level (for preliminary and final report)	[2]secondary	m	Liberia	-0.275362	0.540783	-0.509191	0.610619	0	1	2	0	0.405365	0.524331	0.000241412
ha68_2_2	ha68_2	woman's highest educational level (for preliminary and final report)	[2]secondary	m	Rwanda	0.508989	0.257191	1.97903	0.0478123	0	1	2	0	0.0757591	0.783129	0.00119787
ha68_2_2	ha68_2	woman's highest educational level (for preliminary and final report)	[2]secondary	m	Zambia	0.210586	0.112804	1.86683	0.0619253	0	1	2	0	1.99991e-06	0.998872	0.00105886
ha68_2_2	ha68_2	woman's highest educational level (for preliminary and final report)	[2]secondary	m	Zimbabwe	0.240682	0.234707	1.02546	0.305146	0.05998	2.19339	2	54.4084	2.19339	0.138604	0.00158946
hb0	hb0	index to household schedule	NA	m	Congo_Democratic_Republic	0.0964096	0.0475845	2.02607	0.0427576	0	1	2	0	0.00648811	0.935801	0.000591541
hb0	hb0	index to household schedule	NA	m	Lesotho	-0.366673	0.0422668	-8.6752	4.12834e-18	0	1	2	0	0.138834	0.709443	0.0414697
hb0	hb0	index to household schedule	NA	m	Liberia	-0.153303	0.221681	-0.691546	0.489222	0.0772943	4.54385	2	77.9923	4.54385	0.0330371	0.00193311
hb0	hb0	index to household schedule	NA	m	Malawi	-0.332247	0.0454351	-7.31256	2.62105e-13	0	1	2	0	0.826105	0.363401	0.0159523
hb0	hb0	index to household schedule	NA	m	Mali	-0.0171735	0.0843358	-0.203632	0.838641	0.00483687	1.16525	2	14.1817	1.16525	0.280379	0.000694961
hb0	hb0	index to household schedule	NA	m	Rwanda	-0.429347	0.0935863	-4.58771	4.48133e-06	0	1	2	0	0.683748	0.408299	0.00606112
hb0	hb0	index to household schedule	NA	m	Sierra_Leone	-0.0551491	0.05544	-0.994753	0.319856	0	1	2	0	0.307291	0.579347	0.000292455
hb0	hb0	index to household schedule	NA	m	Zambia	-0.208148	0.0390444	-5.33104	9.76507e-08	0.00183484	2.3314	2	57.1073	2.3314	0.126788	0.0133258
hb0_02	hb0_02	index to household schedule	NA	m	Mali	-0.0834187	0.0737453	-1.13117	0.257982	0	1	2	0	0.0605907	0.805565	0.000164575
hb0_3	hb0_3	index to household schedule	NA	m	Liberia	-0.257909	0.299031	-0.862481	0.388423	0	1	2	0	0.135889	0.712403	0.00277993
hb0_3	hb0_3	index to household schedule	NA	m	Zambia	-0.026509	0.0314615	-0.842586	0.39946	0	1	2	0	0.724401	0.394704	0.000973356
hb1_1	hb1_1	man's age in years	NA	m	Lesotho	0.03369	0.00268276	12.558	3.59451e-36	0	1	2	0	0.60703	0.435908	0.0278505
hb1_1	hb1_1	man's age in years	NA	m	Liberia	0.0226435	0.0115123	1.9669	0.0491947	0	1	2	0	0.864674	0.352434	0.00107598
hb1_1	hb1_1	man's age in years	NA	m	Rwanda	0.030165	0.00453928	6.64531	3.02571e-11	8.50771e-06	1.24443	2	19.642	1.24443	0.264619	0.00302791
hb1_1	hb1_1	man's age in years	NA	m	Zimbabwe	0.0448007	0.00758145	5.90924	3.43679e-09	0.000100025	7.68289	2	86.9841	7.68289	0.00557467	0.025464
hb1_1	hb1_1	man's age in years	NA	m	Zambia	0.0146506	0.00332202	4.41016	1.03295e-05	1.12982e-05	1.99921	2	49.9803	1.99921	0.157381	0.00274719
hb1_2	hb1_2	man's age in years	NA	m	Lesotho	0.0451353	0.00956993	4.71637	2.40087e-06	1.80381e-05	1.107	2	9.66609	1.107	0.292734	0.0160739
hb1_2	hb1_2	man's age in years	NA	m	Liberia	0.00103918	0.0218177	0.04763	0.962011	0	1	2	0	0.635232	0.425443	0.000250589
hb1_2	hb1_2	man's age in years	NA	m	Rwanda	0.0387988	0.0128588	3.0173	0.00255039	0	1	2	0	0.346404	0.556156	0.000965573
hb1_2	hb1_2	man's age in years	NA	m	Zambia	0.0395283	0.00784691	5.03744	4.718e-07	2.04946e-05	1.14678	2	12.7996	1.14678	0.284223	0.00733259
hb1_2	hb1_2	man's age in years	NA	m	Zimbabwe	0.0586588	0.0151978	3.8597	0.000113528	0.000334385	3.5233	2	71.6175	3.5233	0.0605118	0.0182117
hb1_3	hb1_3	man's age in years	NA	m	Liberia	0.0611782	0.0285351	2.14396	0.0320358	0.000429624	1.22588	2	18.4261	1.22588	0.268209	0.00223146
hb1_3	hb1_3	man's age in years	NA	m	Zambia	0.0280855	0.00930218	3.01924	0.00253407	0	1	2	0	0.222889	0.636847	0.00214024
hb13_1_0	hb13_1	na - result of measurement - height/weight	[0]measured	m	Lesotho	0.22214	0.317429	0.699809	0.484047	0	1	2	0	0.00692425	0.933683	0.000109094
hb13_1_0	hb13_1	na - result of measurement - height/weight	[0]measured	m	Rwanda	6.07205	5.62365	1.07973	0.28026	62.6754	109.265	2	99.0848	109.265	1.41949e-25	6.12749e-05
hb13_2_4	hb13_2	na - result of measurement - height/weight	[4]refused	m	Lesotho	1.50093	0.614097	2.44413	0.0145204	0	1	2	0	0.0856855	0.769736	0.00277343
hb13_2_6	hb13_2	na - result of measurement - height/weight	[6]other	m	Lesotho	1.00084	0.474512	2.10921	0.0349269	0	1	2	0	0.0086507	0.925896	0.00102518
hb13_2_6	hb13_2	na - result of measurement - height/weight	[6]other	m	Rwanda	-11.9729	0.595661	-20.1002	7.35233e-90	0.418858	2.41122	2	58.5272	2.41122	0.120469	9.34668e-05
hb32_01	hb32_01	date of birth (cmc)	NA	m	Tanzania	-0.00264031	0.000387597	-6.81201	9.62474e-12	0	1	2	0	0.902627	0.342078	0.00387389
hb32_02	hb32_02	date of birth (cmc)	NA	m	Tanzania	-0.00550069	0.000926556	-5.93671	2.90803e-09	0	1	2	0	0.128414	0.720083	0.00728564
hb32_03	hb32_03	date of birth (cmc)	NA	m	Tanzania	-0.00356311	0.00153683	-2.31848	0.020423	0	1	2	0	0.770873	0.379947	0.00299554
hb33_01_1	hb33_01	completeness of hb32 information	[1]month and year - information complete	m	Tanzania	-0.0485606	0.185773	-0.261398	0.793785	0.0433874	2.68922	2	62.8145	2.68922	0.101029	0.000342069
hb33_03_3	hb33_03	completeness of hb32 information	[3]year and age - month imputed	m	Tanzania	-0.168706	0.387225	-0.435678	0.66307	0	1	2	0	0.684895	0.407906	0.000604756
hb33_1	hb33	completeness of hb32 information	[1]month and year - information complete	m	Tanzania	-0.11396	0.115701	-0.984958	0.324645	0	1	2	0	0.54828	0.459021	0.000193354
hb33_1_1	hb33_1	completeness of hb32 information	[1]month and year - information complete	m	Liberia	1.69647	1.82371	0.93023	0.352252	6.0416	10.4622	2	90.4417	10.4622	0.00121844	0.00124439
hb33_1_1	hb33_1	completeness of hb32 information	[1]month and year - information complete	m	Lesotho	0.043129	0.247404	0.174326	0.861609	0.0621215	1.96024	2	48.986	1.96024	0.161487	0.000496253
hb33_1_1	hb33_1	completeness of hb32 information	[1]month and year - information complete	m	Rwanda	0.645464	0.207687	3.10787	0.00188442	0	1	2	0	0.19221	0.661084	0.000914219
hb33_1_1	hb33_1	completeness of hb32 information	[1]month and year - information complete	m	Zimbabwe	0.837629	0.226063	3.70529	0.000211149	0	1	2	0	0.426735	0.513595	0.00199261
hb33_1_1	hb33_1	completeness of hb32 information	[1]month and year - information complete	m	Zambia	0.367439	0.101336	3.62596	0.000287894	0	1	2	0	0.60293	0.437462	0.00156026
hb33_1_4	hb33_1	completeness of hb32 information	[4]year and age - year ignored	m	Lesotho	-0.0726109	0.208862	-0.34765	0.728103	0	1	2	0	0.788013	0.374702	0.000208031
hb33_2_1	hb33_2	completeness of hb32 information	[1]month and year - information complete	m	Lesotho	-0.669743	0.286855	-2.33478	0.019555	0.0685725	1.70904	2	41.4875	1.70904	0.191111	0.00598321
hb33_2_1	hb33_2	completeness of hb32 information	[1]month and year - information complete	m	Liberia	7.13669	8.26259	0.863736	0.387733	136.345	696.93	2	99.8565	696.93	1.39093e-153	0.00215569
hb33_2_1	hb33_2	completeness of hb32 information	[1]month and year - information complete	m	Rwanda	0.466331	0.423339	1.10155	0.270655	0.0758888	1.25915	2	20.5813	1.25915	0.261812	0.000558596
hb33_2_1	hb33_2	completeness of hb32 information	[1]month and year - information complete	m	Zimbabwe	-0.547236	0.181444	-3.016	0.00256132	0	1	2	0	0.134313	0.714001	0.00212344
hb33_2_1	hb33_2	completeness of hb32 information	[1]month and year - information complete	m	Zambia	-0.0548321	0.183559	-0.298716	0.765157	0.0338816	1.80766	2	44.6798	1.80766	0.178789	0.000374659
hb33_4	hb33	completeness of hb32 information	[4]year and age - year ignored	m	Lesotho	0.0658814	0.340898	0.193258	0.846757	0.131086	2.17297	2	53.98	2.17297	0.140455	0.000621952
hb50_1_1	hb50_1	under age 18	[1]under age 18	m	Lesotho	-1.77682	0.254205	-6.9897	2.75467e-12	0	1	2	0	0.38681	0.533981	0.0181278
hb50_1_1	hb50_1	under age 18	[1]under age 18	m	Liberia	-1.62761	1.23515	-1.31774	0.187591	1.99819	2.89757	2	65.4883	2.89757	0.0887132	0.000934145
hb50_1_1	hb50_1	under age 18	[1]under age 18	m	Rwanda	-7.86947	6.89014	-1.14214	0.253398	94.762	509.53	2	99.8037	509.53	8.02718e-113	0.00114425
hb50_1_1	hb50_1	under age 18	[1]under age 18	m	Zambia	-1.40094	0.382395	-3.66359	0.000248706	0.106202	1.45442	2	31.2443	1.45442	0.227819	0.00362731
hb50_1_1	hb50_1	under age 18	[1]under age 18	m	Zimbabwe	-1.41094	0.17717	-7.96377	1.66874e-15	0	1	2	0	0.207853	0.648456	0.0090615
hb50_2_1	hb50_2	under age 18	[1]under age 18	m	Lesotho	-0.362082	0.400036	-0.905125	0.365399	0.252391	4.72611	2	78.8409	4.72611	0.0297081	0.00595304
hb50_2_1	hb50_2	under age 18	[1]under age 18	m	Liberia	-0.285743	0.594413	-0.480715	0.630719	0.294585	1.7131	2	41.6263	1.7131	0.190584	0.000620761
hb50_2_1	hb50_2	under age 18	[1]under age 18	m	Rwanda	-0.312186	0.227536	-1.37202	0.170056	0	1	2	0	0.0101477	0.91976	0.000318577
hb50_2_1	hb50_2	under age 18	[1]under age 18	m	Zambia	-0.125016	0.102111	-1.2243	0.220838	0	1	2	0	0.611662	0.434163	0.000613917
hb50_2_1	hb50_2	under age 18	[1]under age 18	m	Zimbabwe	-0.442275	0.133586	-3.31078	0.000930348	0.00597474	1.19843	2	16.5577	1.19843	0.273635	0.00356551
hb50_3_1	hb50_3	under age 18	[1]under age 18	m	Liberia	-8.2786	8.28084	-0.99973	0.317441	136.699	307.575	2	99.6749	307.575	7.37041e-69	0.00368462
hb50_3_1	hb50_3	under age 18	[1]under age 18	m	Zambia	-0.1538	0.134307	-1.14514	0.252151	0	1	2	0	0.214878	0.642971	0.000394898
hb52_2_2	hb52_2	na - read consent statement - hemoglobin	[2]parent/other responsible refused	m	Zimbabwe	1.33196	1.13942	1.16898	0.242413	1.65064	2.68411	2	62.7437	2.68411	0.101354	0.00129952
hb57_1_1	hb57_1	na - anemia level	[1]severe	m	Lesotho	0.43544	0.943767	0.461385	0.644522	1.24299	2.92281	2	65.7864	2.92281	0.0873355	0.00149959
hb57_1_1	hb57_1	na - anemia level	[1]severe	m	Zimbabwe	0.974	0.497729	1.95689	0.0503603	0	1	2	0	0.853016	0.355701	0.000565365
hb57_1_3	hb57_1	na - anemia level	[3]mild	m	Lesotho	0.575607	0.4492	1.28141	0.200051	0.365678	10.6293	2	90.592	10.6293	0.00111312	0.00590324
hb57_1_3	hb57_1	na - anemia level	[3]mild	m	Zimbabwe	1.1607	0.111223	10.4357	1.70266e-25	0	1	2	0	0.336795	0.561685	0.0133042
hb57_2_1	hb57_2	na - anemia level	[1]severe	m	Lesotho	-11.6519	0.712469	-16.3543	4.05618e-60	0	1	2	0	0.00159173	0.968176	0.000401428
hb57_2_1	hb57_2	na - anemia level	[1]severe	m	Zimbabwe	-3.92701	5.83307	-0.673232	0.5008	67.1234	73.4786	2	98.6391	73.4786	1.01736e-17	0.000404674
hb57_2_2	hb57_2	na - anemia level	[2]moderate	m	Lesotho	0.152592	0.357219	0.427168	0.669257	0	1	2	0	0.066628	0.796311	8.0776e-05
hb57_2_2	hb57_2	na - anemia level	[2]moderate	m	Zimbabwe	0.649255	0.555989	1.16775	0.242909	0.0476478	1.07941	2	7.35703	1.07941	0.298829	0.000870715
hb57_2_3	hb57_2	na - anemia level	[3]mild	m	Lesotho	-0.35518	0.426754	-0.832284	0.405248	0.0940483	1.33554	2	25.1239	1.33554	0.247822	0.00136602
hb57_2_3	hb57_2	na - anemia level	[3]mild	m	Zimbabwe	0.442601	0.324923	1.36217	0.173143	0.143068	3.10061	2	67.7483	3.10061	0.0782629	0.00155175
hb57_4	hb57	na - anemia level	[4]not anemic	m	Congo_Democratic_Republic	-1.17145	0.225791	-5.18818	2.12357e-07	0	1	2	0	0.895148	0.344086	0.00198795
hb57_4	hb57	na - anemia level	[4]not anemic	m	Lesotho	-0.833	0.172658	-4.82456	1.40309e-06	0.0328908	2.18859	2	54.3084	2.18859	0.139037	0.011983
hb57_4	hb57	na - anemia level	[4]not anemic	m	Sierra_Leone	-0.54918	0.257941	-2.12909	0.0332469	0	1	2	0	0.814161	0.366893	0.000614464
hb57_4	hb57	na - anemia level	[4]not anemic	m	Zimbabwe	-1.2539	0.0936623	-13.3875	7.15698e-41	0	1	2	0	0.000393758	0.984168	0.0196456
hb61_1_2	hb61_1	read consent statement - hiv	[2]parent/other responsible refused	m	Liberia	-10.658	1.00035	-10.6543	1.6651e-26	0.979973	1.9593	2	48.9614	1.9593	0.161588	2.28927e-05
hb61_2_3	hb61_2	read consent statement - hiv	[3]respondent refused	m	Liberia	-7.28382	7.20918	-1.01035	0.312326	103.33	168.44	2	99.4063	168.44	1.62116e-38	0.0003866
hb61_2_3	hb61_2	read consent statement - hiv	[3]respondent refused	m	Rwanda	-11.4813	0.376735	-30.4758	5.45628e-204	0	1	2	0	0.081896	0.774744	4.20803e-05
hb61_2_3	hb61_2	read consent statement - hiv	[3]respondent refused	m	Zambia	0.532561	0.364888	1.45952	0.144423	0.206473	4.43749	2	77.4647	4.43749	0.035158	0.00342819
hb61_2_3	hb61_2	read consent statement - hiv	[3]respondent refused	m	Zimbabwe	0.083047	0.592841	0.140083	0.888594	0.521031	3.55399	2	71.8626	3.55399	0.0594024	0.00124233
hb63_01_6	hb63_01	result of measurement - hiv	[6]other	m	Mali	-12.1175	1.14661	-10.5681	4.18955e-26	2.36883	10.0311	2	90.031	10.0311	0.00153918	9.22601e-05
hb63_02_4	hb63_02	result of measurement - hiv	[4]sample not tested/lost/damaged/insufficient	m	Mali	-3.33374	7.95291	-0.419185	0.675081	125.356	110.594	2	99.0958	110.594	7.26331e-26	0.0027011
hb63_03_6	hb63_03	result of measurement - hiv	[6]other	m	Mali	-12.3413	1.21874	-10.1262	4.22584e-24	1.95723	2.61636	2	61.779	2.61636	0.105767	0.000172736
hb63_1_1	hb63_1	result of measurement - hiv	[1]blood taken	m	Lesotho	0.256523	0.326076	0.786697	0.431459	0	1	2	0	0.00014084	0.990531	0.00013069
hb63_1_1	hb63_1	result of measurement - hiv	[1]blood taken	m	Liberia	7.14367	6.6322	1.07712	0.281426	87.4328	162.42	2	99.3843	162.42	3.34841e-37	0.000484122
hb63_1_1	hb63_1	result of measurement - hiv	[1]blood taken	m	Rwanda	12.3117	0.598477	20.5718	4.91476e-94	0.637282	8.98914	2	88.8755	8.98914	0.00271588	0.000222478
hb63_1_1	hb63_1	result of measurement - hiv	[1]blood taken	m	Zambia	0.752912	0.197531	3.81161	0.000138064	0	1	2	0	0.698947	0.403138	0.00244177
hb63_1_1	hb63_1	result of measurement - hiv	[1]blood taken	m	Zimbabwe	0.962929	0.627824	1.53376	0.12509	0.693462	8.29454	2	87.9439	8.29454	0.00397644	0.00243531
hb63_1_6	hb63_1	result of measurement - hiv	[6]other	m	Lesotho	-9.98204	0.708115	-14.0966	3.98258e-45	0	1	2	0	0.00747461	0.931104	9.46277e-05
hb63_1_6	hb63_1	result of measurement - hiv	[6]other	m	Liberia	-10.7381	0.4188	-25.6401	5.45881e-145	0	1	2	0	0.340334	0.559636	3.00013e-05
hb63_1_6	hb63_1	result of measurement - hiv	[6]other	m	Rwanda	-10.4596	0.401283	-26.0653	9.03203e-150	0.0137463	1.03475	2	3.35822	1.03475	0.309046	2.73803e-05
hb63_1_6	hb63_1	result of measurement - hiv	[6]other	m	Zambia	-11.8746	0.959154	-12.3803	3.33931e-35	1.57486	6.79979	2	85.2937	6.79979	0.00911686	0.000611691
hb63_3_6	hb63_3	result of measurement - hiv	[6]other	m	Zambia	-12.3968	0.457559	-27.0934	1.17828e-161	0	1	2	0	0.028886	0.865043	0.000590197
hb64_1_3	hb64_1	consent for additional tests	[3]respondent refused	m	Zambia	-0.0926493	0.446403	-0.207546	0.835583	0.257431	2.32273	2	56.9472	2.32273	0.127496	0.000222439
hb64_2_2	hb64_2	consent for additional tests	[2]parent/other responsible refused	m	Zambia	-4.97463	6.20851	-0.80126	0.422981	76.5843	152.066	2	99.3424	152.066	6.12978e-35	0.00024076
hb64_3_3	hb64_3	consent for additional tests	[3]respondent refused	m	Zambia	0.682767	0.420223	1.62477	0.104211	0	1	2	0	0.156144	0.692731	0.00072256
hb65_02_4	hb65_02	result of man's individual interview	[4]refused	m	Mali	-6.39198	7.80427	-0.819036	0.412766	121.002	149.544	2	99.3313	149.544	2.18044e-34	0.000462168
hb65_02_4	hb65_02	result of man's individual interview	[4]refused	m	Tanzania	0.96677	0.608373	1.58911	0.112036	0	1	2	0	0.645428	0.421752	0.000464862
hb65_02_7	hb65_02	result of man's individual interview	[7]other	m	Mali	-12.8208	0.373584	-34.3183	4.18172e-258	0.00172256	1.0061	2	0.606127	1.0061	0.315839	0.000130177
hb65_02_7	hb65_02	result of man's individual interview	[7]other	m	Tanzania	-10.6944	0.529385	-20.2016	9.48345e-91	0.206929	1.49902	2	33.2897	1.49902	0.220822	4.92904e-05
hb65_03_6	hb65_03	result of man's individual interview	[6]incapacitated	m	Tanzania	1.95869	0.508877	3.84904	0.00011858	0.0962773	1.22735	2	18.5233	1.22735	0.267924	0.00588837
hb65_2_4	hb65_2	result of man's individual interview	[4]refused	m	Lesotho	1.2662	1.21408	1.04293	0.29698	1.78849	2.47669	2	59.6236	2.47669	0.115545	0.00208017
hb65_2_4	hb65_2	result of man's individual interview	[4]refused	m	Liberia	-13.7848	0.349556	-39.435	0	0.0504465	1.19327	2	16.1965	1.19327	0.274671	0.000228605
hb65_2_4	hb65_2	result of man's individual interview	[4]refused	m	Rwanda	-9.89247	1.5902	-6.22089	4.94345e-10	4.36798	7.16549	2	86.0442	7.16549	0.00743192	2.51535e-05
hb65_2_4	hb65_2	result of man's individual interview	[4]refused	m	Zambia	0.436095	0.728425	0.598682	0.549385	0.746411	3.08356	2	67.5699	3.08356	0.0790874	0.000566874
hb65_2_4	hb65_2	result of man's individual interview	[4]refused	m	Zimbabwe	1.02021	0.571902	1.7839	0.0744404	0	1	2	0	0.0676445	0.794798	0.000970622
hb66_01_1	hb66_01	man's highest educational level	[1]primary	m	Tanzania	0.275825	0.145368	1.89743	0.0577713	0	1	2	0	0.21343	0.644092	0.000457793
hb66_02_1	hb66_02	man's highest educational level	[1]primary	m	Tanzania	0.267802	0.243635	1.09919	0.271684	0	1	2	0	0.680844	0.409296	0.000731137
hb66_03_1	hb66_03	man's highest educational level	[1]primary	m	Tanzania	8.11105	8.17415	0.992281	0.321061	133.534	1347.09	2	99.9258	1347.09	6.59329e-295	0.00469047
hb66_1_0	hb66_1	man's highest educational level	[0]no education	m	Lesotho	0.374288	0.0999451	3.74494	0.000180438	0	1	2	0	0.514959	0.473	0.00285834
hb66_1_0	hb66_1	man's highest educational level	[0]no education	m	Liberia	-0.327161	0.321695	-1.01699	0.309157	0	1	2	0	0.888915	0.345771	0.000229929
hb66_1_0	hb66_1	man's highest educational level	[0]no education	m	Rwanda	0.0162829	0.174226	0.0934586	0.925539	0	1	2	0	0.0212524	0.884093	2.3683e-06
hb66_1_0	hb66_1	man's highest educational level	[0]no education	m	Zambia	-0.296932	0.135321	-2.19428	0.0282154	0	1	2	0	0.622519	0.430113	0.000546672
hb66_1_0	hb66_1	man's highest educational level	[0]no education	m	Zimbabwe	-0.128482	0.356363	-0.360537	0.718446	0.104414	1.43323	2	30.2275	1.43323	0.231238	0.000158492
hb66_1_1	hb66_1	man's highest educational level	[1]primary	m	Lesotho	0.0587936	0.0815388	0.721051	0.470878	0	1	2	0	0.00776443	0.929784	0.000138063
hb66_1_1	hb66_1	man's highest educational level	[1]primary	m	Liberia	-0.0405246	0.283493	-0.142948	0.886332	0	1	2	0	0.498027	0.480368	0.000119227
hb66_1_1	hb66_1	man's highest educational level	[1]primary	m	Rwanda	-0.197139	0.127323	-1.54834	0.121541	0	1	2	0	0.00153364	0.968761	0.000192402
hb66_1_1	hb66_1	man's highest educational level	[1]primary	m	Zambia	-0.236601	0.062851	-3.76447	0.000166901	0	1	2	0	0.088705	0.76583	0.00137997
hb66_1_1	hb66_1	man's highest educational level	[1]primary	m	Zimbabwe	0.127079	0.077478	1.64019	0.100965	0.000490001	1.0418	2	4.01237	1.0418	0.307403	0.000366429
hb66_1_2	hb66_1	man's highest educational level	[2]secondary	m	Lesotho	-0.113162	0.0969187	-1.1676	0.24297	0	1	2	0	0.0134302	0.907741	0.00044569
hb66_1_2	hb66_1	man's highest educational level	[2]secondary	m	Liberia	-0.110922	0.353247	-0.314008	0.753515	0.112168	1.74043	2	42.5431	1.74043	0.187084	0.000722773
hb66_1_2	hb66_1	man's highest educational level	[2]secondary	m	Rwanda	0.266137	0.152647	1.74348	0.0812491	0	1	2	0	0.0872925	0.767648	0.000219347
hb66_1_2	hb66_1	man's highest educational level	[2]secondary	m	Zambia	0.218792	0.057892	3.77932	0.00015726	0	1	2	0	0.0254795	0.873178	0.00122142
hb66_1_2	hb66_1	man's highest educational level	[2]secondary	m	Zimbabwe	-0.00610376	0.0695799	-0.087723	0.930097	0	1	2	0	0.0285227	0.865886	3.98135e-06
hb66_1_3	hb66_1	man's highest educational level	[3]higher	m	Liberia	0.652749	0.312965	2.08569	0.0370066	0	1	2	0	0.00238423	0.961056	0.000860202
hb66_1_3	hb66_1	man's highest educational level	[3]higher	m	Lesotho	-0.669899	0.197416	-3.39334	0.000690455	0	1	2	0	0.00373613	0.951261	0.00346636
hb66_1_3	hb66_1	man's highest educational level	[3]higher	m	Rwanda	0.167122	0.310937	0.537479	0.590937	0	1	2	0	0.175798	0.675009	3.83176e-05
hb66_1_3	hb66_1	man's highest educational level	[3]higher	m	Zambia	0.144489	0.0999211	1.44603	0.148169	0	1	2	0	0.0961318	0.756522	0.00029511
hb66_1_3	hb66_1	man's highest educational level	[3]higher	m	Zimbabwe	-0.235292	0.113309	-2.07655	0.037843	0	1	2	0	0.084602	0.771155	0.000470668
hb66_2_0	hb66_2	man's highest educational level	[0]no education	m	Liberia	-0.0509428	0.667343	-0.0763367	0.939151	0.267571	1.3595	2	26.4434	1.3595	0.243625	0.000396337
hb66_2_0	hb66_2	man's highest educational level	[0]no education	m	Lesotho	0.117555	0.246419	0.477054	0.633324	0	1	2	0	0.155712	0.693135	0.000247552
hb66_2_0	hb66_2	man's highest educational level	[0]no education	m	Rwanda	-0.214541	0.611355	-0.350927	0.725643	0.155662	1.21616	2	17.7737	1.21616	0.270116	0.000139633
hb66_2_0	hb66_2	man's highest educational level	[0]no education	m	Zambia	0.512727	0.218649	2.34498	0.0190282	0	1	2	0	0.184977	0.66713	0.000777288
hb66_2_0	hb66_2	man's highest educational level	[0]no education	m	Zimbabwe	0.40022	0.514932	0.777229	0.437023	0	1	2	0	0.101982	0.749464	0.000136658
hb66_2_3	hb66_2	man's highest educational level	[3]higher	m	Lesotho	-0.0962581	0.622687	-0.154585	0.877148	0.417505	2.09714	2	52.3161	2.09714	0.147575	0.00215865
hb66_2_3	hb66_2	man's highest educational level	[3]higher	m	Liberia	0.803599	0.677671	1.18582	0.235692	0	1	2	0	0.862823	0.35295	0.00115665
hb66_2_3	hb66_2	man's highest educational level	[3]higher	m	Rwanda	0.0169839	0.517111	0.0328439	0.973799	0	1	2	0	0.23029	0.631309	3.59317e-05
hb66_2_3	hb66_2	man's highest educational level	[3]higher	m	Zambia	0.288072	0.217812	1.32257	0.185977	0	1	2	0	0.104472	0.746528	0.000385909
hb66_2_3	hb66_2	man's highest educational level	[3]higher	m	Zimbabwe	-0.633004	0.895147	-0.70715	0.479473	1.29684	4.87574	2	79.4903	4.87574	0.0272368	0.00178771
hb67_01	hb67_01	man's highest year of education	NA	m	Tanzania	0.0470218	0.0450188	1.04449	0.296257	0.00209286	1.92493	2	48.0501	1.92493	0.165314	0.000769579
hb67_03	hb67_03	man's highest year of education	NA	m	Tanzania	0.00214991	0.110516	0.0194534	0.984479	0.0130585	2.09834	2	52.3433	2.09834	0.147459	0.00187704
hb67_3	hb67_3	man's highest year of education	NA	m	Zambia	-0.0074886	0.0332529	-0.225202	0.821822	0.000506506	1.28188	2	21.9893	1.28188	0.257551	0.00116887
hb68_01_8	hb68_01	highest educational level (cs for prelimnary & final report)	[8]don't know	m	Mali	-9.30661	0.719636	-12.9324	2.95515e-38	0	1	2	0	0.201727	0.653331	3.97408e-06
hb68_2_2	hb68_2	man's highest educational level (for preliminary and final report)	[2]secondary	m	Liberia	0.552716	0.395166	1.39869	0.161905	0	1	2	0	0.04954	0.823866	0.000754708
hb68_2_2	hb68_2	man's highest educational level (for preliminary and final report)	[2]secondary	m	Rwanda	0.471022	0.212045	2.22133	0.0263286	0	1	2	0	0.0463688	0.829507	0.00086277
hb68_2_2	hb68_2	man's highest educational level (for preliminary and final report)	[2]secondary	m	Zambia	0.150873	0.0871047	1.73209	0.0832573	0	1	2	0	0.543901	0.46082	0.000437518
hb68_2_2	hb68_2	man's highest educational level (for preliminary and final report)	[2]secondary	m	Zimbabwe	-0.00743437	0.124318	-0.0598013	0.952314	0	1	2	0	0.0100813	0.920022	3.14338e-06
hb68_3_1	hb68_3	man's highest educational level (for preliminary and final report)	[1]primary	m	Liberia	-1.10403	0.591702	-1.86585	0.0620619	0	1	2	0	0.134972	0.713331	0.00260171
hb68_3_1	hb68_3	man's highest educational level (for preliminary and final report)	[1]primary	m	Zambia	-0.327135	0.138182	-2.36743	0.0179121	0	1	2	0	0.798729	0.371474	0.00314498
hb68_3_3	hb68_3	man's highest educational level (for preliminary and final report)	[3]higher	m	Liberia	1.80929	0.592166	3.05539	0.00224772	0	1	2	0	0.254258	0.614093	0.00402269
hb68_3_3	hb68_3	man's highest educational level (for preliminary and final report)	[3]higher	m	Zambia	-0.190028	0.602455	-0.315422	0.752441	0.485972	2.78404	2	64.081	2.78404	0.0952076	0.00163804
hc0_01	hc0_01	index to household schedule	NA	m	Burkina_Faso	-0.0337496	0.0482114	-0.700033	0.483906	0.000537074	1.12054	2	10.7577	1.12054	0.289801	0.000153165
hc0_01	hc0_01	index to household schedule	NA	m	Congo_Democratic_Republic	0.0317746	0.0614744	0.516875	0.605244	0.00194544	1.33676	2	25.1924	1.33676	0.247606	0.000224415
hc0_01	hc0_01	index to household schedule	NA	m	Ethiopia	-0.356509	0.151046	-2.36027	0.0182619	0.0328656	3.56242	2	71.9292	3.56242	0.0591014	0.0036265
hc0_01	hc0_01	index to household schedule	NA	m	Tanzania	-0.175845	0.0369786	-4.75532	1.98135e-06	0	1	2	0	0.477675	0.489477	0.0058773
hc1_01	hc1_01	child's age in months	NA	m	Burkina_Faso	0.0171223	0.00864761	1.98001	0.0477026	0	1	2	0	0.942473	0.331643	0.000586693
hc1_01	hc1_01	child's age in months	NA	m	Congo_Democratic_Republic	0.0103255	0.00900037	1.14723	0.251285	0	1	2	0	0.0598177	0.806784	0.000151371
hc1_01	hc1_01	child's age in months	NA	m	Ethiopia	0.0244757	0.011176	2.19003	0.0285222	0.000109308	1.73349	2	42.3128	1.73349	0.187966	0.000925052
hc1_01	hc1_01	child's age in months	NA	m	Tanzania	0.01331	0.00537623	2.47572	0.0132968	0	1	2	0	0.129311	0.719148	0.00153226
hc1_02	hc1_02	child's age in months	NA	m	Burkina_Faso	-0.0105396	0.0111151	-0.948227	0.343014	0	1	2	0	0.960258	0.327122	0.000309936
hc1_02	hc1_02	child's age in months	NA	m	Congo_Democratic_Republic	0.00483434	0.0475682	0.10163	0.919051	0.00385906	6.79021	2	85.2729	6.79021	0.0091659	0.00291643
hc1_02	hc1_02	child's age in months	NA	m	Ethiopia	-7.88223e-05	0.0173128	-0.00455283	0.996367	0	1	2	0	0.101586	0.749935	4.87679e-05
hc1_02	hc1_02	child's age in months	NA	m	Tanzania	0.00480181	0.00784305	0.612238	0.54038	0	1	2	0	0.0743434	0.785115	0.000178408
hc1_03	hc1_03	child's age in months	NA	m	Burkina_Faso	0.00892079	0.0226664	0.393569	0.693899	0	1	2	0	0.0334058	0.854977	0.000139815
hc1_2	hc1_2	child's age in months	NA	m	Guinea	-0.0220798	0.0136581	-1.61661	0.105962	0	1	2	0	0.00304129	0.956021	0.00167656
hc1_2	hc1_2	child's age in months	NA	m	Kenya	-0.00966582	0.0122551	-0.788719	0.430276	0	1	2	0	0.029473	0.863691	0.000554679
hc1_2	hc1_2	child's age in months	NA	m	Liberia	0.0301991	0.0186474	1.61948	0.105344	0	1	2	0	0.0177526	0.894005	0.00144068
hc1_2	hc1_2	child's age in months	NA	m	Malawi	-0.00399362	0.00800607	-0.498824	0.617903	0	1	2	0	0.531712	0.465888	0.000687357
hc1_2	hc1_2	child's age in months	NA	m	Rwanda	0.0045535	0.00877149	0.519126	0.603673	0	1	2	0	0.126643	0.721939	0.000122412
hc1_2	hc1_2	child's age in months	NA	m	Zambia	0.000754278	0.00398247	0.189399	0.84978	0	1	2	0	0.039974	0.841531	3.19499e-05
hc1_2	hc1_2	child's age in months	NA	m	Zimbabwe	-0.000908378	0.00641604	-0.141579	0.887412	0	1	2	0	0.0643705	0.799717	7.32341e-05
hc1_3	hc1_3	child's age in months	NA	m	Guinea	-0.00870618	0.0148025	-0.588156	0.556428	0	1	2	0	0.809513	0.368264	0.000693975
hc10_01	hc10_01	weight/height percentile	NA	m	Burkina_Faso	-1.3682e-06	5.05745e-05	-0.0270531	0.978417	0	1	2	0	0.0539969	0.816249	1.52837e-05
hc10_01	hc10_01	weight/height percentile	NA	m	Congo_Democratic_Republic	-4.56169e-05	4.60523e-05	-0.990545	0.321908	0	1	2	0	0.19047	0.662526	0.000170976
hc10_01	hc10_01	weight/height percentile	NA	m	Ethiopia	6.5406e-05	4.9916e-05	1.31032	0.190087	1.85918e-09	1.59071	2	37.1352	1.59071	0.207224	0.000692013
hc10_02	hc10_02	weight/height percentile	NA	m	Burkina_Faso	-1.15408e-05	7.93178e-05	-0.145501	0.884315	6.44987e-09	2.0347	2	50.8526	2.0347	0.153745	0.000399015
hc10_02	hc10_02	weight/height percentile	NA	m	Congo_Democratic_Republic	-0.0001265	0.000119552	-1.05811	0.290004	1.36502e-08	1.83862	2	45.6115	1.83862	0.175112	0.00108872
hc10_02	hc10_02	weight/height percentile	NA	m	Ethiopia	0.000152076	4.62302e-05	3.28955	0.00100349	0	1	2	0	0.425124	0.514391	0.00153301
hc10_03	hc10_03	weight/height percentile	NA	m	Burkina_Faso	-3.15841e-05	0.00013433	-0.235123	0.814114	0	1	2	0	0.884272	0.347034	0.00247096
hc10_1	hc10_1	weight/height percentile	NA	m	Guinea	-2.95751e-05	4.78178e-05	-0.618496	0.536249	0	1	2	0	0.558285	0.454952	0.000213365
hc10_1	hc10_1	weight/height percentile	NA	m	Kenya	2.56218e-05	3.77845e-05	0.678104	0.497706	0	1	2	0	0.256413	0.612595	0.000428471
hc10_1	hc10_1	weight/height percentile	NA	m	Liberia	4.27457e-05	5.63437e-05	0.758661	0.448055	0	1	2	0	0.211113	0.645896	0.000394141
hc10_1	hc10_1	weight/height percentile	NA	m	Malawi	2.31429e-06	1.96758e-05	0.117621	0.906368	0	1	2	0	0.763961	0.382092	0.000281129
hc10_1	hc10_1	weight/height percentile	NA	m	Rwanda	3.15729e-05	5.74134e-05	0.549923	0.582372	4.52042e-09	3.18143	2	68.5676	3.18143	0.0744794	0.000682865
hc10_1	hc10_1	weight/height percentile	NA	m	Zambia	4.31385e-06	1.24134e-05	0.347516	0.728204	0	1	2	0	0.643575	0.422419	0.000101778
hc10_1	hc10_1	weight/height percentile	NA	m	Zimbabwe	-1.40359e-05	4.29159e-05	-0.327055	0.743626	3.21428e-09	7.81819	2	87.2093	7.81819	0.00517231	0.00174032
hc10_2	hc10_2	weight/height percentile	NA	m	Guinea	6.52407e-05	7.48282e-05	0.871873	0.383278	0	1	2	0	0.121228	0.727706	0.000810768
hc10_2	hc10_2	weight/height percentile	NA	m	Kenya	1.49529e-05	6.06031e-05	0.246735	0.805114	3.14553e-09	1.73489	2	42.3596	1.73489	0.187787	0.00171426
hc10_2	hc10_2	weight/height percentile	NA	m	Liberia	0.000126207	0.000261776	0.482119	0.629721	1.11258e-07	4.92576	2	79.6986	4.92576	0.0264591	0.00650877
hc10_2	hc10_2	weight/height percentile	NA	m	Malawi	-3.71178e-05	5.13409e-05	-0.722966	0.469701	2.02342e-09	1.38526	2	27.8114	1.38526	0.239207	0.00332807
hc10_2	hc10_2	weight/height percentile	NA	m	Rwanda	-4.46225e-05	5.11012e-05	-0.873217	0.382545	0	1	2	0	0.0643079	0.799812	0.000535307
hc10_2	hc10_2	weight/height percentile	NA	m	Zimbabwe	-1.49479e-05	2.71161e-05	-0.551254	0.581459	0	1	2	0	0.654014	0.418681	0.000509048
hc10_2	hc10_2	weight/height percentile	NA	m	Zambia	1.23949e-05	1.97542e-05	0.627454	0.530362	0	1	2	0	0.712196	0.398716	0.000301287
hc10_3	hc10_3	weight/height percentile	NA	m	Guinea	-0.000108168	0.000172094	-0.628537	0.529652	4.21085e-08	3.44757	2	70.9941	3.44757	0.0633447	0.00349651
hc13_02_4	hc13_02	result of measurement - height/weight	[4]refused	m	Burkina_Faso	-12.3871	0.369524	-33.5217	2.32978e-246	0	1	2	0	0.0200041	0.887526	8.71797e-05
hc13_02_4	hc13_02	result of measurement - height/weight	[4]refused	m	Congo_Democratic_Republic	-5.01033	7.95719	-0.62966	0.528917	125.925	178.209	2	99.4389	178.209	1.19233e-40	0.000932539
hc15_01_1	hc15_01	height: lying or standing	[1]lying	m	Burkina_Faso	-0.712613	0.388919	-1.83229	0.0669081	0	1	2	0	0.178747	0.672452	0.000681989
hc15_01_1	hc15_01	height: lying or standing	[1]lying	m	Congo_Democratic_Republic	-0.380061	0.39768	-0.955695	0.339226	0	1	2	0	0.952059	0.329196	0.000233001
hc15_03_1	hc15_03	height: lying or standing	[1]lying	m	Burkina_Faso	0.031834	0.845474	0.0376523	0.969965	0	1	2	0	0.898517	0.34318	0.000899464
hc15_1_1	hc15_1	height: lying or standing	[1]lying	m	Guinea	-0.333098	0.691836	-0.481469	0.630183	0.716517	3.9419	2	74.6315	3.9419	0.0470976	0.00114004
hc15_1_1	hc15_1	height: lying or standing	[1]lying	m	Kenya	-0.161077	0.534859	-0.301158	0.763294	0.451306	4.66179	2	78.549	4.66179	0.030841	0.00274406
hc15_1_1	hc15_1	height: lying or standing	[1]lying	m	Liberia	0.16915	0.369026	0.458368	0.646688	0	1	2	0	0.142034	0.706267	6.76278e-05
hc15_1_1	hc15_1	height: lying or standing	[1]lying	m	Malawi	-0.0192749	0.128174	-0.15038	0.880465	0	1	2	0	0.367506	0.544367	0.000175757
hc15_1_1	hc15_1	height: lying or standing	[1]lying	m	Rwanda	-0.242701	0.303185	-0.800505	0.423418	0.0867043	1.80897	2	44.7198	1.80897	0.178632	0.000523312
hc15_1_1	hc15_1	height: lying or standing	[1]lying	m	Zambia	0.0927953	0.0863877	1.07417	0.282746	0	1	2	0	0.0047941	0.944799	0.000174709
hc15_1_1	hc15_1	height: lying or standing	[1]lying	m	Zimbabwe	0.154254	0.148768	1.03688	0.299792	0.0225849	2.02794	2	50.6889	2.02794	0.15443	0.000865221
hc15_2_1	hc15_2	height: lying or standing	[1]lying	m	Guinea	0.40742	0.410001	0.993706	0.320366	0	1	2	0	0.531566	0.465949	0.000755412
hc15_2_1	hc15_2	height: lying or standing	[1]lying	m	Kenya	-0.125991	0.357909	-0.35202	0.724823	0	1	2	0	0.50547	0.477106	0.000792418
hc15_2_1	hc15_2	height: lying or standing	[1]lying	m	Liberia	-0.472104	0.697278	-0.677066	0.498364	0	1	2	0	0.68451	0.408038	0.00128173
hc15_2_1	hc15_2	height: lying or standing	[1]lying	m	Malawi	0.263982	0.239936	1.10022	0.271237	0	1	2	0	0.78084	0.376884	0.00211211
hc15_2_1	hc15_2	height: lying or standing	[1]lying	m	Rwanda	-0.145481	0.398378	-0.365183	0.714975	0.129977	1.65937	2	39.7363	1.65937	0.197688	0.000973435
hc15_2_1	hc15_2	height: lying or standing	[1]lying	m	Zambia	-0.0504999	0.113745	-0.443974	0.657061	0	1	2	0	0.524833	0.468787	0.00027283
hc15_2_1	hc15_2	height: lying or standing	[1]lying	m	Zimbabwe	0.0722619	0.19199	0.376383	0.706632	0	1	2	0	0.0939106	0.759263	0.00017136
hc15_3_1	hc15_3	height: lying or standing	[1]lying	m	Guinea	0.887025	0.75844	1.16954	0.242187	0	1	2	0	0.492746	0.482705	0.00276511
hc2_3	hc2_3	weight in kilograms (1 dec.)	NA	m	Guinea	-0.00282768	0.00571516	-0.494768	0.620764	3.84772e-05	1.43695	2	30.4082	1.43695	0.230633	0.00191754
hc27_01_1	hc27_01	sex	[1]male	m	Burkina_Faso	-0.103743	0.478255	-0.216921	0.82827	0.318309	3.28634	2	69.571	3.28634	0.0698587	0.000538741
hc27_01_1	hc27_01	sex	[1]male	m	Congo_Democratic_Republic	-0.196252	0.285696	-0.686926	0.492129	0	1	2	0	0.0581883	0.809383	7.47917e-05
hc27_02_1	hc27_02	sex	[1]male	m	Burkina_Faso	-0.605044	0.681939	-0.887242	0.374949	0.519612	2.2659	2	55.8674	2.2659	0.13225	0.00261369
hc27_02_1	hc27_02	sex	[1]male	m	Congo_Democratic_Republic	-0.110289	0.830385	-0.132816	0.894339	0.986559	3.49915	2	71.4217	3.49915	0.0614002	0.00108797
hc27_03_1	hc27_03	sex	[1]male	m	Burkina_Faso	0.53163	0.849641	0.625711	0.531505	0	1	2	0	0.951166	0.329423	0.00107706
hc27_1_1	hc27_1	sex	[1]male	m	Guinea	-0.00749716	0.315423	-0.0237686	0.981037	0	1	2	0	0.0915439	0.762224	3.14854e-05
hc27_1_1	hc27_1	sex	[1]male	m	Kenya	-0.242766	0.226662	-1.07105	0.284147	0	1	2	0	0.380605	0.53728	0.000979253
hc27_1_1	hc27_1	sex	[1]male	m	Liberia	-0.219844	0.512466	-0.428992	0.667929	0.242223	1.75249	2	42.9383	1.75249	0.185564	0.00066359
hc27_1_1	hc27_1	sex	[1]male	m	Malawi	0.00841956	0.114007	0.0738511	0.941129	0	1	2	0	0.349804	0.554224	0.000116663
hc27_1_1	hc27_1	sex	[1]male	m	Rwanda	-0.11009	0.18641	-0.59058	0.554802	0	1	2	0	0.254838	0.613689	0.000112694
hc27_1_1	hc27_1	sex	[1]male	m	Zambia	0.0589348	0.072477	0.813152	0.416131	0	1	2	0	0.550216	0.45823	0.000243009
hc27_1_1	hc27_1	sex	[1]male	m	Zimbabwe	-0.00324211	0.114087	-0.0284179	0.977329	0.00857384	1.44149	2	30.6274	1.44149	0.229898	0.00044093
hc27_2_1	hc27_2	sex	[1]male	m	Guinea	-0.0312091	0.402135	-0.0776085	0.938139	0	1	2	0	0.00357808	0.952301	5.69169e-06
hc27_2_1	hc27_2	sex	[1]male	m	Kenya	0.306905	0.323878	0.947594	0.343336	0	1	2	0	0.436896	0.508625	0.00144088
hc27_2_1	hc27_2	sex	[1]male	m	Liberia	-0.858484	0.574903	-1.49327	0.135367	0	1	2	0	0.101178	0.750421	0.0015358
hc27_2_1	hc27_2	sex	[1]male	m	Malawi	0.0321323	0.200338	0.16039	0.872574	0	1	2	0	0.0652392	0.798399	8.8896e-05
hc27_2_1	hc27_2	sex	[1]male	m	Rwanda	0.167356	0.279331	0.599131	0.549085	0	1	2	0	0.527152	0.467807	0.000504873
hc27_2_1	hc27_2	sex	[1]male	m	Zambia	-0.0389938	0.281161	-0.138689	0.889696	0.126084	4.85704	2	79.4113	4.85704	0.0275335	0.00167578
hc27_2_1	hc27_2	sex	[1]male	m	Zimbabwe	-0.019662	0.178413	-0.110205	0.912246	0	1	2	0	0.858984	0.354023	0.000754847
hc27_3_1	hc27_3	sex	[1]male	m	Guinea	0.0303061	0.767266	0.0394988	0.968493	0	1	2	0	0.968083	0.325159	0.00162556
hc33_01_1	hc33_01	completeness of hc32 information	[1]month and year - information complete	m	Burkina_Faso	5.43698	6.18591	0.87893	0.379439	76.0174	148.44	2	99.3263	148.44	3.80088e-34	0.000251504
hc33_01_1	hc33_01	completeness of hc32 information	[1]month and year - information complete	m	Congo_Democratic_Republic	12.2442	0.640932	19.1038	2.348e-81	0.612886	3.93457	2	74.5843	3.93457	0.0473033	0.000104081
hc33_01_1	hc33_01	completeness of hc32 information	[1]month and year - information complete	m	Ethiopia	-0.645631	1.97117	-0.327537	0.743261	6.62075	6.75391	2	85.1938	6.75391	0.00935427	0.00182986
hc33_01_1	hc33_01	completeness of hc32 information	[1]month and year - information complete	m	Tanzania	6.94362	6.6856	1.03859	0.298994	88.8072	151.531	2	99.3401	151.531	8.02337e-35	0.000415932
hc33_1_6	hc33_1	completeness of hc32 information	[6]age - year/month imputed	m	Guinea	-5.7714	6.76607	-0.852992	0.393664	90.8555	129.725	2	99.2291	129.725	4.70662e-30	0.000373447
hc33_1_6	hc33_1	completeness of hc32 information	[6]age - year/month imputed	m	Kenya	-5.87192	7.05795	-0.831957	0.405433	99.1001	187.92	2	99.4679	187.92	9.04444e-43	0.00115078
hc33_1_6	hc33_1	completeness of hc32 information	[6]age - year/month imputed	m	Lesotho	0.178123	1.42371	0.125112	0.900435	3.69068	11.1598	2	91.0393	11.1598	0.000835874	0.00467571
hc33_1_6	hc33_1	completeness of hc32 information	[6]age - year/month imputed	m	Liberia	-13.1714	0.806145	-16.3388	5.23117e-60	1.05664	5.09262	2	80.3637	5.09262	0.0240279	0.000159573
hc33_1_6	hc33_1	completeness of hc32 information	[6]age - year/month imputed	m	Malawi	-5.86525	6.54686	-0.895887	0.370313	84.8125	94.0754	2	98.937	94.0754	3.03731e-22	0.000341151
hc33_1_6	hc33_1	completeness of hc32 information	[6]age - year/month imputed	m	Rwanda	-12.4611	0.372406	-33.4612	1.77117e-245	0	1	2	0	0.861668	0.353272	0.000114836
hc33_1_6	hc33_1	completeness of hc32 information	[6]age - year/month imputed	m	Zambia	-0.0359423	0.452493	-0.0794317	0.936689	0	1	2	0	0.0407355	0.840049	9.12192e-06
hc4_01	hc4_01	height/age percentile	NA	m	Burkina_Faso	-7.29318e-05	8.25884e-05	-0.883075	0.377196	8.21447e-09	2.50583	2	60.0931	2.50583	0.113425	0.000527883
hc4_01	hc4_01	height/age percentile	NA	m	Congo_Democratic_Republic	8.1788e-05	4.85594e-05	1.68429	0.0921261	0	1	2	0	0.420073	0.516901	0.000403252
hc4_01	hc4_01	height/age percentile	NA	m	Ethiopia	-1.33605e-05	4.51891e-05	-0.295657	0.767492	0	1	2	0	0.426371	0.513775	7.68307e-05
hc4_1	hc4_1	height/age percentile	NA	m	Guinea	-9.63685e-05	6.09553e-05	-1.58097	0.113885	0	1	2	0	0.04136	0.838845	0.00106614
hc4_1	hc4_1	height/age percentile	NA	m	Kenya	7.58891e-05	2.99661e-05	2.5325	0.0113253	0	1	2	0	0.595329	0.440366	0.00353125
hc4_1	hc4_1	height/age percentile	NA	m	Malawi	1.74188e-05	3.65979e-05	0.475951	0.634109	1.53007e-09	2.25789	2	55.7109	2.25789	0.132935	0.000931287
hc4_1	hc4_1	height/age percentile	NA	m	Liberia	0.000110116	4.21257e-05	2.61399	0.00894927	0	1	2	0	0.793228	0.373126	0.00128515
hc4_1	hc4_1	height/age percentile	NA	m	Rwanda	1.13608e-05	3.34087e-05	0.340054	0.733816	0	1	2	0	0.0819926	0.774615	3.34147e-05
hc4_1	hc4_1	height/age percentile	NA	m	Zimbabwe	-2.14528e-05	2.3609e-05	-0.908669	0.363525	5.18844e-10	1.85297	2	46.0325	1.85297	0.173439	0.000639348
hc4_1	hc4_1	height/age percentile	NA	m	Zambia	1.89295e-05	1.60853e-05	1.17682	0.239267	1.57517e-10	1.43207	2	30.1709	1.43207	0.231427	0.000714502
hc55_01_6	hc55_01	result of measurement - hemoglobin	[6]other	m	Congo_Democratic_Republic	-11.103	0.662088	-16.7697	4.06666e-63	0.422495	1.88646	2	46.9907	1.88646	0.169602	2.74029e-05
hc57_2_4	hc57_2	anemia level	[4]not anemic	m	Lesotho	-0.0320313	0.241668	-0.132543	0.894555	0	1	2	0	0.425072	0.514417	0.000943617
hc57_2_4	hc57_2	anemia level	[4]not anemic	m	Guinea	-0.391441	0.867629	-0.451161	0.651873	0.790874	1.9936	2	49.8396	1.9936	0.157965	0.00114626
hc57_2_4	hc57_2	anemia level	[4]not anemic	m	Malawi	0.262732	0.281797	0.932346	0.351158	0	1	2	0	0.252038	0.615644	0.00126051
hc57_2_4	hc57_2	anemia level	[4]not anemic	m	Rwanda	-0.437259	0.328664	-1.33041	0.183382	0.0251394	1.13137	2	11.6118	1.13137	0.287483	0.00156519
hc57_2_4	hc57_2	anemia level	[4]not anemic	m	Zimbabwe	-0.200337	0.378908	-0.528723	0.596998	0.194681	3.07512	2	67.4809	3.07512	0.079499	0.00380778
hc64_1	hc64_1	birth order number	NA	m	Guinea	-0.0362165	0.0633904	-0.571324	0.56778	0	1	2	0	0.0100352	0.920205	0.000100571
hc64_1	hc64_1	birth order number	NA	m	Kenya	0.00304837	0.00330172	0.923267	0.355868	0	1	2	0	0.00213672	0.963131	0.000433512
hc64_1	hc64_1	birth order number	NA	m	Liberia	0.00496104	0.0175714	0.282336	0.777686	0.000251312	1.04308	2	4.13043	1.04308	0.307105	0.00092503
hc64_1	hc64_1	birth order number	NA	m	Malawi	-0.0115374	0.0331751	-0.347773	0.728011	0.0010374	1.85551	2	46.1064	1.85551	0.173144	0.000508295
hc64_1	hc64_1	birth order number	NA	m	Rwanda	0.000176083	0.00330668	0.0532506	0.957532	0	1	2	0	0.0248139	0.874832	5.06918e-06
hc64_1	hc64_1	birth order number	NA	m	Zambia	-0.0193821	0.0218213	-0.888219	0.374423	0.000828891	6.76912	2	85.227	6.76912	0.00927485	0.000623724
hc64_1	hc64_1	birth order number	NA	m	Zimbabwe	-0.0353799	0.0446471	-0.792435	0.428107	0.00302885	4.16011	2	75.9622	4.16011	0.0413866	0.00166531
hc64_2	hc64_2	birth order number	NA	m	Guinea	-0.0944502	0.0978054	-0.965695	0.334197	0	1	2	0	0.537096	0.463639	0.000838239
hc64_2	hc64_2	birth order number	NA	m	Kenya	-0.000613182	0.006288	-0.0975163	0.922316	0	1	2	0	0.00183307	0.96585	1.96757e-05
hc64_2	hc64_2	birth order number	NA	m	Lesotho	0.0687038	0.0525918	1.30636	0.19143	0	1	2	0	0.225753	0.634691	0.00377621
hc64_2	hc64_2	birth order number	NA	m	Liberia	-0.0108601	0.0161663	-0.671773	0.501728	0	1	2	0	0.0745847	0.784775	0.000361034
hc64_2	hc64_2	birth order number	NA	m	Malawi	-0.107779	0.0892317	-1.20786	0.227101	0.00946252	2.28926	2	56.3177	2.28926	0.130272	0.00454421
hc64_2	hc64_2	birth order number	NA	m	Rwanda	-0.00026422	0.0073666	-0.0358673	0.971388	0	1	2	0	0.76506	0.38175	0.000470967
hc64_2	hc64_2	birth order number	NA	m	Zambia	-0.0258846	0.0314674	-0.822586	0.410744	0.00166332	5.33129	2	81.2428	5.33129	0.0209459	0.00110634
hc64_2	hc64_2	birth order number	NA	m	Zimbabwe	-0.0655348	0.0571193	-1.14733	0.251245	0.00333294	1.99943	2	49.9858	1.99943	0.157358	0.00307231
hc7_01	hc7_01	weight/age percentile	NA	m	Burkina_Faso	-8.38695e-05	5.20599e-05	-1.61102	0.107175	0	1	2	0	0.247098	0.619126	0.000324273
hc7_01	hc7_01	weight/age percentile	NA	m	Congo_Democratic_Republic	-9.88979e-06	4.90548e-05	-0.201607	0.840224	0	1	2	0	0.00174464	0.966683	5.55735e-06
hc7_01	hc7_01	weight/age percentile	NA	m	Ethiopia	-3.71454e-06	4.85219e-05	-0.076554	0.938978	0	1	2	0	0.096504	0.756066	1.38558e-05
hc7_02	hc7_02	weight/age percentile	NA	m	Burkina_Faso	4.05255e-05	0.000102209	0.396497	0.691739	6.04344e-09	1.38033	2	27.5534	1.38033	0.240046	0.000999279
hc7_02	hc7_02	weight/age percentile	NA	m	Congo_Democratic_Republic	-1.71765e-05	0.000144973	-0.11848	0.905687	2.21824e-08	1.96901	2	49.2131	1.96901	0.160553	0.001005
hc7_02	hc7_02	weight/age percentile	NA	m	Ethiopia	-6.18551e-07	6.83493e-05	-0.00904985	0.992779	4.67641e-10	1.05088	2	4.84155	1.05088	0.305305	0.000419587
hc7_03	hc7_03	weight/age percentile	NA	m	Burkina_Faso	-0.0011095	0.00130354	-0.851143	0.39469	2.60379e-06	3.32564	2	69.9306	3.32564	0.0682075	0.00584968
hc7_2	hc7_2	weight/age percentile	NA	m	Guinea	7.44163e-05	7.06796e-05	1.05287	0.292402	0	1	2	0	0.119738	0.729319	0.0010071
hc7_2	hc7_2	weight/age percentile	NA	m	Kenya	1.68291e-05	5.80309e-05	0.290003	0.771814	3.20338e-09	1.90698	2	47.561	1.90698	0.167299	0.00193599
hc7_2	hc7_2	weight/age percentile	NA	m	Liberia	0.000120885	0.000125268	0.965014	0.334538	1.99381e-08	2.73774	2	63.4736	2.73774	0.098003	0.00313488
hc7_2	hc7_2	weight/age percentile	NA	m	Malawi	3.42351e-05	3.54016e-05	0.967048	0.33352	0	1	2	0	0.292908	0.588363	0.000937995
hc7_2	hc7_2	weight/age percentile	NA	m	Rwanda	-6.64025e-05	4.86312e-05	-1.36543	0.172118	0	1	2	0	0.676357	0.410844	0.00130108
hc7_2	hc7_2	weight/age percentile	NA	m	Zimbabwe	-3.79313e-05	3.3233e-05	-1.14138	0.253714	7.49129e-11	1.035	2	3.38147	1.035	0.308988	0.00183493
hc7_2	hc7_2	weight/age percentile	NA	m	Zambia	1.14761e-05	2.06451e-05	0.555874	0.578297	0	1	2	0	0.0144292	0.904387	9.81663e-05
hc7_3	hc7_3	weight/age percentile	NA	m	Guinea	-0.000290979	0.000185862	-1.56557	0.11745	0	1	2	0	0.488128	0.484764	0.00675797
hc70_01	hc70_01	height/age standard deviation (new who)	NA	m	Congo_Democratic_Republic	0.000539321	0.000689553	0.782131	0.434137	6.72287e-07	2.51225	2	60.195	2.51225	0.112965	0.000470554
hc70_02	hc70_02	height/age standard deviation (new who)	NA	m	Congo_Democratic_Republic	0.000384786	0.00248638	0.154757	0.877013	1.02323e-05	5.79961	2	82.7575	5.79961	0.0160297	0.00267787
hml12_03_2	hml12_03	type of mosquito bed net(s) person slept under last night	[2]both treated (itn) and untreated nets	m	Malawi	-10.8395	0.50324	-21.5394	6.6573e-103	0	1	2	0	0.382444	0.536298	5.97261e-05
hml12_03_2	hml12_03	type of mosquito bed net(s) person slept under last night	[2]both treated (itn) and untreated nets	m	Mali	-10.5959	0.698929	-15.1601	6.49395e-52	0	1	2	0	0.713688	0.398222	1.77928e-05
hml16_13	hml16_13	corrected age from individual file	NA	m	Burkina_Faso	-0.0490468	0.0365993	-1.34011	0.180211	0	1	2	0	0.653706	0.418791	0.00559939
hml17_02_0	hml17_02	flag for age from individual file	[0]no data from individual file	m	Burkina_Faso	0.166644	0.316792	0.526034	0.598864	0.0454831	1.2895	2	22.4507	1.2895	0.25614	0.000431648
hml17_02_0	hml17_02	flag for age from individual file	[0]no data from individual file	m	Congo_Democratic_Republic	-0.246022	0.372274	-0.660862	0.508701	0	1	2	0	0.497624	0.480546	8.39084e-05
hml17_02_0	hml17_02	flag for age from individual file	[0]no data from individual file	m	Ghana	-0.43832	0.601818	-0.728328	0.466413	0.507661	3.33383	2	70.0045	3.33383	0.0678687	0.0008787
hml17_02_0	hml17_02	flag for age from individual file	[0]no data from individual file	m	Kenya	-0.101455	0.226201	-0.448517	0.65378	0	1	2	0	0.888907	0.345774	0.000332791
hml17_02_0	hml17_02	flag for age from individual file	[0]no data from individual file	m	Malawi	-0.300875	0.130088	-2.31286	0.0207306	0	1	2	0	0.132695	0.715654	0.00077268
hml17_02_0	hml17_02	flag for age from individual file	[0]no data from individual file	m	Mali	-0.0892916	0.352029	-0.253648	0.799767	0	1	2	0	0.845324	0.357878	0.000171869
hml17_02_0	hml17_02	flag for age from individual file	[0]no data from individual file	m	Sierra_Leone	-0.215116	0.458826	-0.468839	0.639184	0.219776	1.97872	2	49.4623	1.97872	0.159525	0.000472994
hml17_02_0	hml17_02	flag for age from individual file	[0]no data from individual file	m	Tanzania	-0.253786	0.147492	-1.72068	0.0853086	0	1	2	0	0.00450118	0.946509	0.000358241
hml17_02_0	hml17_02	flag for age from individual file	[0]no data from individual file	m	Zambia	-0.0584011	0.0764511	-0.763902	0.444926	0	1	2	0	1.44312e-06	0.999042	4.62794e-05
hml17_02_0	hml17_02	flag for age from individual file	[0]no data from individual file	m	Zimbabwe	-0.418638	0.0895094	-4.67703	2.9106e-06	0	1	2	0	0.00729746	0.931923	0.00232481
hml17_02_6	hml17_02	flag for age from individual file	[6]age - year/month imputed	m	Congo_Democratic_Republic	-10.7227	0.469146	-22.8558	1.27848e-115	0	1	2	0	0.0466952	0.828917	1.15088e-05
hml17_02_6	hml17_02	flag for age from individual file	[6]age - year/month imputed	m	Mali	0.928	0.480755	1.9303	0.0535703	0	1	2	0	0.2106	0.646298	0.00053842
hml17_02_6	hml17_02	flag for age from individual file	[6]age - year/month imputed	m	Sierra_Leone	-0.693548	1.35482	-0.511912	0.608712	2.86594	4.49071	2	77.7318	4.49071	0.0340795	0.000404713
hml17_02_6	hml17_02	flag for age from individual file	[6]age - year/month imputed	m	Tanzania	0.881269	0.383692	2.29681	0.0216295	0	1	2	0	0.0677431	0.794652	0.00050635
hml17_02_6	hml17_02	flag for age from individual file	[6]age - year/month imputed	m	Zambia	-5.19106	4.18497	-1.24041	0.214825	33.9893	33.7246	2	97.0348	33.7246	6.34929e-09	4.48651e-05
hml17_02_6	hml17_02	flag for age from individual file	[6]age - year/month imputed	m	Zimbabwe	-9.96168	0.70772	-14.0757	5.35531e-45	0	1	2	0	0.918532	0.337861	5.94493e-05
hml17_03_0	hml17_03	flag for age from individual file	[0]no data from individual file	m	Burkina_Faso	0.733668	0.238944	3.07045	0.00213734	0	1	2	0	0.135444	0.712853	0.00143091
hml17_03_0	hml17_03	flag for age from individual file	[0]no data from individual file	m	Congo_Democratic_Republic	-0.0798971	0.304183	-0.262662	0.792811	0	1	2	0	0.713922	0.398145	9.4404e-05
hml17_03_0	hml17_03	flag for age from individual file	[0]no data from individual file	m	Ghana	0.521556	0.454251	1.14817	0.2509	0.262552	2.63447	2	62.0417	2.63447	0.104567	0.00139687
hml17_03_0	hml17_03	flag for age from individual file	[0]no data from individual file	m	Kenya	0.284271	0.211309	1.34529	0.178532	0	1	2	0	0.407118	0.523436	0.000701571
hml17_03_0	hml17_03	flag for age from individual file	[0]no data from individual file	m	Malawi	0.449673	0.286523	1.56941	0.116552	0.150781	12.2159	2	91.8139	12.2159	0.000473843	0.00494515
hml17_03_0	hml17_03	flag for age from individual file	[0]no data from individual file	m	Mali	0.327344	0.283841	1.15327	0.248801	0	1	2	0	0.137913	0.710364	0.000280564
hml17_03_0	hml17_03	flag for age from individual file	[0]no data from individual file	m	Tanzania	0.259944	0.318207	0.816901	0.413985	0.1725	6.73128	2	85.144	6.73128	0.00947365	0.00171437
hml17_03_0	hml17_03	flag for age from individual file	[0]no data from individual file	m	Sierra_Leone	0.316474	0.384128	0.823875	0.41001	0.1683	2.26319	2	55.8147	2.26319	0.132481	0.000607848
hml17_03_0	hml17_03	flag for age from individual file	[0]no data from individual file	m	Zambia	0.35082	0.0677907	5.17505	2.2785e-07	0.00213106	1.26944	2	21.2249	1.26944	0.259872	0.00343936
hml17_03_0	hml17_03	flag for age from individual file	[0]no data from individual file	m	Zimbabwe	0.239692	0.248192	0.965751	0.334169	0.108612	8.28176	2	87.9253	8.28176	0.00400453	0.0028251
hml17_03_6	hml17_03	flag for age from individual file	[6]age - year/month imputed	m	Congo_Democratic_Republic	-10.6612	0.947146	-11.2561	2.16152e-29	1.37896	4.10287	2	75.6268	4.10287	0.0428104	1.58222e-05
hml17_03_6	hml17_03	flag for age from individual file	[6]age - year/month imputed	m	Mali	-5.74229	6.14299	-0.934772	0.349906	74.9106	133.801	2	99.2526	133.801	6.03835e-31	5.74815e-05
hml17_03_6	hml17_03	flag for age from individual file	[6]age - year/month imputed	m	Sierra_Leone	-14.3125	0.187132	-76.4837	0	0	1	2	0	1.68014e-06	0.998966	0.000628837
hml17_03_6	hml17_03	flag for age from individual file	[6]age - year/month imputed	m	Tanzania	-12.1505	0.575776	-21.1028	7.49111e-99	0.499512	3.97675	2	74.8539	3.97675	0.0461324	0.000281376
hml17_04_0	hml17_04	flag for age from individual file	[0]no data from individual file	m	Burkina_Faso	0.337332	0.349847	0.964228	0.334932	0.103041	1.68222	2	40.5549	1.68222	0.194629	0.00040198
hml17_04_0	hml17_04	flag for age from individual file	[0]no data from individual file	m	Congo_Democratic_Republic	0.0986227	0.270969	0.363963	0.715886	0	1	2	0	0.0838899	0.772094	1.73022e-05
hml17_04_0	hml17_04	flag for age from individual file	[0]no data from individual file	m	Ghana	0.271283	0.290686	0.933248	0.350692	0	1	2	0	0.00521644	0.942423	0.000199387
hml17_04_0	hml17_04	flag for age from individual file	[0]no data from individual file	m	Kenya	0.51631	0.253702	2.03511	0.0418401	0.0370704	1.40293	2	28.7207	1.40293	0.236233	0.00211933
hml17_04_0	hml17_04	flag for age from individual file	[0]no data from individual file	m	Malawi	0.270105	0.109363	2.46981	0.0135187	0.00459474	1.23744	2	19.188	1.23744	0.265965	0.00159281
hml17_04_0	hml17_04	flag for age from individual file	[0]no data from individual file	m	Mali	-0.0715318	0.287615	-0.248707	0.803588	0	1	2	0	0.94482	0.331041	0.000187667
hml17_04_0	hml17_04	flag for age from individual file	[0]no data from individual file	m	Sierra_Leone	-0.213952	0.256028	-0.835659	0.403347	0	1	2	0	0.0221283	0.881746	0.000131304
hml17_04_0	hml17_04	flag for age from individual file	[0]no data from individual file	m	Tanzania	0.0649938	0.120334	0.54011	0.589121	0	1	2	0	0.0107574	0.917393	4.02124e-05
hml17_04_0	hml17_04	flag for age from individual file	[0]no data from individual file	m	Zambia	0.190947	0.0615861	3.10049	0.00193203	0	1	2	0	0.0488438	0.825087	0.000945502
hml17_04_0	hml17_04	flag for age from individual file	[0]no data from individual file	m	Zimbabwe	0.182611	0.0772342	2.36438	0.0180602	0	1	2	0	0.184441	0.667584	0.000714335
hml17_05_0	hml17_05	flag for age from individual file	[0]no data from individual file	m	Burkina_Faso	0.238987	0.267693	0.892764	0.371983	0	1	2	0	0.139116	0.709161	0.000110326
hml17_05_0	hml17_05	flag for age from individual file	[0]no data from individual file	m	Congo_Democratic_Republic	0.269829	0.53468	0.504656	0.6138	0.441185	4.37859	2	77.1616	4.37859	0.036393	0.000574458
hml17_05_0	hml17_05	flag for age from individual file	[0]no data from individual file	m	Ghana	0.1945	0.826011	0.235469	0.813845	0.995633	3.35539	2	70.1972	3.35539	0.0669855	0.000838054
hml17_05_0	hml17_05	flag for age from individual file	[0]no data from individual file	m	Kenya	-0.28131	0.350364	-0.802909	0.422027	0.121444	1.95138	2	48.7542	1.95138	0.162438	0.00130864
hml17_05_0	hml17_05	flag for age from individual file	[0]no data from individual file	m	Malawi	0.255126	0.227007	1.12387	0.261069	0.0708324	3.16213	2	68.3758	3.16213	0.0753647	0.00149657
hml17_05_0	hml17_05	flag for age from individual file	[0]no data from individual file	m	Mali	-0.678632	0.443503	-1.53016	0.125976	0.126683	1.47309	2	32.1156	1.47309	0.224859	0.00136439
hml17_05_0	hml17_05	flag for age from individual file	[0]no data from individual file	m	Sierra_Leone	-0.0661101	0.271675	-0.243342	0.80774	0	1	2	0	0.136403	0.711884	4.74692e-05
hml17_05_0	hml17_05	flag for age from individual file	[0]no data from individual file	m	Tanzania	0.102953	0.268381	0.383606	0.701271	0.0990657	3.20015	2	68.7514	3.20015	0.0736317	0.000642573
hml17_05_0	hml17_05	flag for age from individual file	[0]no data from individual file	m	Zambia	-0.0673081	0.0681919	-0.98704	0.323623	0	1	2	0	0.102863	0.74842	8.7051e-05
hml17_05_0	hml17_05	flag for age from individual file	[0]no data from individual file	m	Zimbabwe	0.10374	0.170683	0.607795	0.543324	0.0413116	3.42333	2	70.7887	3.42333	0.0642811	0.000713083
hml17_05_6	hml17_05	flag for age from individual file	[6]age - year/month imputed	m	Malawi	-4.70203	6.32613	-0.743271	0.457318	78.9575	73.8121	2	98.6452	73.8121	8.59178e-18	0.000216531
hml17_05_6	hml17_05	flag for age from individual file	[6]age - year/month imputed	m	Mali	-5.23815	6.64056	-0.788812	0.430222	87.4713	121.868	2	99.1794	121.868	2.46761e-28	0.000311897
hml17_05_6	hml17_05	flag for age from individual file	[6]age - year/month imputed	m	Sierra_Leone	-6.18354	7.96318	-0.776516	0.437444	126.25	220.173	2	99.5458	220.173	8.29289e-50	0.000786989
hml17_05_6	hml17_05	flag for age from individual file	[6]age - year/month imputed	m	Tanzania	1.18775	0.895841	1.32585	0.18489	0.288867	1.21822	2	17.9133	1.21822	0.26971	0.00062756
hml17_06_0	hml17_06	flag for age from individual file	[0]no data from individual file	m	Burkina_Faso	0.573923	0.385472	1.48888	0.136518	0.119331	1.66663	2	39.9986	1.66663	0.196711	0.00142985
hml17_06_0	hml17_06	flag for age from individual file	[0]no data from individual file	m	Congo_Democratic_Republic	0.355319	0.320431	1.10888	0.267483	0	1	2	0	0.802252	0.370421	0.000267757
hml17_06_0	hml17_06	flag for age from individual file	[0]no data from individual file	m	Ghana	-0.101641	0.419192	-0.24247	0.808416	0	1	2	0	0.063109	0.801648	3.05935e-05
hml17_06_0	hml17_06	flag for age from individual file	[0]no data from individual file	m	Kenya	-0.357225	0.389848	-0.916318	0.3595	0	1	2	0	0.101649	0.74986	0.000708312
hml17_06_0	hml17_06	flag for age from individual file	[0]no data from individual file	m	Malawi	0.105213	0.177214	0.593706	0.552709	0.0210196	1.48741	2	32.7692	1.48741	0.222618	0.000552319
hml17_06_0	hml17_06	flag for age from individual file	[0]no data from individual file	m	Mali	-0.189182	0.411504	-0.459733	0.645708	0	1	2	0	0.14617	0.702223	0.000119775
hml17_06_0	hml17_06	flag for age from individual file	[0]no data from individual file	m	Sierra_Leone	-0.365274	0.310946	-1.17472	0.240108	0.00557671	1.02356	2	2.3016	1.02356	0.311676	0.000322217
hml17_06_0	hml17_06	flag for age from individual file	[0]no data from individual file	m	Tanzania	-0.260505	0.164211	-1.58641	0.112647	0.000297432	1.00543	2	0.539615	1.00543	0.316001	0.000722155
hml17_06_0	hml17_06	flag for age from individual file	[0]no data from individual file	m	Zambia	-0.0490629	0.0918501	-0.534163	0.593229	0.00271877	1.16819	2	14.3975	1.16819	0.279773	0.000346064
hml17_06_0	hml17_06	flag for age from individual file	[0]no data from individual file	m	Zimbabwe	-0.0201028	0.105879	-0.189865	0.849415	0	1	2	0	0.696669	0.403905	0.000159965
hml17_06_3	hml17_06	flag for age from individual file	[3]year and age - month imputed	m	Burkina_Faso	-7.64953	7.10614	-1.07647	0.281718	100.398	168.594	2	99.4069	168.594	1.5005e-38	0.000799972
hml17_06_3	hml17_06	flag for age from individual file	[3]year and age - month imputed	m	Congo_Democratic_Republic	-12.4516	1.26718	-9.82624	8.68034e-23	2.83916	8.30336	2	87.9567	8.30336	0.00395717	9.57384e-05
hml17_06_3	hml17_06	flag for age from individual file	[3]year and age - month imputed	m	Ghana	-14.0249	0.918455	-15.2701	1.20994e-52	1.52047	9.83	2	89.8271	9.83	0.00171688	0.000676831
hml17_06_3	hml17_06	flag for age from individual file	[3]year and age - month imputed	m	Kenya	0.56797	0.479669	1.18409	0.236379	0.036661	1.08509	2	7.84183	1.08509	0.297561	0.00145214
hml17_06_3	hml17_06	flag for age from individual file	[3]year and age - month imputed	m	Mali	-5.66351	4.87414	-1.16195	0.245256	46.8042	66.8855	2	98.5049	66.8855	2.87749e-16	0.000287867
hml17_06_3	hml17_06	flag for age from individual file	[3]year and age - month imputed	m	Sierra_Leone	-7.07633	6.96865	-1.01545	0.309891	96.6525	205.406	2	99.5132	205.406	1.38086e-46	0.000247811
hml17_06_3	hml17_06	flag for age from individual file	[3]year and age - month imputed	m	Tanzania	0.0598718	0.289072	0.207118	0.835918	0	1	2	0	0.0135928	0.907186	1.14188e-05
hml17_06_3	hml17_06	flag for age from individual file	[3]year and age - month imputed	m	Zambia	-0.359686	0.394663	-0.911374	0.362098	0	1	2	0	0.463422	0.496029	0.000142456
hml17_06_3	hml17_06	flag for age from individual file	[3]year and age - month imputed	m	Zimbabwe	-13.1341	0.413703	-31.7477	3.41784e-221	0.0019956	1.0058	2	0.576892	1.0058	0.315911	0.000967784
hml17_07_0	hml17_07	flag for age from individual file	[0]no data from individual file	m	Burkina_Faso	0.324004	0.343454	0.943368	0.345493	0	1	2	0	0.808523	0.368557	0.000577953
hml17_07_0	hml17_07	flag for age from individual file	[0]no data from individual file	m	Congo_Democratic_Republic	-0.14434	0.514327	-0.280638	0.778988	0.0996357	1.23104	2	18.7679	1.23104	0.267205	0.00056679
hml17_07_0	hml17_07	flag for age from individual file	[0]no data from individual file	m	Ghana	-0.857729	0.625466	-1.37134	0.170268	0	1	2	0	0.233561	0.628896	0.000805085
hml17_07_0	hml17_07	flag for age from individual file	[0]no data from individual file	m	Kenya	-0.259878	0.521958	-0.49789	0.618561	0	1	2	0	0.452469	0.501165	0.000797542
hml17_07_0	hml17_07	flag for age from individual file	[0]no data from individual file	m	Malawi	-0.0182134	0.17633	-0.103292	0.917731	0	1	2	0	6.00884e-05	0.993815	4.14259e-06
hml17_07_0	hml17_07	flag for age from individual file	[0]no data from individual file	m	Mali	0.096844	0.566701	0.170891	0.86431	0.00615889	1.00735	2	0.729895	1.00735	0.315538	0.000475164
hml17_07_0	hml17_07	flag for age from individual file	[0]no data from individual file	m	Sierra_Leone	-0.386566	0.346503	-1.11562	0.264585	0	1	2	0	0.191326	0.661815	0.000246279
hml17_07_0	hml17_07	flag for age from individual file	[0]no data from individual file	m	Tanzania	-0.0864696	0.20828	-0.415161	0.678024	0	1	2	0	0.274713	0.600188	0.000149688
hml17_07_0	hml17_07	flag for age from individual file	[0]no data from individual file	m	Zambia	-0.17121	0.127415	-1.34372	0.179039	0.01273	1.55782	2	35.8076	1.55782	0.211985	0.00122403
hml17_07_0	hml17_07	flag for age from individual file	[0]no data from individual file	m	Zimbabwe	-0.0418846	0.139692	-0.299835	0.764303	0	1	2	0	0.0170313	0.896168	4.12976e-05
hml17_08_0	hml17_08	flag for age from individual file	[0]no data from individual file	m	Burkina_Faso	-0.64708	0.448633	-1.44234	0.149207	0	1	2	0	0.323818	0.569322	0.000873975
hml17_08_0	hml17_08	flag for age from individual file	[0]no data from individual file	m	Congo_Democratic_Republic	-0.545426	0.552612	-0.986996	0.323644	0	1	2	0	0.339215	0.560283	0.000510365
hml17_08_0	hml17_08	flag for age from individual file	[0]no data from individual file	m	Ghana	0.305858	0.700728	0.436486	0.662484	0	1	2	0	0.0679784	0.794303	0.000143892
hml17_08_0	hml17_08	flag for age from individual file	[0]no data from individual file	m	Kenya	-0.146777	1.02028	-0.14386	0.885611	1.31249	2.59506	2	61.4653	2.59506	0.107197	0.00394844
hml17_08_0	hml17_08	flag for age from individual file	[0]no data from individual file	m	Malawi	0.0680999	0.235253	0.289475	0.772218	0	1	2	0	0.918456	0.337881	0.000745192
hml17_08_0	hml17_08	flag for age from individual file	[0]no data from individual file	m	Mali	-0.720638	0.5978	-1.20548	0.228016	0.085295	1.12103	2	10.7966	1.12103	0.289696	0.000946731
hml17_08_0	hml17_08	flag for age from individual file	[0]no data from individual file	m	Sierra_Leone	-0.981611	0.477284	-2.05666	0.0397189	0	1	2	0	0.434577	0.509751	0.00139532
hml17_08_0	hml17_08	flag for age from individual file	[0]no data from individual file	m	Tanzania	-0.0826076	0.236404	-0.349434	0.726763	0	1	2	0	0.134398	0.713915	0.000125405
hml17_08_0	hml17_08	flag for age from individual file	[0]no data from individual file	m	Zambia	-0.0882857	0.304974	-0.289486	0.77221	0.152355	5.3466	2	81.2965	5.3466	0.0207627	0.00188132
hml17_08_0	hml17_08	flag for age from individual file	[0]no data from individual file	m	Zimbabwe	-0.110434	0.325212	-0.339574	0.734177	0.149586	3.39963	2	70.5851	3.39963	0.0652109	0.0019963
hml17_13_0	hml17_13	flag for age from individual file	[0]no data from individual file	m	Burkina_Faso	0.0548237	0.73901	0.0741853	0.940863	0	1	2	0	0.0335031	0.854768	3.64366e-05
hml2	hml2	number of children under mosquito bed net previous night	NA	m	Burkina_Faso	-0.282387	0.182007	-1.55151	0.120779	0	1	2	0	0.259326	0.610584	0.000591951
hml2	hml2	number of children under mosquito bed net previous night	NA	m	Congo_Democratic_Republic	-0.0771961	0.178089	-0.433468	0.664675	0.00418877	1.07059	2	6.59389	1.07059	0.300811	0.000133827
hml2	hml2	number of children under mosquito bed net previous night	NA	m	Cote_d'Ivoire	0.184563	0.261754	0.705099	0.480749	0.0865214	2.42999	2	58.8475	2.42999	0.119034	0.00052009
hml2	hml2	number of children under mosquito bed net previous night	NA	m	Ghana	-0.397341	0.269947	-1.47192	0.141043	0	1	2	0	0.0291262	0.864488	0.000354947
hml2	hml2	number of children under mosquito bed net previous night	NA	m	Guinea	-0.241132	0.418555	-0.576107	0.564543	0.269551	4.32212	2	76.8632	4.32212	0.0376201	0.000883406
hml2	hml2	number of children under mosquito bed net previous night	NA	m	Kenya	0.212667	0.123902	1.71641	0.0860868	0	1	2	0	0.541248	0.461916	0.000650009
hml2	hml2	number of children under mosquito bed net previous night	NA	m	Mali	-0.016367	0.159655	-0.102515	0.918348	0	1	2	0	0.122469	0.726372	3.09384e-05
hml2	hml2	number of children under mosquito bed net previous night	NA	m	Sierra_Leone	-0.653577	0.355242	-1.83981	0.0657961	0.119997	1.56277	2	36.0111	1.56277	0.21126	0.00180711
hml2	hml2	number of children under mosquito bed net previous night	NA	m	Tanzania	-0.113256	0.0683295	-1.6575	0.0974179	0	1	2	0	0.0895982	0.764689	0.000375051
hml2	hml2	number of children under mosquito bed net previous night	NA	m	Zambia	-0.14654	0.0456883	-3.20739	0.00133945	0	1	2	0	0.0578248	0.809968	0.000813658
hml20_0	hml20	person slept under an llin net	[0]no	m	Rwanda	-0.254169	0.199098	-1.2766	0.201743	0.0444251	2.26195	2	55.7903	2.26195	0.132587	0.000458018
hml20_01_0	hml20_01	person slept under an llin net	[0]no	m	Rwanda	0.0554218	0.133178	0.41615	0.677301	0	1	2	0	0.33811	0.560922	4.2727e-05
hml20_02_0	hml20_02	person slept under an llin net	[0]no	m	Rwanda	0.0374128	0.14297	0.261683	0.793566	0.00538069	1.14952	2	13.0072	1.14952	0.28365	0.000103642
hml20_03_0	hml20_03	person slept under an llin net	[0]no	m	Rwanda	-0.297051	0.135172	-2.19757	0.0279799	0	1	2	0	0.120211	0.728806	0.000458268
hml20_04_0	hml20_04	person slept under an llin net	[0]no	m	Rwanda	-0.164283	0.243979	-0.673346	0.500727	0.0765112	2.79782	2	64.2579	2.79782	0.0943927	0.00044619
hml20_05_0	hml20_05	person slept under an llin net	[0]no	m	Rwanda	-0.161248	0.270446	-0.59623	0.551021	0.087007	2.46783	2	59.4786	2.46783	0.116198	0.000449037
hml20_06_0	hml20_06	person slept under an llin net	[0]no	m	Rwanda	0.152139	0.210165	0.723901	0.469127	0	1	2	0	0.000635033	0.979896	8.98025e-05
hml20_07_0	hml20_07	person slept under an llin net	[0]no	m	Rwanda	0.0899194	0.559437	0.160732	0.872305	0.477875	4.22667	2	76.3407	4.22667	0.0397934	0.00127842
hml20_08_0	hml20_08	person slept under an llin net	[0]no	m	Rwanda	0.580335	0.352796	1.64496	0.0999777	0	1	2	0	0.0372492	0.846959	0.00135369
hml21_1_0	hml21_1	someone slept under this net last night	[0]no	m	Congo_Democratic_Republic	-0.582684	0.56109	-1.03849	0.299044	0	1	2	0	0.186558	0.665797	0.000397639
hml21_1_0	hml21_1	someone slept under this net last night	[0]no	m	Cote_d'Ivoire	0.169676	0.290711	0.583658	0.55945	0	1	2	0	0.671803	0.412424	0.000690974
hml21_1_0	hml21_1	someone slept under this net last night	[0]no	m	Ghana	-0.0720616	0.32732	-0.220157	0.825749	0	1	2	0	0.0805523	0.77655	3.05734e-05
hml21_1_0	hml21_1	someone slept under this net last night	[0]no	m	Guinea	-0.10935	0.383945	-0.284807	0.775792	0	1	2	0	0.20106	0.653866	0.000151875
hml21_1_0	hml21_1	someone slept under this net last night	[0]no	m	Kenya	-0.136805	0.262108	-0.521941	0.601712	0	1	2	0	0.56567	0.451985	0.000303632
hml21_1_0	hml21_1	someone slept under this net last night	[0]no	m	Mali	0.00136257	0.365113	0.00373192	0.997022	0.0123844	1.04226	2	4.05506	1.04226	0.307295	0.000155154
hml21_1_0	hml21_1	someone slept under this net last night	[0]no	m	Sierra_Leone	1.57522	0.458986	3.43195	0.000599263	0	1	2	0	0.130279	0.718143	0.00292218
hml21_1_0	hml21_1	someone slept under this net last night	[0]no	m	Zimbabwe	-0.0919422	0.149942	-0.613185	0.539754	0.020937	1.77706	2	43.7272	1.77706	0.182511	0.000586883
hml21_1_0	hml21_1	someone slept under this net last night	[0]no	m	Zambia	-0.0854976	0.0660801	-1.29385	0.195718	0	1	2	0	0.225907	0.634575	0.000139016
hml21_2_0	hml21_2	someone slept under this net last night	[0]no	m	Congo_Democratic_Republic	-0.838245	0.564882	-1.48393	0.137828	0	1	2	0	0.0178046	0.89385	0.00114798
hml21_2_0	hml21_2	someone slept under this net last night	[0]no	m	Guinea	0.532074	0.61524	0.864825	0.387135	0.178804	1.21008	2	17.3611	1.21008	0.271316	0.00135338
hml21_2_0	hml21_2	someone slept under this net last night	[0]no	m	Kenya	0.199073	0.353811	0.562654	0.573671	0.0290354	1.10732	2	9.69189	1.10732	0.292665	0.00226875
hml21_2_0	hml21_2	someone slept under this net last night	[0]no	m	Mali	0.128556	0.445901	0.288306	0.773113	0	1	2	0	0.170877	0.679333	5.80738e-05
hml21_2_0	hml21_2	someone slept under this net last night	[0]no	m	Rwanda	0.0807879	0.170129	0.474864	0.634884	0	1	2	0	0.574798	0.448359	8.48101e-05
hml21_2_0	hml21_2	someone slept under this net last night	[0]no	m	Sierra_Leone	0.466395	0.557797	0.836138	0.403077	0	1	2	0	0.840027	0.359389	0.0014406
hml21_2_0	hml21_2	someone slept under this net last night	[0]no	m	Zambia	0.0164185	0.0771233	0.212886	0.831416	0	1	2	0	0.121425	0.727494	5.17511e-05
hml21_2_8	hml21_2	someone slept under this net last night	[8]not sure (dk)	m	Mali	-10.5609	0.544115	-19.4094	6.42647e-84	0	1	2	0	0.0494838	0.823964	1.83568e-05
hml21_2_8	hml21_2	someone slept under this net last night	[8]not sure (dk)	m	Sierra_Leone	-11.4428	0.439939	-26.0101	3.81071e-149	0	1	2	0	0.35653	0.550439	3.38099e-05
hml21_2_8	hml21_2	someone slept under this net last night	[8]not sure (dk)	m	Zambia	0.778456	0.424346	1.83448	0.0665825	0	1	2	0	0.966026	0.325673	0.000519268
hml21_3_0	hml21_3	someone slept under this net last night	[0]no	m	Mali	-7.45121	8.19534	-0.909201	0.363244	134.113	627.908	2	99.8407	627.908	1.42472e-138	0.00133062
hml21_3_0	hml21_3	someone slept under this net last night	[0]no	m	Rwanda	0.179843	0.24747	0.726727	0.467393	0	1	2	0	0.224698	0.635483	0.000186899
hml21_3_0	hml21_3	someone slept under this net last night	[0]no	m	Zambia	0.156845	0.122397	1.28145	0.200037	0	1	2	0	0.145717	0.702662	0.000809796
hml3_1_0	hml3_1	net observed by interviewer	[0]not seen	m	Congo_Democratic_Republic	0.0577252	0.681859	0.0846585	0.932533	0.602989	2.82541	2	64.607	2.82541	0.0927829	0.000903913
hml3_1_0	hml3_1	net observed by interviewer	[0]not seen	m	Ghana	-8.07048	7.30282	-1.10512	0.269108	106.406	416.21	2	99.7597	416.21	1.63055e-92	0.00132868
hml3_1_0	hml3_1	net observed by interviewer	[0]not seen	m	Guinea	-0.96343	0.739589	-1.30266	0.192692	0	1	2	0	0.0729672	0.787065	0.00127702
hml3_1_0	hml3_1	net observed by interviewer	[0]not seen	m	Kenya	-0.423651	0.494029	-0.857544	0.391144	0.380114	4.51431	2	77.8482	4.51431	0.0336125	0.00607333
hml3_1_0	hml3_1	net observed by interviewer	[0]not seen	m	Malawi	-0.474906	0.294	-1.61532	0.106241	0.110197	2.73771	2	63.4731	2.73771	0.0980052	0.00185344
hml3_1_0	hml3_1	net observed by interviewer	[0]not seen	m	Mali	-0.297318	0.323676	-0.918567	0.358322	0	1	2	0	0.18452	0.667517	0.000273173
hml3_1_0	hml3_1	net observed by interviewer	[0]not seen	m	Sierra_Leone	0.606884	0.722715	0.839728	0.401061	0.466244	1.64428	2	39.1833	1.64428	0.199739	0.000691197
hml3_1_0	hml3_1	net observed by interviewer	[0]not seen	m	Zambia	0.23662	0.0744799	3.17697	0.00148823	0	1	2	0	0.000486428	0.982404	0.00141632
hml3_1_0	hml3_1	net observed by interviewer	[0]not seen	m	Zimbabwe	0.0144402	0.16172	0.0892913	0.92885	0.00254056	1.05062	2	4.81779	1.05062	0.305365	0.000659053
hml4_1	hml4_1	months ago net obtained	NA	m	Congo_Democratic_Republic	-0.00421962	0.00611328	-0.690239	0.490044	0	1	2	0	0.200483	0.654331	0.000275502
hml4_1	hml4_1	months ago net obtained	NA	m	Guinea	-0.00249091	0.00944625	-0.263693	0.792017	0.000129231	3.43309	2	70.8717	3.43309	0.0639025	0.00192022
hml4_1	hml4_1	months ago net obtained	NA	m	Ghana	-0.00399918	0.00388937	-1.02823	0.30384	0	1	2	0	0.142255	0.70605	0.000141525
hml4_1	hml4_1	months ago net obtained	NA	m	Kenya	-0.00168916	0.0041639	-0.405668	0.684986	2.21455e-05	2.70572	2	63.0412	2.70572	0.0999892	0.00199639
hml4_1	hml4_1	months ago net obtained	NA	m	Malawi	0.00528936	0.00341269	1.54991	0.121164	1.88061e-05	4.95935	2	79.8361	4.95935	0.0259499	0.00453215
hml4_1	hml4_1	months ago net obtained	NA	m	Mali	0.00326734	0.00443781	0.73625	0.461578	0	1	2	0	0.108086	0.742334	0.000179519
hml4_1	hml4_1	months ago net obtained	NA	m	Sierra_Leone	0.00249192	0.00528337	0.471654	0.637173	0	1	2	0	0.346773	0.555945	0.000200551
hml4_1	hml4_1	months ago net obtained	NA	m	Zambia	0.0016598	0.00207803	0.798736	0.424444	6.15483e-06	3.40171	2	70.6031	3.40171	0.0651287	0.000820792
hml7_1_12	hml7_1	brand of net	[12]olyset	m	Mali	-0.179868	1.38767	-0.129618	0.896868	3.40934	8.65892	2	88.4512	8.65892	0.00325464	0.00192909
hml7_1_12	hml7_1	brand of net	[12]olyset	m	Rwanda	-6.80364	7.3593	-0.924495	0.355229	107.93	278.425	2	99.6408	278.425	1.65474e-62	0.000528389
hml7_1_12	hml7_1	brand of net	[12]olyset	m	Sierra_Leone	-6.30394	6.62196	-0.951974	0.34111	87.4976	431.473	2	99.7682	431.473	7.76661e-96	0.000147096
hml7_1_12	hml7_1	brand of net	[12]olyset	m	Zambia	-0.0149691	0.099022	-0.15117	0.879842	0	1	2	0	0.278403	0.59775	4.92021e-05
hml7_1_12	hml7_1	brand of net	[12]olyset	m	Zimbabwe	-0.0937063	0.0934891	-1.00232	0.316187	0	1	2	0	0.397096	0.528593	0.000203995
hml7_1_13	hml7_1	brand of net	[13]permanent	m	Sierra_Leone	0.277973	1.52977	0.181709	0.855811	3.75464	5.03858	2	80.1532	5.03858	0.0247887	0.00171728
hml7_1_16	hml7_1	brand of net	[16]others/don't know brand (llin)	m	Rwanda	0.920932	0.70718	1.30226	0.192828	0	1	2	0	0.0383894	0.844663	0.000325993
hml7_1_16	hml7_1	brand of net	[16]others/don't know brand (llin)	m	Sierra_Leone	-14.8854	1.0634	-13.9978	1.60697e-44	2.13756	18.2097	2	94.5084	18.2097	1.97864e-05	0.00102542
hml7_1_16	hml7_1	brand of net	[16]others/don't know brand (llin)	m	Zambia	0.241977	0.0978249	2.47357	0.013377	0	1	2	0	0.0259294	0.872073	0.000579747
hml7_1_16	hml7_1	brand of net	[16]others/don't know brand (llin)	m	Zimbabwe	0.255033	0.118329	2.15529	0.0311394	0	1	2	0	0.633396	0.426112	0.000644088
hml7_1_22	hml7_1	brand of net	[22]pretreated net : delta methrine	m	Mali	-5.81195	7.0294	-0.826806	0.408347	98.615	470.821	2	99.7876	470.821	2.12362e-104	0.00109631
hml7_1_96	hml7_1	brand of net	[96]other brand	m	Rwanda	-3.86909	4.67271	-0.828018	0.40766	42.6445	42.648	2	97.6552	42.648	6.55302e-11	4.58447e-05
hml7_1_96	hml7_1	brand of net	[96]other brand	m	Zimbabwe	0.00427634	0.146119	0.0292661	0.976652	0	1	2	0	0.136106	0.712184	3.22506e-05
hml7_1_98	hml7_1	brand of net	[98]dk brand	m	Mali	-13.5851	0.305595	-44.4547	0	0.0822189	1.75356	2	42.9732	1.75356	0.18543	0.000287114
hml7_1_98	hml7_1	brand of net	[98]dk brand	m	Sierra_Leone	-4.73879	7.0543	-0.67176	0.501737	98.7944	135.456	2	99.2618	135.456	2.62393e-31	0.00142201
hml7_1_98	hml7_1	brand of net	[98]dk brand	m	Zambia	0.454745	0.164042	2.77212	0.00556931	0.0242478	1.79998	2	44.4439	1.79998	0.179715	0.00263953
hml7_2_12	hml7_2	brand of net	[12]olyset	m	Mali	-0.275327	2.01333	-0.136752	0.891227	7.26083	9.47493	2	89.4458	9.47493	0.00208299	0.00240117
hml7_2_12	hml7_2	brand of net	[12]olyset	m	Sierra_Leone	-5.93147	6.28522	-0.943717	0.345314	78.6137	200.238	2	99.5006	200.238	1.85291e-45	0.000146687
hml7_2_12	hml7_2	brand of net	[12]olyset	m	Zambia	0.101254	0.121082	0.836242	0.403019	0	1	2	0	0.954895	0.328477	0.000304094
hml7_2_12	hml7_2	brand of net	[12]olyset	m	Zimbabwe	-0.0794598	0.119634	-0.664192	0.506567	0.00184993	1.04772	2	4.55502	1.04772	0.306032	0.000383314
hml7_26	hml7	brand of net	[26]others/don't know brand (pretreated net)	m	Malawi	-0.157031	0.269814	-0.581998	0.560568	0	1	2	0	0.503626	0.477911	0.000243291
hml8_1_8	hml8_1	net treated since receiving	[8]not sure	m	Congo_Democratic_Republic	-11.1413	0.556008	-20.038	2.56751e-89	0	1	2	0	4.22545e-09	0.999948	3.60484e-05
hml8_1_8	hml8_1	net treated since receiving	[8]not sure	m	Cote_d'Ivoire	-12.6456	0.557505	-22.6825	6.66477e-114	0.271952	1.70626	2	41.3924	1.70626	0.191471	0.00039937
hml8_1_8	hml8_1	net treated since receiving	[8]not sure	m	Kenya	0.987651	0.609196	1.62124	0.104967	0	1	2	0	0.0725894	0.787603	0.000842526
hml8_1_8	hml8_1	net treated since receiving	[8]not sure	m	Malawi	-12.913	0.466424	-27.6851	1.05516e-168	0.172658	1.64543	2	39.2256	1.64543	0.199582	0.000744285
hml8_1_8	hml8_1	net treated since receiving	[8]not sure	m	Rwanda	-3.42035	5.16926	-0.66167	0.508182	52.268	45.4848	2	97.8015	45.4848	1.53829e-11	0.000682749
hml8_1_8	hml8_1	net treated since receiving	[8]not sure	m	Mali	-11.5554	0.76922	-15.0223	5.24886e-51	0.926821	4.53457	2	77.9472	4.53457	0.0332168	5.63976e-05
hml8_1_8	hml8_1	net treated since receiving	[8]not sure	m	Sierra_Leone	-10.6839	0.476485	-22.4224	2.37836e-111	0	1	2	0	0.0138668	0.90626	2.28725e-05
hml8_1_8	hml8_1	net treated since receiving	[8]not sure	m	Zambia	0.971381	0.737548	1.31704	0.187825	0.534167	1.92035	2	47.9262	1.92035	0.165818	0.000921502
hml8_2_8	hml8_2	net treated since receiving	[8]not sure	m	Kenya	-6.69832	7.9466	-0.842917	0.399275	125.728	221.799	2	99.5491	221.799	3.66504e-50	0.00190547
hml8_2_8	hml8_2	net treated since receiving	[8]not sure	m	Malawi	-12.2525	0.515163	-23.7837	4.92207e-125	0.125403	1.2018	2	16.7917	1.2018	0.272962	0.000563874
hml8_2_8	hml8_2	net treated since receiving	[8]not sure	m	Mali	-11.3277	0.702984	-16.1137	2.04425e-58	0.572266	2.31079	2	56.7248	2.31079	0.128478	3.62621e-05
hml8_2_8	hml8_2	net treated since receiving	[8]not sure	m	Sierra_Leone	-10.6005	0.56788	-18.6668	9.22227e-78	0	1	2	0	0.199238	0.655337	1.89597e-05
hml8_2_8	hml8_2	net treated since receiving	[8]not sure	m	Zambia	-0.114596	0.743202	-0.154192	0.877458	0	1	2	0	0.290363	0.589988	2.9607e-05
hml8_8	hml8	net treated since receiving	[8]not sure	m	Burkina_Faso	-11.5775	1.59348	-7.26557	3.7146e-13	4.5752	10.0791	2	90.0785	10.0791	0.00149963	0.000163728
hml8_8	hml8	net treated since receiving	[8]not sure	m	Kenya	0.504186	0.793682	0.635249	0.525266	0	1	2	0	0.158401	0.690633	0.000191756
hml8_8	hml8	net treated since receiving	[8]not sure	m	Mali	-11.2857	1.302	-8.66797	4.39901e-18	2.73436	4.93563	2	79.7392	4.93563	0.0263085	0.000104802
hml8_8	hml8	net treated since receiving	[8]not sure	m	Tanzania	0.815908	0.5221	1.56274	0.118113	0	1	2	0	0.347502	0.555531	0.000286579
hml8_8	hml8	net treated since receiving	[8]not sure	m	Sierra_Leone	-10.8813	0.496036	-21.9365	1.16485e-106	0	1	2	0	0.712361	0.398661	3.10155e-05
hml8_8	hml8	net treated since receiving	[8]not sure	m	Zambia	-5.53094	6.00992	-0.920301	0.357415	71.7484	147.284	2	99.321	147.284	6.80351e-34	0.00016761
hml9	hml9	time since last re-treatment (months)	NA	m	Malawi	-0.000957469	0.00495514	-0.193227	0.846781	0	1	2	0	0.0313592	0.859441	5.02631e-05
hmlb_2	hmlb_2	line number of person who slept in this net	NA	m	Malawi	-0.104282	0.0480357	-2.17092	0.029937	0	1	2	0	0.568234	0.450961	0.00437352
hmlb_2	hmlb_2	line number of person who slept in this net	NA	m	Mali	-0.0811029	0.132804	-0.610695	0.541402	0.0250378	3.44484	2	70.971	3.44484	0.0634497	0.000720574
hmlb_2	hmlb_2	line number of person who slept in this net	NA	m	Rwanda	-0.0587615	0.0670504	-0.876378	0.380825	0	1	2	0	0.0352359	0.851102	0.000187469
hmlb_2	hmlb_2	line number of person who slept in this net	NA	m	Sierra_Leone	-0.0850583	0.125232	-0.679206	0.497008	0.0252071	5.08493	2	80.334	5.08493	0.0241347	0.0009344
hmlb_2	hmlb_2	line number of person who slept in this net	NA	m	Zambia	-0.0406422	0.0344394	-1.18011	0.237957	0	1	2	0	0.0302744	0.861869	0.00065075
hmlb_2	hmlb_2	line number of person who slept in this net	NA	m	Tanzania	-0.104289	0.0455812	-2.28798	0.0221389	0	1	2	0	0.412165	0.520873	0.00376831
hmlb_3	hmlb_3	line number of person who slept in this net	NA	m	Mali	-0.237057	0.164092	-1.44465	0.148555	0	1	2	0	0.0194015	0.889222	0.00400052
hmlb_3	hmlb_3	line number of person who slept in this net	NA	m	Rwanda	-0.0316618	0.0795572	-0.397975	0.690649	0	1	2	0	0.287273	0.591974	0.000271607
hmlb_3	hmlb_3	line number of person who slept in this net	NA	m	Tanzania	-0.0233066	0.0432566	-0.538798	0.590026	0.000116767	1.02363	2	2.30877	1.02363	0.311659	0.00130715
hv005	hv005	household sample weight (6 decimals)	NA	m	Tanzania	8.69971e-08	6.01269e-08	1.44689	0.147927	0	1	2	0	0.823031	0.364295	0.000505443
hv005	hv005	household sample weight (6 decimals)	NA	m	Zimbabwe	6.31452e-08	9.90786e-08	0.637324	0.523914	1.26991e-14	2.03086	2	50.7597	2.03086	0.154134	0.00149319
hv010	hv010	number of eligible women in household	NA	m	Mali	-0.185296	0.145738	-1.27143	0.203575	0	1	2	0	0.49304	0.482574	0.000247745
hv010	hv010	number of eligible women in household	NA	m	Burkina_Faso	-0.0978329	0.0867736	-1.12745	0.259552	0	1	2	0	0.0328492	0.856177	0.000278378
hv010	hv010	number of eligible women in household	NA	m	Congo_Democratic_Republic	0.167334	0.100901	1.6584	0.0972369	0.000473792	1.02291	2	2.23927	1.02291	0.311831	0.000239423
hv010	hv010	number of eligible women in household	NA	m	Zambia	-0.0759948	0.0355854	-2.13556	0.0327153	0	1	2	0	0.837978	0.359976	0.000803492
hv010	hv010	number of eligible women in household	NA	m	Ghana	-0.286362	0.104461	-2.74134	0.00611891	0	1	2	0	0.29951	0.58419	0.000828309
hv010	hv010	number of eligible women in household	NA	m	Cote_d'Ivoire	-0.158873	0.150193	-1.05779	0.290151	0.0317783	3.19962	2	68.7463	3.19962	0.0736553	0.00261497
hv010	hv010	number of eligible women in household	NA	m	Ethiopia	-0.339181	0.179764	-1.88681	0.0591864	0.0406646	2.67449	2	62.6097	2.67449	0.101968	0.000706495
hv010	hv010	number of eligible women in household	NA	m	Kenya	-0.219061	0.0831493	-2.63454	0.00842503	0	1	2	0	0.340525	0.559526	0.00184885
hv010	hv010	number of eligible women in household	NA	m	Sierra_Leone	0.0487279	0.114095	0.427083	0.669319	0	1	2	0	0.85991	0.353764	0.000395402
hv010	hv010	number of eligible women in household	NA	m	Liberia	-0.319238	0.159538	-2.00102	0.0453902	0	1	2	0	0.925215	0.336109	0.00120875
hv010	hv010	number of eligible women in household	NA	m	Guinea	0.0559859	0.159764	0.350428	0.726017	0.0353886	3.25693	2	69.2962	3.25693	0.0711221	0.000759686
hv010	hv010	number of eligible women in household	NA	m	Malawi	-0.0318419	0.086282	-0.369045	0.712094	0.00817024	2.18758	2	54.2873	2.18758	0.139128	0.00040566
hv011	hv011	number of eligible men in household	NA	m	Burkina_Faso	-0.212783	0.0963006	-2.20957	0.0271353	0	1	2	0	0.00835941	0.927151	0.000926577
hv011	hv011	number of eligible men in household	NA	m	Mali	-0.238863	0.285413	-0.836903	0.402647	0.123665	4.00321	2	75.02	4.00321	0.0454137	0.000749581
hv011	hv011	number of eligible men in household	NA	m	Zambia	-0.214931	0.0316577	-6.7892	1.12754e-11	0	1	2	0	0.452566	0.501119	0.00420987
hv011	hv011	number of eligible men in household	NA	m	Sierra_Leone	-0.100111	0.136412	-0.733888	0.463017	0.0144168	1.44421	2	30.7579	1.44421	0.22946	0.000350044
hv011	hv011	number of eligible men in household	NA	m	Ghana	-0.584698	0.213691	-2.73619	0.00621554	0	1	2	0	0.297234	0.585621	0.0017902
hv011	hv011	number of eligible men in household	NA	m	Cote_d'Ivoire	-0.342423	0.191173	-1.79117	0.0732662	0.05302	3.4954	2	71.391	3.4954	0.0615395	0.00661184
hv011	hv011	number of eligible men in household	NA	m	Ethiopia	-0.715616	0.14892	-4.80537	1.54462e-06	0	1	2	0	0.378244	0.538544	0.00281419
hv011	hv011	number of eligible men in household	NA	m	Guinea	-0.147303	0.0977508	-1.50693	0.13183	0.000914285	1.04852	2	4.62719	1.04852	0.305849	0.000673053
hv011	hv011	number of eligible men in household	NA	m	Congo_Democratic_Republic	0.0757311	0.0646113	1.1721	0.241156	0	1	2	0	0.103934	0.747158	9.3509e-05
hv011	hv011	number of eligible men in household	NA	m	Liberia	-0.215566	0.131536	-1.63883	0.101248	0	1	2	0	0.511061	0.47468	0.000928675
hv011	hv011	number of eligible men in household	NA	m	Kenya	-0.434966	0.103317	-4.21003	2.55336e-05	0	1	2	0	0.0608288	0.805191	0.00554894
hv014	hv014	number of children 5 and under (de jure)	NA	m	Zambia	-0.230931	0.0297788	-7.75487	8.84364e-15	0	1	2	0	0.793222	0.373128	0.00569937
hv014	hv014	number of children 5 and under (de jure)	NA	m	Mali	-0.199863	0.129432	-1.54416	0.122549	0.0167433	1.9734	2	49.326	1.9734	0.160087	0.000861549
hv014	hv014	number of children 5 and under (de jure)	NA	m	Sierra_Leone	-0.164171	0.0937546	-1.75107	0.0799337	0	1	2	0	0.229375	0.631988	0.000477866
hv014	hv014	number of children 5 and under (de jure)	NA	m	Guinea	0.00303902	0.0790842	0.0384277	0.969347	0	1	2	0	0.599246	0.438866	9.96492e-05
hv014	hv014	number of children 5 and under (de jure)	NA	m	Kenya	0.0614289	0.0786982	0.780563	0.43506	0	1	2	0	0.0503793	0.822405	0.000219681
hv014	hv014	number of children 5 and under (de jure)	NA	m	Burkina_Faso	-0.280969	0.1011	-2.77913	0.00545049	0	1	2	0	0.258011	0.61149	0.00163415
hv014	hv014	number of children 5 and under (de jure)	NA	m	Cote_d'Ivoire	-0.158691	0.0808262	-1.96336	0.0496039	0	1	2	0	0.686031	0.407518	0.00155417
hv014	hv014	number of children 5 and under (de jure)	NA	m	Ethiopia	-0.291395	0.224614	-1.29732	0.194522	0.0774415	4.30005	2	76.7445	4.30005	0.0381112	0.000967335
hv014	hv014	number of children 5 and under (de jure)	NA	m	Ghana	-0.20317	0.113499	-1.79006	0.0734441	0	1	2	0	0.556883	0.455519	0.000610852
hv014	hv014	number of children 5 and under (de jure)	NA	m	Liberia	-0.449572	0.150144	-2.99428	0.00275094	0	1	2	0	0.208491	0.647953	0.00230849
hv014	hv014	number of children 5 and under (de jure)	NA	m	Congo_Democratic_Republic	0.0470518	0.190063	0.247559	0.804475	0.0451132	2.65825	2	62.3812	2.65825	0.103014	0.000368273
hv016	hv016	day of interview	NA	m	Mali	0.0196537	0.0125813	1.56214	0.118256	0	1	2	0	0.0102785	0.919246	0.000300723
hv016	hv016	day of interview	NA	m	Sierra_Leone	-0.00294708	0.0258889	-0.113836	0.909368	0.00107828	5.01917	2	80.0764	5.01917	0.0250682	0.000594969
hv016	hv016	day of interview	NA	m	Burkina_Faso	0.0074689	0.0103133	0.724199	0.468943	0	1	2	0	0.0617772	0.803709	9.87075e-05
hv016	hv016	day of interview	NA	m	Ghana	0.0108046	0.0180494	0.598614	0.54943	0.000377962	2.37968	2	57.9775	2.37968	0.122923	0.000543195
hv016	hv016	day of interview	NA	m	Zambia	0.00912476	0.0043403	2.10234	0.0355238	0	1	2	0	0.0515576	0.820375	0.000697217
hv016	hv016	day of interview	NA	m	Guinea	0.012595	0.0121207	1.03913	0.298742	0	1	2	0	0.27565	0.599567	0.000334458
hv016	hv016	day of interview	NA	m	Ethiopia	-0.0243023	0.0121988	-1.99219	0.0463502	6.11944e-05	1.22442	2	18.3289	1.22442	0.268494	0.000733878
hv016	hv016	day of interview	NA	m	Congo_Democratic_Republic	0.0168038	0.0143858	1.16808	0.242775	0	1	2	0	0.355274	0.551143	0.000157733
hv016	hv016	day of interview	NA	m	Cote_d'Ivoire	0.00976336	0.00957187	1.02001	0.307726	0	1	2	0	0.219601	0.639344	0.000217886
hv016	hv016	day of interview	NA	m	Kenya	-0.00128838	0.009154	-0.140745	0.888071	0	1	2	0	0.211978	0.645221	5.75127e-05
hv016	hv016	day of interview	NA	m	Liberia	-0.00415991	0.026043	-0.159732	0.873092	0.000856531	2.51103	2	60.1757	2.51103	0.113052	0.00115532
hv019	hv019	na - keyer identification	NA	m	Kenya	0.0159358	0.0335791	0.474576	0.63509	0.00149101	2.72442	2	63.295	2.72442	0.098824	0.000862952
hv019	hv019	na - keyer identification	NA	m	Rwanda	0.00941932	0.0158149	0.595597	0.551445	0.00013901	1.38428	2	27.7602	1.38428	0.239374	0.000119884
hv019	hv019	na - keyer identification	NA	m	Liberia	-0.0291446	0.0289086	-1.00816	0.313376	0	1	2	0	0.00514743	0.942804	0.000271541
hv019	hv019	na - keyer identification	NA	m	Malawi	0.00102036	0.0044466	0.229471	0.818503	0	1	2	0	0.267668	0.6049	7.45205e-05
hv019	hv019	na - keyer identification	NA	m	Ethiopia	0.0103086	0.0121204	0.850518	0.395037	0	1	2	0	5.74019e-06	0.998088	7.46374e-05
hv019	hv019	na - keyer identification	NA	m	Sierra_Leone	0.00765483	0.0125618	0.609375	0.542276	0	1	2	0	0.841078	0.359089	0.000170647
hv019	hv019	na - keyer identification	NA	m	Zambia	0.00142996	0.00771851	0.185264	0.853022	2.17097e-05	1.10371	2	9.39645	1.10371	0.293453	0.000175512
hv019	hv019	na - keyer identification	NA	m	Congo_Democratic_Republic	0.0161091	0.0169888	0.948218	0.343018	0	1	2	0	0.0320763	0.85786	0.000122633
hv019	hv019	na - keyer identification	NA	m	Cote_d'Ivoire	-0.0134946	0.0107419	-1.25625	0.209026	0	1	2	0	0.704121	0.401402	0.000559873
hv019	hv019	na - keyer identification	NA	m	Burkina_Faso	-0.00365767	0.013296	-0.275095	0.783243	0	1	2	0	0.522633	0.469721	0.000185184
hv032	hv032	na - office editor	NA	m	Rwanda	-0.0687795	0.11097	-0.619802	0.535388	0.0161755	2.76988	2	63.8973	2.76988	0.0960535	0.000242068
hv032	hv032	na - office editor	NA	m	Kenya	-0.0345195	0.0699166	-0.493724	0.621501	0	1	2	0	0.00021263	0.988366	7.92601e-05
hv032	hv032	na - office editor	NA	m	Burkina_Faso	-5.89878	5.88505	-1.00233	0.316183	68.7638	136.52	2	99.2675	136.52	1.53565e-31	0.000159479
hv032	hv032	na - office editor	NA	m	Sierra_Leone	-0.00445146	0.0118824	-0.374626	0.707939	0	1	2	0	0.194337	0.659332	4.07979e-05
hv032	hv032	na - office editor	NA	m	Cote_d'Ivoire	-0.00320887	0.057785	-0.0555312	0.955715	0.00554401	5.85177	2	82.9111	5.85177	0.0155614	0.00141867
hv032	hv032	na - office editor	NA	m	Liberia	-0.020365	0.0467737	-0.435394	0.663276	0	1	2	0	0.231919	0.630105	4.13917e-05
hv032	hv032	na - office editor	NA	m	Malawi	0.000140428	0.00705329	0.0199096	0.984116	0	1	2	0	0.513989	0.473417	8.77431e-05
hv032	hv032	na - office editor	NA	m	Ethiopia	0.0065057	0.00777919	0.836294	0.402989	0	1	2	0	0.263779	0.607536	7.92395e-05
hv032	hv032	na - office editor	NA	m	Zambia	0.00176598	0.00339916	0.519535	0.603388	0	1	2	0	0.198485	0.655947	5.14843e-05
hv032	hv032	na - office editor	NA	m	Congo_Democratic_Republic	-0.00239945	0.01584	-0.15148	0.879597	0.000290934	1.67249	2	40.2088	1.67249	0.195926	0.000201408
hv040	hv040	cluster altitude in meters	NA	m	Congo_Democratic_Republic	0.000244425	0.000138267	1.76778	0.0770984	0	1	2	0	0.0654343	0.798104	0.000259058
hv040	hv040	cluster altitude in meters	NA	m	Ethiopia	-2.55199e-05	6.49401e-05	-0.392976	0.694337	0	1	2	0	0.0318703	0.858313	9.94311e-06
hv040	hv040	cluster altitude in meters	NA	m	Guinea	0.000221314	0.000254267	0.870397	0.384083	0	1	2	0	7.49049e-05	0.993095	0.00012242
hv040	hv040	cluster altitude in meters	NA	m	Lesotho	-0.000387682	0.000206301	-1.87921	0.0602162	4.22487e-08	1.98274	2	49.5648	1.98274	0.159102	0.00238359
hv040	hv040	cluster altitude in meters	NA	m	Mali	-0.000341872	0.00109117	-0.313309	0.754046	0	1	2	0	0.0742812	0.785202	1.0803e-05
hv040	hv040	cluster altitude in meters	NA	m	Tanzania	9.93722e-06	4.5299e-05	0.219369	0.826362	0	1	2	0	0.616132	0.432488	0.000187997
hv101_02_10	hv101_02	relationship to head	[10]other relative	m	Burkina_Faso	-13.3065	0.520281	-25.5755	2.85557e-144	0.46785	7.36224	2	86.4172	7.36224	0.00666077	0.000501624
hv101_02_10	hv101_02	relationship to head	[10]other relative	m	Congo_Democratic_Republic	-5.35312	7.26887	-0.736444	0.46146	105.356	332.592	2	99.6993	332.592	2.6199e-74	0.000846653
hv101_02_10	hv101_02	relationship to head	[10]other relative	m	Cote_d'Ivoire	-0.619045	0.942662	-0.656698	0.511375	1.32425	3.81701	2	73.8015	3.81701	0.0507346	0.000808926
hv101_02_10	hv101_02	relationship to head	[10]other relative	m	Ethiopia	0.490546	0.545336	0.89953	0.36837	0	1	2	0	0.484062	0.486588	6.47626e-05
hv101_02_10	hv101_02	relationship to head	[10]other relative	m	Ghana	-6.55948	6.64245	-0.98751	0.323393	87.7123	165.125	2	99.3944	165.125	8.58876e-38	0.000173265
hv101_02_10	hv101_02	relationship to head	[10]other relative	m	Guinea	-6.32727	7.02912	-0.900152	0.368039	98.4583	275.05	2	99.6364	275.05	9.00007e-62	0.000247051
hv101_02_10	hv101_02	relationship to head	[10]other relative	m	Kenya	-6.70317	6.79639	-0.986283	0.323994	92.1195	351.714	2	99.7157	351.714	1.79393e-78	0.000422926
hv101_02_10	hv101_02	relationship to head	[10]other relative	m	Liberia	0.326084	0.552644	0.590043	0.555162	0	1	2	0	0.912842	0.339362	0.000304084
hv101_02_10	hv101_02	relationship to head	[10]other relative	m	Mali	-12.5659	0.668026	-18.8105	6.19886e-79	0.730601	5.48113	2	81.7556	5.48113	0.0192228	0.000130042
hv101_02_10	hv101_02	relationship to head	[10]other relative	m	Sierra_Leone	-6.95272	6.20662	-1.12021	0.262623	76.7711	281.755	2	99.6451	281.755	3.11333e-63	0.000270287
hv101_02_10	hv101_02	relationship to head	[10]other relative	m	Zambia	0.450606	0.267733	1.68305	0.0923662	0.0422114	1.40713	2	28.9332	1.40713	0.235534	0.000492726
hv101_02_11	hv101_02	relationship to head	[11]adopted/foster child	m	Congo_Democratic_Republic	-9.79353	0.932924	-10.4977	8.85315e-26	1.10538	2.57477	2	61.1616	2.57477	0.10858	7.04435e-06
hv101_02_11	hv101_02	relationship to head	[11]adopted/foster child	m	Cote_d'Ivoire	-5.50646	6.28493	-0.876137	0.380955	78.5845	189.642	2	99.4727	189.642	3.8065e-43	0.000150597
hv101_02_11	hv101_02	relationship to head	[11]adopted/foster child	m	Ethiopia	-5.02874	5.96127	-0.843568	0.398911	70.2912	90.5084	2	98.8951	90.5084	1.84193e-21	1.476e-05
hv101_02_11	hv101_02	relationship to head	[11]adopted/foster child	m	Ghana	-10.8386	0.72522	-14.9452	1.67343e-50	0.563337	2.13753	2	53.217	2.13753	0.143733	2.51233e-05
hv101_02_11	hv101_02	relationship to head	[11]adopted/foster child	m	Kenya	-11.92	0.6464	-18.4405	6.21318e-76	0.407852	1.94158	2	48.4957	1.94158	0.163497	0.000309376
hv101_02_11	hv101_02	relationship to head	[11]adopted/foster child	m	Lesotho	-12.4005	0.882573	-14.0504	7.66219e-45	1.02407	2.63807	2	62.0934	2.63807	0.104331	0.000611313
hv101_02_11	hv101_02	relationship to head	[11]adopted/foster child	m	Liberia	-12.4691	0.491657	-25.3614	6.72419e-142	0.206329	1.69085	2	40.8583	1.69085	0.193488	0.000241826
hv101_02_11	hv101_02	relationship to head	[11]adopted/foster child	m	Mali	-9.95568	1.28281	-7.76084	8.4368e-15	2.60628	4.64039	2	78.4501	4.64039	0.0312278	1.47033e-05
hv101_02_11	hv101_02	relationship to head	[11]adopted/foster child	m	Sierra_Leone	-6.3502	5.78393	-1.0979	0.272247	66.1225	84.8405	2	98.8213	84.8405	3.23431e-20	4.21751e-05
hv101_02_11	hv101_02	relationship to head	[11]adopted/foster child	m	Zambia	-6.05172	5.64678	-1.07171	0.28385	63.1174	96.7573	2	98.9665	96.7573	7.83692e-23	0.000126139
hv101_02_12	hv101_02	relationship to head	[12]not related	m	Burkina_Faso	1.32989	1.00831	1.31893	0.187193	1.11672	2.20216	2	54.5901	2.20216	0.137817	0.000550536
hv101_02_12	hv101_02	relationship to head	[12]not related	m	Congo_Democratic_Republic	-5.17799	7.40347	-0.699401	0.484302	109.09	205.342	2	99.513	205.342	1.42617e-46	0.000936025
hv101_02_12	hv101_02	relationship to head	[12]not related	m	Cote_d'Ivoire	-0.118152	0.479702	-0.246304	0.805447	0	1	2	0	0.0978918	0.754374	3.18504e-05
hv101_02_12	hv101_02	relationship to head	[12]not related	m	Ethiopia	-1.61679	0.754184	-2.14376	0.0320518	0.562608	1.97218	2	49.2948	1.97218	0.160216	0.000103756
hv101_02_12	hv101_02	relationship to head	[12]not related	m	Ghana	-12.9771	0.292087	-44.4288	0	0	1	2	0	0.781295	0.376745	0.000131124
hv101_02_12	hv101_02	relationship to head	[12]not related	m	Guinea	-4.95423	7.4455	-0.6654	0.505795	110.128	149.119	2	99.3294	149.119	2.7016e-34	0.000527802
hv101_02_12	hv101_02	relationship to head	[12]not related	m	Kenya	-7.26849	7.30775	-0.994628	0.319917	106.529	383.907	2	99.7395	383.907	1.75575e-85	0.00103448
hv101_02_12	hv101_02	relationship to head	[12]not related	m	Liberia	-6.46077	7.43558	-0.868899	0.384902	110.106	234.821	2	99.5741	234.821	5.29752e-53	0.000666162
hv101_02_12	hv101_02	relationship to head	[12]not related	m	Mali	-11.7249	0.425147	-27.5784	2.01981e-167	0	1	2	0	0.468295	0.493773	5.42785e-05
hv101_02_12	hv101_02	relationship to head	[12]not related	m	Sierra_Leone	-4.99138	7.14751	-0.698339	0.484965	101.961	480.114	2	99.7917	480.114	2.01784e-106	0.00114326
hv101_02_12	hv101_02	relationship to head	[12]not related	m	Zambia	-0.42323	0.637172	-0.664233	0.506541	0.484775	2.40394	2	58.4017	2.40394	0.12103	0.000291963
hv101_02_13	hv101_02	relationship to head	[13]niece/nephew by blood	m	Congo_Democratic_Republic	-13.4157	0.248951	-53.8889	0	0	1	2	0	0.762332	0.3826	0.000189243
hv101_02_13	hv101_02	relationship to head	[13]niece/nephew by blood	m	Zambia	-0.0724858	0.270349	-0.268119	0.788607	0	1	2	0	0.329092	0.566194	3.13057e-05
hv101_02_3	hv101_02	relationship to head	[3]son/daughter	m	Burkina_Faso	0.198654	0.445327	0.446085	0.655536	0	1	2	0	0.0256451	0.87277	3.84634e-05
hv101_02_3	hv101_02	relationship to head	[3]son/daughter	m	Congo_Democratic_Republic	-0.88946	1.16327	-0.76462	0.444498	2.18814	5.09482	2	80.3722	5.09482	0.0239975	0.000413623
hv101_02_3	hv101_02	relationship to head	[3]son/daughter	m	Cote_d'Ivoire	-0.152251	0.31993	-0.475888	0.634154	0	1	2	0	0.12368	0.725077	7.54307e-05
hv101_02_3	hv101_02	relationship to head	[3]son/daughter	m	Ethiopia	0.0553959	0.312518	0.177256	0.859307	0	1	2	0	0.198135	0.656231	1.95799e-05
hv101_02_3	hv101_02	relationship to head	[3]son/daughter	m	Ghana	-0.469784	0.363322	-1.29302	0.196003	0	1	2	0	0.907836	0.340689	0.000399065
hv101_02_3	hv101_02	relationship to head	[3]son/daughter	m	Guinea	0.069252	0.328438	0.210853	0.833002	0	1	2	0	0.628336	0.427966	9.41647e-05
hv101_02_3	hv101_02	relationship to head	[3]son/daughter	m	Kenya	-0.147973	0.32877	-0.450082	0.652652	0.0783563	1.54966	2	35.4697	1.54966	0.213186	0.000668697
hv101_02_3	hv101_02	relationship to head	[3]son/daughter	m	Mali	-7.61957	7.30729	-1.04273	0.297071	106.521	391.838	2	99.7448	391.838	3.29341e-87	0.000340776
hv101_02_3	hv101_02	relationship to head	[3]son/daughter	m	Liberia	-0.233818	0.425642	-0.54933	0.582779	0	1	2	0	0.0172992	0.895359	6.32446e-05
hv101_02_3	hv101_02	relationship to head	[3]son/daughter	m	Sierra_Leone	0.403762	0.318193	1.26892	0.204468	0.0180302	1.09391	2	8.58442	1.09391	0.295607	0.000439926
hv101_02_3	hv101_02	relationship to head	[3]son/daughter	m	Zambia	-0.118411	0.102456	-1.15572	0.247794	0	1	2	0	0.578351	0.44696	0.000127335
hv101_02_4	hv101_02	relationship to head	[4]son/daughter-in-law	m	Burkina_Faso	-10.7493	0.983365	-10.9311	8.18245e-28	1.49538	4.40392	2	77.293	4.40392	0.0358564	3.29502e-05
hv101_02_4	hv101_02	relationship to head	[4]son/daughter-in-law	m	Congo_Democratic_Republic	-11.631	0.328293	-35.4289	6.13968e-275	0	1	2	0	0.66212	0.415812	2.83109e-05
hv101_02_4	hv101_02	relationship to head	[4]son/daughter-in-law	m	Cote_d'Ivoire	-12.2198	0.444409	-27.4967	1.92355e-166	0	1	2	0	0.000234985	0.98777	0.000275993
hv101_02_4	hv101_02	relationship to head	[4]son/daughter-in-law	m	Ghana	-9.7772	1.94846	-5.01792	5.22346e-07	6.93861	11.3053	2	91.1546	11.3053	0.000772859	2.50311e-05
hv101_02_4	hv101_02	relationship to head	[4]son/daughter-in-law	m	Guinea	-4.18492	6.25633	-0.668909	0.503553	77.4139	89.9079	2	98.8878	89.9079	2.49514e-21	0.000391893
hv101_02_4	hv101_02	relationship to head	[4]son/daughter-in-law	m	Kenya	-12.5703	0.308335	-40.7684	0	0	1	2	0	0.00550496	0.940855	0.000382414
hv101_02_4	hv101_02	relationship to head	[4]son/daughter-in-law	m	Mali	-11.0362	0.458848	-24.0519	7.97798e-128	0	1	2	0	0.18148	0.670105	2.92867e-05
hv101_02_4	hv101_02	relationship to head	[4]son/daughter-in-law	m	Liberia	-12.4776	0.677241	-18.4242	8.40615e-76	0.730309	4.85779	2	79.4145	4.85779	0.0275215	0.000134068
hv101_02_4	hv101_02	relationship to head	[4]son/daughter-in-law	m	Sierra_Leone	-5.28268	7.00091	-0.75457	0.450507	97.4437	167.788	2	99.404	167.788	2.25044e-38	0.000302595
hv101_02_4	hv101_02	relationship to head	[4]son/daughter-in-law	m	Zambia	-11.6662	1.08627	-10.7396	6.63044e-27	2.07384	8.24244	2	87.8677	8.24244	0.0040922	0.00039538
hv101_02_5	hv101_02	relationship to head	[5]grandchild	m	Burkina_Faso	-4.4235	7.54772	-0.586071	0.557828	113.525	277.342	2	99.6394	277.342	2.84921e-62	0.00149029
hv101_02_5	hv101_02	relationship to head	[5]grandchild	m	Congo_Democratic_Republic	-12.7404	0.297197	-42.8686	0	0.0531009	1.41117	2	29.1369	1.41117	0.234862	0.000137075
hv101_02_5	hv101_02	relationship to head	[5]grandchild	m	Cote_d'Ivoire	-6.71856	6.60727	-1.01684	0.309227	86.9002	211.527	2	99.5272	211.527	6.37804e-48	0.000192572
hv101_02_5	hv101_02	relationship to head	[5]grandchild	m	Ethiopia	-7.76626	5.32714	-1.45787	0.144877	56.1887	99.215	2	98.9921	99.215	2.26528e-23	0.000109014
hv101_02_5	hv101_02	relationship to head	[5]grandchild	m	Ghana	-6.63286	7.03155	-0.9433	0.345527	98.3123	171.752	2	99.4178	171.752	3.06515e-39	0.000335851
hv101_02_5	hv101_02	relationship to head	[5]grandchild	m	Guinea	-12.3239	0.232575	-52.9889	0	0	1	2	0	0.215553	0.642449	0.000139439
hv101_02_5	hv101_02	relationship to head	[5]grandchild	m	Kenya	-6.4572	8.03277	-0.803857	0.421479	128.883	766.869	2	99.8696	766.869	8.62068e-169	0.00233605
[truncated: 22,144 more rows]
