# Supplementary material for: The demographic and socioeconomic correlates of behavior and HIV infection status across sub-Saharan Africa
Source: Commun Med (Lond). 2022 Aug 18;2:104. doi: 10.1038/s43856-022-00170-z (PMC9388647; doi:10.1038/s43856-022-00170-z)
Supplement: Supplementary file 5 — Supplementary Data 4 [file 43856_2022_170_MOESM5_ESM.xlsx]

## Sheet: Sheet1
name	var	var_lbl	lvl_lbl	gender	country	beta	se	zval	pvalue	tau2	H2	k	I2	QE	QEp	mean_r2
b0_01_0	b0_01	child is twin	[0]single birth	f	Lesotho	0.0222912	0.266031	0.0837918	0.933222	0.0362474	1.20411	3	16.9511	2.40822	0.299959	0.000604
b0_01_0	b0_01	child is twin	[0]single birth	f	Malawi	0.27491	0.219322	1.25345	0.210041	0	1	3	0	0.825347	0.661878	0.000334
b0_01_0	b0_01	child is twin	[0]single birth	f	Rwanda	-0.0336506	0.314944	-0.106846	0.914911	0	1	3	0	1.01249	0.602756	9.82e-05
b0_01_0	b0_01	child is twin	[0]single birth	f	Zimbabwe	-0.225654	0.157871	-1.42936	0.1529	0.0179972	1.31439	3	23.9192	2.62879	0.268637	0.000306
b0_02_0	b0_02	child is twin	[0]single birth	f	Lesotho	0.0545216	0.236355	0.230677	0.817566	0.0760588	1.82335	3	45.1559	3.6467	0.161484	0.0010805
b0_02_0	b0_02	child is twin	[0]single birth	f	Malawi	0.0795313	0.170471	0.466539	0.640829	0	1	3	0	0.22019	0.895749	9.68e-05
b0_02_0	b0_02	child is twin	[0]single birth	f	Rwanda	7.29e-05	0.25441	0.000286	0.999772	0	1	3	0	1.05968	0.588699	0.000114
b0_02_0	b0_02	child is twin	[0]single birth	f	Zimbabwe	-0.123366	0.199019	-0.619871	0.535343	0.0801673	3.08271	3	67.561	6.16542	0.0458349	0.000635
b0_02_2	b0_02	child is twin	[2]2nd of multiple	f	Lesotho	0.113364	0.260275	0.435553	0.663161	0.0283159	1.1459	3	12.7324	2.2918	0.317938	0.000387
b0_02_2	b0_02	child is twin	[2]2nd of multiple	f	Malawi	0.244461	0.252621	0.967702	0.333193	0	1	3	0	0.149271	0.928082	0.000146
b0_02_2	b0_02	child is twin	[2]2nd of multiple	f	Rwanda	0.0213628	0.398539	0.0536028	0.957252	0	1	3	0	1.03703	0.595404	0.000123
b0_02_2	b0_02	child is twin	[2]2nd of multiple	f	Zimbabwe	0.0900048	0.306409	0.293741	0.768956	0.166723	2.45822	3	59.3201	4.91644	0.0855872	0.000508
b0_03_2	b0_03	child is twin	[2]2nd of multiple	f	Lesotho	-5.61613	5.20413	-1.07917	0.280513	80.6576	170.249	3	99.4126	340.499	1.15e-74	0.0033139
b0_03_2	b0_03	child is twin	[2]2nd of multiple	f	Malawi	-0.327879	0.236131	-1.38855	0.16497	0	1	3	0	0.684773	0.710074	0.000248
b0_03_2	b0_03	child is twin	[2]2nd of multiple	f	Rwanda	-4.55207	5.52879	-0.823338	0.410316	91.2	274.28	3	99.6354	548.559	7.62e-120	0.000419
b0_03_2	b0_03	child is twin	[2]2nd of multiple	f	Zimbabwe	0.243556	0.396603	0.614107	0.539145	0.328154	3.31734	3	69.8554	6.63469	0.036249	0.00109744
b1_01	b1_01	month of birth	NA	f	Lesotho	-0.0126074	0.00988774	-1.27506	0.202289	3.83e-05	1.14936	3	12.995	2.29872	0.31684	0.00093
b1_01	b1_01	month of birth	NA	f	Malawi	0.00732816	0.00842539	0.869771	0.384425	0	1	3	0	0.320437	0.851958	0.000101
b1_01	b1_01	month of birth	NA	f	Rwanda	0.0108169	0.0120594	0.896965	0.369738	0	1	3	0	0.355675	0.837078	8.8e-05
b1_01	b1_01	month of birth	NA	f	Zimbabwe	-0.0061703	0.00836531	-0.737604	0.460755	9.91e-05	1.89288	3	47.1706	3.78577	0.150637	0.000303
b1_05	b1_05	month of birth	NA	f	Malawi	-0.0295686	0.0148534	-1.9907	0.046514	0	1	3	0	0.354268	0.837668	0.00122635
b10_01_5	b10_01	completeness of information	[5]year - a, m imp	f	Lesotho	-3.51981	4.43397	-0.793828	0.427295	57.8928	54.4426	3	98.1632	108.885	2.27e-24	0.0004
b10_01_5	b10_01	completeness of information	[5]year - a, m imp	f	Rwanda	-1.74587	4.04179	-0.431955	0.665774	47.7972	45.1484	3	97.7851	90.2968	2.47e-20	0.000532
b10_01_5	b10_01	completeness of information	[5]year - a, m imp	f	Zimbabwe	-3.16332	4.87756	-0.648545	0.516633	70.6823	144.236	3	99.3067	288.471	2.29e-63	0.000924
b10_02_3	b10_02	completeness of information	[3]year and age - month imputed	f	Malawi	-3.88609	4.27881	-0.908217	0.363764	54.3906	108.877	3	99.0815	217.755	5.19e-48	0.00049
b10_02_3	b10_02	completeness of information	[3]year and age - month imputed	f	Rwanda	-3.66131	4.717	-0.776194	0.437635	66.1395	129.491	3	99.2277	258.983	5.79e-57	0.000181
b10_02_3	b10_02	completeness of information	[3]year and age - month imputed	f	Zimbabwe	-3.26273	2.97554	-1.09651	0.272853	25.9563	48.9211	3	97.9559	97.8422	5.67e-22	0.000188
b10_02_5	b10_02	completeness of information	[5]year - a, m imp	f	Lesotho	0.239572	0.728264	0.328964	0.742183	0.718779	1.82715	3	45.2699	3.65429	0.160872	0.00145523
b10_02_5	b10_02	completeness of information	[5]year - a, m imp	f	Rwanda	-1.57981	3.87544	-0.407647	0.683533	43.9576	50.3638	3	98.0144	100.728	1.34e-22	0.00130504
b10_02_5	b10_02	completeness of information	[5]year - a, m imp	f	Zimbabwe	0.847859	0.337605	2.51139	0.0120257	0	1	3	0	0.87618	0.645268	0.00049
b10_03_5	b10_03	completeness of information	[5]year - a, m imp	f	Lesotho	0.919485	1.21829	0.754733	0.450409	3.01528	3.09832	3	67.7244	6.19664	0.045125	0.00440077
b10_03_5	b10_03	completeness of information	[5]year - a, m imp	f	Rwanda	-7.34913	3.87055	-1.89873	0.0576	44.3229	82.6032	3	98.7894	165.206	1.34e-36	9.54e-05
b10_03_5	b10_03	completeness of information	[5]year - a, m imp	f	Zimbabwe	0.626514	0.36016	1.73954	0.081939	0	1	3	0	1.11225	0.573428	0.000597
b10_04_1	b10_04	completeness of information	[1]month and year - information complete	f	Malawi	-0.218261	0.284522	-0.767114	0.443014	0	1	3	0	1.54055	0.462885	0.000471
b10_04_1	b10_04	completeness of information	[1]month and year - information complete	f	Rwanda	8.99625	3.87102	2.324	0.0201254	44.8073	332.513	3	99.6993	665.026	3.9e-145	0.00052
b10_04_5	b10_04	completeness of information	[5]year - a, m imp	f	Rwanda	-8.20718	3.7915	-2.16462	0.0304165	42.8667	177.291	3	99.436	354.583	1.01e-77	0.000356
b11_04	b11_04	preceding birth interval (months)	NA	f	Malawi	0.00668076	0.0029995	2.22729	0.0259281	0	1	3	0	0.423757	0.809063	0.00150791
b4_01_1	b4_01	sex of child	[1]male	f	Lesotho	-0.0225995	0.104357	-0.216559	0.828552	0.0211049	2.83045	3	64.6699	5.66089	0.0589866	0.00111133
b4_01_1	b4_01	sex of child	[1]male	f	Malawi	0.0186372	0.0570698	0.326568	0.743995	0	1	3	0	1.32516	0.515521	0.000193
b4_01_1	b4_01	sex of child	[1]male	f	Rwanda	-0.0548943	0.0855541	-0.641633	0.521112	0	1	3	0	0.307381	0.857537	6.27e-05
b4_01_1	b4_01	sex of child	[1]male	f	Zimbabwe	-0.0330986	0.0540036	-0.612896	0.539945	0.00376948	1.75694	3	43.083	3.51389	0.172572	0.000329
b5_01_0	b5_01	child is alive	[0]no	f	Lesotho	0.904524	0.136277	6.6374	3.19e-11	0.0150845	1.36751	3	26.8744	2.73502	0.25474	0.0130069
b5_01_0	b5_01	child is alive	[0]no	f	Malawi	1.13288	0.0942922	12.0146	2.98e-33	0	1	3	0	1.49099	0.474498	0.0145774
b5_01_0	b5_01	child is alive	[0]no	f	Rwanda	0.903045	0.133806	6.74893	1.49e-11	0	1	3	0	1.68383	0.430885	0.00336221
b5_01_0	b5_01	child is alive	[0]no	f	Zimbabwe	1.14231	0.0845615	13.5086	1.39e-41	0	1	3	0	0.108952	0.946981	0.013309
b9_01_0	b9_01	child lives with whom	[0]respondent	f	Lesotho	-0.651983	0.0898091	-7.25966	3.88e-13	0	1	3	0	0.129326	0.937383	0.0132446
b9_01_0	b9_01	child lives with whom	[0]respondent	f	Malawi	-1.09694	0.192019	-5.71265	1.11e-08	0.0698539	2.75713	3	63.7304	5.51426	0.0634737	0.00999847
b9_01_0	b9_01	child lives with whom	[0]respondent	f	Rwanda	-0.919742	0.247059	-3.72275	0.000197	0.0899039	1.97756	3	49.4327	3.95512	0.138406	0.00254728
b9_01_0	b9_01	child lives with whom	[0]respondent	f	Zimbabwe	-0.791426	0.0614453	-12.8802	5.82e-38	0.00087	1.08322	3	7.68286	2.16645	0.338503	0.0131822
d005	d005	weight for domestic violence (6 decimals)	NA	f	Malawi	-9.01e-08	9.67e-08	-0.931866	0.351406	2.18e-14	5.33444	3	81.2539	10.6689	0.0048226	0.00409461
d005	d005	weight for domestic violence (6 decimals)	NA	f	Rwanda	-3.87e-07	1.14e-07	-3.39725	0.000681	0	1	3	0	0.857768	0.651235	0.0013886
d005	d005	weight for domestic violence (6 decimals)	NA	f	Zimbabwe	-1.76e-07	3.57e-08	-4.93707	7.93e-07	0	1	3	0	1.99803	0.368242	0.00312291
d101a_0	d101a	husband/partner jealous if respondent talks with other men	[0]no	f	Malawi	-0.245596	0.0618864	-3.96849	7.23e-05	0	1	3	0	0.895334	0.639118	0.0022127
d101a_0	d101a	husband/partner jealous if respondent talks with other men	[0]no	f	Zimbabwe	-0.297857	0.055444	-5.3722	7.78e-08	0.00213755	1.30157	3	23.1696	2.60314	0.272105	0.0040826
d101a_8	d101a	husband/partner jealous if respondent talks with other men	[8]don't know	f	Malawi	-3.84839	4.54321	-0.847065	0.396959	61.4715	151.492	3	99.3399	302.984	1.61e-66	0.000168
d101a_8	d101a	husband/partner jealous if respondent talks with other men	[8]don't know	f	Zimbabwe	-0.538712	0.461773	-1.16662	0.243365	0.363599	2.36891	3	57.7865	4.73782	0.0935827	0.000448
d101b_0	d101b	husband/partner accuses respondent of unfaithfulness	[0]no	f	Malawi	-0.112342	0.0748202	-1.5015	0.133227	0	1	3	0	0.635696	0.727713	0.000518
d101b_0	d101b	husband/partner accuses respondent of unfaithfulness	[0]no	f	Zimbabwe	-0.358858	0.0753562	-4.76215	1.92e-06	0.00707878	1.70937	3	41.4988	3.41873	0.18098	0.00445772
d101b_8	d101b	husband/partner accuses respondent of unfaithfulness	[8]don't know	f	Malawi	0.4438	0.63364	0.700398	0.483679	0	1	3	0	1.66621	0.434698	0.000133
d101b_8	d101b	husband/partner accuses respondent of unfaithfulness	[8]don't know	f	Zimbabwe	0.136714	0.497052	0.275051	0.783277	0	1	3	0	1.23344	0.539712	0.000109
d101c_0	d101c	husband/partner does not permit respondent to meet female friends	[0]no	f	Malawi	-0.314309	0.0849404	-3.70034	0.000215	0	1	3	0	0.0636968	0.968653	0.00170316
d101c_0	d101c	husband/partner does not permit respondent to meet female friends	[0]no	f	Zimbabwe	-0.291495	0.117181	-2.48757	0.012862	0.025804	2.76225	3	63.7976	5.52449	0.0631497	0.00444949
d101d_0	d101d	husband/partner tries to limit respondent's contact with family	[0]no	f	Malawi	-0.0790052	0.13175	-0.599662	0.548731	0.0250409	1.92621	3	48.0847	3.85243	0.145699	0.000857
d101d_0	d101d	husband/partner tries to limit respondent's contact with family	[0]no	f	Zimbabwe	-0.277492	0.0827483	-3.35344	0.000798	0.0056449	1.37554	3	27.3014	2.75108	0.252703	0.00222648
d101e_0	d101e	husband/partner insists on knowing where respondent is	[0]no	f	Malawi	-0.202062	0.0928565	-2.17607	0.02955	0.0122389	1.89799	3	47.3126	3.79597	0.14987	0.00191206
d101e_0	d101e	husband/partner insists on knowing where respondent is	[0]no	f	Zimbabwe	-0.166286	0.0633375	-2.6254	0.00865479	0.00559281	1.8679	3	46.4639	3.7358	0.154448	0.00152692
d102	d102	number of control issues answered 'yes' (d101x = 1)	NA	f	Malawi	0.0803915	0.0266999	3.01093	0.00260447	0.0009	1.7244	3	42.0089	3.4488	0.17828	0.00276431
d102	d102	number of control issues answered 'yes' (d101x = 1)	NA	f	Zimbabwe	0.105504	0.0188694	5.59128	2.25e-08	0.000318	1.42225	3	29.6889	2.8445	0.241171	0.00577484
d103a_0	d103a	ever been humiliated by husband/partner	[0]never	f	Malawi	-0.27635	0.0852353	-3.2422	0.00118609	0	1	3	0	0.25125	0.881946	0.00104533
d103a_0	d103a	ever been humiliated by husband/partner	[0]never	f	Zimbabwe	-0.368745	0.0770383	-4.78652	1.7e-06	0	1	3	0	1.49431	0.473713	0.00363999
d103b_0	d103b	ever been threatened with harm by husband/partner	[0]never	f	Malawi	-0.30099	0.0947948	-3.17518	0.00149745	0	1	3	0	1.03237	0.596793	0.00151983
d103b_0	d103b	ever been threatened with harm by husband/partner	[0]never	f	Zimbabwe	-0.401996	0.0826365	-4.86463	1.15e-06	0	1	3	0	1.97192	0.373082	0.00405886
d103b_3	d103b	ever been threatened with harm by husband/partner	[3]yes, but not in the last 12 months	f	Zimbabwe	0.643714	0.140918	4.56799	4.92e-06	0	1	3	0	1.9288	0.381211	0.00179894
d103c_0	d103c	ever been insulted or made to feel bad by husband/partner	[0]never	f	Zimbabwe	-0.1419	0.0941884	-1.50655	0.131925	0.0167873	2.7107	3	63.1092	5.4214	0.0664903	0.00156466
d103c_3	d103c	ever been insulted or made to feel bad by husband/partner	[3]yes, but not in the last 12 months	f	Zimbabwe	0.413825	0.122922	3.36656	0.000761	0	1	3	0	1.01679	0.60146	0.00137252
d105a_0	d105a	ever been pushed, shook or had something thrown by husband/partner	[0]never	f	Malawi	-0.368369	0.119622	-3.07945	0.00207386	0.0123707	1.39753	3	28.4453	2.79507	0.247206	0.0023685
d105a_0	d105a	ever been pushed, shook or had something thrown by husband/partner	[0]never	f	Rwanda	-0.490453	0.140942	-3.47983	0.000502	0	1	3	0	0.920467	0.631136	0.00145055
d105a_0	d105a	ever been pushed, shook or had something thrown by husband/partner	[0]never	f	Zimbabwe	-0.45107	0.0808414	-5.57969	2.41e-08	0	1	3	0	1.86474	0.393619	0.00449302
d105a_2	d105a	ever been pushed, shook or had something thrown by husband/partner	[2]sometimes	f	Zimbabwe	0.236572	0.0931225	2.54044	0.0110712	0	1	3	0	0.878694	0.644457	0.000627
d105a_3	d105a	ever been pushed, shook or had something thrown by husband/partner	[3]yes, but not in the last 12 months	f	Zimbabwe	0.614678	0.145652	4.22018	2.44e-05	0	1	3	0	0.610016	0.737117	0.00193235
d105b_2	d105b	ever been slapped by husband/partner	[2]sometimes	f	Zimbabwe	-0.110345	0.110247	-1.00089	0.316878	0.0217502	2.49233	3	59.8769	4.98466	0.0827172	0.000648
d105c_0	d105c	ever been punched with fist or hit by something harmful by husband/partner	[0]never	f	Malawi	-0.256677	0.105752	-2.42716	0.0152177	0	1	3	0	0.0533582	0.973674	0.000688
d105c_0	d105c	ever been punched with fist or hit by something harmful by husband/partner	[0]never	f	Rwanda	-0.410526	0.156875	-2.61689	0.00887349	0	1	3	0	0.174549	0.916426	0.000796
d105c_0	d105c	ever been punched with fist or hit by something harmful by husband/partner	[0]never	f	Zimbabwe	-0.33	0.0701172	-4.70641	2.52e-06	0	1	3	0	0.823263	0.662568	0.0020153
d105c_2	d105c	ever been punched with fist or hit by something harmful by husband/partner	[2]sometimes	f	Zimbabwe	0.118823	0.0970648	1.22416	0.220892	0	1	3	0	0.750948	0.686963	0.000171
d105e_0	d105e	ever been strangled or burnt by husband/partner	[0]never	f	Malawi	-0.498668	0.153751	-3.24336	0.0011813	0	1	3	0	0.1877	0.910419	0.0012646
d105e_0	d105e	ever been strangled or burnt by husband/partner	[0]never	f	Rwanda	-0.588911	0.332849	-1.7693	0.076843	0.203775	2.62692	3	61.9325	5.25383	0.0723011	0.00134747
d105e_0	d105e	ever been strangled or burnt by husband/partner	[0]never	f	Zimbabwe	-0.649837	0.14389	-4.51621	6.3e-06	0	1	3	0	1.82655	0.401208	0.00280471
d105e_2	d105e	ever been strangled or burnt by husband/partner	[2]sometimes	f	Zimbabwe	0.545425	0.194815	2.79971	0.00511479	0	1	3	0	1.36933	0.50426	0.000948
d105e_3	d105e	ever been strangled or burnt by husband/partner	[3]yes, but not in the last 12 months	f	Zimbabwe	0.424969	0.288109	1.47503	0.140205	0.00878756	1.03382	3	3.27097	2.06763	0.355647	0.000499
d105f_0	d105f	ever been threatened with knife/gun or other weapon by husband/partner	[0]never	f	Malawi	-0.47206	0.197242	-2.3933	0.0166975	0.00784592	1.06545	3	6.14331	2.13091	0.344571	0.00126795
d105f_0	d105f	ever been threatened with knife/gun or other weapon by husband/partner	[0]never	f	Rwanda	-0.43854	0.230316	-1.90408	0.0568998	0	1	3	0	0.309346	0.856695	0.000435
d105f_0	d105f	ever been threatened with knife/gun or other weapon by husband/partner	[0]never	f	Zimbabwe	-0.698804	0.14433	-4.8417	1.29e-06	0	1	3	0	0.604751	0.73906	0.00209665
d105f_3	d105f	ever been threatened with knife/gun or other weapon by husband/partner	[3]yes, but not in the last 12 months	f	Zimbabwe	1.05238	0.239654	4.39124	1.13e-05	0	1	3	0	1.22552	0.541854	0.00158355
d105i_0	d105i	ever been forced into other unwanted sexual acts by husband/partner	[0]never	f	Malawi	-0.222463	0.130386	-1.70619	0.0879735	0	1	3	0	0.675486	0.713379	0.000497
d105i_0	d105i	ever been forced into other unwanted sexual acts by husband/partner	[0]never	f	Zimbabwe	-0.176972	0.0810819	-2.18263	0.0290633	0	1	3	0	1.79	0.408608	0.000611
d105i_2	d105i	ever been forced into other unwanted sexual acts by husband/partner	[2]sometimes	f	Zimbabwe	-0.275321	0.123067	-2.23716	0.0252758	0	1	3	0	0.689029	0.708564	0.000557
d105i_3	d105i	ever been forced into other unwanted sexual acts by husband/partner	[3]yes, but not in the last 12 months	f	Zimbabwe	0.626376	0.324248	1.93178	0.0533866	0.197219	2.71108	3	63.1143	5.42216	0.0664651	0.00148996
d105j_0	d105j	ever had arm twisted or hair pulled by husband/partner	[0]never	f	Rwanda	-0.509943	0.151916	-3.35675	0.000789	0	1	3	0	0.530267	0.767103	0.00122976
d106_0	d106	experienced any less severe violence (d105a-c,j) by husband/partner	[0]no	f	Malawi	-0.230011	0.0735407	-3.12766	0.00176202	0	1	3	0	0.412553	0.813608	0.0012291
d106_0	d106	experienced any less severe violence (d105a-c,j) by husband/partner	[0]no	f	Rwanda	-0.283932	0.119413	-2.37774	0.0174191	0	1	3	0	0.472297	0.789663	0.000841
d106_0	d106	experienced any less severe violence (d105a-c,j) by husband/partner	[0]no	f	Zimbabwe	-0.16101	0.0497721	-3.23493	0.00121671	0	1	3	0	0.741651	0.690165	0.00106027
d107_0	d107	experienced any severe violence (d105d-f) by husband/partner	[0]no	f	Malawi	-0.29326	0.107034	-2.73986	0.00614654	0	1	3	0	0.685315	0.709881	0.00105627
d107_0	d107	experienced any severe violence (d105d-f) by husband/partner	[0]no	f	Rwanda	-0.233144	0.143345	-1.62646	0.103852	0	1	3	0	0.225435	0.893403	0.000334
d107_0	d107	experienced any severe violence (d105d-f) by husband/partner	[0]no	f	Zimbabwe	-0.399068	0.0835401	-4.77697	1.78e-06	0	1	3	0	0.645034	0.724324	0.00280755
d108_0	d108	experienced any sexual violence (d105h-i,k) by husband/partner	[0]no	f	Malawi	0.0387326	0.0851167	0.455053	0.649071	0	1	3	0	0.592935	0.74344	9.53e-05
d108_0	d108	experienced any sexual violence (d105h-i,k) by husband/partner	[0]no	f	Rwanda	-0.126365	0.264512	-0.477728	0.632844	0.120887	2.42451	3	58.7546	4.84902	0.0885213	0.000875
d108_0	d108	experienced any sexual violence (d105h-i,k) by husband/partner	[0]no	f	Zimbabwe	-0.0702078	0.0641618	-1.09423	0.273854	0	1	3	0	0.0297321	0.985244	0.000108
d110b_0	d110b	ever had eye injuries, sprains, dislocations or burns because of husband/partner	[0]no	f	Malawi	-0.641034	0.161355	-3.97283	7.1e-05	0	1	3	0	1.03713	0.595375	0.00484486
d111_0	d111	experienced any of listed husband/partner's actions (d110x series)	[0]no	f	Malawi	-0.394976	0.0949556	-4.15959	3.19e-05	0	1	3	0	1.12611	0.569466	0.0025744
d111_0	d111	experienced any of listed husband/partner's actions (d110x series)	[0]no	f	Zimbabwe	-0.360724	0.0677921	-5.32102	1.03e-07	0	1	3	0	1.32157	0.516445	0.00310766
d112_0	d112	respondent ever physically hurt husband/partner when he was not hurting her	[0]no	f	Malawi	-0.609511	0.140508	-4.3379	1.44e-05	0	1	3	0	0.424801	0.808641	0.00199246
d113_0	d113	husband/partner drinks alcohol	[0]no	f	Malawi	-0.309525	0.0684716	-4.52048	6.17e-06	0	1	3	0	0.641004	0.725785	0.00275438
d113_0	d113	husband/partner drinks alcohol	[0]no	f	Zimbabwe	-0.302978	0.0553019	-5.47861	4.29e-08	0	1	3	0	1.71661	0.42388	0.0059374
d114_0	d114	frequency of husband/partner being drunk	[0]never	f	Malawi	0.0559285	0.223088	0.250702	0.802045	0	1	3	0	0.664395	0.717346	0.000358
d114_1	d114	frequency of husband/partner being drunk	[1]often	f	Malawi	0.143049	0.109766	1.30322	0.192501	0	1	3	0	1.50044	0.472262	0.00165334
d115b_0	d115b	mother/step mother: person who has ever physically hurt respondent	[0]no	f	Malawi	-0.142426	0.238156	-0.598035	0.549817	0	1	3	0	0.436181	0.804053	0.00014
d115b_0	d115b	mother/step mother: person who has ever physically hurt respondent	[0]no	f	Rwanda	-0.0863414	0.592566	-0.145707	0.884152	0.609491	2.45251	3	59.2255	4.90503	0.086077	0.000518
d115b_0	d115b	mother/step mother: person who has ever physically hurt respondent	[0]no	f	Zimbabwe	0.158922	0.13025	1.22013	0.222414	0	1	3	0	0.1035	0.949566	8.91e-05
d115c_0	d115c	father/step father: person who has ever physically hurt respondent	[0]no	f	Malawi	-0.093132	0.411555	-0.226293	0.820974	0.214745	1.72918	3	42.1692	3.45837	0.177429	0.000552
d115c_0	d115c	father/step father: person who has ever physically hurt respondent	[0]no	f	Rwanda	-0.627876	0.274861	-2.28434	0.0223514	0	1	3	0	0.224619	0.893767	0.000506
d115c_0	d115c	father/step father: person who has ever physically hurt respondent	[0]no	f	Zimbabwe	0.172017	0.238465	0.721352	0.470693	0.0835402	1.92803	3	48.1337	3.85607	0.145434	0.000383
d115f_0	d115f	sister/brother: person who has ever physically hurt respondent	[0]no	f	Malawi	-0.222407	0.194666	-1.1425	0.253245	0	1	3	0	0.300985	0.860284	0.000139
d115f_0	d115f	sister/brother: person who has ever physically hurt respondent	[0]no	f	Rwanda	-0.250671	0.36837	-0.680486	0.496196	0	1	3	0	1.71252	0.424747	0.000214
d115f_0	d115f	sister/brother: person who has ever physically hurt respondent	[0]no	f	Zimbabwe	-0.0529252	0.19134	-0.276603	0.782085	0.0314217	1.39416	3	28.2723	2.78832	0.248041	0.00022
d115g_0	d115g	other relative: person who has ever physically hurt respondent	[0]no	f	Malawi	-0.0325552	0.204389	-0.15928	0.873448	0	1	3	0	0.757882	0.684586	5.95e-05
d115g_0	d115g	other relative: person who has ever physically hurt respondent	[0]no	f	Zimbabwe	-0.0711432	0.194099	-0.366531	0.713969	0.0241472	1.23981	3	19.3425	2.47962	0.289439	0.000288
d115k_1	d115k	current boyfriend: person who has ever physically hurt respondent	[1]yes	f	Rwanda	-7.18295	3.35485	-2.14107	0.0322688	33.1095	68.4071	3	98.5382	136.814	1.96e-30	0.000117
d115k_1	d115k	current boyfriend: person who has ever physically hurt respondent	[1]yes	f	Zimbabwe	0.531288	0.440574	1.2059	0.227856	0	1	3	0	0.880254	0.643955	9.68e-05
d115v_0	d115v	teacher: person who has ever physically hurt respondent	[0]no	f	Malawi	1.04119	0.541055	1.92438	0.0543074	0	1	3	0	0.467841	0.791425	0.000545
d115v_0	d115v	teacher: person who has ever physically hurt respondent	[0]no	f	Rwanda	0.710175	0.485083	1.46403	0.143186	0	1	3	0	0.197262	0.906077	0.000232
d115v_0	d115v	teacher: person who has ever physically hurt respondent	[0]no	f	Zimbabwe	0.245845	0.179822	1.36716	0.171576	0	1	3	0	1.53754	0.463584	0.000309
d115x_1	d115x	other: person who has ever physically hurt respondent	[1]yes	f	Malawi	0.194303	0.167933	1.15702	0.247263	0	1	3	0	0.0604181	0.970243	0.000127
d115x_1	d115x	other: person who has ever physically hurt respondent	[1]yes	f	Rwanda	0.853649	0.286604	2.9785	0.00289663	0.0784851	1.44386	3	30.7411	2.88772	0.236016	0.00114308
d115x_1	d115x	other: person who has ever physically hurt respondent	[1]yes	f	Zimbabwe	0.121383	0.167898	0.72296	0.469704	0	1	3	0	1.45261	0.483694	0.000138
d115xe_0	d115xe	police/soldier: person who has ever physically hurt respondent	[0]no	f	Zimbabwe	-5.24365	4.85431	-1.08021	0.280051	69.6802	91.1519	3	98.9029	182.304	2.59e-40	0.000653
d118a_0	d118a	husband/partner: person who hurt respondent during a pregnancy	[0]no	f	Malawi	0.120941	0.219165	0.551825	0.581068	0	1	3	0	1.03927	0.594738	0.00018
d118a_0	d118a	husband/partner: person who hurt respondent during a pregnancy	[0]no	f	Zimbabwe	0.0358771	0.228301	0.157148	0.875128	0.0952796	2.56	3	60.9375	5.12001	0.0773045	0.00054
d118j_0	d118j	former husband/partner: person who hurt respondent during a pregnancy	[0]no	f	Malawi	-0.837201	0.214143	-3.90953	9.25e-05	0	1	3	0	1.97697	0.37214	0.00243924
d118j_0	d118j	former husband/partner: person who hurt respondent during a pregnancy	[0]no	f	Zimbabwe	-0.809579	0.147373	-5.49338	3.94e-08	0	1	3	0	1.43707	0.487467	0.00250413
d118x_0	d118x	other: person who hurt respondent during a pregnancy	[0]no	f	Malawi	4.48536	3.85044	1.16489	0.244062	44.0587	113.566	3	99.1195	227.132	4.78e-50	0.000232
d118x_0	d118x	other: person who hurt respondent during a pregnancy	[0]no	f	Zimbabwe	-0.345886	0.36013	-0.960448	0.33683	0.097013	1.33089	3	24.8623	2.66178	0.264242	0.000297
d118y_0	d118y	respondent was not hurt by anyone during a pregnancy	[0]someone hurt respondent during pregnancy	f	Malawi	0.320719	0.135088	2.37415	0.0175894	0	1	3	0	0.913685	0.63328	0.00100464
d118y_0	d118y	respondent was not hurt by anyone during a pregnancy	[0]someone hurt respondent during pregnancy	f	Zimbabwe	0.340396	0.0986431	3.45078	0.000559	0	1	3	0	1.47894	0.477367	0.00226109
d119h_0	d119h	own family: person respondent went to seek help	[0]no	f	Malawi	-0.183544	0.113433	-1.61809	0.105644	0	1	3	0	1.74244	0.41844	0.00151778
d119i_0	d119i	husband/partner family: person respondent went to seek help	[0]no	f	Malawi	-0.153456	0.122498	-1.25273	0.210305	0	1	3	0	1.26272	0.531869	0.00103546
d119xe_0	d119xe	police: person respondent went to seek help	[0]no	f	Malawi	-0.431407	0.173849	-2.48151	0.0130828	0	1	3	0	0.33591	0.845392	0.00161111
d119xe_0	d119xe	police: person respondent went to seek help	[0]no	f	Rwanda	-0.278197	0.352338	-0.789576	0.429776	0.07268	1.21996	3	18.0298	2.43991	0.295243	0.000792
d119y_0	d119y	respondent did not seek help from anyone	[0]sought help from someone	f	Malawi	0.196521	0.0947366	2.07439	0.0380429	0	1	3	0	0.530607	0.766973	0.00188185
d119y_0	d119y	respondent did not seek help from anyone	[0]sought help from someone	f	Rwanda	0.163135	0.182656	0.893128	0.371789	0.0383165	1.60734	3	37.7855	3.21469	0.200419	0.00112761
d121_0	d121	respondent's father ever beat her mother	[0]no	f	Malawi	-0.109905	0.0642133	-1.71156	0.0869785	0	1	3	0	0.497803	0.779657	0.000378
d121_0	d121	respondent's father ever beat her mother	[0]no	f	Zimbabwe	-0.1403	0.0431908	-3.24838	0.00116065	0	1	3	0	0.194254	0.907441	0.000761
d122a_1	d122a	interview interrupted: husband's presence	[1]yes, once	f	Malawi	-0.310824	0.392761	-0.791382	0.428721	0.165819	1.52125	3	34.2644	3.04249	0.21844	0.00055
d122a_1	d122a	interview interrupted: husband's presence	[1]yes, once	f	Zimbabwe	0.113171	0.321644	0.351852	0.724949	0.211194	3.21093	3	68.8564	6.42186	0.0403192	0.000576
d122c_0	d122c	interview interrupted: adult female's presence	[0]no	f	Malawi	0.106916	0.150448	0.710649	0.477302	0.00566044	1.08391	3	7.74108	2.16781	0.338272	0.000471
d122c_0	d122c	interview interrupted: adult female's presence	[0]no	f	Zimbabwe	0.176955	0.11072	1.59822	0.109993	0.00898369	1.32091	3	24.2944	2.64181	0.266893	0.000347
d125_0	d125	ever forced to perform unwanted sexual acts	[0]no	f	Zimbabwe	-0.0864105	0.222485	-0.388388	0.697729	0.0893256	2.52569	3	60.4068	5.05137	0.0800034	0.00053
h0_1_0	h0_1	received polio 0	[0]no	f	Lesotho	0.0623569	0.102614	0.607686	0.543396	0	1	3	0	0.0970911	0.952614	0.000175
h0_1_0	h0_1	received polio 0	[0]no	f	Malawi	-0.116547	0.111577	-1.04454	0.296233	0.00729146	1.24135	3	19.4428	2.48271	0.288993	0.000718
h0_1_0	h0_1	received polio 0	[0]no	f	Rwanda	-0.226306	0.184011	-1.22985	0.218752	0	1	3	0	0.376562	0.828382	0.00026
h0_1_8	h0_1	received polio 0	[8]don't know	f	Lesotho	-3.92059	4.67522	-0.83859	0.4017	64.3313	53.5515	3	98.1326	107.103	5.53e-24	0.000698
h2_1_0	h2_1	received bcg	[0]no	f	Lesotho	0.201222	0.174085	1.15589	0.247728	0.00849712	1.10004	3	9.09423	2.20008	0.332858	0.00118595
h2_1_0	h2_1	received bcg	[0]no	f	Malawi	-0.177673	0.310928	-0.571428	0.56771	0.190324	2.92664	3	65.8311	5.85327	0.0535769	0.00149371
h2_1_0	h2_1	received bcg	[0]no	f	Rwanda	0.210601	0.335901	0.626974	0.530676	0	1	3	0	0.872792	0.646362	0.000117
h2_1_1	h2_1	received bcg	[1]vaccination date on card	f	Lesotho	-0.278748	0.0899825	-3.0978	0.00194961	0	1	3	0	0.345678	0.841273	0.00310452
h2_1_1	h2_1	received bcg	[1]vaccination date on card	f	Malawi	-0.140547	0.111175	-1.2642	0.20616	0.0124651	1.49969	3	33.3193	2.99937	0.2232	0.000883
h2_1_1	h2_1	received bcg	[1]vaccination date on card	f	Rwanda	-0.77049	0.198461	-3.88233	0.000103	0.0698115	2.44458	3	59.0932	4.88916	0.0867626	0.00412262
h2_1_3	h2_1	received bcg	[3]vaccination marked on card	f	Lesotho	-4.05163	5.36292	-0.755489	0.449956	85.6716	147.242	3	99.3208	294.484	1.13e-64	0.00236636
h2_1_3	h2_1	received bcg	[3]vaccination marked on card	f	Malawi	-0.0990172	0.325291	-0.304396	0.760826	0	1	3	0	0.735948	0.692135	0.000144
h2_1_3	h2_1	received bcg	[3]vaccination marked on card	f	Rwanda	-8.5768	2.38974	-3.58901	0.000332	16.7432	89.0989	3	98.8777	178.198	2.02e-39	0.000268
h22_1_0	h22_1	had fever in last two weeks	[0]no	f	Lesotho	-0.0565693	0.0963705	-0.586998	0.557205	0	1	3	0	0.428182	0.807275	0.00026
h22_1_0	h22_1	had fever in last two weeks	[0]no	f	Malawi	0.159702	0.0830175	1.92371	0.0543908	0	1	3	0	0.793136	0.672625	0.000558
h22_1_0	h22_1	had fever in last two weeks	[0]no	f	Rwanda	0.141493	0.189024	0.748548	0.454129	0.0427793	1.66366	3	39.8917	3.32733	0.189444	0.000545
h22_1_0	h22_1	had fever in last two weeks	[0]no	f	Zimbabwe	-0.116939	0.114241	-1.02361	0.306018	0.018993	1.94162	3	48.4966	3.88324	0.143471	0.000683
h31_1_0	h31_1	had cough in last two weeks	[0]no	f	Lesotho	-0.0464252	0.0873377	-0.53156	0.595031	0	1	3	0	1.02395	0.59931	0.000446
h31_1_0	h31_1	had cough in last two weeks	[0]no	f	Malawi	0.249787	0.0886572	2.81745	0.00484063	0	1	3	0	0.577933	0.749037	0.00127452
h31_1_0	h31_1	had cough in last two weeks	[0]no	f	Rwanda	-0.0135193	0.130343	-0.103721	0.917391	5.12e-05	1.001	3	0.100234	2.00201	0.367511	0.000261
h31_1_0	h31_1	had cough in last two weeks	[0]no	f	Zimbabwe	0.158702	0.0702926	2.25773	0.0239622	0	1	3	0	1.57613	0.454724	0.000724
h32b_1_0	h32b_1	fever/cough: provincial hospital	[0]no	f	Malawi	-0.074513	0.184478	-0.403912	0.686277	0.0349903	1.51333	3	33.9204	3.02665	0.220177	0.00135348
h32p_1_0	h32p_1	fever/cough: mission health center/dispensary	[0]no	f	Malawi	0.290003	0.400498	0.724108	0.469	0.105824	1.23479	3	19.0149	2.46959	0.290895	0.00108562
h32q_1_0	h32q_1	fever/cough: other private medical	[0]no	f	Malawi	8.56547	5.08998	1.68281	0.0924117	77.031	132.484	3	99.2452	264.969	2.9e-58	0.000839
h32s_1_0	h32s_1	fever/cough: traditional doctor	[0]no	f	Malawi	0.211152	0.341966	0.617465	0.536928	0.222535	2.76408	3	63.8215	5.52815	0.0630344	0.00327161
h32z_1_0	h32z_1	fever/cough: medical treatment	[0]no	f	Malawi	-0.179168	0.189344	-0.946254	0.344019	0.0526074	1.9584	3	48.938	3.91681	0.141083	0.0029463
h33_1_8	h33_1	received vitamin a	[8]dk	f	Lesotho	0.288023	0.425656	0.676656	0.498625	0.236326	1.76605	3	43.3765	3.5321	0.171007	0.00164742
h33_1_8	h33_1	received vitamin a	[8]dk	f	Rwanda	-7.32922	4.34947	-1.68508	0.0919727	56.4985	260.278	3	99.6158	520.556	9.18e-114	0.00139376
h4_1_8	h4_1	received polio 1	[8]don't know	f	Lesotho	-3.93864	5.01701	-0.785057	0.43242	74.4377	76.1168	3	98.6862	152.234	8.77e-34	0.000936
h6_1_8	h6_1	received polio 2	[8]don't know	f	Lesotho	-3.93902	5.01745	-0.785065	0.432415	74.4508	76.1303	3	98.6865	152.261	8.65e-34	0.000937
h8_1_8	h8_1	received polio 3	[8]don't know	f	Lesotho	-3.93902	5.01745	-0.785065	0.432415	74.4508	76.1303	3	98.6865	152.261	8.65e-34	0.000937
h9_1_8	h9_1	received measles 1	[8]don't know	f	Lesotho	-2.59541	3.60363	-0.720219	0.47139	38.1318	47.7125	3	97.9041	95.4249	1.9e-21	0.00175025
h9_1_8	h9_1	received measles 1	[8]don't know	f	Malawi	-7.05419	3.85742	-1.82873	0.0674397	43.7325	59.1576	3	98.3096	118.315	2.03e-26	0.000316
ha0_2	ha0_2	index to household schedule	NA	f	Lesotho	-0.0508933	0.0284064	-1.79162	0.0731943	0	1	3	0	0.105022	0.948844	0.00122967
ha0_2	ha0_2	index to household schedule	NA	f	Rwanda	0.00516682	0.0436532	0.118361	0.905782	0	1	3	0	0.55192	0.758843	5.89e-05
ha1_2	ha1_2	woman's age in years	NA	f	Lesotho	0.0575073	0.0118902	4.83653	1.32e-06	0.000283	3.02895	3	66.9853	6.0579	0.0483663	0.020887
ha1_2	ha1_2	woman's age in years	NA	f	Rwanda	0.0593745	0.00972267	6.10681	1.02e-09	0	1	3	0	0.698035	0.705381	0.00384238
ha50_1_1	ha50_1	under age 18	[1]under age 18	f	Rwanda	-5.79472	5.31957	-1.08932	0.276012	84.3835	239.592	3	99.5826	479.184	8.84e-105	0.00139208
ha50_2_1	ha50_2	under age 18	[1]under age 18	f	Rwanda	-0.486514	0.161871	-3.00556	0.00265092	0.0141033	1.21722	3	17.8458	2.43445	0.296051	0.00177381
ha54_2_0	ha54_2	currently pregnant	[0]no/don't know	f	Lesotho	0.112444	0.393372	0.285846	0.774996	0.330301	3.59445	3	72.1793	7.1889	0.0274758	0.00199685
ha57_1_1	ha57_1	na - anemia level	[1]severe	f	Lesotho	0.295596	0.27323	1.08185	0.279317	0	1	3	0	0.422683	0.809498	0.000341
ha57_2_2	ha57_2	na - anemia level	[2]moderate	f	Lesotho	0.0795009	0.157472	0.504857	0.61366	0	1	3	0	0.361676	0.83457	0.000148
ha57_2_3	ha57_2	na - anemia level	[3]mild	f	Lesotho	0.279045	0.169695	1.6444	0.100094	0.0523974	2.54602	3	60.723	5.09203	0.0783932	0.00445238
ha57_2_4	ha57_2	na - anemia level	[4]not anemic	f	Lesotho	-0.286461	0.154122	-1.85866	0.063076	0.0435933	2.57795	3	61.2094	5.15589	0.0759298	0.0049813
ha57_3	ha57	na - anemia level	[3]mild	f	Malawi	0.374123	0.0599454	6.24106	4.35e-10	0	1	3	0	1.04462	0.59315	0.00359877
ha57_4	ha57	na - anemia level	[4]not anemic	f	Lesotho	-0.753535	0.0983048	-7.6653	1.78e-14	0.0195927	3.08748	3	67.6111	6.17496	0.0456168	0.024572
ha57_4	ha57	na - anemia level	[4]not anemic	f	Malawi	-0.663114	0.0922937	-7.18483	6.73e-13	0.0149961	2.46052	3	59.3582	4.92105	0.0853903	0.0129617
ha57_4	ha57	na - anemia level	[4]not anemic	f	Zimbabwe	-0.878261	0.0413539	-21.2377	4.28e-100	0	1	3	0	0.649111	0.722849	0.0265083
hc15_1_1	hc15_1	height: lying or standing	[1]lying	f	Lesotho	-0.042037	0.0773858	-0.543213	0.586983	0	1	3	0	1.16564	0.558321	0.000404
hc15_2_1	hc15_2	height: lying or standing	[1]lying	f	Lesotho	-0.194988	0.132474	-1.4719	0.141048	0	1	3	0	1.36678	0.504902	0.00343683
hc16_1	hc16_1	day of birth	NA	f	Lesotho	0.005197	0.00228059	2.2788	0.0226792	0	1	3	0	0.640967	0.725798	0.00108927
hc27_1_1	hc27_1	sex	[1]male	f	Lesotho	0.0816652	0.148971	0.548197	0.583556	0.0515453	4.44719	3	77.5139	8.89437	0.0117115	0.00226177
hc27_2_1	hc27_2	sex	[1]male	f	Lesotho	-0.0443307	0.120896	-0.366684	0.713855	0	1	3	0	1.41175	0.493677	0.00102004
hc57_1_1	hc57_1	anemia level	[1]severe	f	Lesotho	0.35511	0.355747	0.998209	0.318178	0	1	3	0	1.63897	0.440658	0.000754
hc57_1_2	hc57_1	anemia level	[2]moderate	f	Lesotho	0.129688	0.0925021	1.402	0.160915	0	1	3	0	1.30768	0.520044	0.000928
hc57_1_4	hc57_1	anemia level	[4]not anemic	f	Lesotho	-0.0413192	0.113952	-0.362601	0.716903	0.016605	1.74293	3	42.6255	3.48587	0.175006	0.00132326
hc64_1	hc64_1	birth order number	NA	f	Lesotho	-0.011748	0.0302383	-0.388514	0.697636	0.00134293	1.95923	3	48.9594	3.91845	0.140968	0.00139301
hml17_02_0	hml17_02	flag for age from individual file	[0]no data from individual file	f	Rwanda	0.171469	0.368759	0.464989	0.641939	0.360507	10.1484	3	90.1462	20.2968	3.91e-05	0.00180655
hml17_03_0	hml17_03	flag for age from individual file	[0]no data from individual file	f	Rwanda	0.391539	0.106501	3.67638	0.000237	0.00238801	1.06931	3	6.48159	2.13862	0.343246	0.00108204
hml17_03_6	hml17_03	flag for age from individual file	[6]age - year/month imputed	f	Malawi	4.64194	4.40954	1.0527	0.292477	57.5447	75.3642	3	98.6731	150.728	1.86e-33	0.000601
hml17_04_0	hml17_04	flag for age from individual file	[0]no data from individual file	f	Rwanda	0.27381	0.191851	1.4272	0.153521	0.0616543	2.3194	3	56.8854	4.6388	0.0983325	0.000902
hml17_05_0	hml17_05	flag for age from individual file	[0]no data from individual file	f	Rwanda	-0.17762	0.148946	-1.19252	0.233058	0	1	3	0	0.518779	0.771523	0.000168
hml17_05_6	hml17_05	flag for age from individual file	[6]age - year/month imputed	f	Malawi	-12.1911	0.706426	-17.2574	9.85e-67	0.924126	2.62209	3	61.8625	5.24418	0.072651	0.000524
hml17_06_0	hml17_06	flag for age from individual file	[0]no data from individual file	f	Rwanda	-0.364034	0.409053	-0.889942	0.373497	0.389073	4.92601	3	79.6996	9.85202	0.0072554	0.00148037
hml17_06_3	hml17_06	flag for age from individual file	[3]year and age - month imputed	f	Malawi	0.118529	0.505437	0.234509	0.81459	0	1	3	0	1.64589	0.439137	0.00174181
hml17_06_3	hml17_06	flag for age from individual file	[3]year and age - month imputed	f	Rwanda	-5.14977	6.19576	-0.831177	0.405874	114.764	708.678	3	99.8589	1417.36	0	0.000906
hml17_07_0	hml17_07	flag for age from individual file	[0]no data from individual file	f	Rwanda	-0.266355	0.216711	-1.22908	0.219042	0	1	3	0	0.0223711	0.988877	0.000241
hml17_07_3	hml17_07	flag for age from individual file	[3]year and age - month imputed	f	Malawi	-5.07914	4.24717	-1.19589	0.23174	53.2804	67.3293	3	98.5148	134.659	5.74e-30	0.000689
hml17_07_3	hml17_07	flag for age from individual file	[3]year and age - month imputed	f	Rwanda	0.837433	0.325749	2.57079	0.0101467	0	1	3	0	0.63647	0.727432	0.000881
hml17_08_3	hml17_08	flag for age from individual file	[3]year and age - month imputed	f	Rwanda	-9.52518	4.74703	-2.00656	0.044797	67.3806	310.948	3	99.6784	621.896	9.06e-136	0.00133059
hml2	hml2	number of children under mosquito bed net previous night	NA	f	Malawi	-0.20342	0.0487396	-4.17361	3e-05	0	1	3	0	0.896217	0.638835	0.0016489
hml2	hml2	number of children under mosquito bed net previous night	NA	f	Rwanda	-0.0995269	0.170705	-0.583034	0.55987	0.0736198	6.41273	3	84.406	12.8255	0.00164054	0.00096
hml2	hml2	number of children under mosquito bed net previous night	NA	f	Zimbabwe	-0.190401	0.0633206	-3.00694	0.00263893	0	1	3	0	0.82923	0.660595	0.000602
hml21_1_0	hml21_1	someone slept under this net last night	[0]no	f	Rwanda	0.12706	0.15535	0.817898	0.413416	0.0189362	1.3281	3	24.7046	2.6562	0.26498	0.000594
hml3_1_0	hml3_1	net observed by interviewer	[0]not seen	f	Rwanda	0.0671264	0.23743	0.282721	0.777391	0	1	3	0	1.00602	0.604707	6.07e-05
hml4_1	hml4_1	months ago net obtained	NA	f	Rwanda	0.000603	0.0015045	0.400866	0.688519	0	1	3	0	0.533482	0.765871	0.00016
hml4_1	hml4_1	months ago net obtained	NA	f	Zimbabwe	-0.000769	0.000875	-0.878872	0.379471	3.14e-07	1.15245	3	13.2283	2.3049	0.315862	0.000482
hml7_1_22	hml7_1	brand of net	[22]pretreated net : delta methrine	f	Rwanda	-3.67991	4.26032	-0.863763	0.387718	54.1815	202.476	3	99.5061	404.953	1.16e-88	0.000411
hml7_1_98	hml7_1	brand of net	[98]dk brand	f	Rwanda	-3.25491	4.42206	-0.736062	0.461693	58.2247	143.548	3	99.3034	287.096	4.55e-63	0.000425
hml7_1_98	hml7_1	brand of net	[98]dk brand	f	Zimbabwe	0.00156713	0.0978559	0.0160147	0.987223	0	1	3	0	0.508799	0.775382	6.2e-05
hmlb_1	hmlb_1	line number of person who slept in this net	NA	f	Rwanda	0.0380738	0.0519506	0.732885	0.463629	0.00523911	2.85914	3	65.0244	5.71827	0.0573182	0.000529
hv009	hv009	number of household members	NA	f	Rwanda	-0.176924	0.0289078	-6.12027	9.34e-10	0.00111046	1.79432	3	44.2684	3.58863	0.166241	0.00445846
hv009	hv009	number of household members	NA	f	Malawi	-0.109254	0.021982	-4.97014	6.69e-07	0.000778	2.16167	3	53.7394	4.32334	0.115133	0.00792342
hv009	hv009	number of household members	NA	f	Tanzania	-0.0799257	0.028643	-2.79041	0.00526417	0.00185368	4.09333	3	75.57	8.18666	0.0166836	0.00492178
hv009	hv009	number of household members	NA	f	Lesotho	-0.116788	0.0124554	-9.37654	6.82e-21	0	1	3	0	0.13099	0.936604	0.0174988
hv009	hv009	number of household members	NA	f	Zimbabwe	-0.0940171	0.0128645	-7.30826	2.71e-13	0.000247	1.99154	3	49.7876	3.98308	0.136485	0.00828187
hv010	hv010	number of eligible women in household	NA	f	Zimbabwe	-0.209855	0.0260972	-8.04131	8.89e-16	0	1	3	0	0.6798	0.711841	0.00469261
hv010	hv010	number of eligible women in household	NA	f	Rwanda	-0.168562	0.0514721	-3.27483	0.00105727	0	1	3	0	1.38119	0.501277	0.000772
hv010	hv010	number of eligible women in household	NA	f	Lesotho	-0.264057	0.041383	-6.38081	1.76e-10	0	1	3	0	0.713163	0.700066	0.00862667
hv010	hv010	number of eligible women in household	NA	f	Tanzania	-0.0751982	0.0603363	-1.24632	0.212647	0.00692212	2.73814	3	63.4789	5.47628	0.0646905	0.000851
hv011	hv011	number of eligible men in household	NA	f	Zimbabwe	-0.203567	0.0274827	-7.40711	1.29e-13	0.000706	1.44923	3	30.998	2.89847	0.23475	0.00491242
hv011	hv011	number of eligible men in household	NA	f	Rwanda	-0.312179	0.0542994	-5.74922	8.97e-09	0	1	3	0	0.664669	0.717247	0.00217541
hv011	hv011	number of eligible men in household	NA	f	Lesotho	-0.214471	0.0362246	-5.9206	3.21e-09	0	1	3	0	1.22575	0.541791	0.00628806
hv011	hv011	number of eligible men in household	NA	f	Malawi	-0.175589	0.0388442	-4.52033	6.17e-06	0	1	3	0	0.823235	0.662578	0.00246558
hv011	hv011	number of eligible men in household	NA	f	Tanzania	-0.158543	0.101895	-1.55594	0.119721	0.0255084	5.84592	3	82.894	11.6918	0.00289168	0.00237284
hv014	hv014	number of children 5 and under (de jure)	NA	f	Lesotho	-0.176097	0.0323141	-5.44953	5.05e-08	0	1	3	0	0.775048	0.678735	0.00440267
hv014	hv014	number of children 5 and under (de jure)	NA	f	Malawi	-0.329701	0.0855176	-3.85536	0.000116	0.01824	6.04493	3	83.4572	12.0899	0.00236985	0.0110343
hv014	hv014	number of children 5 and under (de jure)	NA	f	Tanzania	-0.241585	0.0308784	-7.82374	5.13e-15	0	1	3	0	1.25017	0.535217	0.00470702
hv014	hv014	number of children 5 and under (de jure)	NA	f	Rwanda	-0.248686	0.0447875	-5.55257	2.81e-08	0	1	3	0	1.17835	0.554786	0.00159855
hv014	hv014	number of children 5 and under (de jure)	NA	f	Zimbabwe	-0.196268	0.0337959	-5.80746	6.34e-09	0.00181289	2.12388	3	52.9164	4.24776	0.119567	0.00482679
hv016	hv016	day of interview	NA	f	Lesotho	0.00249504	0.00441924	0.564586	0.572355	2.76e-05	1.88975	3	47.0829	3.7795	0.15111	0.000639
hv016	hv016	day of interview	NA	f	Tanzania	-0.000632	0.00406087	-0.155514	0.876416	0	1	3	0	0.00474885	0.997628	1.97e-06
hv016	hv016	day of interview	NA	f	Malawi	-0.0044058	0.00493217	-0.893283	0.371706	2.41e-05	1.48573	3	32.6931	2.97146	0.226337	0.000584
hv016	hv016	day of interview	NA	f	Rwanda	0.000286	0.00620471	0.0461483	0.963192	4e-05	1.52876	3	34.5876	3.05753	0.216804	0.000185
hv016	hv016	day of interview	NA	f	Zimbabwe	0.00299706	0.00396502	0.755876	0.449723	1.76e-05	1.59507	3	37.3067	3.19013	0.202895	0.000321
hv019	hv019	na - keyer identification	NA	f	Tanzania	0.000816	0.013869	0.0588693	0.953056	0	1	3	0	1.60868	0.447383	0.000176
hv023_8	hv023	stratification used in sample design	[8]luanda-rural	f	Zimbabwe	0.0239692	0.23532	0.101858	0.91887	0.139303	6.24549	3	83.9884	12.491	0.00193918	0.000957
hv024_16	hv024	region	[16]cunene	f	Tanzania	-0.878846	0.305376	-2.87791	0.0040032	0.0818823	1.41358	3	29.2577	2.82716	0.24327	0.00140198
hv024_17	hv024	region	[17]lunda sul	f	Tanzania	0.199083	0.152691	1.30383	0.192293	0	1	3	0	0.764184	0.682432	0.000196
hv024_18	hv024	region	[18]bengo	f	Tanzania	-0.571201	0.215356	-2.65236	0.00799312	0.0312345	1.28585	3	22.2307	2.57171	0.276414	0.000931
hv024_19	hv024	region	[19]salcedo	f	Tanzania	-0.130678	0.119656	-1.09212	0.27478	0.0032392	1.07729	3	7.17448	2.15458	0.340517	0.000105
hv024_20	hv024	region	[20]bas-congo	f	Tanzania	-0.143707	0.241994	-0.593845	0.552616	0.102543	2.41582	3	58.6062	4.83164	0.089294	0.000356
hv024_21	hv024	region	[21]san crist√≥bal	f	Tanzania	-1.10637	0.238978	-4.62959	3.66e-06	0	1	3	0	0.608979	0.7375	0.00110951
hv032	hv032	na - office editor	NA	f	Tanzania	-0.10283	0.046761	-2.19905	0.0278745	0	1	3	0	1.02408	0.599271	0.000545
hv040	hv040	cluster altitude in meters	NA	f	Malawi	-0.000575	8.67e-05	-6.62293	3.52e-11	0	1	3	0	0.18728	0.910611	0.00486327
hv040	hv040	cluster altitude in meters	NA	f	Rwanda	-0.000702	0.000149	-4.71777	2.38e-06	0	1	3	0	0.186225	0.911091	0.00137697
hv040	hv040	cluster altitude in meters	NA	f	Zimbabwe	0.000272	9.69e-05	2.80545	0.00502457	1.06e-08	1.60358	3	37.6397	3.20717	0.201174	0.00162023
hv101_02_10	hv101_02	relationship to head	[10]other relative	f	Lesotho	0.283197	0.234241	1.209	0.226663	0.0942707	2.34073	3	57.2784	4.68147	0.096257	0.00128377
hv101_02_10	hv101_02	relationship to head	[10]other relative	f	Tanzania	0.634227	0.177558	3.57194	0.000354	0	1	3	0	0.764676	0.682264	0.000603
hv101_02_10	hv101_02	relationship to head	[10]other relative	f	Malawi	0.334058	0.25147	1.32842	0.184038	0	1	3	0	1.9756	0.372394	0.00036
hv101_02_10	hv101_02	relationship to head	[10]other relative	f	Rwanda	-4.10792	5.70707	-0.719796	0.471651	97.6157	1177.1	3	99.915	2354.2	0	0.000827
hv101_02_10	hv101_02	relationship to head	[10]other relative	f	Zimbabwe	0.227301	0.117971	1.92675	0.0540109	0	1	3	0	0.363601	0.833768	0.000163
hv101_02_11	hv101_02	relationship to head	[11]adopted/foster child	f	Tanzania	1.45858	0.685043	2.12917	0.0332399	0.490798	1.51862	3	34.1509	3.03725	0.219013	0.000418
hv101_02_11	hv101_02	relationship to head	[11]adopted/foster child	f	Malawi	1.00279	0.78514	1.27721	0.201529	1.05834	2.33985	3	57.2622	4.6797	0.0963421	0.00072
hv101_02_11	hv101_02	relationship to head	[11]adopted/foster child	f	Rwanda	-3.58865	5.30627	-0.676304	0.498847	83.9126	201.959	3	99.5048	403.918	1.95e-88	0.000182
hv101_02_11	hv101_02	relationship to head	[11]adopted/foster child	f	Zimbabwe	0.303121	0.3463	0.875313	0.381403	0	1	3	0	0.657117	0.719961	6.57e-05
hv101_02_12	hv101_02	relationship to head	[12]not related	f	Lesotho	0.147745	0.412065	0.358548	0.719934	0.317715	2.67118	3	62.5634	5.34237	0.0691703	0.000566
hv101_02_12	hv101_02	relationship to head	[12]not related	f	Malawi	0.456336	0.363511	1.25536	0.20935	0	1	3	0	0.157681	0.924187	9.56e-05
hv101_02_12	hv101_02	relationship to head	[12]not related	f	Tanzania	1.07549	0.323161	3.32804	0.000875	0	1	3	0	0.873789	0.64604	0.000731
hv101_02_12	hv101_02	relationship to head	[12]not related	f	Rwanda	0.21506	0.463513	0.463978	0.642664	0.111873	1.16595	3	14.233	2.3319	0.311626	0.000106
hv101_02_12	hv101_02	relationship to head	[12]not related	f	Zimbabwe	0.730576	0.184098	3.9684	7.24e-05	0	1	3	0	1.53212	0.46484	0.000649
hv101_02_4	hv101_02	relationship to head	[4]son/daughter-in-law	f	Lesotho	-0.265571	0.213556	-1.24357	0.213658	0	1	3	0	0.0399447	0.980226	0.000224
hv101_02_4	hv101_02	relationship to head	[4]son/daughter-in-law	f	Malawi	-3.66802	4.17472	-0.878626	0.379604	51.9934	182.109	3	99.4509	364.218	8.15e-80	0.000171
hv101_02_4	hv101_02	relationship to head	[4]son/daughter-in-law	f	Rwanda	-2.48117	4.3409	-0.57158	0.567607	55.3798	53.3771	3	98.1265	106.754	6.59e-24	0.000116
hv101_02_4	hv101_02	relationship to head	[4]son/daughter-in-law	f	Tanzania	-0.12307	0.603787	-0.20383	0.838486	0	1	3	0	1.86961	0.392662	9.64e-05
hv101_02_4	hv101_02	relationship to head	[4]son/daughter-in-law	f	Zimbabwe	-0.0179749	0.161266	-0.111461	0.911251	0	1	3	0	0.762078	0.683151	3.46e-05
hv101_02_5	hv101_02	relationship to head	[5]grandchild	f	Lesotho	-0.283342	0.195792	-1.44716	0.147853	0.0438439	1.61429	3	38.0533	3.22858	0.199032	0.000626
hv101_02_5	hv101_02	relationship to head	[5]grandchild	f	Malawi	-0.478163	0.205159	-2.33069	0.0197696	0	1	3	0	0.0648501	0.968095	0.000324
hv101_02_5	hv101_02	relationship to head	[5]grandchild	f	Rwanda	-4.91517	5.24235	-0.937588	0.348456	81.9817	284.765	3	99.6488	569.53	2.13e-124	0.000432
hv101_02_5	hv101_02	relationship to head	[5]grandchild	f	Tanzania	0.165692	0.327437	0.506028	0.612837	0.0930283	1.40181	3	28.6635	2.80361	0.246152	0.000174
hv101_02_5	hv101_02	relationship to head	[5]grandchild	f	Zimbabwe	-0.0400352	0.164817	-0.242907	0.808078	0.0283009	1.52918	3	34.6053	3.05835	0.216714	0.000139
hv101_02_6	hv101_02	relationship to head	[6]parent	f	Malawi	0.749583	0.391805	1.91315	0.0557288	0.173128	1.59564	3	37.3292	3.19128	0.202779	0.000691
hv101_02_6	hv101_02	relationship to head	[6]parent	f	Tanzania	0.574607	0.262412	2.18971	0.028545	0	1	3	0	1.62378	0.444018	0.000444
hv101_02_6	hv101_02	relationship to head	[6]parent	f	Rwanda	-3.18191	4.11391	-0.773452	0.439255	49.8945	65.1106	3	98.4642	130.221	5.28e-29	3.23e-05
hv101_02_6	hv101_02	relationship to head	[6]parent	f	Zimbabwe	0.397515	0.208387	1.90758	0.0564457	0	1	3	0	0.775208	0.678681	0.000173
hv101_02_7	hv101_02	relationship to head	[7]parent-in-law	f	Malawi	-2.95713	4.87692	-0.606352	0.544281	70.2648	69.6362	3	98.564	139.272	5.72e-31	0.00017
hv101_02_7	hv101_02	relationship to head	[7]parent-in-law	f	Tanzania	-7.57118	4.46304	-1.69642	0.0898069	59.5128	246.466	3	99.5943	492.933	9.14e-108	0.000238
hv101_02_7	hv101_02	relationship to head	[7]parent-in-law	f	Rwanda	-9.71373	0.509621	-19.0607	5.36e-81	0	1	3	0	0.421853	0.809834	1.75e-05
hv101_02_7	hv101_02	relationship to head	[7]parent-in-law	f	Zimbabwe	-4.15921	3.6879	-1.1278	0.259404	40.1395	74.4457	3	98.6567	148.891	4.66e-33	9.23e-05
hv101_02_8	hv101_02	relationship to head	[8]brother/sister	f	Lesotho	0.124686	0.157652	0.790891	0.429008	0	1	3	0	1.88084	0.390463	0.000415
hv101_02_8	hv101_02	relationship to head	[8]brother/sister	f	Malawi	0.711359	0.349824	2.03348	0.0420044	0.252655	3.2604	3	69.329	6.52081	0.0383729	0.00238182
hv101_02_8	hv101_02	relationship to head	[8]brother/sister	f	Tanzania	0.787708	0.218219	3.60971	0.000307	0.0414224	1.40793	3	28.9736	2.81585	0.24465	0.00120509
hv101_02_8	hv101_02	relationship to head	[8]brother/sister	f	Rwanda	0.256094	0.21888	1.17002	0.241994	0	1	3	0	0.975407	0.614035	0.00013
hv101_02_8	hv101_02	relationship to head	[8]brother/sister	f	Zimbabwe	0.0604943	0.121547	0.497705	0.618692	0.00711992	1.18564	3	15.6576	2.37129	0.305549	0.000132
hv101_03_10	hv101_03	relationship to head	[10]other relative	f	Lesotho	0.385251	0.0961948	4.00491	6.2e-05	0	1	3	0	0.480283	0.786517	0.00238273
hv101_03_10	hv101_03	relationship to head	[10]other relative	f	Malawi	0.468592	0.125509	3.73353	0.000189	0	1	3	0	1.67587	0.432604	0.00132586
hv101_03_10	hv101_03	relationship to head	[10]other relative	f	Rwanda	0.29329	0.1982	1.47977	0.138935	0	1	3	0	1.38481	0.500372	0.000172
hv101_03_10	hv101_03	relationship to head	[10]other relative	f	Tanzania	0.669416	0.109343	6.12217	9.23e-10	0	1	3	0	0.598347	0.741431	0.00219339
hv101_03_10	hv101_03	relationship to head	[10]other relative	f	Zimbabwe	0.196229	0.100966	1.94351	0.0519544	0.0069749	1.27259	3	21.4199	2.54517	0.280106	0.000466
hv101_03_11	hv101_03	relationship to head	[11]adopted/foster child	f	Lesotho	0.749032	0.290957	2.57437	0.0100422	0	1	3	0	0.400759	0.81842	0.000275
hv101_03_11	hv101_03	relationship to head	[11]adopted/foster child	f	Malawi	0.644054	0.114633	5.61841	1.93e-08	0	1	3	0	1.98983	0.369756	0.00284388
hv101_03_11	hv101_03	relationship to head	[11]adopted/foster child	f	Rwanda	0.99215	0.277283	3.57812	0.000346	0.104992	1.83239	3	45.4266	3.66479	0.16003	0.00139324
hv101_03_11	hv101_03	relationship to head	[11]adopted/foster child	f	Tanzania	0.508382	0.331232	1.53482	0.124828	0.184909	2.75875	3	63.7517	5.5175	0.063371	0.00106095
hv101_03_11	hv101_03	relationship to head	[11]adopted/foster child	f	Zimbabwe	0.650285	0.15686	4.14565	3.39e-05	0	1	3	0	0.484544	0.784843	0.000883
hv101_03_12	hv101_03	relationship to head	[12]not related	f	Lesotho	0.108348	0.210786	0.514021	0.607237	0	1	3	0	1.03033	0.597402	0.000176
hv101_03_12	hv101_03	relationship to head	[12]not related	f	Malawi	0.686853	0.561398	1.22347	0.221153	0.629478	3.22745	3	69.0158	6.4549	0.0396584	0.00164291
hv101_03_12	hv101_03	relationship to head	[12]not related	f	Tanzania	0.503247	0.239492	2.10131	0.0356137	0.00140255	1.00809	3	0.802701	2.01618	0.364915	0.000361
hv101_03_12	hv101_03	relationship to head	[12]not related	f	Rwanda	0.123697	0.265318	0.466223	0.641056	0	1	3	0	0.133939	0.935224	1.55e-05
hv101_03_12	hv101_03	relationship to head	[12]not related	f	Zimbabwe	0.418335	0.171021	2.44611	0.0144409	0.00404968	1.04724	3	4.51061	2.09447	0.350906	0.000383
hv101_03_2	hv101_03	relationship to head	[2]wife or husband	f	Lesotho	-4.36753	5.47755	-0.797352	0.425247	89.206	143.175	3	99.3016	286.35	6.61e-63	0.00102296
hv101_03_2	hv101_03	relationship to head	[2]wife or husband	f	Malawi	-4.1593	4.324	-0.96191	0.336095	55.4419	94.1192	3	98.9375	188.238	1.33e-41	0.000346
hv101_03_2	hv101_03	relationship to head	[2]wife or husband	f	Tanzania	-0.499887	0.272481	-1.83458	0.0665686	0.11074	1.98877	3	49.7177	3.97755	0.136863	0.000572
hv101_03_2	hv101_03	relationship to head	[2]wife or husband	f	Rwanda	-11.5969	0.292873	-39.5971	0	0.0360531	1.15335	3	13.2959	2.3067	0.315578	0.000108
hv101_03_2	hv101_03	relationship to head	[2]wife or husband	f	Zimbabwe	-0.266415	0.212195	-1.25552	0.209292	0	1	3	0	1.21201	0.545526	0.000195
hv101_03_3	hv101_03	relationship to head	[3]son/daughter	f	Lesotho	-0.182109	0.062745	-2.90236	0.00370362	0	1	3	0	0.0283821	0.985909	0.00130998
hv101_03_3	hv101_03	relationship to head	[3]son/daughter	f	Malawi	-0.508099	0.219519	-2.31461	0.0206345	0.12881	9.94029	3	89.9399	19.8806	4.82e-05	0.006842
hv101_03_3	hv101_03	relationship to head	[3]son/daughter	f	Tanzania	-0.423322	0.137843	-3.07106	0.00213304	0.0399554	3.35507	3	70.1943	6.71013	0.0349071	0.00264777
hv101_03_3	hv101_03	relationship to head	[3]son/daughter	f	Rwanda	-0.424	0.214317	-1.97837	0.0478864	0.104318	4.1226	3	75.7435	8.2452	0.0162023	0.00122096
hv101_03_3	hv101_03	relationship to head	[3]son/daughter	f	Zimbabwe	-0.307281	0.0469932	-6.53885	6.2e-11	0	1	3	0	1.11224	0.573431	0.00237752
hv101_03_4	hv101_03	relationship to head	[4]son/daughter-in-law	f	Lesotho	0.0563173	0.126655	0.44465	0.656573	0.00688957	1.16524	3	14.181	2.33049	0.311847	0.000303
hv101_03_4	hv101_03	relationship to head	[4]son/daughter-in-law	f	Malawi	0.146343	0.342465	0.427324	0.669143	0	1	3	0	1.43097	0.488956	0.000137
hv101_03_4	hv101_03	relationship to head	[4]son/daughter-in-law	f	Tanzania	0.0872566	0.22836	0.382102	0.702386	0	1	3	0	1.59809	0.449757	0.000144
hv101_03_4	hv101_03	relationship to head	[4]son/daughter-in-law	f	Rwanda	-7.6519	2.69223	-2.84222	0.00448001	21.3228	75.1997	3	98.6702	150.399	2.19e-33	7.94e-05
hv101_03_4	hv101_03	relationship to head	[4]son/daughter-in-law	f	Zimbabwe	0.228111	0.18883	1.20802	0.227039	0.0486504	1.83398	3	45.4739	3.66797	0.159776	0.000375
hv101_03_5	hv101_03	relationship to head	[5]grandchild	f	Lesotho	0.0635988	0.102944	0.6178	0.536707	0	1	3	0	1.06499	0.587138	0.00022
hv101_03_5	hv101_03	relationship to head	[5]grandchild	f	Malawi	0.131459	0.122767	1.0708	0.284261	0	1	3	0	0.872089	0.646589	0.00015
hv101_03_5	hv101_03	relationship to head	[5]grandchild	f	Tanzania	0.520625	0.189975	2.74049	0.00613485	0.0528863	1.95571	3	48.8676	3.91142	0.141464	0.00101684
hv101_03_5	hv101_03	relationship to head	[5]grandchild	f	Rwanda	0.383952	0.185335	2.07166	0.038297	0	1	3	0	1.67153	0.433543	0.000305
hv101_03_5	hv101_03	relationship to head	[5]grandchild	f	Zimbabwe	0.329384	0.0738409	4.46072	8.17e-06	0	1	3	0	0.253077	0.88114	0.0010018
hv101_03_6	hv101_03	relationship to head	[6]parent	f	Malawi	0.0793938	0.346501	0.22913	0.818768	0.0500348	1.16027	3	13.8131	2.32054	0.313402	0.000176
hv101_03_6	hv101_03	relationship to head	[6]parent	f	Tanzania	-0.453742	0.360658	-1.25809	0.208358	0	1	3	0	0.657614	0.719782	0.000214
hv101_03_6	hv101_03	relationship to head	[6]parent	f	Rwanda	-11.493	0.435707	-26.3777	2.47e-153	0.303645	2.14378	3	53.3534	4.28756	0.117211	0.00013
hv101_03_6	hv101_03	relationship to head	[6]parent	f	Zimbabwe	0.474127	0.275504	1.72094	0.0852617	0.0757188	1.48939	3	32.8584	2.97878	0.22551	0.000376
hv101_03_7	hv101_03	relationship to head	[7]parent-in-law	f	Malawi	-4.62218	4.80457	-0.962039	0.33603	68.3988	94.1751	3	98.9381	188.35	1.26e-41	0.000369
hv101_03_7	hv101_03	relationship to head	[7]parent-in-law	f	Tanzania	-4.8242	4.83638	-0.99748	0.318532	69.5145	129.764	3	99.2294	259.528	4.41e-57	0.000343
hv101_03_7	hv101_03	relationship to head	[7]parent-in-law	f	Rwanda	-11.0153	0.47499	-23.1905	5.67e-119	0	1	3	0	1.51255	0.469411	8.97e-05
hv101_03_7	hv101_03	relationship to head	[7]parent-in-law	f	Zimbabwe	0.495627	0.562226	0.881544	0.378024	0.256583	1.26218	3	20.7719	2.52436	0.283037	0.000171
hv101_03_8	hv101_03	relationship to head	[8]brother/sister	f	Lesotho	-0.0755256	0.158761	-0.475718	0.634276	0.0189715	1.33128	3	24.8845	2.66257	0.264138	0.00038
hv101_03_8	hv101_03	relationship to head	[8]brother/sister	f	Malawi	0.406122	0.325233	1.24871	0.21177	0.192896	2.57168	3	61.1149	5.14336	0.076407	0.00114316
hv101_03_8	hv101_03	relationship to head	[8]brother/sister	f	Tanzania	0.257894	0.179218	1.43899	0.150152	0	1	3	0	0.199264	0.90517	0.000153
hv101_03_8	hv101_03	relationship to head	[8]brother/sister	f	Rwanda	0.217282	0.313483	0.693123	0.488233	0.0668116	1.28418	3	22.1292	2.56836	0.276878	0.000117
hv101_03_8	hv101_03	relationship to head	[8]brother/sister	f	Zimbabwe	-0.0063003	0.112331	-0.0560864	0.955273	0	1	3	0	0.429699	0.806663	2.71e-05
hv101_04_10	hv101_04	relationship to head	[10]other relative	f	Lesotho	0.359145	0.12263	2.92868	0.00340406	0.016357	1.56871	3	36.2534	3.13742	0.208313	0.0026798
hv101_04_10	hv101_04	relationship to head	[10]other relative	f	Malawi	0.265008	0.149295	1.77506	0.0758878	0	1	3	0	1.06103	0.588301	0.000633
hv101_04_10	hv101_04	relationship to head	[10]other relative	f	Rwanda	0.428738	0.283194	1.51394	0.130041	0.119114	1.98074	3	49.5139	3.96149	0.137966	0.000453
hv101_04_10	hv101_04	relationship to head	[10]other relative	f	Tanzania	0.433242	0.122931	3.52427	0.000425	0	1	3	0	0.0105901	0.994719	0.000953
hv101_04_10	hv101_04	relationship to head	[10]other relative	f	Zimbabwe	0.355241	0.0802162	4.42855	9.49e-06	0	1	3	0	1.55572	0.459387	0.00152601
hv101_04_11	hv101_04	relationship to head	[11]adopted/foster child	f	Lesotho	-3.2098	4.95058	-0.648367	0.516747	73.0129	148.684	3	99.3274	297.367	2.68e-65	0.00294029
hv101_04_11	hv101_04	relationship to head	[11]adopted/foster child	f	Malawi	0.740198	0.242363	3.05409	0.00225743	0.117576	3.02394	3	66.9306	6.04788	0.0486094	0.00400912
hv101_04_11	hv101_04	relationship to head	[11]adopted/foster child	f	Rwanda	0.657416	0.436458	1.50625	0.132002	0.249661	1.76011	3	43.1855	3.52023	0.172025	0.000412
hv101_04_11	hv101_04	relationship to head	[11]adopted/foster child	f	Tanzania	0.888448	0.280063	3.17232	0.00151228	0.0863645	1.57717	3	36.5954	3.15435	0.206558	0.00109623
hv101_04_11	hv101_04	relationship to head	[11]adopted/foster child	f	Zimbabwe	0.871296	0.143456	6.07363	1.25e-09	0	1	3	0	1.70349	0.426669	0.00195828
hv101_04_12	hv101_04	relationship to head	[12]not related	f	Lesotho	0.133414	0.304787	0.43773	0.661582	0.104159	1.58501	3	36.9089	3.17002	0.204946	0.000895
hv101_04_12	hv101_04	relationship to head	[12]not related	f	Malawi	-3.76205	3.72401	-1.01021	0.312393	41.3922	215.879	3	99.5368	431.757	1.76e-94	0.000687
hv101_04_12	hv101_04	relationship to head	[12]not related	f	Rwanda	0.742221	0.184898	4.01421	5.96e-05	0	1	3	0	0.363713	0.833721	0.000762
hv101_04_12	hv101_04	relationship to head	[12]not related	f	Tanzania	0.447201	0.234112	1.91021	0.0561068	0	1	3	0	0.411282	0.814125	0.000334
hv101_04_12	hv101_04	relationship to head	[12]not related	f	Zimbabwe	0.232095	0.185954	1.24813	0.211983	0.0338125	1.48077	3	32.4675	2.96154	0.227463	0.0003
hv101_04_2	hv101_04	relationship to head	[2]wife or husband	f	Lesotho	-0.193585	0.634566	-0.305067	0.760315	0.489711	1.5543	3	35.6624	3.1086	0.211337	0.000372
hv101_04_2	hv101_04	relationship to head	[2]wife or husband	f	Rwanda	-10.6201	0.645462	-16.4535	7.92e-61	0.402203	1.46911	3	31.9314	2.93821	0.230131	3.79e-05
hv101_04_2	hv101_04	relationship to head	[2]wife or husband	f	Tanzania	-4.68038	4.91044	-0.953148	0.340515	71.9465	219.332	3	99.5441	438.664	5.56e-96	0.00039601
hv101_04_2	hv101_04	relationship to head	[2]wife or husband	f	Zimbabwe	-4.12344	3.73267	-1.10469	0.269294	41.5215	169.924	3	99.4115	339.847	1.6e-74	0.000186
hv101_04_3	hv101_04	relationship to head	[3]son/daughter	f	Lesotho	-0.178488	0.0639702	-2.79018	0.00526788	0	1	3	0	0.966453	0.61679	0.00153853
hv101_04_3	hv101_04	relationship to head	[3]son/daughter	f	Malawi	-0.554633	0.168401	-3.29353	0.000989	0.068705	5.32652	3	81.226	10.653	0.00486095	0.00723626
hv101_04_3	hv101_04	relationship to head	[3]son/daughter	f	Tanzania	-0.543416	0.0750433	-7.24136	4.44e-13	0	1	3	0	1.62957	0.442735	0.00343446
hv101_04_3	hv101_04	relationship to head	[3]son/daughter	f	Rwanda	-0.583824	0.183382	-3.18366	0.00145427	0.064327	2.76025	3	63.7714	5.5205	0.0632759	0.00186023
hv101_04_3	hv101_04	relationship to head	[3]son/daughter	f	Zimbabwe	-0.438757	0.0483917	-9.06677	1.23e-19	0	1	3	0	0.0300991	0.985063	0.00612112
hv101_04_4	hv101_04	relationship to head	[4]son/daughter-in-law	f	Lesotho	-0.421297	0.352498	-1.19518	0.232018	0.298538	5.07379	3	80.2909	10.1476	0.00625866	0.0023797
hv101_04_4	hv101_04	relationship to head	[4]son/daughter-in-law	f	Malawi	1.00596	0.209548	4.8006	1.58e-06	0	1	3	0	1.01865	0.600901	0.00089
hv101_04_4	hv101_04	relationship to head	[4]son/daughter-in-law	f	Tanzania	0.191253	0.351746	0.543726	0.58663	0.159649	1.75436	3	42.9993	3.50873	0.173017	0.000494
hv101_04_4	hv101_04	relationship to head	[4]son/daughter-in-law	f	Rwanda	-2.67797	4.7782	-0.560457	0.575168	67.9142	135.013	3	99.2593	270.027	2.31e-59	0.000329
hv101_04_4	hv101_04	relationship to head	[4]son/daughter-in-law	f	Zimbabwe	0.0107489	0.124922	0.0860447	0.931431	0	1	3	0	0.623797	0.732056	4.26e-05
hv101_04_5	hv101_04	relationship to head	[5]grandchild	f	Lesotho	0.175525	0.0812861	2.15935	0.0308234	0	1	3	0	0.0936046	0.954276	0.000767
hv101_04_5	hv101_04	relationship to head	[5]grandchild	f	Tanzania	0.448257	0.125928	3.55961	0.000371	0	1	3	0	0.592503	0.7436	0.000948
hv101_04_5	hv101_04	relationship to head	[5]grandchild	f	Malawi	0.26212	0.112776	2.32425	0.0201123	0	1	3	0	0.307684	0.857408	0.000566
hv101_04_5	hv101_04	relationship to head	[5]grandchild	f	Rwanda	0.46232	0.171345	2.69818	0.00697202	0	1	3	0	0.140696	0.932069	0.000458
hv101_04_5	hv101_04	relationship to head	[5]grandchild	f	Zimbabwe	0.339186	0.0664013	5.10812	3.25e-07	0	1	3	0	0.681168	0.711355	0.00181094
hv101_04_6	hv101_04	relationship to head	[6]parent	f	Tanzania	-4.08233	5.30811	-0.769074	0.441849	84.2118	329.946	3	99.6969	659.892	5.09e-144	0.000383
hv101_04_6	hv101_04	relationship to head	[6]parent	f	Malawi	0.955592	0.368402	2.59389	0.00948975	0	1	3	0	1.32193	0.516353	0.000585
hv101_04_6	hv101_04	relationship to head	[6]parent	f	Rwanda	-6.82531	3.22054	-2.11931	0.0340643	30.5151	60.5214	3	98.3477	121.043	5.2e-27	6.88e-05
hv101_04_6	hv101_04	relationship to head	[6]parent	f	Zimbabwe	-0.0795673	0.399724	-0.199055	0.842219	0.294196	2.70844	3	63.0784	5.41689	0.0666405	0.000297
hv101_04_7	hv101_04	relationship to head	[7]parent-in-law	f	Malawi	1.31866	0.99107	1.33054	0.183341	2.19941	4.26493	3	76.5529	8.52985	0.0140529	0.000494
hv101_04_7	hv101_04	relationship to head	[7]parent-in-law	f	Tanzania	-3.36552	5.04306	-0.667356	0.504545	75.637	128.82	3	99.2237	257.639	1.13e-56	0.000208
hv101_04_7	hv101_04	relationship to head	[7]parent-in-law	f	Zimbabwe	0.271996	0.44764	0.607622	0.543438	0.0173725	1.02726	3	2.65372	2.05452	0.357986	0.000214
hv101_04_8	hv101_04	relationship to head	[8]brother/sister	f	Lesotho	-0.056456	0.183538	-0.307599	0.758388	0	1	3	0	1.88478	0.389695	0.000313
hv101_04_8	hv101_04	relationship to head	[8]brother/sister	f	Malawi	0.0963087	0.201315	0.478399	0.632366	0	1	3	0	1.49701	0.473072	0.000246
hv101_04_8	hv101_04	relationship to head	[8]brother/sister	f	Rwanda	-0.198392	0.380214	-0.521791	0.601816	0	1	3	0	1.55848	0.458755	0.00014
hv101_04_8	hv101_04	relationship to head	[8]brother/sister	f	Tanzania	0.17788	0.282214	0.630302	0.528497	0.0966844	1.67045	3	40.1359	3.3409	0.188162	0.000301
hv101_04_8	hv101_04	relationship to head	[8]brother/sister	f	Zimbabwe	0.141031	0.225549	0.625279	0.531788	0.114003	4.03316	3	75.2056	8.06633	0.0177182	0.000791
hv101_05_10	hv101_05	relationship to head	[10]other relative	f	Lesotho	0.0771652	0.106804	0.722496	0.46999	0	1	3	0	1.2702	0.529883	0.000338
hv101_05_10	hv101_05	relationship to head	[10]other relative	f	Malawi	0.427214	0.239139	1.78647	0.074024	0.115847	3.09462	3	67.6859	6.18924	0.0452921	0.00278829
hv101_05_10	hv101_05	relationship to head	[10]other relative	f	Rwanda	0.064282	0.222427	0.289003	0.772579	0	1	3	0	0.310925	0.856019	2.6e-05
hv101_05_10	hv101_05	relationship to head	[10]other relative	f	Tanzania	0.471206	0.120773	3.90157	9.56e-05	0	1	3	0	1.03043	0.597372	0.00145725
hv101_05_10	hv101_05	relationship to head	[10]other relative	f	Zimbabwe	0.288005	0.0771687	3.73216	0.00019	0.00214241	1.13004	3	11.5076	2.26008	0.32302	0.00143616
hv101_05_11	hv101_05	relationship to head	[11]adopted/foster child	f	Lesotho	-3.51587	4.00527	-0.877811	0.380046	47.1756	57.9363	3	98.274	115.873	6.9e-26	0.000655
hv101_05_11	hv101_05	relationship to head	[11]adopted/foster child	f	Malawi	0.695579	0.280992	2.47544	0.0133071	0.134752	2.3221	3	56.9356	4.64421	0.0980671	0.00267065
hv101_05_11	hv101_05	relationship to head	[11]adopted/foster child	f	Rwanda	1.12432	0.311001	3.61516	0.0003	0	1	3	0	1.53878	0.463294	0.000876
hv101_05_11	hv101_05	relationship to head	[11]adopted/foster child	f	Tanzania	0.708257	0.264963	2.67304	0.00751683	0	1	3	0	0.271054	0.873256	0.000396
hv101_05_11	hv101_05	relationship to head	[11]adopted/foster child	f	Zimbabwe	1.04471	0.156194	6.68854	2.25e-11	0	1	3	0	1.21072	0.545877	0.00302463
hv101_05_12	hv101_05	relationship to head	[12]not related	f	Lesotho	0.503311	0.389992	1.29057	0.196854	0.272222	2.49274	3	59.8835	4.98548	0.082683	0.00159428
hv101_05_12	hv101_05	relationship to head	[12]not related	f	Malawi	-0.462292	0.466336	-0.991329	0.321525	0	1	3	0	1.01407	0.602278	0.00037
hv101_05_12	hv101_05	relationship to head	[12]not related	f	Rwanda	0.759479	0.248071	3.06154	0.00220204	0.0486327	1.3555	3	26.2263	2.71099	0.257819	0.00115726
hv101_05_12	hv101_05	relationship to head	[12]not related	f	Tanzania	0.443602	0.193873	2.2881	0.0221317	0	1	3	0	0.882818	0.64313	0.000544
hv101_05_12	hv101_05	relationship to head	[12]not related	f	Zimbabwe	-0.0210422	0.167957	-0.125283	0.900299	0.0145506	1.20694	3	17.1462	2.41389	0.29911	0.000207
hv101_05_2	hv101_05	relationship to head	[2]wife or husband	f	Lesotho	-3.29857	4.3656	-0.755582	0.4499	55.6558	38.9513	3	97.4327	77.9027	1.21e-17	0.000277
hv101_05_2	hv101_05	relationship to head	[2]wife or husband	f	Rwanda	-10.9317	0.387493	-28.2115	4.23e-175	0	1	3	0	1.85757	0.395033	4.37e-05
hv101_05_2	hv101_05	relationship to head	[2]wife or husband	f	Tanzania	0.406938	0.45094	0.902422	0.366833	0	1	3	0	0.594014	0.743039	0.000189
hv101_05_2	hv101_05	relationship to head	[2]wife or husband	f	Zimbabwe	-4.33187	4.66669	-0.928253	0.353276	64.967	394.021	3	99.7462	788.042	7.57e-172	0.000309
hv101_05_3	hv101_05	relationship to head	[3]son/daughter	f	Lesotho	-0.293575	0.0670224	-4.38026	1.19e-05	0	1	3	0	0.579728	0.748365	0.00360858
hv101_05_3	hv101_05	relationship to head	[3]son/daughter	f	Malawi	-0.56661	0.211039	-2.68486	0.00725601	0.111388	6.24205	3	83.9796	12.4841	0.00194586	0.00888525
hv101_05_3	hv101_05	relationship to head	[3]son/daughter	f	Rwanda	-0.811008	0.121934	-6.65118	2.91e-11	0	1	3	0	0.869161	0.647536	0.00379298
hv101_05_3	hv101_05	relationship to head	[3]son/daughter	f	Tanzania	-0.692234	0.0823828	-8.40265	4.37e-17	0	1	3	0	0.15326	0.926233	0.00582085
hv101_05_3	hv101_05	relationship to head	[3]son/daughter	f	Zimbabwe	-0.474235	0.050316	-9.42512	4.3e-21	0	1	3	0	0.512102	0.774103	0.00713971
hv101_05_4	hv101_05	relationship to head	[4]son/daughter-in-law	f	Lesotho	-0.108975	0.210632	-0.517371	0.604897	0	1	3	0	1.63622	0.441266	0.000272
hv101_05_4	hv101_05	relationship to head	[4]son/daughter-in-law	f	Malawi	0.715022	0.34621	2.06528	0.0388962	0.0468075	1.1451	3	12.6715	2.2902	0.318192	0.00105553
hv101_05_4	hv101_05	relationship to head	[4]son/daughter-in-law	f	Rwanda	-10.9148	0.440214	-24.7942	1.03e-135	0	1	3	0	0.210462	0.900116	4.64e-05
hv101_05_4	hv101_05	relationship to head	[4]son/daughter-in-law	f	Tanzania	0.0369437	0.365617	0.101045	0.919515	0.0828966	1.25547	3	20.3484	2.51093	0.284943	0.000212
hv101_05_4	hv101_05	relationship to head	[4]son/daughter-in-law	f	Zimbabwe	-0.237307	0.153096	-1.55006	0.121128	0	1	3	0	0.127405	0.938284	0.000221
hv101_05_5	hv101_05	relationship to head	[5]grandchild	f	Lesotho	0.256849	0.106522	2.41124	0.0158985	0.0151284	1.7957	3	44.3113	3.59139	0.166012	0.00243124
hv101_05_5	hv101_05	relationship to head	[5]grandchild	f	Malawi	0.309593	0.113109	2.73712	0.00619791	0	1	3	0	0.274135	0.871911	0.00109596
hv101_05_5	hv101_05	relationship to head	[5]grandchild	f	Rwanda	0.81656	0.189161	4.31674	1.58e-05	0.0333292	1.44689	3	30.8863	2.89378	0.235301	0.00244587
hv101_05_5	hv101_05	relationship to head	[5]grandchild	f	Tanzania	0.531808	0.12444	4.27363	1.92e-05	0	1	3	0	1.25171	0.534805	0.00163473
hv101_05_5	hv101_05	relationship to head	[5]grandchild	f	Zimbabwe	0.446728	0.0657323	6.79617	1.07e-11	0	1	3	0	0.428162	0.807283	0.00434919
hv101_05_6	hv101_05	relationship to head	[6]parent	f	Malawi	-4.12504	4.25411	-0.969661	0.332216	53.6728	97.4441	3	98.9738	194.888	4.79e-43	0.000589
hv101_05_6	hv101_05	relationship to head	[6]parent	f	Rwanda	-11.172	0.587262	-19.024	1.08e-80	0.608348	2.52436	3	60.386	5.04872	0.0801094	6.27e-05
hv101_05_6	hv101_05	relationship to head	[6]parent	f	Tanzania	0.186619	0.37887	0.492567	0.622319	0	1	3	0	0.274206	0.87188	4.2e-05
hv101_05_6	hv101_05	relationship to head	[6]parent	f	Zimbabwe	-0.102244	0.26387	-0.387478	0.698402	0	1	3	0	0.907155	0.635351	0.000118
hv101_05_7	hv101_05	relationship to head	[7]parent-in-law	f	Malawi	-3.34399	5.00459	-0.668185	0.504015	74.0908	81.4542	3	98.7723	162.908	4.22e-36	0.000713
hv101_05_7	hv101_05	relationship to head	[7]parent-in-law	f	Rwanda	-4.66834	5.0611	-0.922396	0.356322	76.1718	149.355	3	99.3305	298.711	1.37e-65	0.000346
hv101_05_7	hv101_05	relationship to head	[7]parent-in-law	f	Tanzania	-3.95581	5.29258	-0.747426	0.454806	83.0849	111.334	3	99.1018	222.667	4.45e-49	0.000153
hv101_05_7	hv101_05	relationship to head	[7]parent-in-law	f	Zimbabwe	0.0192495	0.381258	0.0504894	0.959732	0	1	3	0	0.66363	0.71762	5.91e-05
hv101_05_8	hv101_05	relationship to head	[8]brother/sister	f	Lesotho	0.148818	0.388212	0.383341	0.701467	0.2882	2.77252	3	63.9317	5.54504	0.0625044	0.000918
hv101_05_8	hv101_05	relationship to head	[8]brother/sister	f	Malawi	0.0746793	0.331561	0.225235	0.821796	0.150686	1.84095	3	45.6802	3.6819	0.158667	0.000709
hv101_05_8	hv101_05	relationship to head	[8]brother/sister	f	Rwanda	0.459767	0.391042	1.17575	0.239695	0.0540978	1.12897	3	11.424	2.25795	0.323365	0.000194
hv101_05_8	hv101_05	relationship to head	[8]brother/sister	f	Tanzania	0.504681	0.288999	1.7463	0.0807582	0.121967	1.95019	3	48.7231	3.90039	0.142246	0.000848
hv101_05_8	hv101_05	relationship to head	[8]brother/sister	f	Zimbabwe	-0.0907935	0.19002	-0.47781	0.632785	0.0575407	2.14071	3	53.2866	4.28143	0.117571	0.000423
hv101_06_10	hv101_06	relationship to head	[10]other relative	f	Lesotho	0.171033	0.147525	1.15934	0.246316	0.0197318	1.43239	3	30.1867	2.86478	0.238737	0.00177003
hv101_06_10	hv101_06	relationship to head	[10]other relative	f	Malawi	0.550821	0.155759	3.53638	0.000406	0.00187883	1.02339	3	2.28519	2.04677	0.359376	0.00439063
hv101_06_10	hv101_06	relationship to head	[10]other relative	f	Rwanda	0.481547	0.235725	2.04284	0.0410685	0	1	3	0	1.62693	0.443319	0.000519
hv101_06_10	hv101_06	relationship to head	[10]other relative	f	Tanzania	0.567815	0.124145	4.57382	4.79e-06	0	1	3	0	0.498277	0.779472	0.00225576
hv101_06_10	hv101_06	relationship to head	[10]other relative	f	Zimbabwe	0.180971	0.0820449	2.20575	0.0274012	0	1	3	0	0.47574	0.788305	0.00062
hv101_06_11	hv101_06	relationship to head	[11]adopted/foster child	f	Malawi	0.527693	0.21281	2.47964	0.0131515	0	1	3	0	1.71227	0.424801	0.00131575
hv101_06_11	hv101_06	relationship to head	[11]adopted/foster child	f	Rwanda	-4.44731	5.61007	-0.792737	0.427931	94.0238	279.255	3	99.6419	558.51	5.26e-122	0.000256
hv101_06_11	hv101_06	relationship to head	[11]adopted/foster child	f	Tanzania	-3.62728	4.33669	-0.836416	0.402921	56.1133	184.907	3	99.4592	369.815	4.96e-81	0.000336
hv101_06_11	hv101_06	relationship to head	[11]adopted/foster child	f	Zimbabwe	0.488536	0.209031	2.33715	0.0194313	0	1	3	0	0.358213	0.836017	0.000744
hv101_06_12	hv101_06	relationship to head	[12]not related	f	Lesotho	0.417145	0.224232	1.86032	0.0628398	0	1	3	0	1.63232	0.442125	0.00125647
hv101_06_12	hv101_06	relationship to head	[12]not related	f	Malawi	0.0558945	0.837601	0.0667317	0.946795	1.8227	7.62757	3	86.8897	15.2551	0.000487	0.00148497
hv101_06_12	hv101_06	relationship to head	[12]not related	f	Rwanda	0.589686	0.208407	2.8295	0.00466211	0	1	3	0	0.434719	0.804641	0.000642
hv101_06_12	hv101_06	relationship to head	[12]not related	f	Tanzania	0.521348	0.224021	2.32723	0.0199528	0	1	3	0	0.310874	0.856041	0.000799
hv101_06_12	hv101_06	relationship to head	[12]not related	f	Zimbabwe	-0.0439425	0.167258	-0.262722	0.792765	0	1	3	0	0.377717	0.827904	3.89e-05
hv101_06_2	hv101_06	relationship to head	[2]wife or husband	f	Malawi	-11.9255	0.519987	-22.9341	2.12e-116	0.301098	1.55097	3	35.5242	3.10194	0.212042	0.000348
hv101_06_2	hv101_06	relationship to head	[2]wife or husband	f	Tanzania	-4.07061	4.74451	-0.857964	0.390912	66.7771	100.011	3	99.0001	200.022	3.68e-44	0.000423
hv101_06_2	hv101_06	relationship to head	[2]wife or husband	f	Zimbabwe	-7.41799	2.79354	-2.65541	0.00792131	22.5293	40.4216	3	97.5261	80.8433	2.79e-18	0.000376
hv101_06_3	hv101_06	relationship to head	[3]son/daughter	f	Lesotho	-0.282676	0.0767779	-3.68174	0.000232	0	1	3	0	0.896042	0.638891	0.00386902
hv101_06_3	hv101_06	relationship to head	[3]son/daughter	f	Malawi	-0.675478	0.0982741	-6.87341	6.27e-12	0	1	3	0	1.16601	0.558217	0.0105155
hv101_06_3	hv101_06	relationship to head	[3]son/daughter	f	Rwanda	-0.901497	0.158506	-5.68746	1.29e-08	0.0192778	1.34276	3	25.5265	2.68552	0.261124	0.00508042
hv101_06_3	hv101_06	relationship to head	[3]son/daughter	f	Tanzania	-0.869532	0.0946797	-9.18393	4.16e-20	0	1	3	0	0.985322	0.610998	0.00905036
hv101_06_3	hv101_06	relationship to head	[3]son/daughter	f	Zimbabwe	-0.543214	0.0908176	-5.98137	2.21e-09	0.0101802	1.69658	3	41.0578	3.39316	0.18331	0.00873154
hv101_06_5	hv101_06	relationship to head	[5]grandchild	f	Lesotho	0.219061	0.112007	1.95577	0.0504922	0.0137481	1.57393	3	36.4648	3.14786	0.207229	0.00239771
hv101_06_5	hv101_06	relationship to head	[5]grandchild	f	Malawi	0.541264	0.113526	4.76777	1.86e-06	0	1	3	0	0.481652	0.785978	0.00330344
hv101_06_5	hv101_06	relationship to head	[5]grandchild	f	Rwanda	0.905148	0.166911	5.42293	5.86e-08	0	1	3	0	1.57167	0.455739	0.00289809
hv101_06_5	hv101_06	relationship to head	[5]grandchild	f	Tanzania	0.538539	0.118208	4.55585	5.22e-06	0	1	3	0	1.79705	0.407171	0.00237944
hv101_06_5	hv101_06	relationship to head	[5]grandchild	f	Zimbabwe	0.487642	0.0741889	6.57298	4.93e-11	0	1	3	0	1.12654	0.569343	0.00641791
hv101_06_6	hv101_06	relationship to head	[6]parent	f	Malawi	-3.62349	4.24199	-0.854195	0.392997	53.594	140.281	3	99.2871	280.563	1.19e-61	0.000389
hv101_06_6	hv101_06	relationship to head	[6]parent	f	Rwanda	-11.6473	0.329433	-35.3556	8.23e-274	0	1	3	0	1.67897	0.431933	7.5e-05
hv101_06_6	hv101_06	relationship to head	[6]parent	f	Tanzania	0.486925	0.395911	1.22989	0.21874	0	1	3	0	0.859959	0.650522	0.000195
hv101_06_6	hv101_06	relationship to head	[6]parent	f	Zimbabwe	0.20851	0.252567	0.825563	0.409052	0	1	3	0	1.64966	0.43831	0.00019
hv101_07_10	hv101_07	relationship to head	[10]other relative	f	Lesotho	0.428111	0.155837	2.74718	0.00601105	0.0263617	1.56325	3	36.0309	3.12651	0.209453	0.00607162
hv101_07_10	hv101_07	relationship to head	[10]other relative	f	Malawi	0.685787	0.172635	3.97247	7.11e-05	0	1	3	0	0.122609	0.940537	0.00556726
hv101_07_10	hv101_07	relationship to head	[10]other relative	f	Tanzania	0.384397	0.135773	2.83119	0.00463759	0	1	3	0	1.86746	0.393084	0.00137169
hv101_07_10	hv101_07	relationship to head	[10]other relative	f	Rwanda	0.70356	0.501027	1.40423	0.160249	0.506243	3.1033	3	67.7762	6.20659	0.0449009	0.0027951
hv101_07_10	hv101_07	relationship to head	[10]other relative	f	Zimbabwe	0.0934478	0.0983461	0.950193	0.342014	0	1	3	0	0.595445	0.742507	0.000293
hv101_07_3	hv101_07	relationship to head	[3]son/daughter	f	Lesotho	-0.473261	0.0985415	-4.80266	1.57e-06	0	1	3	0	0.852924	0.652815	0.00863327
hv101_07_3	hv101_07	relationship to head	[3]son/daughter	f	Malawi	-0.883157	0.129349	-6.82768	8.63e-12	0	1	3	0	0.445609	0.800271	0.0169403
hv101_07_3	hv101_07	relationship to head	[3]son/daughter	f	Rwanda	-0.974825	0.182961	-5.32804	9.93e-08	0	1	3	0	0.145352	0.929902	0.0047841
hv101_07_3	hv101_07	relationship to head	[3]son/daughter	f	Tanzania	-0.711528	0.136961	-5.19513	2.05e-07	0.0171516	1.43749	3	30.4344	2.87498	0.237523	0.00571534
hv101_07_3	hv101_07	relationship to head	[3]son/daughter	f	Zimbabwe	-0.702412	0.107624	-6.52655	6.73e-11	0	1	3	0	0.0796326	0.960966	0.0103578
hv101_07_4	hv101_07	relationship to head	[4]son/daughter-in-law	f	Lesotho	0.140276	0.451345	0.310795	0.755956	0.338698	2.24565	3	55.4695	4.49131	0.105858	0.00192449
hv101_07_4	hv101_07	relationship to head	[4]son/daughter-in-law	f	Malawi	0.244722	0.361956	0.676108	0.498972	0	1	3	0	1.37483	0.502874	0.000326
hv101_07_4	hv101_07	relationship to head	[4]son/daughter-in-law	f	Tanzania	-5.04071	4.75833	-1.05934	0.289444	67.3983	164.378	3	99.3916	328.755	4.09e-72	0.00083
hv101_07_4	hv101_07	relationship to head	[4]son/daughter-in-law	f	Zimbabwe	-0.503183	0.226329	-2.22324	0.0261998	0	1	3	0	0.438893	0.802963	0.00125113
hv101_07_5	hv101_07	relationship to head	[5]grandchild	f	Lesotho	0.108272	0.102751	1.05373	0.292005	0	1	3	0	1.31283	0.518708	0.000845
hv101_07_5	hv101_07	relationship to head	[5]grandchild	f	Malawi	0.615911	0.126649	4.86315	1.16e-06	0	1	3	0	0.475111	0.788553	0.00550888
hv101_07_5	hv101_07	relationship to head	[5]grandchild	f	Tanzania	0.408401	0.16118	2.53382	0.0112826	0.0306709	1.64623	3	39.2551	3.29246	0.192776	0.00176512
hv101_07_5	hv101_07	relationship to head	[5]grandchild	f	Rwanda	0.719833	0.225575	3.1911	0.00141731	0	1	3	0	0.064159	0.96843	0.00143598
hv101_07_5	hv101_07	relationship to head	[5]grandchild	f	Zimbabwe	0.457784	0.0820902	5.5766	2.45e-08	0	1	3	0	1.7991	0.406753	0.00601513
hv101_07_6	hv101_07	relationship to head	[6]parent	f	Malawi	-0.51764	1.10675	-0.467711	0.639991	2.9332	5.11293	3	80.4417	10.2259	0.00601845	0.00162606
hv101_07_6	hv101_07	relationship to head	[6]parent	f	Tanzania	0.369652	0.368881	1.00209	0.3163	0	1	3	0	0.305653	0.858279	0.000139
hv101_07_6	hv101_07	relationship to head	[6]parent	f	Rwanda	-7.09623	5.11675	-1.38686	0.165483	78.0386	157.845	3	99.3665	315.689	2.81e-69	0.000807
hv101_07_6	hv101_07	relationship to head	[6]parent	f	Zimbabwe	-4.74935	5.00527	-0.94887	0.342687	74.9411	365.651	3	99.7265	731.301	1.58e-159	0.00157144
hv101_07_8	hv101_07	relationship to head	[8]brother/sister	f	Lesotho	0.0669373	0.300179	0.222991	0.823542	0	1	3	0	1.6592	0.436225	0.000724
hv101_07_8	hv101_07	relationship to head	[8]brother/sister	f	Malawi	0.204815	0.328626	0.623246	0.533123	0	1	3	0	0.60114	0.740396	0.000187
hv101_07_8	hv101_07	relationship to head	[8]brother/sister	f	Tanzania	0.823375	0.240801	3.41932	0.000628	0	1	3	0	0.283595	0.867797	0.00152222
hv101_07_8	hv101_07	relationship to head	[8]brother/sister	f	Rwanda	-9.02773	3.64828	-2.47452	0.0133416	39.7034	206.414	3	99.5155	412.828	2.27e-90	0.000426
hv101_07_8	hv101_07	relationship to head	[8]brother/sister	f	Zimbabwe	-0.0153904	0.198692	-0.0774585	0.938259	0	1	3	0	0.193453	0.907804	3.05e-05
hv101_08_10	hv101_08	relationship to head	[10]other relative	f	Lesotho	0.0969943	0.154669	0.62711	0.530587	0	1	3	0	0.845237	0.655329	0.000907
hv101_08_10	hv101_08	relationship to head	[10]other relative	f	Malawi	0.373785	0.230327	1.62285	0.104621	0	1	3	0	0.405108	0.816643	0.00248892
hv101_08_10	hv101_08	relationship to head	[10]other relative	f	Tanzania	0.349411	0.162698	2.14761	0.0317447	0	1	3	0	0.10884	0.947034	0.000998
hv101_08_10	hv101_08	relationship to head	[10]other relative	f	Rwanda	-0.131842	0.423675	-0.311187	0.755658	0	1	3	0	0.0470064	0.976771	3.92e-05
hv101_08_10	hv101_08	relationship to head	[10]other relative	f	Zimbabwe	0.140839	0.114914	1.22561	0.220347	0	1	3	0	0.0291828	0.985515	0.000444
hv101_08_11	hv101_08	relationship to head	[11]adopted/foster child	f	Lesotho	-12.5274	0.580172	-21.5925	2.11e-103	0	1	3	0	0.964666	0.617341	0.000942
hv101_08_11	hv101_08	relationship to head	[11]adopted/foster child	f	Malawi	0.322746	0.32929	0.980127	0.327023	0	1	3	0	1.0783	0.583245	0.000646
hv101_08_11	hv101_08	relationship to head	[11]adopted/foster child	f	Rwanda	-9.04929	4.84048	-1.8695	0.0615527	70.0178	261.082	3	99.617	522.164	4.11e-114	0.000869
hv101_08_11	hv101_08	relationship to head	[11]adopted/foster child	f	Zimbabwe	-4.77168	5.95788	-0.800902	0.423188	106.005	261.585	3	99.6177	523.17	2.48e-114	0.00461984
hv101_08_6	hv101_08	relationship to head	[6]parent	f	Malawi	-4.33616	5.3355	-0.812701	0.416389	84.8678	265.12	3	99.6228	530.24	7.24e-116	0.00169513
hv101_08_6	hv101_08	relationship to head	[6]parent	f	Tanzania	-0.0836533	0.483565	-0.172993	0.862657	0	1	3	0	1.76004	0.414774	0.000239
hv101_08_6	hv101_08	relationship to head	[6]parent	f	Rwanda	-12.3504	0.444822	-27.7648	1.15e-169	0	1	3	0	0.467679	0.791489	0.000131
hv101_08_6	hv101_08	relationship to head	[6]parent	f	Zimbabwe	-5.61155	5.43016	-1.0334	0.301415	88.108	294.063	3	99.6599	588.126	1.95e-128	0.00336944
hv101_1	hv101	relationship to head	[1]head	f	Lesotho	1.14115	0.0807031	14.14	2.15e-45	0	1	3	0	1.72051	0.423055	0.0344092
hv101_1	hv101	relationship to head	[1]head	f	Malawi	0.901284	0.111295	8.09817	5.58e-16	0.0249452	3.09183	3	67.6567	6.18365	0.0454189	0.0169469
hv101_1	hv101	relationship to head	[1]head	f	Tanzania	1.09034	0.142132	7.67135	1.7e-14	0.0428537	3.42245	3	70.7811	6.84489	0.0326325	0.0114136
hv101_1	hv101	relationship to head	[1]head	f	Zimbabwe	0.745126	0.0428721	17.3802	1.17e-67	0	1	3	0	0.462308	0.793617	0.0171348
hv101_10	hv101	relationship to head	[10]other relative	f	Zimbabwe	-0.236673	0.0935824	-2.52903	0.0114378	0.00519299	1.24229	3	19.5033	2.48458	0.288723	0.000618
hv101_10	hv101	relationship to head	[10]other relative	f	Malawi	-0.103198	0.192987	-0.534741	0.592829	0	1	3	0	0.852523	0.652945	0.000221
hv101_2	hv101	relationship to head	[2]wife or husband	f	Lesotho	0.142974	0.071982	1.98625	0.0470052	0.00646606	1.70615	3	41.3887	3.41231	0.181563	0.00152215
hv101_2	hv101	relationship to head	[2]wife or husband	f	Malawi	-0.260888	0.0577404	-4.5183	6.23e-06	0	1	3	0	1.33753	0.51234	0.00184028
hv101_2	hv101	relationship to head	[2]wife or husband	f	Tanzania	-0.373309	0.0678402	-5.50277	3.74e-08	0	1	3	0	0.389028	0.823235	0.00224252
hv101_2	hv101	relationship to head	[2]wife or husband	f	Zimbabwe	-0.158469	0.0385148	-4.11449	3.88e-05	6.39e-05	1.01452	3	1.4312	2.02904	0.362576	0.000886
hv101_3	hv101	relationship to head	[3]son/daughter	f	Lesotho	-0.545044	0.0668983	-8.14736	3.72e-16	0	1	3	0	0.0614867	0.969724	0.00994871
hv101_3	hv101	relationship to head	[3]son/daughter	f	Malawi	-0.580382	0.0987707	-5.87605	4.2e-09	0.00476719	1.18662	3	15.7272	2.37325	0.30525	0.00406428
hv101_3	hv101	relationship to head	[3]son/daughter	f	Tanzania	-0.333974	0.133784	-2.49638	0.012547	0.0273338	2.0349	3	50.8576	4.0698	0.130693	0.00119142
hv101_3	hv101	relationship to head	[3]son/daughter	f	Zimbabwe	-0.389002	0.0560389	-6.94165	3.88e-12	0	1	3	0	1.52541	0.466403	0.00304222
hv101_4	hv101	relationship to head	[4]son/daughter-in-law	f	Lesotho	-0.343352	0.159944	-2.1467	0.0318173	0.0496596	2.83751	3	64.7579	5.67502	0.0585712	0.00200565
hv101_4	hv101	relationship to head	[4]son/daughter-in-law	f	Malawi	-0.439255	0.335038	-1.31106	0.189837	0.0925067	1.35624	3	26.2668	2.71248	0.257627	0.000748
hv101_4	hv101	relationship to head	[4]son/daughter-in-law	f	Tanzania	-5.22821	4.61815	-1.1321	0.257592	63.8534	601.144	3	99.8337	1202.29	8.44e-262	0.00186818
hv101_4	hv101	relationship to head	[4]son/daughter-in-law	f	Zimbabwe	-0.373526	0.0896678	-4.16567	3.1e-05	0	1	3	0	1.1982	0.549306	0.00104695
hv102_01_0	hv102_01	usual resident	[0]no	f	Lesotho	-0.195952	0.109995	-1.78147	0.0748361	0.0264769	3.71226	3	73.0623	7.42453	0.0244222	0.00240911
hv102_01_0	hv102_01	usual resident	[0]no	f	Rwanda	-7.61389	2.65225	-2.87073	0.00409525	20.5475	60.2423	3	98.34	120.485	6.87e-27	0.000121
hv102_01_0	hv102_01	usual resident	[0]no	f	Zimbabwe	0.0734442	0.332326	0.221	0.825092	0.202293	2.57286	3	61.1327	5.14572	0.076317	0.000203
hv102_02_0	hv102_02	usual resident	[0]no	f	Lesotho	-0.0233933	0.090405	-0.258761	0.795819	0	1	3	0	0.252039	0.881598	5.1e-05
hv102_02_0	hv102_02	usual resident	[0]no	f	Rwanda	0.379554	0.524467	0.723695	0.469253	0.423301	2.1029	3	52.4465	4.20579	0.122102	0.00026
hv102_02_0	hv102_02	usual resident	[0]no	f	Zimbabwe	0.167025	0.119485	1.39787	0.162151	0	1	3	0	1.52332	0.466892	0.000158
hv102_03_0	hv102_03	usual resident	[0]no	f	Lesotho	0.0014304	0.0694597	0.0205932	0.98357	0	1	3	0	0.725155	0.69588	0.00011
hv102_03_0	hv102_03	usual resident	[0]no	f	Rwanda	0.31222	0.322567	0.967922	0.333083	0	1	3	0	0.177058	0.915276	5.05e-05
hv102_03_0	hv102_03	usual resident	[0]no	f	Zimbabwe	-0.157386	0.139447	-1.12865	0.259046	0	1	3	0	0.27161	0.873013	8.94e-05
hv102_04_0	hv102_04	usual resident	[0]no	f	Lesotho	-0.086173	0.0977906	-0.881199	0.37821	0.00808187	1.37889	3	27.478	2.75778	0.251858	0.000666
hv102_04_0	hv102_04	usual resident	[0]no	f	Rwanda	0.573967	0.443174	1.29513	0.195276	0.320486	2.2056	3	54.6608	4.4112	0.110184	0.000513
hv102_04_0	hv102_04	usual resident	[0]no	f	Zimbabwe	0.114455	0.156318	0.732191	0.464052	0.0281557	1.62272	3	38.3751	3.24544	0.197361	0.00025
hv102_05_0	hv102_05	usual resident	[0]no	f	Lesotho	0.0317729	0.135591	0.234329	0.81473	0.029886	2.18288	3	54.189	4.36577	0.112716	0.000781
hv102_05_0	hv102_05	usual resident	[0]no	f	Rwanda	0.248701	0.330266	0.753033	0.45143	0	1	3	0	0.204596	0.902761	6.73e-05
hv102_05_0	hv102_05	usual resident	[0]no	f	Zimbabwe	-0.0992044	0.133339	-0.744001	0.456876	0.00348202	1.06776	3	6.34613	2.13552	0.343777	0.000248
hv102_07_0	hv102_07	usual resident	[0]no	f	Lesotho	0.350734	0.125735	2.78947	0.00527943	0	1	3	0	1.93293	0.380425	0.0038366
hv102_07_0	hv102_07	usual resident	[0]no	f	Rwanda	0.643224	0.338313	1.90127	0.0572666	0	1	3	0	0.564058	0.754252	0.000474
hv102_07_0	hv102_07	usual resident	[0]no	f	Zimbabwe	-0.246944	0.231432	-1.06703	0.285959	0.0886995	2.23312	3	55.2196	4.46624	0.107193	0.000786
hv103_01_0	hv103_01	slept last night	[0]no	f	Lesotho	-0.218538	0.127263	-1.71721	0.0859402	0.0388363	4.99494	3	79.9797	9.98988	0.00677213	0.00312246
hv103_01_0	hv103_01	slept last night	[0]no	f	Rwanda	-0.0084109	0.270792	-0.0310602	0.975222	0.016285	1.07324	3	6.82406	2.14648	0.3419	0.000113
hv103_01_0	hv103_01	slept last night	[0]no	f	Zimbabwe	-0.305963	0.185031	-1.65358	0.0982129	0.0711664	3.27209	3	69.4385	6.54418	0.037927	0.000714
hv103_02_0	hv103_02	slept last night	[0]no	f	Lesotho	-0.103996	0.0888471	-1.1705	0.241799	0	1	3	0	1.2984	0.522465	0.000447
hv103_02_0	hv103_02	slept last night	[0]no	f	Rwanda	0.63289	0.276415	2.28963	0.0220425	0	1	3	0	0.741809	0.69011	0.000245
hv103_02_0	hv103_02	slept last night	[0]no	f	Zimbabwe	-0.0090456	0.136295	-0.0663678	0.947085	0	1	3	0	0.847184	0.654691	4.54e-05
hv103_03_0	hv103_03	slept last night	[0]no	f	Lesotho	0.0516559	0.0730387	0.70724	0.479417	0	1	3	0	0.037738	0.981308	8.89e-05
hv103_03_0	hv103_03	slept last night	[0]no	f	Rwanda	0.100293	0.30729	0.326378	0.744138	0	1	3	0	1.97214	0.37304	0.000107
hv103_03_0	hv103_03	slept last night	[0]no	f	Zimbabwe	-0.0089331	0.175038	-0.0510352	0.959297	0.036937	1.66782	3	40.0414	3.33563	0.188659	0.000206
hv103_04_0	hv103_04	slept last night	[0]no	f	Lesotho	-0.0901237	0.0837495	-1.07611	0.281878	0	1	3	0	0.9083	0.634987	0.000446
hv103_04_0	hv103_04	slept last night	[0]no	f	Rwanda	-0.0273683	0.392725	-0.0696883	0.944442	0	1	3	0	0.96419	0.617489	6.7e-05
hv103_04_0	hv103_04	slept last night	[0]no	f	Zimbabwe	0.129639	0.173039	0.749189	0.453744	0	1	3	0	1.89219	0.388254	0.000218
hv103_05_0	hv103_05	slept last night	[0]no	f	Lesotho	-0.0104032	0.136352	-0.0762968	0.939183	0.0268423	1.92419	3	48.03	3.84837	0.145994	0.000689
hv103_05_0	hv103_05	slept last night	[0]no	f	Rwanda	-4.88451	5.65221	-0.864177	0.387491	95.1386	174.572	3	99.4272	349.145	1.53e-76	0.000375
hv103_05_0	hv103_05	slept last night	[0]no	f	Zimbabwe	-0.0534936	0.216431	-0.247163	0.804782	0	1	3	0	0.0745024	0.963434	1.22e-05
hv103_06_0	hv103_06	slept last night	[0]no	f	Lesotho	0.271613	0.123336	2.20222	0.0276499	0	1	3	0	1.50288	0.471687	0.0018567
hv103_06_0	hv103_06	slept last night	[0]no	f	Rwanda	-9.07695	2.10175	-4.31875	1.57e-05	12.8537	82.2359	3	98.784	164.472	1.93e-36	0.000348
hv103_06_0	hv103_06	slept last night	[0]no	f	Zimbabwe	0.229234	0.419664	0.546233	0.584906	0.361384	3.26254	3	69.349	6.52507	0.0382912	0.000718
hv103_07_0	hv103_07	slept last night	[0]no	f	Lesotho	0.360603	0.141031	2.5569	0.010561	0	1	3	0	0.450499	0.798317	0.00261642
hv103_07_0	hv103_07	slept last night	[0]no	f	Rwanda	-8.45714	3.46444	-2.44112	0.0146417	35.5253	96.6849	3	98.9657	193.37	1.02e-42	0.000292
hv103_07_0	hv103_07	slept last night	[0]no	f	Zimbabwe	-5.09697	5.09055	-1.00126	0.316701	77.3955	273.973	3	99.635	547.945	1.04e-119	0.00140439
hv104_01_1	hv104_01	sex of household member	[1]male	f	Lesotho	-0.438789	0.0902227	-4.86339	1.15e-06	0.0145158	2.47142	3	59.5375	4.94285	0.0844646	0.00963135
hv104_01_1	hv104_01	sex of household member	[1]male	f	Rwanda	-0.825417	0.0802012	-10.2918	7.67e-25	0	1	3	0	0.682782	0.710781	0.0056598
hv104_01_1	hv104_01	sex of household member	[1]male	f	Zimbabwe	-0.423822	0.0385738	-10.9873	4.4e-28	0	1	3	0	0.260723	0.877778	0.00658786
hv104_02_1	hv104_02	sex of household member	[1]male	f	Lesotho	0.315939	0.0696432	4.53654	5.72e-06	0	1	3	0	0.0558511	0.972461	0.00271967
hv104_02_1	hv104_02	sex of household member	[1]male	f	Rwanda	0.782673	0.0988564	7.91727	2.43e-15	0	1	3	0	0.126348	0.93878	0.00291717
hv104_02_1	hv104_02	sex of household member	[1]male	f	Zimbabwe	0.212988	0.0459387	4.63635	3.55e-06	0	1	3	0	0.473957	0.789008	0.00127678
hv104_03_1	hv104_03	sex of household member	[1]male	f	Lesotho	-0.0066424	0.072549	-0.0915575	0.92705	0.00655775	1.70681	3	41.4113	3.41363	0.181443	0.00058
hv104_03_1	hv104_03	sex of household member	[1]male	f	Rwanda	0.075393	0.0866957	0.869628	0.384504	0	1	3	0	1.64702	0.438889	0.000104
hv104_03_1	hv104_03	sex of household member	[1]male	f	Zimbabwe	0.0142667	0.0427987	0.333345	0.738874	0	1	3	0	0.0217956	0.989161	7.14e-06
hv104_04_1	hv104_04	sex of household member	[1]male	f	Lesotho	0.0830651	0.0786705	1.05586	0.291032	0.00821667	1.79364	3	44.2476	3.58729	0.166353	0.000954
hv104_04_1	hv104_04	sex of household member	[1]male	f	Rwanda	0.0582159	0.0972572	0.598577	0.549455	0	1	3	0	0.583002	0.747141	5.99e-05
hv104_04_1	hv104_04	sex of household member	[1]male	f	Zimbabwe	0.0170589	0.0631756	0.270024	0.787142	0.00647851	2.17917	3	54.1111	4.35835	0.113135	0.000277
hv104_05_1	hv104_05	sex of household member	[1]male	f	Lesotho	-0.0490788	0.0671449	-0.730939	0.464817	0.000198	1.01459	3	1.4383	2.02919	0.36255	0.000688
hv104_05_1	hv104_05	sex of household member	[1]male	f	Rwanda	0.170897	0.113717	1.50283	0.132883	0	1	3	0	0.0160916	0.991986	0.000192
hv104_05_1	hv104_05	sex of household member	[1]male	f	Zimbabwe	0.0904284	0.0520911	1.73597	0.0825695	0	1	3	0	1.4642	0.480899	0.00044
hv104_06_1	hv104_06	sex of household member	[1]male	f	Lesotho	0.153086	0.0804753	1.90227	0.0571355	0	1	3	0	0.108001	0.947432	0.000998
hv104_06_1	hv104_06	sex of household member	[1]male	f	Rwanda	0.0240467	0.140184	0.171537	0.863801	0	1	3	0	0.253399	0.880998	3.42e-05
hv104_06_1	hv104_06	sex of household member	[1]male	f	Zimbabwe	0.0797616	0.0628064	1.26996	0.204099	0	1	3	0	1.87995	0.390637	0.00042
hv104_07_1	hv104_07	sex of household member	[1]male	f	Lesotho	0.10776	0.0953513	1.13014	0.258419	0	1	3	0	0.540387	0.763232	0.000729
hv104_07_1	hv104_07	sex of household member	[1]male	f	Rwanda	0.0187099	0.181767	0.102933	0.918016	0	1	3	0	1.11247	0.573364	0.000185
hv104_07_1	hv104_07	sex of household member	[1]male	f	Zimbabwe	0.0369519	0.0748935	0.493393	0.621735	0	1	3	0	1.29106	0.524384	0.000237
hv104_08_1	hv104_08	sex of household member	[1]male	f	Lesotho	0.0257496	0.158366	0.162596	0.870837	0.0342664	1.83366	3	45.4642	3.66731	0.159828	0.00239889
hv104_08_1	hv104_08	sex of household member	[1]male	f	Rwanda	-0.0545864	0.248225	-0.219907	0.825944	0	1	3	0	1.96781	0.373849	0.000616
hv104_08_1	hv104_08	sex of household member	[1]male	f	Zimbabwe	0.164272	0.0967546	1.69782	0.0895422	0	1	3	0	0.0127897	0.993626	0.000846
hv106_01_1	hv106_01	highest educational level attained	[1]primary	f	Lesotho	0.0194687	0.0840728	0.23157	0.816872	0.011622	2.21399	3	54.8327	4.42799	0.109264	0.000685
hv106_01_1	hv106_01	highest educational level attained	[1]primary	f	Rwanda	-0.106557	0.0765707	-1.39162	0.164038	0	1	3	0	0.349921	0.83949	9.61e-05
hv106_01_1	hv106_01	highest educational level attained	[1]primary	f	Zimbabwe	0.0266647	0.0499781	0.533527	0.593669	0.00267204	1.55194	3	35.5643	3.10387	0.211838	0.000206
hv106_01_2	hv106_01	highest educational level attained	[2]secondary	f	Lesotho	0.247295	0.142105	1.74022	0.0818203	0.0453412	4.00654	3	75.0408	8.01308	0.0181963	0.003851
hv106_01_2	hv106_01	highest educational level attained	[2]secondary	f	Rwanda	0.57724	0.107188	5.38532	7.23e-08	0	1	3	0	0.176314	0.915617	0.00131041
hv106_01_2	hv106_01	highest educational level attained	[2]secondary	f	Zimbabwe	0.0631026	0.0523701	1.20494	0.228228	0.00352254	1.74813	3	42.7959	3.49625	0.1741	0.000385
hv106_02_1	hv106_02	highest educational level attained	[1]primary	f	Lesotho	0.0373337	0.0608892	0.613142	0.539783	0	1	3	0	0.505972	0.776479	0.000149
hv106_02_1	hv106_02	highest educational level attained	[1]primary	f	Rwanda	-0.119894	0.117675	-1.01886	0.308271	0.0202633	1.95226	3	48.7773	3.90452	0.141953	0.000315
hv106_02_1	hv106_02	highest educational level attained	[1]primary	f	Zimbabwe	0.188455	0.0501276	3.7595	0.00017	0.00256831	1.51638	3	34.0534	3.03276	0.219506	0.00135714
hv106_02_2	hv106_02	highest educational level attained	[2]secondary	f	Lesotho	0.0233729	0.0628185	0.372071	0.70984	0	1	3	0	0.000596	0.999702	2.51e-05
hv106_02_2	hv106_02	highest educational level attained	[2]secondary	f	Rwanda	0.487196	0.152042	3.20435	0.00135367	0.0349331	2.0136	3	50.3376	4.02719	0.133508	0.00117743
hv106_02_2	hv106_02	highest educational level attained	[2]secondary	f	Zimbabwe	-0.0433889	0.0402638	-1.07762	0.281205	0	1	3	0	0.138004	0.933325	6.88e-05
hv106_03_0	hv106_03	highest educational level attained	[0]no education, preschool	f	Lesotho	0.12815	0.0864581	1.48222	0.138281	0.00374758	1.20021	3	16.6815	2.40043	0.30113	0.000824
hv106_03_0	hv106_03	highest educational level attained	[0]no education, preschool	f	Rwanda	0.133139	0.0983599	1.35359	0.175868	0	1	3	0	0.309954	0.856435	0.000124
hv106_03_0	hv106_03	highest educational level attained	[0]no education, preschool	f	Tanzania	0.0169583	0.0750737	0.225889	0.821288	0	1	3	0	0.751394	0.68681	5.87e-05
hv106_03_0	hv106_03	highest educational level attained	[0]no education, preschool	f	Zimbabwe	0.0928893	0.0496626	1.87041	0.061427	0	1	3	0	0.911928	0.633837	0.000283
hv106_03_1	hv106_03	highest educational level attained	[1]primary	f	Lesotho	0.305096	0.0560025	5.4479	5.1e-08	0	1	3	0	0.991585	0.609088	0.00467942
hv106_03_1	hv106_03	highest educational level attained	[1]primary	f	Rwanda	-0.135893	0.0863726	-1.57334	0.115641	0	1	3	0	0.912484	0.63366	0.000208
hv106_03_1	hv106_03	highest educational level attained	[1]primary	f	Tanzania	0.0917624	0.0743827	1.23365	0.217333	0	1	3	0	0.121727	0.940952	0.000125
hv106_03_1	hv106_03	highest educational level attained	[1]primary	f	Zimbabwe	0.182601	0.040609	4.49657	6.91e-06	0	1	3	0	0.502358	0.777883	0.00115295
hv106_03_2	hv106_03	highest educational level attained	[2]secondary	f	Lesotho	-0.361222	0.0679883	-5.313	1.08e-07	0	1	3	0	0.519674	0.771177	0.00520443
hv106_03_2	hv106_03	highest educational level attained	[2]secondary	f	Rwanda	0.0416868	0.125875	0.331177	0.740511	0.00452735	1.1019	3	9.24784	2.2038	0.332239	0.000101
hv106_03_2	hv106_03	highest educational level attained	[2]secondary	f	Tanzania	-0.243884	0.127581	-1.91161	0.0559266	0	1	3	0	0.398947	0.819162	0.000317
hv106_03_2	hv106_03	highest educational level attained	[2]secondary	f	Zimbabwe	-0.21927	0.0453891	-4.8309	1.36e-06	0	1	3	0	0.610009	0.73712	0.00162864
hv106_04_0	hv106_04	highest educational level attained	[0]no education, preschool	f	Lesotho	0.245624	0.0696693	3.52556	0.000423	0	1	3	0	0.164421	0.921078	0.00200245
hv106_04_0	hv106_04	highest educational level attained	[0]no education, preschool	f	Rwanda	0.170868	0.0997444	1.71306	0.086702	0	1	3	0	0.110772	0.94612	0.000183
hv106_04_0	hv106_04	highest educational level attained	[0]no education, preschool	f	Tanzania	0.0707981	0.14846	0.476884	0.633445	0.0465598	3.39056	3	70.5063	6.78111	0.0336899	0.000605
hv106_04_0	hv106_04	highest educational level attained	[0]no education, preschool	f	Zimbabwe	0.118266	0.0483387	2.44662	0.0144204	0	1	3	0	1.25871	0.532936	0.000466
hv106_04_1	hv106_04	highest educational level attained	[1]primary	f	Lesotho	0.108065	0.0595032	1.81612	0.0693519	0	1	3	0	0.10919	0.946869	0.000546
hv106_04_1	hv106_04	highest educational level attained	[1]primary	f	Rwanda	-0.131882	0.0935423	-1.40986	0.158581	0	1	3	0	0.0385136	0.980927	0.000125
hv106_04_1	hv106_04	highest educational level attained	[1]primary	f	Tanzania	-0.0136531	0.201909	-0.06762	0.946088	0.104786	7.05952	3	85.8347	14.119	0.000859	0.000932
hv106_04_1	hv106_04	highest educational level attained	[1]primary	f	Zimbabwe	0.0184807	0.0469439	0.393676	0.69382	0.000316	1.05	3	4.76154	2.09999	0.349939	0.000156
hv106_04_2	hv106_04	highest educational level attained	[2]secondary	f	Lesotho	-0.316415	0.0751984	-4.20773	2.58e-05	0	1	3	0	1.01439	0.602183	0.00309465
hv106_04_2	hv106_04	highest educational level attained	[2]secondary	f	Rwanda	0.00423579	0.15569	0.0272066	0.978295	0	1	3	0	0.662033	0.718193	3.99e-05
hv106_04_2	hv106_04	highest educational level attained	[2]secondary	f	Tanzania	-0.0664173	0.286517	-0.23181	0.816686	0.179682	3.74467	3	73.2954	7.48934	0.0236434	0.000651
hv106_04_2	hv106_04	highest educational level attained	[2]secondary	f	Zimbabwe	-0.115932	0.0493336	-2.34996	0.0187754	0	1	3	0	0.13211	0.936079	0.000383
hv106_05_2	hv106_05	highest educational level attained	[2]secondary	f	Lesotho	-0.132395	0.0993771	-1.33225	0.182777	0	1	3	0	0.830828	0.660067	0.000758
hv106_05_2	hv106_05	highest educational level attained	[2]secondary	f	Rwanda	0.101088	0.215907	0.468203	0.63964	0	1	3	0	0.109622	0.946664	2.8e-05
hv106_05_2	hv106_05	highest educational level attained	[2]secondary	f	Zimbabwe	-0.0406162	0.0587535	-0.691299	0.489378	0	1	3	0	1.27332	0.529057	0.000154
hv106_05_8	hv106_05	highest educational level attained	[8]don't know	f	Zimbabwe	4.44777	3.7511	1.18573	0.235731	41.5085	65.5407	3	98.4742	131.081	3.44e-29	0.000183
hv106_06_2	hv106_06	highest educational level attained	[2]secondary	f	Lesotho	-0.0085834	0.114642	-0.0748718	0.940317	0	1	3	0	1.46766	0.480066	0.000446
hv106_06_2	hv106_06	highest educational level attained	[2]secondary	f	Rwanda	0.0489536	0.255798	0.191376	0.848231	0	1	3	0	0.571384	0.751494	5.53e-05
hv106_06_2	hv106_06	highest educational level attained	[2]secondary	f	Tanzania	0.208763	0.228683	0.912892	0.361299	0.0290068	1.21649	3	17.7964	2.43298	0.296268	0.000359
hv106_06_2	hv106_06	highest educational level attained	[2]secondary	f	Zimbabwe	-0.0376572	0.0761554	-0.494479	0.620968	0	1	3	0	1.74708	0.41747	0.000291
hv106_07_2	hv106_07	highest educational level attained	[2]secondary	f	Lesotho	0.0619537	0.143067	0.433039	0.664986	0	1	3	0	1.8255	0.401418	0.000688
hv106_07_2	hv106_07	highest educational level attained	[2]secondary	f	Rwanda	0.252121	0.348398	0.72366	0.469274	0	1	3	0	0.315208	0.854188	0.000129
hv106_07_2	hv106_07	highest educational level attained	[2]secondary	f	Zimbabwe	-0.0439351	0.0951914	-0.461545	0.644408	0	1	3	0	1.44762	0.484901	0.000301
hv106_08_2	hv106_08	highest educational level attained	[2]secondary	f	Lesotho	-0.149638	0.197148	-0.759016	0.447843	0	1	3	0	1.58244	0.453292	0.00134138
hv106_08_2	hv106_08	highest educational level attained	[2]secondary	f	Malawi	0.798144	0.369853	2.158	0.0309276	0.106593	1.34631	3	25.7232	2.69263	0.260197	0.00737484
hv106_08_2	hv106_08	highest educational level attained	[2]secondary	f	Rwanda	-4.99844	6.17852	-0.809003	0.418513	114.03	319.562	3	99.6871	639.124	1.64e-139	0.00095
hv106_08_2	hv106_08	highest educational level attained	[2]secondary	f	Tanzania	0.395206	0.360195	1.0972	0.272553	0.154844	1.65626	3	39.623	3.31252	0.190852	0.00089
hv106_08_2	hv106_08	highest educational level attained	[2]secondary	f	Zimbabwe	-0.107708	0.130208	-0.8272	0.408124	0	1	3	0	1.28152	0.526891	0.000692
hv106_1	hv106	highest educational level attained	[1]primary	f	Lesotho	0.225549	0.119565	1.88642	0.0592387	0.0319035	3.9088	3	74.4167	7.81761	0.0200645	0.00391637
hv106_1	hv106	highest educational level attained	[1]primary	f	Malawi	-0.158335	0.0754651	-2.09812	0.0358944	0.00695927	1.68404	3	40.6191	3.36809	0.185622	0.000907
hv106_1	hv106	highest educational level attained	[1]primary	f	Rwanda	-0.140928	0.150072	-0.939065	0.347697	0.0477597	3.42351	3	70.7903	6.84703	0.0325977	0.000506
hv106_1	hv106	highest educational level attained	[1]primary	f	Tanzania	0.197219	0.0780809	2.52583	0.0115426	0	1	3	0	0.0616293	0.969655	0.0005
hv106_1	hv106	highest educational level attained	[1]primary	f	Zimbabwe	0.210024	0.0639147	3.28601	0.00101616	0.00655429	2.15515	3	53.5995	4.3103	0.115886	0.0014757
hv109_01_2	hv109_01	educational attainment	[2]complete primary	f	Lesotho	0.292656	0.0799157	3.66206	0.00025	0.00278446	1.16945	3	14.4898	2.3389	0.310537	0.00262261
hv109_01_2	hv109_01	educational attainment	[2]complete primary	f	Rwanda	0.0266982	0.106172	0.251463	0.801457	0	1	3	0	1.15109	0.562397	6.45e-05
hv109_01_2	hv109_01	educational attainment	[2]complete primary	f	Zimbabwe	0.054685	0.0594567	0.919745	0.357706	0	1	3	0	0.706647	0.70235	9.01e-05
hv109_01_4	hv109_01	educational attainment	[4]complete secondary	f	Lesotho	-0.0922548	0.139918	-0.659351	0.509671	0.0143359	1.30887	3	23.5984	2.61775	0.270124	0.000447
hv109_01_4	hv109_01	educational attainment	[4]complete secondary	f	Rwanda	0.282818	0.216012	1.30927	0.190444	0.0373418	1.36027	3	26.4854	2.72055	0.25659	0.000185
hv109_01_4	hv109_01	educational attainment	[4]complete secondary	f	Zimbabwe	-0.61407	0.225578	-2.72221	0.00648468	0.0581478	1.61498	3	38.0797	3.22996	0.198895	0.000878
hv109_02_2	hv109_02	educational attainment	[2]complete primary	f	Lesotho	0.0254362	0.0822631	0.309205	0.757166	0.00755613	1.58816	3	37.0342	3.17633	0.2043	0.000469
hv109_02_2	hv109_02	educational attainment	[2]complete primary	f	Rwanda	-0.2756	0.125961	-2.18799	0.0286705	0	1	3	0	1.44144	0.486403	0.000302
hv109_02_2	hv109_02	educational attainment	[2]complete primary	f	Zimbabwe	0.0374849	0.0622798	0.601879	0.547254	0	1	3	0	1.5906	0.451446	0.00014
hv109_02_4	hv109_02	educational attainment	[4]complete secondary	f	Lesotho	0.0645156	0.106264	0.607128	0.543766	0	1	3	0	1.55949	0.458523	0.000357
hv109_02_4	hv109_02	educational attainment	[4]complete secondary	f	Rwanda	0.714456	0.157699	4.5305	5.88e-06	0	1	3	0	1.5097	0.470081	0.00071
hv109_02_4	hv109_02	educational attainment	[4]complete secondary	f	Zimbabwe	-0.508231	0.189101	-2.68762	0.00719634	0	1	3	0	0.402678	0.817635	0.000447
hv109_03_2	hv109_03	educational attainment	[2]complete primary	f	Lesotho	0.161697	0.108431	1.49125	0.135897	0.0138565	1.64406	3	39.175	3.28812	0.193194	0.000771
hv109_03_2	hv109_03	educational attainment	[2]complete primary	f	Rwanda	-0.156016	0.182302	-0.855808	0.392104	0	1	3	0	0.606323	0.73848	8.24e-05
hv109_03_2	hv109_03	educational attainment	[2]complete primary	f	Tanzania	0.0352795	0.141549	0.24924	0.803175	0.0409789	3.14288	3	68.1821	6.28576	0.0431583	0.000582
hv109_03_2	hv109_03	educational attainment	[2]complete primary	f	Zimbabwe	0.059796	0.0818163	0.730857	0.464867	0.0022203	1.12232	3	10.8987	2.24464	0.325524	0.000156
hv109_03_4	hv109_03	educational attainment	[4]complete secondary	f	Lesotho	-0.316014	0.143484	-2.20244	0.027634	0	1	3	0	0.112004	0.945537	0.000893
hv109_03_4	hv109_03	educational attainment	[4]complete secondary	f	Rwanda	-0.196483	0.380802	-0.515972	0.605874	0.215702	1.98799	3	49.698	3.97598	0.13697	0.000157
hv109_03_4	hv109_03	educational attainment	[4]complete secondary	f	Tanzania	-3.92645	4.56062	-0.860948	0.389266	61.9493	155.278	3	99.356	310.556	3.66e-68	8.8e-05
hv109_03_4	hv109_03	educational attainment	[4]complete secondary	f	Zimbabwe	-0.320686	0.236598	-1.35541	0.175288	0.0677916	1.67562	3	40.3207	3.35125	0.187192	0.000386
hv109_04_2	hv109_04	educational attainment	[2]complete primary	f	Lesotho	-0.276633	0.128358	-2.15516	0.031149	0.0102926	1.25838	3	20.5328	2.51676	0.284114	0.00137739
hv109_04_2	hv109_04	educational attainment	[2]complete primary	f	Rwanda	-0.281448	0.233661	-1.20451	0.228391	0	1	3	0	0.813194	0.665913	0.00016
hv109_04_2	hv109_04	educational attainment	[2]complete primary	f	Tanzania	0.0398268	0.124328	0.320337	0.748713	0.018784	1.68053	3	40.4949	3.36106	0.186276	0.000333
hv109_04_2	hv109_04	educational attainment	[2]complete primary	f	Zimbabwe	-0.053277	0.103473	-0.51489	0.60663	0.00544598	1.20372	3	16.9241	2.40744	0.300077	0.000174
hv109_05_2	hv109_05	educational attainment	[2]complete primary	f	Lesotho	0.0114512	0.238828	0.0479476	0.961758	0.117736	3.21279	3	68.8744	6.42558	0.0402442	0.00128743
hv109_05_2	hv109_05	educational attainment	[2]complete primary	f	Rwanda	-0.0164029	0.355031	-0.0462014	0.96315	0.118363	1.44984	3	31.0269	2.89968	0.234608	0.000238
hv109_05_2	hv109_05	educational attainment	[2]complete primary	f	Zimbabwe	-0.130702	0.194445	-0.672179	0.50147	0.0629453	2.24789	3	55.5138	4.49578	0.105622	0.000624
hv109_05_4	hv109_05	educational attainment	[4]complete secondary	f	Lesotho	0.250576	0.44258	0.56617	0.571278	0.318666	2.18843	3	54.3051	4.37686	0.112093	0.00153094
hv109_05_4	hv109_05	educational attainment	[4]complete secondary	f	Rwanda	0.403489	0.401537	1.00486	0.314963	0	1	3	0	0.213873	0.898583	7.79e-05
hv109_05_4	hv109_05	educational attainment	[4]complete secondary	f	Zimbabwe	-0.508972	0.428766	-1.18706	0.235202	0.177093	1.46631	3	31.8014	2.93261	0.230776	0.000541
hv109_05_8	hv109_05	educational attainment	[8]don't know	f	Zimbabwe	4.44777	3.7511	1.18573	0.235731	41.5085	65.5407	3	98.4742	131.081	3.44e-29	0.000183
hv109_06_2	hv109_06	educational attainment	[2]complete primary	f	Lesotho	0.0880439	0.215829	0.407934	0.683322	0.047683	1.51272	3	33.8939	3.02544	0.22031	0.00110412
hv109_06_2	hv109_06	educational attainment	[2]complete primary	f	Rwanda	0.349479	0.503746	0.693759	0.487833	0.311376	1.68977	3	40.8204	3.37955	0.184561	0.000735
hv109_06_2	hv109_06	educational attainment	[2]complete primary	f	Tanzania	0.127815	0.146742	0.87102	0.383743	0	1	3	0	0.137059	0.933766	0.000111
hv109_06_2	hv109_06	educational attainment	[2]complete primary	f	Zimbabwe	-0.0164772	0.148789	-0.110742	0.911821	0	1	3	0	0.748726	0.687727	9.99e-05
hv109_07_2	hv109_07	educational attainment	[2]complete primary	f	Lesotho	0.16384	0.287828	0.56923	0.5692	0.116205	1.87812	3	46.7552	3.75624	0.152878	0.00194789
hv109_07_2	hv109_07	educational attainment	[2]complete primary	f	Rwanda	-10.022	2.10365	-4.76408	1.9e-06	12.8704	94.2974	3	98.9395	188.595	1.11e-41	0.000778
hv109_07_2	hv109_07	educational attainment	[2]complete primary	f	Zimbabwe	0.11809	0.155735	0.758279	0.448284	0	1	3	0	0.424941	0.808584	0.000194
hv109_2	hv109	educational attainment	[2]complete primary	f	Lesotho	0.274588	0.121586	2.25838	0.0239221	0.0314616	3.44787	3	70.9966	6.89574	0.0318133	0.00381246
hv109_2	hv109	educational attainment	[2]complete primary	f	Malawi	-0.0183247	0.19984	-0.0916971	0.926939	0.0894362	3.99807	3	74.9879	7.99614	0.018351	0.000973
hv109_2	hv109	educational attainment	[2]complete primary	f	Rwanda	0.22342	0.132714	1.68346	0.0922853	0.0218171	1.69912	3	41.146	3.39824	0.182844	0.000338
hv109_2	hv109	educational attainment	[2]complete primary	f	Tanzania	0.22917	0.0679882	3.37073	0.00075	0	1	3	0	0.467325	0.791629	0.000917
hv109_2	hv109	educational attainment	[2]complete primary	f	Zimbabwe	0.206261	0.052778	3.90808	9.3e-05	0	1	3	0	1.42372	0.490731	0.00067
hv109_4	hv109	educational attainment	[4]complete secondary	f	Lesotho	0.0202794	0.102783	0.197304	0.84359	0	1	3	0	0.462068	0.793713	9.29e-05
hv109_4	hv109	educational attainment	[4]complete secondary	f	Malawi	0.381841	0.120698	3.1636	0.00155832	0	1	3	0	1.16954	0.557233	0.00111933
hv109_4	hv109	educational attainment	[4]complete secondary	f	Rwanda	0.491786	0.177772	2.76638	0.00566829	0	1	3	0	1.53688	0.463737	0.000363
hv109_4	hv109	educational attainment	[4]complete secondary	f	Tanzania	-8.06431	3.82507	-2.10828	0.0350069	43.7386	290.998	3	99.6564	581.996	4.18e-127	0.000163
hv109_4	hv109	educational attainment	[4]complete secondary	f	Zimbabwe	-0.902173	0.247001	-3.65251	0.00026	0.0271253	1.15847	3	13.6789	2.31693	0.313968	0.00124205
hv111_03_0	hv111_03	mother alive	[0]no	f	Lesotho	-0.533304	0.161213	-3.30808	0.000939	0	1	3	0	0.743275	0.689604	0.00379476
hv111_03_0	hv111_03	mother alive	[0]no	f	Rwanda	0.171326	0.237935	0.720051	0.471493	0	1	3	0	1.38804	0.499564	0.000136
hv111_03_0	hv111_03	mother alive	[0]no	f	Zimbabwe	0.389625	0.133817	2.91163	0.0035955	0.0178425	1.48171	3	32.5103	2.96341	0.227249	0.00132648
hv113_03_0	hv113_03	father alive	[0]no	f	Lesotho	0.101431	0.0913896	1.10988	0.267052	0	1	3	0	0.47014	0.790516	0.000454
hv113_03_0	hv113_03	father alive	[0]no	f	Rwanda	0.9932	0.115922	8.56784	1.05e-17	0	1	3	0	1.73399	0.420213	0.00599546
hv113_03_0	hv113_03	father alive	[0]no	f	Zimbabwe	0.672744	0.0823315	8.17116	3.05e-16	0.00757039	1.59242	3	37.2025	3.18484	0.203433	0.00829826
hv113_03_8	hv113_03	father alive	[8]don't know	f	Lesotho	0.558355	0.216339	2.58092	0.00985369	0	1	3	0	1.34628	0.510104	0.00201362
hv113_03_8	hv113_03	father alive	[8]don't know	f	Rwanda	1.34177	0.454906	2.94956	0.00318225	0.304755	1.96119	3	49.0105	3.92237	0.140691	0.000958
hv113_03_8	hv113_03	father alive	[8]don't know	f	Zimbabwe	0.72011	0.189132	3.80744	0.00014	0	1	3	0	1.12163	0.570744	0.00101664
hv113_04_8	hv113_04	father alive	[8]don't know	f	Lesotho	0.475549	0.179285	2.65248	0.00799026	0	1	3	0	0.561994	0.755031	0.00162229
hv113_04_8	hv113_04	father alive	[8]don't know	f	Rwanda	0.728751	0.45336	1.60744	0.107957	0.0188378	1.03006	3	2.91813	2.06012	0.356986	0.000215
hv113_04_8	hv113_04	father alive	[8]don't know	f	Zimbabwe	0.392589	0.18692	2.1003	0.0357024	0	1	3	0	1.42535	0.49033	0.000356
hv113_05_0	hv113_05	father alive	[0]no	f	Lesotho	0.420944	0.0955249	4.40664	1.05e-05	0	1	3	0	0.024812	0.987671	0.00539804
hv113_05_0	hv113_05	father alive	[0]no	f	Rwanda	1.18315	0.156044	7.58217	3.4e-14	0	1	3	0	0.355197	0.837279	0.00552562
hv113_05_0	hv113_05	father alive	[0]no	f	Zimbabwe	0.668254	0.0755633	8.84364	9.27e-19	0	1	3	0	0.969751	0.615774	0.00871547
hv113_07_0	hv113_07	father alive	[0]no	f	Lesotho	0.284503	0.120785	2.35545	0.0185002	0	1	3	0	0.224943	0.893623	0.00233618
hv113_07_0	hv113_07	father alive	[0]no	f	Rwanda	0.678046	0.319756	2.12051	0.0339628	0	1	3	0	1.85789	0.394971	0.00147808
hv113_07_0	hv113_07	father alive	[0]no	f	Zimbabwe	0.411872	0.163804	2.51442	0.0119229	0.0411363	2.04884	3	51.1918	4.09768	0.128885	0.00431584
hv115_01_0	hv115_01	current marital status	[0]never married	f	Rwanda	0.394077	0.25427	1.54984	0.121181	0.10731	2.24457	3	55.448	4.48914	0.105973	0.000426
hv115_01_0	hv115_01	current marital status	[0]never married	f	Zimbabwe	0.0353016	0.101894	0.346453	0.729002	0	1	3	0	1.01271	0.602689	5.49e-05
hv115_01_1	hv115_01	current marital status	[1]married	f	Rwanda	-0.965029	0.222297	-4.34117	1.42e-05	0.126929	7.00021	3	85.7147	14.0004	0.000912	0.00725105
hv115_01_1	hv115_01	current marital status	[1]married	f	Zimbabwe	-0.713536	0.0398085	-17.9242	7.63e-72	0	1	3	0	1.5978	0.449824	0.0154574
hv115_01_4	hv115_01	current marital status	[4]divorced	f	Rwanda	0.422357	0.165225	2.55625	0.0105807	0	1	3	0	1.68459	0.430721	0.000353
hv115_01_4	hv115_01	current marital status	[4]divorced	f	Zimbabwe	0.639588	0.0770013	8.30621	9.88e-17	0	1	3	0	0.508745	0.775403	0.00355542
hv115_02_3	hv115_02	current marital status	[3]widowed	f	Rwanda	1.28718	0.257912	4.99077	6.01e-07	0	1	3	0	1.12873	0.568721	0.00111879
hv115_02_3	hv115_02	current marital status	[3]widowed	f	Zimbabwe	1.12292	0.105628	10.6309	2.14e-26	0	1	3	0	1.59494	0.450467	0.00506988
hv115_02_4	hv115_02	current marital status	[4]divorced	f	Rwanda	0.849355	0.228807	3.71211	0.000206	0	1	3	0	1.08487	0.581332	0.000694
hv115_02_4	hv115_02	current marital status	[4]divorced	f	Zimbabwe	0.682428	0.0971686	7.02313	2.17e-12	0	1	3	0	0.589793	0.744609	0.00289833
hv115_03_0	hv115_03	current marital status	[0]never married	f	Rwanda	-0.766558	0.190052	-4.03341	5.5e-05	0	1	3	0	0.937332	0.625837	0.00181374
hv115_03_0	hv115_03	current marital status	[0]never married	f	Zimbabwe	-0.452171	0.125583	-3.60057	0.000318	0.0358214	4.12417	3	75.7527	8.24833	0.016177	0.00737023
hv115_03_3	hv115_03	current marital status	[3]widowed	f	Rwanda	1.15104	0.337676	3.4087	0.000653	0	1	3	0	0.257014	0.879407	0.000994
hv115_03_3	hv115_03	current marital status	[3]widowed	f	Zimbabwe	1.12866	0.119248	9.46484	2.94e-21	0	1	3	0	1.35517	0.507841	0.00844274
hv115_03_4	hv115_03	current marital status	[4]divorced	f	Rwanda	1.06449	0.31258	3.40549	0.00066	0	1	3	0	0.307719	0.857393	0.00115039
hv115_03_4	hv115_03	current marital status	[4]divorced	f	Zimbabwe	0.406205	0.163061	2.49112	0.0127342	0.0441344	2.23981	3	55.3533	4.47962	0.106479	0.00193603
hv115_04_0	hv115_04	current marital status	[0]never married	f	Rwanda	-0.788435	0.603081	-1.30734	0.191096	0.774214	3.55678	3	71.8847	7.11356	0.0285305	0.00318702
hv115_04_0	hv115_04	current marital status	[0]never married	f	Zimbabwe	-0.4728	0.110516	-4.27811	1.88e-05	0.0187629	2.05078	3	51.2381	4.10156	0.128634	0.00726251
hv115_04_3	hv115_04	current marital status	[3]widowed	f	Rwanda	-2.87328	6.00371	-0.478585	0.632234	107.42	210.128	3	99.5241	420.255	5.53e-92	0.00211785
hv115_04_3	hv115_04	current marital status	[3]widowed	f	Zimbabwe	1.00573	0.158126	6.36032	2.01e-10	0	1	3	0	1.25979	0.532647	0.00665836
hv115_04_4	hv115_04	current marital status	[4]divorced	f	Rwanda	-3.31508	6.22746	-0.532332	0.594496	115.992	385.191	3	99.7404	770.381	5.17e-168	0.00224285
hv115_04_4	hv115_04	current marital status	[4]divorced	f	Zimbabwe	0.737978	0.14762	4.99918	5.76e-07	0	1	3	0	0.0639489	0.968531	0.00477819
hv115_05_0	hv115_05	current marital status	[0]never married	f	Rwanda	-0.468345	0.525392	-0.89142	0.372704	0.339944	1.66232	3	39.843	3.32463	0.189699	0.00232099
hv115_05_0	hv115_05	current marital status	[0]never married	f	Zimbabwe	-0.227303	0.159153	-1.42821	0.153232	0.049489	2.8903	3	65.4015	5.7806	0.0555595	0.00303086
hv115_4	hv115	current marital status	[4]divorced	f	Rwanda	0.961963	0.132771	7.2453	4.31e-13	0	1	3	0	0.621998	0.732714	0.00216524
hv115_4	hv115	current marital status	[4]divorced	f	Zimbabwe	0.863778	0.0623227	13.8598	1.11e-43	0	1	3	0	1.25025	0.535194	0.00957055
hv117_02_0	hv117_02	eligibility for female interview	[0]not eligible	f	Lesotho	0.127157	0.0598777	2.12361	0.0337029	0	1	3	0	0.698688	0.705151	0.00085
hv117_02_0	hv117_02	eligibility for female interview	[0]not eligible	f	Rwanda	0.668882	0.0871424	7.67574	1.64e-14	0.00216618	1.10502	3	9.50355	2.21003	0.331206	0.00338255
hv117_02_0	hv117_02	eligibility for female interview	[0]not eligible	f	Zimbabwe	0.20731	0.0395655	5.23967	1.61e-07	0	1	3	0	0.0972589	0.952534	0.00151015
hv117_03_0	hv117_03	eligibility for female interview	[0]not eligible	f	Lesotho	0.263257	0.0709175	3.71216	0.000205	0.00339865	1.2889	3	22.4146	2.5778	0.275573	0.00314212
hv117_03_0	hv117_03	eligibility for female interview	[0]not eligible	f	Rwanda	0.336371	0.105073	3.20132	0.00136801	0.00437909	1.15201	3	13.1949	2.30401	0.316002	0.000869
hv117_03_0	hv117_03	eligibility for female interview	[0]not eligible	f	Zimbabwe	0.231511	0.0496538	4.66251	3.12e-06	0	1	3	0	0.558203	0.756463	0.00153716
hv117_04_0	hv117_04	eligibility for female interview	[0]not eligible	f	Lesotho	0.37933	0.0722297	5.25171	1.51e-07	0	1	3	0	1.96509	0.374357	0.00486428
hv117_04_0	hv117_04	eligibility for female interview	[0]not eligible	f	Rwanda	0.161497	0.200303	0.806261	0.420092	0.0755244	2.68561	3	62.7645	5.37122	0.0681797	0.000521
hv117_04_0	hv117_04	eligibility for female interview	[0]not eligible	f	Zimbabwe	0.131456	0.0564306	2.32951	0.0198319	0	1	3	0	0.606788	0.738308	0.000426
hv117_05_0	hv117_05	eligibility for female interview	[0]not eligible	f	Lesotho	0.125895	0.107892	1.16687	0.243264	0.00454813	1.14708	3	12.8225	2.29417	0.317561	0.000964
hv117_05_0	hv117_05	eligibility for female interview	[0]not eligible	f	Rwanda	-0.0719917	0.15881	-0.453321	0.650318	0	1	3	0	1.97281	0.372915	0.000188
hv117_05_0	hv117_05	eligibility for female interview	[0]not eligible	f	Zimbabwe	0.199506	0.0665745	2.99673	0.0027289	0	1	3	0	0.118437	0.942501	0.000792
hv117_06_0	hv117_06	eligibility for female interview	[0]not eligible	f	Lesotho	0.065906	0.114179	0.577215	0.563794	0	1	3	0	1.47221	0.478976	0.000456
hv117_06_0	hv117_06	eligibility for female interview	[0]not eligible	f	Rwanda	-0.0942944	0.37568	-0.250997	0.801816	0.267564	2.74519	3	63.5726	5.49037	0.0642364	0.000869
hv117_06_0	hv117_06	eligibility for female interview	[0]not eligible	f	Zimbabwe	0.113303	0.0851193	1.33111	0.183152	0	1	3	0	1.6883	0.429924	0.000362
hv117_07_0	hv117_07	eligibility for female interview	[0]not eligible	f	Lesotho	0.0857055	0.152187	0.563158	0.573328	0.00430147	1.06394	3	6.00996	2.12788	0.345093	0.00100857
hv117_07_0	hv117_07	eligibility for female interview	[0]not eligible	f	Rwanda	-0.574366	0.234006	-2.45449	0.0141083	0	1	3	0	1.13691	0.5664	0.000858
hv117_07_0	hv117_07	eligibility for female interview	[0]not eligible	f	Zimbabwe	0.0103572	0.103868	0.0997153	0.92057	0.00353017	1.12147	3	10.8311	2.24294	0.325801	0.00039
hv117_08_0	hv117_08	eligibility for female interview	[0]not eligible	f	Lesotho	0.114036	0.182846	0.623673	0.532842	0	1	3	0	0.41004	0.814631	0.000584
hv117_08_0	hv117_08	eligibility for female interview	[0]not eligible	f	Rwanda	-0.152844	0.352489	-0.433613	0.664569	0	1	3	0	1.33903	0.511957	0.00039
hv117_08_0	hv117_08	eligibility for female interview	[0]not eligible	f	Zimbabwe	0.22803	0.158345	1.44008	0.149844	0.0170313	1.28767	3	22.3405	2.57535	0.275912	0.00163287
hv118_01_0	hv118_01	eligibility for male interview	[0]not eligible	f	Lesotho	0.245071	0.0664224	3.68958	0.000225	0	1	3	0	1.16302	0.559053	0.00281021
hv118_01_0	hv118_01	eligibility for male interview	[0]not eligible	f	Rwanda	0.728194	0.0800604	9.09555	9.41e-20	0	1	3	0	1.80385	0.405788	0.00461207
hv118_01_0	hv118_01	eligibility for male interview	[0]not eligible	f	Zimbabwe	0.340957	0.0441124	7.72927	1.08e-14	0.00111362	1.23381	3	18.9501	2.46762	0.291182	0.00426968
hv118_03_0	hv118_03	eligibility for male interview	[0]not eligible	f	Lesotho	0.185433	0.140452	1.32026	0.18675	0.0428185	3.62434	3	72.4088	7.24868	0.0266667	0.00204261
hv118_03_0	hv118_03	eligibility for male interview	[0]not eligible	f	Rwanda	0.224694	0.125583	1.7892	0.0735828	0	1	3	0	1.49408	0.473766	0.00028
hv118_03_0	hv118_03	eligibility for male interview	[0]not eligible	f	Zimbabwe	0.140666	0.0533918	2.63461	0.00842352	0	1	3	0	0.0922509	0.954922	0.000417
hv118_04_0	hv118_04	eligibility for male interview	[0]not eligible	f	Lesotho	0.188695	0.0998282	1.8902	0.058731	0	1	3	0	0.751085	0.686916	0.000683
hv118_04_0	hv118_04	eligibility for male interview	[0]not eligible	f	Rwanda	0.187558	0.223438	0.839419	0.401234	0.0706456	1.8852	3	46.9552	3.77039	0.151799	0.000338
hv118_04_0	hv118_04	eligibility for male interview	[0]not eligible	f	Zimbabwe	0.0429629	0.0648952	0.662035	0.507949	0	1	3	0	0.271906	0.872884	4.76e-05
hv118_05_0	hv118_05	eligibility for male interview	[0]not eligible	f	Lesotho	-0.0015594	0.141625	-0.0110106	0.991215	0	1	3	0	1.80166	0.406232	0.000508
hv118_05_0	hv118_05	eligibility for male interview	[0]not eligible	f	Rwanda	0.00626725	0.196064	0.0319653	0.9745	0	1	3	0	0.00811681	0.99595	8.12e-07
hv118_05_0	hv118_05	eligibility for male interview	[0]not eligible	f	Zimbabwe	-0.13634	0.124157	-1.09813	0.27215	0.0280951	2.54967	3	60.7792	5.09934	0.0781075	0.0006
hv118_06_0	hv118_06	eligibility for male interview	[0]not eligible	f	Lesotho	-0.083262	0.188806	-0.440993	0.659218	0.0494668	1.8593	3	46.2162	3.71859	0.155782	0.000975
hv118_06_0	hv118_06	eligibility for male interview	[0]not eligible	f	Rwanda	-0.466971	0.267779	-1.74387	0.0811815	0.0656889	1.43677	3	30.3996	2.87355	0.237693	0.000603
hv118_06_0	hv118_06	eligibility for male interview	[0]not eligible	f	Zimbabwe	-0.0363571	0.140963	-0.25792	0.796468	0.0214619	1.55969	3	35.8846	3.11938	0.210202	0.000538
hv118_07_0	hv118_07	eligibility for male interview	[0]not eligible	f	Lesotho	-0.0682804	0.171006	-0.399287	0.689682	0	1	3	0	0.511635	0.774283	0.000244
hv118_07_0	hv118_07	eligibility for male interview	[0]not eligible	f	Rwanda	-0.426869	0.301646	-1.41513	0.15703	0	1	3	0	1.19317	0.550688	0.000414
hv118_07_0	hv118_07	eligibility for male interview	[0]not eligible	f	Zimbabwe	-0.0189872	0.131376	-0.144526	0.885085	0	1	3	0	0.538938	0.763785	0.000112
hv118_08_0	hv118_08	eligibility for male interview	[0]not eligible	f	Lesotho	-0.164919	0.24175	-0.682191	0.495118	0	1	3	0	0.548455	0.760159	0.000517
hv118_08_0	hv118_08	eligibility for male interview	[0]not eligible	f	Rwanda	-0.164569	0.407291	-0.404058	0.68617	0	1	3	0	1.72137	0.422873	0.000459
hv118_08_0	hv118_08	eligibility for male interview	[0]not eligible	f	Zimbabwe	0.0219893	0.162694	0.135158	0.892487	0	1	3	0	1.5024	0.471799	0.000469
hv120_02_0	hv120_02	children eligibility for height/weight and hemoglobin	[0]not eligible	f	Lesotho	-0.977439	0.32966	-2.96499	0.00302696	0	1	3	0	0.252789	0.881267	0.00145514
hv120_02_0	hv120_02	children eligibility for height/weight and hemoglobin	[0]not eligible	f	Zimbabwe	-0.121965	0.0998764	-1.22116	0.222025	0	1	3	0	0.576156	0.749703	9.94e-05
hv120_09_0	hv120_09	children eligibility for height/weight and hemoglobin	[0]not eligible	f	Lesotho	-0.0886238	0.149428	-0.593087	0.553123	0	1	3	0	0.205029	0.902565	0.000364
hv120_09_0	hv120_09	children eligibility for height/weight and hemoglobin	[0]not eligible	f	Zimbabwe	0.0553291	0.128942	0.429099	0.667851	0	1	3	0	1.28933	0.524838	0.000773
hv121_0	hv121	member attended school during current school year	[0]no	f	Lesotho	2.24535	0.163032	13.7724	3.73e-43	0.0338463	1.73683	3	42.4238	3.47366	0.176078	0.0677209
hv121_0	hv121	member attended school during current school year	[0]no	f	Malawi	1.5793	0.39226	4.02615	5.67e-05	0.302394	4.4829	3	77.693	8.9658	0.0113006	0.0160698
hv121_0	hv121	member attended school during current school year	[0]no	f	Rwanda	1.74852	0.226807	7.70929	1.27e-14	0	1	3	0	0.927172	0.629024	0.00607799
hv121_0	hv121	member attended school during current school year	[0]no	f	Zimbabwe	2.03934	0.126775	16.0863	3.19e-58	0.00515198	1.11903	3	10.6371	2.23806	0.326596	0.0271199
hv121_01_2	hv121_01	member attended school during current school year	[2]attended at some time	f	Malawi	-4.94135	4.26902	-1.15749	0.247072	54.1814	117.566	3	99.1494	235.131	8.75e-52	0.000545
hv121_01_2	hv121_01	member attended school during current school year	[2]attended at some time	f	Zimbabwe	-1.07769	0.692239	-1.55682	0.119513	0.990828	3.50792	3	71.4931	7.01585	0.0299591	0.00086
hv121_03_0	hv121_03	member attended school during current school year	[0]no	f	Lesotho	0.00914285	0.0580758	0.15743	0.874906	0.000141	1.01398	3	1.3783	2.02795	0.362774	0.000312
hv121_03_0	hv121_03	member attended school during current school year	[0]no	f	Malawi	-0.215674	0.0615694	-3.50294	0.00046	0	1	3	0	0.465387	0.792397	0.00132068
hv121_03_0	hv121_03	member attended school during current school year	[0]no	f	Rwanda	-0.147848	0.0886487	-1.6678	0.0953554	0.00121011	1.05394	3	5.1178	2.10788	0.348562	0.00029
hv121_03_0	hv121_03	member attended school during current school year	[0]no	f	Zimbabwe	0.0479192	0.0577348	0.829989	0.406545	0.0052456	2.10341	3	52.4582	4.20682	0.122039	0.000315
hv121_04_0	hv121_04	member attended school during current school year	[0]no	f	Lesotho	0.0625911	0.0682581	0.916978	0.359154	0.00238424	1.20475	3	16.9953	2.4095	0.299767	0.000536
hv121_04_0	hv121_04	member attended school during current school year	[0]no	f	Malawi	-0.0198092	0.065276	-0.303468	0.761533	0	1	3	0	0.620844	0.733138	7.3e-05
hv121_04_0	hv121_04	member attended school during current school year	[0]no	f	Rwanda	0.0419462	0.132428	0.316747	0.751435	0.025819	1.96365	3	49.0745	3.92731	0.140345	0.000242
hv121_04_0	hv121_04	member attended school during current school year	[0]no	f	Zimbabwe	0.152586	0.0724479	2.10615	0.0351913	0.00860114	2.20446	3	54.6374	4.40892	0.11031	0.00104346
hv121_05_0	hv121_05	member attended school during current school year	[0]no	f	Lesotho	0.310818	0.0795767	3.9059	9.39e-05	0.00374645	1.24394	3	19.6103	2.48788	0.288246	0.00524319
hv121_05_0	hv121_05	member attended school during current school year	[0]no	f	Malawi	0.236121	0.0808734	2.91964	0.00350435	0	1	3	0	0.753141	0.686211	0.00174129
hv121_05_0	hv121_05	member attended school during current school year	[0]no	f	Rwanda	0.201495	0.116371	1.73149	0.0833642	0	1	3	0	0.508204	0.775613	0.00028
hv121_05_0	hv121_05	member attended school during current school year	[0]no	f	Zimbabwe	0.010926	0.0512902	0.213023	0.831309	0	1	3	0	1.51912	0.467872	0.00014
hv121_06_0	hv121_06	member attended school during current school year	[0]no	f	Lesotho	0.182729	0.0790529	2.31147	0.0208067	0	1	3	0	0.394807	0.820859	0.0016324
hv121_06_0	hv121_06	member attended school during current school year	[0]no	f	Malawi	0.198997	0.101365	1.96317	0.049627	0	1	3	0	0.29198	0.864166	0.000906
hv121_06_0	hv121_06	member attended school during current school year	[0]no	f	Rwanda	0.273075	0.137559	1.98514	0.0471284	0	1	3	0	1.04511	0.593004	0.000503
hv121_06_0	hv121_06	member attended school during current school year	[0]no	f	Zimbabwe	0.0406504	0.0643244	0.631959	0.527414	0	1	3	0	0.00229554	0.998853	5.19e-05
hv121_07_2	hv121_07	member attended school during current school year	[2]attended at some time	f	Lesotho	-0.12607	0.117838	-1.06987	0.28468	0	1	3	0	0.120801	0.941387	0.000517
hv121_07_2	hv121_07	member attended school during current school year	[2]attended at some time	f	Malawi	-4.69295	2.29401	-2.04575	0.0407814	15.6037	218.145	3	99.5416	436.29	1.82e-95	0.00165603
hv121_07_2	hv121_07	member attended school during current school year	[2]attended at some time	f	Rwanda	-3.79009	2.01201	-1.88373	0.0596011	11.7516	67.281	3	98.5137	134.562	6.03e-30	4.71e-05
hv121_07_2	hv121_07	member attended school during current school year	[2]attended at some time	f	Zimbabwe	-0.0590075	0.0821502	-0.718288	0.47258	0	1	3	0	0.133415	0.935469	0.000141
hv122_01_3	hv122_01	educational level during current school year	[3]higher	f	Zimbabwe	-0.685175	0.527075	-1.29996	0.193615	0	1	3	0	1.15765	0.560558	0.000103
hv122_02_3	hv122_02	educational level during current school year	[3]higher	f	Lesotho	-0.727762	0.357928	-2.03326	0.042026	0	1	3	0	0.947916	0.622533	0.000761
hv122_02_3	hv122_02	educational level during current school year	[3]higher	f	Rwanda	-3.75883	4.78529	-0.785498	0.432162	68.0168	110.454	3	99.0946	220.907	1.07e-48	7.23e-05
hv122_02_3	hv122_02	educational level during current school year	[3]higher	f	Zimbabwe	-0.407678	0.358378	-1.13757	0.255302	0.157456	1.65423	3	39.5488	3.30846	0.19124	0.000236
hv122_03_2	hv122_03	educational level during current school year	[2]secondary	f	Lesotho	-0.428419	0.0867664	-4.93761	7.91e-07	0	1	3	0	0.0588059	0.971025	0.0040017
hv122_03_2	hv122_03	educational level during current school year	[2]secondary	f	Malawi	0.00470304	0.172288	0.0272975	0.978222	0.0451397	2.03707	3	50.91	4.07415	0.13041	0.000389
hv122_03_2	hv122_03	educational level during current school year	[2]secondary	f	Rwanda	0.135585	0.145388	0.932576	0.351039	0	1	3	0	1.11979	0.571268	0.000107
hv122_03_2	hv122_03	educational level during current school year	[2]secondary	f	Zimbabwe	-0.372353	0.104719	-3.55573	0.000377	0.0213798	2.85779	3	65.0079	5.71558	0.0573955	0.00268414
hv122_03_3	hv122_03	educational level during current school year	[3]higher	f	Lesotho	-0.487051	0.285398	-1.70657	0.0879019	0	1	3	0	0.403425	0.81733	0.000636
hv122_03_3	hv122_03	educational level during current school year	[3]higher	f	Rwanda	-3.74878	4.73297	-0.792057	0.428328	66.6724	150.706	3	99.3365	301.411	3.54e-66	0.000104
hv122_03_3	hv122_03	educational level during current school year	[3]higher	f	Zimbabwe	-0.635932	0.222107	-2.86318	0.00419412	0.0118734	1.08618	3	7.93444	2.17236	0.337502	0.000645
hv122_04_2	hv122_04	educational level during current school year	[2]secondary	f	Lesotho	-0.477243	0.093467	-5.10601	3.29e-07	0	1	3	0	0.00736355	0.996325	0.00445779
hv122_04_2	hv122_04	educational level during current school year	[2]secondary	f	Malawi	-0.0208719	0.143261	-0.145691	0.884165	0	1	3	0	0.712107	0.700435	0.000123
hv122_04_2	hv122_04	educational level during current school year	[2]secondary	f	Rwanda	-0.362134	0.204891	-1.76744	0.0771537	0	1	3	0	0.604759	0.739058	0.000216
hv122_04_2	hv122_04	educational level during current school year	[2]secondary	f	Zimbabwe	-0.353385	0.0743899	-4.75044	2.03e-06	0	1	3	0	0.666586	0.71656	0.0016355
hv122_1	hv122	educational level during current school year	[1]primary	f	Malawi	-1.93876	0.621133	-3.12132	0.00180043	0.868058	5.80985	3	82.7878	11.6197	0.00299788	0.0109844
hv122_1	hv122	educational level during current school year	[1]primary	f	Rwanda	-2.06599	0.340836	-6.06154	1.35e-09	0	1	3	0	0.075437	0.962984	0.00426026
hv122_1	hv122	educational level during current school year	[1]primary	f	Zimbabwe	-1.55457	0.355972	-4.36712	1.26e-05	0	1	3	0	0.244102	0.885103	0.0010483
hv122_3	hv122	educational level during current school year	[3]higher	f	Rwanda	-7.9886	1.9629	-4.0698	4.71e-05	11.2196	90.7268	3	98.8978	181.454	3.96e-40	0.000189
hv122_3	hv122	educational level during current school year	[3]higher	f	Zimbabwe	-1.29412	0.312692	-4.13862	3.49e-05	0	1	3	0	1.4111	0.493838	0.00106856
hv205_12	hv205	type of toilet facility	[12]indoors: flush to septic tank	f	Zimbabwe	-0.0157292	0.102404	-0.153599	0.877926	0	1	3	0	0.922086	0.630626	5.92e-05
hv205_13	hv205	type of toilet facility	[13]indoors: flush to open pit (ditch or river)	f	Zimbabwe	0.439939	0.343998	1.2789	0.200933	0.243885	3.54272	3	71.7731	7.08544	0.0289345	0.00103216
hv205_14	hv205	type of toilet facility	[14]inside yard: flush to piped public system	f	Zimbabwe	0.722633	0.445464	1.62221	0.104759	0.213056	1.444	3	30.7478	2.888	0.235983	0.000723
hv205_15	hv205	type of toilet facility	[15]inside yard: flush to septic tank	f	Zimbabwe	-3.87257	3.76338	-1.02901	0.303474	42.0659	117.944	3	99.1521	235.889	5.99e-52	7.24e-05
hv205_23	hv205	type of toilet facility	[23]pit latrine without slab/open pit	f	Zimbabwe	-0.0880474	0.0682341	-1.29037	0.196922	0	1	3	0	1.53769	0.463547	0.000146
hv207_0	hv207	has radio	[0]no	f	Lesotho	-0.0535842	0.0546253	-0.980942	0.326622	0	1	3	0	1.83212	0.400092	0.000416
hv207_0	hv207	has radio	[0]no	f	Malawi	0.0238497	0.0589332	0.404689	0.685706	0	1	3	0	0.650083	0.722498	6.04e-05
hv207_0	hv207	has radio	[0]no	f	Rwanda	0.13558	0.0813875	1.66586	0.0957412	0	1	3	0	0.441107	0.802075	0.000152
hv207_0	hv207	has radio	[0]no	f	Tanzania	-0.123496	0.0670953	-1.84061	0.0656787	0	1	3	0	0.479253	0.786922	0.000249
hv207_0	hv207	has radio	[0]no	f	Zimbabwe	0.179909	0.038476	4.67588	2.93e-06	0	1	3	0	0.0860382	0.957893	0.00118638
hv208_0	hv208	has television	[0]no	f	Lesotho	0.0325781	0.0755179	0.431395	0.666181	0.00205437	1.13451	3	11.8564	2.26902	0.321579	0.000455
hv208_0	hv208	has television	[0]no	f	Malawi	-0.315532	0.0811217	-3.88961	0.0001	0	1	3	0	1.85007	0.396518	0.00133472
hv208_0	hv208	has television	[0]no	f	Rwanda	-0.642552	0.11282	-5.69539	1.23e-08	0	1	3	0	1.84419	0.397685	0.00138557
hv208_0	hv208	has television	[0]no	f	Tanzania	-0.130359	0.162149	-0.803948	0.421427	0.0485087	2.61046	3	61.6926	5.22092	0.0735007	0.000573
hv208_0	hv208	has television	[0]no	f	Zimbabwe	0.134925	0.0426893	3.16063	0.00157429	0	1	3	0	0.969731	0.61578	0.000668
hv209_0	hv209	has refrigerator	[0]no	f	Lesotho	0.0743273	0.0787576	0.943747	0.345299	0	1	3	0	1.40938	0.494262	0.000442
hv209_0	hv209	has refrigerator	[0]no	f	Malawi	-0.549208	0.134726	-4.07648	4.57e-05	0.0185178	1.50263	3	33.4502	3.00527	0.222543	0.0023064
hv209_0	hv209	has refrigerator	[0]no	f	Rwanda	-0.382412	0.237836	-1.60788	0.107861	0	1	3	0	1.85646	0.395253	0.000193
hv209_0	hv209	has refrigerator	[0]no	f	Tanzania	-0.141629	0.129994	-1.08951	0.27593	0	1	3	0	1.42281	0.490954	0.000218
hv209_0	hv209	has refrigerator	[0]no	f	Zimbabwe	0.245804	0.058209	4.22279	2.41e-05	0.00367451	1.56447	3	36.0805	3.12894	0.209199	0.00189868
hv210_0	hv210	has bicycle	[0]no	f	Lesotho	0.0787436	0.202236	0.389365	0.697006	0.0155703	1.14432	3	12.6117	2.28864	0.318441	0.000458
hv210_0	hv210	has bicycle	[0]no	f	Malawi	0.425308	0.0953656	4.45977	8.2e-06	0.0160417	2.44149	3	59.0414	4.88297	0.0870314	0.00534497
hv210_0	hv210	has bicycle	[0]no	f	Rwanda	0.452518	0.168339	2.68813	0.00718529	0.0351358	1.70249	3	41.2624	3.40498	0.18223	0.00084
hv210_0	hv210	has bicycle	[0]no	f	Tanzania	0.369512	0.126576	2.91928	0.00350838	0.0341476	3.45676	3	71.0712	6.91352	0.0315318	0.00240969
hv210_0	hv210	has bicycle	[0]no	f	Zimbabwe	0.255369	0.0465443	5.48659	4.1e-08	0	1	3	0	1.6308	0.442461	0.00173971
hv211_0	hv211	has motorcycle/scooter	[0]no	f	Lesotho	5.15872	4.56699	1.12957	0.258659	61.6814	79.1119	3	98.736	158.224	4.39e-35	0.00102981
hv211_0	hv211	has motorcycle/scooter	[0]no	f	Malawi	0.45939	0.222428	2.06534	0.0388904	0	1	3	0	1.81834	0.402859	0.000349
hv211_0	hv211	has motorcycle/scooter	[0]no	f	Rwanda	0.161395	0.352554	0.457788	0.647105	0	1	3	0	0.433485	0.805137	3.58e-05
hv211_0	hv211	has motorcycle/scooter	[0]no	f	Tanzania	0.405564	0.184061	2.20342	0.0275652	0	1	3	0	0.663961	0.717501	0.000357
hv211_0	hv211	has motorcycle/scooter	[0]no	f	Zimbabwe	0.456053	0.33495	1.36156	0.173338	0.22588	3.05	3	67.2131	6.09999	0.0473592	0.000638
hv212_0	hv212	has car/truck	[0]no	f	Lesotho	0.239655	0.106038	2.26008	0.0238163	0	1	3	0	1.27094	0.529685	0.00100105
hv212_0	hv212	has car/truck	[0]no	f	Malawi	-0.347315	0.141283	-2.45828	0.0139603	0	1	3	0	1.99315	0.369142	0.000525
hv212_0	hv212	has car/truck	[0]no	f	Rwanda	-0.124792	0.272137	-0.458564	0.646547	0	1	3	0	1.85598	0.395348	8.53e-05
hv212_0	hv212	has car/truck	[0]no	f	Tanzania	0.166096	0.371891	0.446625	0.655146	0.264943	2.81689	3	64.4999	5.63378	0.0597915	0.00043
hv212_0	hv212	has car/truck	[0]no	f	Zimbabwe	0.311624	0.0801352	3.88873	0.000101	0.00611353	1.46356	3	31.6733	2.92711	0.231412	0.00140738
hv213_12	hv213	main floor material	[12]dung	f	Malawi	0.32038	0.593082	0.540195	0.589062	0.70406	3.10977	3	67.8433	6.21954	0.0446111	0.000658
hv213_12	hv213	main floor material	[12]dung	f	Rwanda	-4.44666	5.30159	-0.83874	0.401615	83.8118	234.435	3	99.5734	468.87	1.54e-102	0.000222
hv213_21	hv213	main floor material	[21]wood	f	Lesotho	-0.0357912	0.426651	-0.0838886	0.933145	0	1	3	0	1.40851	0.494476	0.000126
hv213_21	hv213	main floor material	[21]wood	f	Zimbabwe	-1.32456	0.292608	-4.52673	5.99e-06	0	1	3	0	0.986004	0.61079	0.000571
hv213_33	hv213	main floor material	[33]cement	f	Lesotho	-0.352976	0.101867	-3.46509	0.00053	0	1	3	0	0.362581	0.834193	0.00207183
hv213_33	hv213	main floor material	[33]cement	f	Rwanda	-0.166071	0.382319	-0.434379	0.664013	0	1	3	0	1.39297	0.498335	5.57e-05
hv213_33	hv213	main floor material	[33]cement	f	Tanzania	-3.9661	4.59825	-0.862523	0.3884	63.1246	263.329	3	99.6202	526.658	4.34e-115	0.000539
hv213_33	hv213	main floor material	[33]cement	f	Zimbabwe	-0.282342	0.113848	-2.48	0.0131384	0	1	3	0	0.600131	0.74077	0.000372
hv213_34	hv213	main floor material	[34]marble/granite	f	Lesotho	0.267604	0.0762167	3.51109	0.000446	0	1	3	0	0.0795108	0.961024	0.00211442
hv213_34	hv213	main floor material	[34]marble/granite	f	Malawi	0.564333	0.11271	5.00696	5.53e-07	0.0241562	2.77726	3	63.9932	5.55451	0.062209	0.008003
hv213_34	hv213	main floor material	[34]marble/granite	f	Rwanda	0.751415	0.0880585	8.53313	1.42e-17	0.000997	1.04438	3	4.24911	2.08875	0.351911	0.00378393
hv213_34	hv213	main floor material	[34]marble/granite	f	Tanzania	0.514519	0.121077	4.24951	2.14e-05	0.029374	3.01849	3	66.8708	6.03698	0.048875	0.00477435
hv213_34	hv213	main floor material	[34]marble/granite	f	Zimbabwe	0.16315	0.0451561	3.61303	0.000303	0	1	3	0	0.459665	0.794667	0.000943
hv213_35	hv213	main floor material	[35]carpet	f	Lesotho	0.183935	0.101442	1.81321	0.0697995	0.012445	1.63251	3	38.7447	3.26502	0.195438	0.00155337
hv213_35	hv213	main floor material	[35]carpet	f	Malawi	-7.79795	3.57161	-2.18331	0.0290128	37.2466	37.4367	3	97.3288	74.8734	5.51e-17	0.000174
hv213_35	hv213	main floor material	[35]carpet	f	Tanzania	0.248685	0.271363	0.916427	0.359443	0	1	3	0	1.9903	0.369669	0.000341
hv213_35	hv213	main floor material	[35]carpet	f	Zimbabwe	-0.105304	0.158578	-0.664053	0.506657	0	1	3	0	0.561951	0.755047	5.06e-05
hv214_12	hv214	main wall material	[12]cane/palm tree/sticks/bamboo	f	Tanzania	-0.445678	0.15849	-2.81203	0.00492298	0.0272594	1.5531	3	35.6126	3.1062	0.211591	0.00184826
hv214_12	hv214	main wall material	[12]cane/palm tree/sticks/bamboo	f	Zimbabwe	-0.0436519	0.323823	-0.134802	0.892769	0.196337	2.60758	3	61.6502	5.21515	0.073713	0.000369
hv214_21	hv214	main wall material	[21]"pau-a-pique"	f	Tanzania	-0.0677928	0.197722	-0.34287	0.731696	0.0958512	5.52602	3	81.9038	11.052	0.00398182	0.000575
hv214_22	hv214	main wall material	[22]stone with clay	f	Zimbabwe	-0.178211	0.159789	-1.11528	0.264729	0	1	3	0	0.0690984	0.966041	6.18e-05
hv214_24	hv214	main wall material	[24]wood	f	Zimbabwe	0.607292	0.359908	1.68736	0.091535	0.185054	1.56482	3	36.095	3.12965	0.209125	0.00029
hv214_31	hv214	main wall material	[31]cement	f	Tanzania	0.0483216	0.197965	0.244092	0.80716	0.0464544	1.56994	3	36.3033	3.13988	0.208058	0.000157
hv214_31	hv214	main wall material	[31]cement	f	Zimbabwe	-0.0070466	0.0418471	-0.16839	0.866276	0	1	3	0	0.629246	0.730064	4.09e-05
hv214_32	hv214	main wall material	[32]stone with lime/cement	f	Tanzania	-0.219774	0.545358	-0.40299	0.686956	0.616498	3.50422	3	71.463	7.00844	0.0300701	0.00113404
hv214_32	hv214	main wall material	[32]stone with lime/cement	f	Zimbabwe	0.206712	0.132913	1.55524	0.11989	0	1	3	0	0.860484	0.650352	0.000147
hv214_33	hv214	main wall material	[33]bricks ("tijolos")	f	Tanzania	0.182338	0.169089	1.07836	0.280875	0.0423259	2.16415	3	53.7925	4.3283	0.114848	0.000406
hv214_33	hv214	main wall material	[33]bricks ("tijolos")	f	Zimbabwe	-0.015922	0.0638519	-0.249359	0.803083	0.00650156	2.13626	3	53.1891	4.27251	0.118096	0.000313
hv214_34	hv214	main wall material	[34]cement blocks	f	Zimbabwe	0.235851	0.103632	2.27585	0.022855	0.012077	1.59658	3	37.3662	3.19317	0.202588	0.000572
hv214_96	hv214	main wall material	[96]other	f	Zimbabwe	-0.389508	0.335404	-1.16131	0.245517	0	1	3	0	0.516554	0.772381	0.00011
hv215_12	hv215	main roof material	[12]grass/palm	f	Zimbabwe	-0.107164	0.0612518	-1.74956	0.0801946	0.00517874	1.85101	3	45.9755	3.70202	0.157078	0.00069
hv215_23	hv215	main roof material	[23]cardboard	f	Zimbabwe	-2.47551	4.2507	-0.582377	0.560313	52.705	40.1855	3	97.5115	80.371	3.53e-18	8.48e-05
hv215_33	hv215	main roof material	[33]calamine/cement fiber	f	Zimbabwe	0.105332	0.061641	1.70879	0.0874895	0.00571318	2.00575	3	50.1434	4.01151	0.134559	0.000767
hv215_34	hv215	main roof material	[34]ceramic tiles	f	Zimbabwe	-0.580768	0.109319	-5.31261	1.08e-07	0	1	3	0	0.536493	0.764719	0.00120258
hv215_35	hv215	main roof material	[35]concrete slab	f	Zimbabwe	-0.180986	0.278707	-0.649379	0.516093	0.0503186	1.26974	3	21.2436	2.53948	0.280905	0.000142
hv215_96	hv215	main roof material	[96]other	f	Zimbabwe	-3.49784	4.01513	-0.871163	0.383665	47.968	164.622	3	99.3925	329.245	3.2e-72	0.000101
hv216	hv216	number of rooms used for sleeping	NA	f	Tanzania	-0.107288	0.048137	-2.2288	0.025827	0.00446931	2.81804	3	64.5143	5.63608	0.059723	0.00168682
hv216	hv216	number of rooms used for sleeping	NA	f	Zimbabwe	-0.181985	0.0318304	-5.71734	1.08e-08	0.000982	1.46265	3	31.631	2.9253	0.231621	0.0044135
hv217_1	hv217	relationship structure	[1]one adult	f	Lesotho	0.642286	0.0684879	9.3781	6.72e-21	0	1	3	0	0.155777	0.925067	0.014815
hv217_1	hv217	relationship structure	[1]one adult	f	Malawi	0.647971	0.12872	5.03398	4.8e-07	0.0316302	2.77556	3	63.9713	5.55112	0.0623145	0.0063856
hv217_1	hv217	relationship structure	[1]one adult	f	Rwanda	1.11547	0.0955309	11.6766	1.68e-31	0	1	3	0	1.21801	0.543893	0.00515961
hv217_1	hv217	relationship structure	[1]one adult	f	Tanzania	0.950385	0.125612	7.56601	3.85e-14	0.0189835	1.66933	3	40.0957	3.33866	0.188373	0.00512048
hv217_1	hv217	relationship structure	[1]one adult	f	Zimbabwe	0.657914	0.0521722	12.6104	1.85e-36	0	1	3	0	0.486518	0.784069	0.00791939
hv217_2	hv217	relationship structure	[2]two adults, opposite sex	f	Malawi	-0.123431	0.0573445	-2.15245	0.0313617	0	1	3	0	1.64316	0.439737	0.000474
hv217_2	hv217	relationship structure	[2]two adults, opposite sex	f	Lesotho	0.110734	0.0705708	1.56912	0.116621	0	1	3	0	0.275759	0.871204	0.000465
hv217_2	hv217	relationship structure	[2]two adults, opposite sex	f	Rwanda	-0.0978526	0.13837	-0.707183	0.479453	0.03366	2.41801	3	58.6437	4.83603	0.0890984	0.000367
hv217_2	hv217	relationship structure	[2]two adults, opposite sex	f	Tanzania	-0.0907028	0.0738244	-1.22863	0.219211	0	1	3	0	1.02257	0.599723	0.000227
hv217_2	hv217	relationship structure	[2]two adults, opposite sex	f	Zimbabwe	0.123882	0.0476585	2.59936	0.00933968	0.00155351	1.29442	3	22.7455	2.58885	0.274056	0.000645
hv217_3	hv217	relationship structure	[3]two adults, same sex	f	Malawi	0.252212	0.108951	2.31492	0.0206173	0	1	3	0	0.855169	0.652082	0.00044
hv217_3	hv217	relationship structure	[3]two adults, same sex	f	Lesotho	-0.107474	0.0821634	-1.30806	0.190854	0	1	3	0	0.174501	0.916447	0.000303
hv217_3	hv217	relationship structure	[3]two adults, same sex	f	Rwanda	-0.0019524	0.217014	-0.0089968	0.992822	0.0681304	1.93222	3	48.2459	3.86443	0.144827	0.000217
hv217_3	hv217	relationship structure	[3]two adults, same sex	f	Tanzania	0.554215	0.130611	4.24325	2.2e-05	0	1	3	0	1.94858	0.377461	0.00088
hv217_3	hv217	relationship structure	[3]two adults, same sex	f	Zimbabwe	0.152635	0.0680745	2.24218	0.02495	0	1	3	0	0.200879	0.90444	0.000251
hv221_0	hv221	has telephone (land-line)	[0]no	f	Malawi	0.0589264	0.164828	0.357503	0.720715	0	1	3	0	0.991157	0.609218	0.000116
hv221_0	hv221	has telephone (land-line)	[0]no	f	Lesotho	0.119745	0.112377	1.06557	0.286619	0	1	3	0	1.50496	0.471198	0.000827
hv221_0	hv221	has telephone (land-line)	[0]no	f	Rwanda	3.0537	4.03501	0.7568	0.449169	48.7017	347.307	3	99.7121	694.615	1.47e-151	0.000333
hv221_0	hv221	has telephone (land-line)	[0]no	f	Tanzania	-0.0099535	0.20516	-0.048516	0.961305	0.0180609	1.11674	3	10.4539	2.23349	0.327344	0.000112
hv221_0	hv221	has telephone (land-line)	[0]no	f	Zimbabwe	0.286612	0.0976104	2.93628	0.00332172	0.00606583	1.25744	3	20.4734	2.51488	0.284381	0.0009
hv225_0	hv225	share toilet with other households	[0]no	f	Malawi	-0.210757	0.0629951	-3.34561	0.000821	0	1	3	0	0.522025	0.770271	0.00154253
hv225_0	hv225	share toilet with other households	[0]no	f	Lesotho	-0.36377	0.0860376	-4.22804	2.36e-05	0.00514284	1.29376	3	22.7061	2.58753	0.274237	0.00700365
hv225_0	hv225	share toilet with other households	[0]no	f	Rwanda	-0.80075	0.0868552	-9.21937	2.99e-20	0	1	3	0	0.556832	0.756982	0.00375919
hv225_0	hv225	share toilet with other households	[0]no	f	Zimbabwe	-0.265568	0.0771544	-3.44204	0.000577	0.0105386	2.44169	3	59.0447	4.88338	0.0870138	0.00317888
hv226_10	hv226	type of cooking fuel	[10]agricultural crop	f	Lesotho	-0.227289	0.31621	-0.718791	0.47227	0	1	3	0	0.812091	0.66628	0.000152
hv226_3	hv226	type of cooking fuel	[3]natural gas	f	Zimbabwe	-6.61181	3.81829	-1.73162	0.0833419	43.1297	81.2143	3	98.7687	162.429	5.36e-36	0.000126
hv226_5	hv226	type of cooking fuel	[5]petroleum/kerosene	f	Lesotho	0.67606	0.214006	3.15906	0.00158276	0.0921386	3.23385	3	69.0771	6.4677	0.0394054	0.00260474
hv226_5	hv226	type of cooking fuel	[5]petroleum/kerosene	f	Rwanda	2.11869	0.52881	4.00652	6.16e-05	0	1	3	0	0.177175	0.915223	0.000649
hv226_5	hv226	type of cooking fuel	[5]petroleum/kerosene	f	Zimbabwe	0.404884	0.139814	2.89588	0.00378098	0	1	3	0	1.80612	0.405327	0.000562
hv226_7	hv226	type of cooking fuel	[7]charcoal	f	Malawi	0.405944	0.336362	1.20687	0.227483	0.312311	14.2812	3	92.9978	28.5624	6.28e-07	0.00815271
hv226_7	hv226	type of cooking fuel	[7]charcoal	f	Rwanda	0.357239	0.663435	0.53847	0.590253	1.29664	56.7671	3	98.2384	113.534	2.22e-25	0.00602898
hv226_7	hv226	type of cooking fuel	[7]charcoal	f	Tanzania	0.221409	0.470696	0.470386	0.63808	0.646855	37.4604	3	97.3305	74.9207	5.38e-17	0.00721214
hv226_7	hv226	type of cooking fuel	[7]charcoal	f	Zimbabwe	0.172377	0.507078	0.339942	0.7339	0.0991014	1.11723	3	10.4932	2.23447	0.327184	0.000113
hv226_9	hv226	type of cooking fuel	[9]straw/shrubs/grass	f	Lesotho	0.134533	0.204518	0.657805	0.510664	0.0873791	3.57968	3	72.0645	7.15935	0.0278847	0.00097
hv226_9	hv226	type of cooking fuel	[9]straw/shrubs/grass	f	Zimbabwe	-2.99631	3.16174	-0.947677	0.343294	29.2795	49.6027	3	97.984	99.2054	2.87e-22	0.00019782
hv227_0	hv227	has mosquito bed net for sleeping	[0]no	f	Malawi	-0.100429	0.0867216	-1.15806	0.246838	0.0107567	1.90773	3	47.5818	3.81547	0.148416	0.000648
hv227_0	hv227	has mosquito bed net for sleeping	[0]no	f	Rwanda	-0.213771	0.20852	-1.02519	0.305276	0.0965722	3.87035	3	74.1625	7.7407	0.0208511	0.000857
hv227_0	hv227	has mosquito bed net for sleeping	[0]no	f	Zimbabwe	0.0837337	0.0701659	1.19337	0.232725	0.00898029	2.56245	3	60.9749	5.12491	0.0771153	0.000535
hv228_1	hv228	children under 5 slept under mosquito bed net last night	[1]all children	f	Malawi	0.0867043	0.0970104	0.893764	0.371448	0.00996308	1.53531	3	34.8665	3.07062	0.215389	0.000601
hv228_1	hv228	children under 5 slept under mosquito bed net last night	[1]all children	f	Rwanda	0.115129	0.29758	0.386884	0.698842	0.222496	6.2217	3	83.9272	12.4434	0.00198586	0.00113003
hv228_1	hv228	children under 5 slept under mosquito bed net last night	[1]all children	f	Zimbabwe	-0.0226378	0.0874841	-0.258765	0.795816	0	1	3	0	1.11236	0.573396	0.000156
hv228_2	hv228	children under 5 slept under mosquito bed net last night	[2]some children	f	Malawi	-0.10304	0.211393	-0.487435	0.62595	0.0587618	1.77643	3	43.7072	3.55285	0.169242	0.000451
hv228_2	hv228	children under 5 slept under mosquito bed net last night	[2]some children	f	Rwanda	-0.107475	0.2174	-0.494362	0.621051	0	1	3	0	0.0202562	0.989923	2.27e-05
hv228_2	hv228	children under 5 slept under mosquito bed net last night	[2]some children	f	Zimbabwe	-0.350619	0.174498	-2.0093	0.0445049	0	1	3	0	0.364332	0.833463	0.000308
hv237_8	hv237	anything done to water to make safe to drink	[8]don't know	f	Zimbabwe	4.45503	4.80625	0.926925	0.353965	68.3148	93.6807	3	98.9325	187.361	2.07e-41	0.000212
hv237x_1	hv237x	water usually treated by: other	[1]yes	f	Zimbabwe	0.401729	0.323051	1.24355	0.213666	0	1	3	0	0.528146	0.767917	0.000109
hv241_2	hv241	food cooked in the house/ separate building/ outdoors	[2]in a separate building	f	Zimbabwe	-0.0230118	0.0419325	-0.548783	0.583154	0	1	3	0	0.606147	0.738545	5.89e-05
hv242_0	hv242	na - household has separate room used as kitchen	[0]no	f	Zimbabwe	0.150597	0.0594374	2.53371	0.0112861	0	1	3	0	0.332844	0.846689	0.000782
hv244_0	hv244	owns land usable for agriculture	[0]no	f	Zimbabwe	0.209094	0.044368	4.71273	2.44e-06	0	1	3	0	1.13569	0.566745	0.00153605
hv246_0	hv246	owns livestock, herds or farm animals	[0]no	f	Zimbabwe	0.242131	0.0438837	5.51757	3.44e-08	0	1	3	0	0.338848	0.844151	0.00207905
hv270_1	hv270	wealth index combined	[1]poorest	f	Malawi	-0.268199	0.135072	-1.9856	0.0470776	0.035681	2.92396	3	65.7998	5.84792	0.0537205	0.00147667
hv270_1	hv270	wealth index combined	[1]poorest	f	Lesotho	-0.380787	0.0682615	-5.57835	2.43e-08	0	1	3	0	0.693393	0.70702	0.00328123
hv270_1	hv270	wealth index combined	[1]poorest	f	Rwanda	-0.126549	0.179341	-0.705634	0.480416	0.058152	2.52823	3	60.4467	5.05646	0.0798	0.000437
hv270_1	hv270	wealth index combined	[1]poorest	f	Tanzania	-0.617679	0.274248	-2.25226	0.0243057	0.195049	7.49442	3	86.6567	14.9888	0.000556	0.003643
hv270_1	hv270	wealth index combined	[1]poorest	f	Zimbabwe	-0.0505632	0.0959107	-0.52719	0.598061	0.0169308	2.62879	3	61.9596	5.25757	0.072166	0.000614
hv270_2	hv270	wealth index combined	[2]poorer	f	Malawi	-0.409593	0.0776165	-5.27715	1.31e-07	0	1	3	0	0.167536	0.919645	0.00257478
hv270_2	hv270	wealth index combined	[2]poorer	f	Lesotho	-0.0710405	0.103827	-0.684221	0.493835	0.0193017	2.48491	3	59.7571	4.96983	0.0833328	0.000852
hv270_2	hv270	wealth index combined	[2]poorer	f	Rwanda	-0.396497	0.114151	-3.47346	0.000514	0	1	3	0	1.62477	0.443799	0.000852
hv270_2	hv270	wealth index combined	[2]poorer	f	Tanzania	-0.319838	0.159025	-2.01124	0.0443001	0.0480948	2.74658	3	63.5911	5.49316	0.064147	0.00133057
hv270_2	hv270	wealth index combined	[2]poorer	f	Zimbabwe	-0.0645126	0.0484881	-1.33048	0.183359	0	1	3	0	1.45721	0.482583	0.000184
hv270_3	hv270	wealth index combined	[3]middle	f	Malawi	-0.148454	0.0661972	-2.2426	0.0249226	0	1	3	0	1.53776	0.463531	0.000461
hv270_3	hv270	wealth index combined	[3]middle	f	Lesotho	-0.0156484	0.0667654	-0.234379	0.814691	0	1	3	0	0.449627	0.798665	6.56e-05
hv270_3	hv270	wealth index combined	[3]middle	f	Rwanda	-0.145569	0.143831	-1.01208	0.3115	0.0274428	1.79142	3	44.1785	3.58285	0.166723	0.000326
hv270_3	hv270	wealth index combined	[3]middle	f	Tanzania	-0.207092	0.0911572	-2.27181	0.0230978	0	1	3	0	0.565925	0.753548	0.000407
hv270_3	hv270	wealth index combined	[3]middle	f	Zimbabwe	0.128206	0.0540474	2.37211	0.017687	0	1	3	0	0.534696	0.765407	0.000431
hv270_4	hv270	wealth index combined	[4]richer	f	Malawi	0.0730047	0.0706182	1.0338	0.301232	0	1	3	0	0.628397	0.730374	0.000214
hv270_4	hv270	wealth index combined	[4]richer	f	Lesotho	0.267392	0.071654	3.73171	0.00019	0.00245912	1.18687	3	15.7444	2.37373	0.305176	0.00285165
hv270_4	hv270	wealth index combined	[4]richer	f	Rwanda	-0.459244	0.204647	-2.24408	0.0248273	0.0865702	3.2177	3	68.9219	6.4354	0.0400471	0.0011018
hv270_4	hv270	wealth index combined	[4]richer	f	Tanzania	0.168585	0.186408	0.904389	0.365789	0.0851351	5.45618	3	81.6722	10.9124	0.00426983	0.00122758
hv270_4	hv270	wealth index combined	[4]richer	f	Zimbabwe	0.280154	0.0757461	3.69859	0.000217	0.0110938	2.8145	3	64.4697	5.629	0.0599346	0.00266661
hv270_5	hv270	wealth index combined	[5]richest	f	Malawi	0.533078	0.100007	5.33039	9.8e-08	0.0144057	1.92596	3	48.078	3.85193	0.145735	0.00675238
hv270_5	hv270	wealth index combined	[5]richest	f	Lesotho	0.0401075	0.0686853	0.583931	0.559267	0	1	3	0	1.7163	0.423946	0.00039
hv270_5	hv270	wealth index combined	[5]richest	f	Rwanda	0.824033	0.084607	9.73955	2.04e-22	0	1	3	0	1.03403	0.596297	0.00484448
hv270_5	hv270	wealth index combined	[5]richest	f	Tanzania	0.517971	0.0752683	6.88166	5.92e-12	0	1	3	0	1.59093	0.451371	0.00408315
hv270_5	hv270	wealth index combined	[5]richest	f	Zimbabwe	-0.297349	0.0477026	-6.23339	4.56e-10	0.000122	1.01806	3	1.77416	2.03612	0.361294	0.00236569
hw13_1_4	hw13_1	result of measurement - height/weight	[4]refused	f	Lesotho	4.54655	4.22816	1.0753	0.28224	52.8109	66.1274	3	98.4878	132.255	1.91e-29	0.000793
hw13_1_4	hw13_1	result of measurement - height/weight	[4]refused	f	Malawi	-4.06237	4.4608	-0.910682	0.362463	59.1037	126.074	3	99.2068	252.148	1.77e-55	0.000322
hw13_1_4	hw13_1	result of measurement - height/weight	[4]refused	f	Zimbabwe	-0.0019288	0.374114	-0.0051557	0.995886	0	1	3	0	0.718612	0.698161	8.13e-05
hw15_1_1	hw15_1	height: lying or standing	[1]lying	f	Lesotho	-0.312084	0.138351	-2.25575	0.0240863	0.0336218	2.41485	3	58.5896	4.8297	0.0893807	0.0063949
hw15_1_1	hw15_1	height: lying or standing	[1]lying	f	Malawi	-0.108173	0.0890502	-1.21474	0.224466	0	1	3	0	1.42578	0.490226	0.00055
hw15_1_1	hw15_1	height: lying or standing	[1]lying	f	Zimbabwe	-0.20319	0.117874	-1.72379	0.0847455	0.0304699	3.72022	3	73.1199	7.44044	0.0242286	0.0021055
hw57_1_1	hw57_1	anemia level	[1]severe	f	Lesotho	0.0643433	0.582198	0.110518	0.911999	0.645473	2.75398	3	63.6889	5.50795	0.0636742	0.00231314
hw57_1_1	hw57_1	anemia level	[1]severe	f	Malawi	-0.217397	0.346158	-0.628029	0.529985	0.150084	1.69607	3	41.0402	3.39214	0.183403	0.000584
hw57_1_1	hw57_1	anemia level	[1]severe	f	Zimbabwe	0.390605	0.508884	0.767571	0.442742	0.537613	3.2821	3	69.5317	6.5642	0.0375493	0.00104193
hw57_1_3	hw57_1	anemia level	[3]mild	f	Lesotho	-0.112252	0.114782	-0.97796	0.328094	0	1	3	0	1.77907	0.410846	0.00121534
hw57_1_3	hw57_1	anemia level	[3]mild	f	Malawi	0.0197703	0.104482	0.189222	0.849919	0	1	3	0	1.46193	0.481443	0.000366
hw57_1_3	hw57_1	anemia level	[3]mild	f	Zimbabwe	-0.0610148	0.0724008	-0.842737	0.399375	0	1	3	0	1.07278	0.584855	0.000237
m13_1	m13_1	timing of 1st antenatal check (months)	NA	f	Lesotho	-0.0875259	0.0313112	-2.79535	0.00518434	0.000549	1.22854	3	18.6026	2.45708	0.292719	0.0049127
m13_1	m13_1	timing of 1st antenatal check (months)	NA	f	Malawi	-0.0171434	0.0155422	-1.10302	0.270018	0	1	3	0	0.700782	0.704412	0.00024
m13_1	m13_1	timing of 1st antenatal check (months)	NA	f	Rwanda	-0.083042	0.0700645	-1.18522	0.235929	0.00750088	2.06275	3	51.5211	4.1255	0.127104	0.00121422
m13_1	m13_1	timing of 1st antenatal check (months)	NA	f	Zimbabwe	-0.0249361	0.0182859	-1.36368	0.172669	0	1	3	0	1.49283	0.474063	0.000392
m15_1_12	m15_1	place of delivery	[12]other home	f	Lesotho	-0.1603	0.197113	-0.813237	0.416082	0	1	3	0	0.200269	0.904716	0.000338
m15_1_12	m15_1	place of delivery	[12]other home	f	Malawi	-0.629987	0.381416	-1.65171	0.0985946	0.284818	2.91646	3	65.7118	5.83291	0.0541251	0.00235515
m15_1_12	m15_1	place of delivery	[12]other home	f	Rwanda	-5.34465	4.86612	-1.09834	0.272056	70.3493	131.872	3	99.2417	263.744	5.36e-58	0.000852
m15_1_12	m15_1	place of delivery	[12]other home	f	Zimbabwe	-0.358933	0.14685	-2.44421	0.014517	0	1	3	0	0.566474	0.753341	0.000713
m15_1_31	m15_1	place of delivery	[31]private hospital/clinic	f	Lesotho	0.459116	0.24409	1.88093	0.0599818	0	1	3	0	1.42582	0.490216	0.00121335
m15_1_31	m15_1	place of delivery	[31]private hospital/clinic	f	Malawi	-0.119298	0.292126	-0.408378	0.682996	0	1	3	0	1.1527	0.561945	0.000164
m15_1_31	m15_1	place of delivery	[31]private hospital/clinic	f	Rwanda	-8.02197	2.53975	-3.15856	0.00158549	18.8831	65.4972	3	98.4732	130.994	3.59e-29	0.000156
m15_1_31	m15_1	place of delivery	[31]private hospital/clinic	f	Zimbabwe	-0.600327	0.17848	-3.36356	0.000769	0	1	3	0	1.08978	0.579906	0.00163344
m15_1_33	m15_1	place of delivery	[33]medical post	f	Malawi	0.17616	0.193516	0.910313	0.362657	0.0471157	1.71701	3	41.7594	3.43403	0.179602	0.00106942
m15_1_96	m15_1	place of delivery	[96]other	f	Lesotho	-0.510974	0.732444	-0.697628	0.48541	1.09239	3.17132	3	68.4673	6.34263	0.0419484	0.00213073
m15_1_96	m15_1	place of delivery	[96]other	f	Malawi	-0.332248	0.320938	-1.03524	0.300556	0	1	3	0	1.17969	0.554413	0.000311
m15_1_96	m15_1	place of delivery	[96]other	f	Rwanda	-0.430385	0.599756	-0.7176	0.473004	0.480939	1.80089	3	44.4718	3.60178	0.165152	0.00024
m15_1_96	m15_1	place of delivery	[96]other	f	Zimbabwe	0.00502011	0.200377	0.0250533	0.980012	0	1	3	0	1.41543	0.49277	0.000125
m17_1_0	m17_1	delivery by caesarean section	[0]no	f	Lesotho	-0.247747	0.162749	-1.52227	0.127942	0	1	3	0	0.228132	0.892199	0.00105918
m17_1_0	m17_1	delivery by caesarean section	[0]no	f	Malawi	-0.226725	0.20057	-1.13041	0.258306	0.0399353	1.48431	3	32.6286	2.96862	0.226659	0.000626
m17_1_0	m17_1	delivery by caesarean section	[0]no	f	Rwanda	-0.491939	0.174939	-2.81206	0.00492248	0.00215508	1.02275	3	2.22448	2.0455	0.359604	0.000955
m17_1_0	m17_1	delivery by caesarean section	[0]no	f	Zimbabwe	-0.0798371	0.115683	-0.690135	0.490109	0	1	3	0	0.150158	0.92767	6.13e-05
m18_1_1	m18_1	size of child at birth	[1]very large	f	Lesotho	-0.0981066	0.170981	-0.573788	0.566111	0	1	3	0	0.269157	0.874084	0.00018
m18_1_1	m18_1	size of child at birth	[1]very large	f	Malawi	-0.0643835	0.121838	-0.528434	0.597198	0	1	3	0	1.50542	0.471089	0.000251
m18_1_1	m18_1	size of child at birth	[1]very large	f	Rwanda	0.141525	0.260098	0.544123	0.586357	0.0592952	1.40921	3	29.0382	2.81842	0.244337	0.000326
m18_1_1	m18_1	size of child at birth	[1]very large	f	Zimbabwe	-0.0782747	0.16345	-0.47889	0.632017	0.0565259	3.39737	3	70.5655	6.79474	0.0334612	0.000875
m18_1_2	m18_1	size of child at birth	[2]larger than average	f	Lesotho	0.063365	0.175249	0.361571	0.717673	0.0568279	2.61174	3	61.7114	5.22349	0.0734065	0.00185988
m18_1_2	m18_1	size of child at birth	[2]larger than average	f	Malawi	-0.152573	0.0875697	-1.74231	0.081455	0	1	3	0	0.361804	0.834517	0.000489
m18_1_2	m18_1	size of child at birth	[2]larger than average	f	Rwanda	0.106241	0.117862	0.901398	0.367377	0	1	3	0	0.652718	0.721546	0.000173
m18_1_2	m18_1	size of child at birth	[2]larger than average	f	Zimbabwe	-0.0823407	0.0658745	-1.24996	0.211312	0	1	3	0	0.430445	0.806362	0.000232
m18_1_3	m18_1	size of child at birth	[3]average	f	Lesotho	-0.138424	0.0876325	-1.57959	0.1142	0	1	3	0	0.356779	0.836617	0.000974
m18_1_3	m18_1	size of child at birth	[3]average	f	Malawi	0.0767057	0.0730676	1.04979	0.293815	0	1	3	0	0.138433	0.933125	0.000203
m18_1_3	m18_1	size of child at birth	[3]average	f	Rwanda	-0.15273	0.119927	-1.27352	0.202833	0	1	3	0	0.92766	0.62887	0.000337
m18_1_3	m18_1	size of child at birth	[3]average	f	Zimbabwe	0.0175443	0.082278	0.213232	0.831146	0.00941328	1.86644	3	46.4221	3.73289	0.154673	0.000459
m18_1_8	m18_1	size of child at birth	[8]don't know	f	Lesotho	0.105595	0.41181	0.256416	0.797629	0.116891	1.29553	3	22.8115	2.59106	0.273753	0.000731
m18_1_8	m18_1	size of child at birth	[8]don't know	f	Malawi	0.268392	0.555993	0.482725	0.629291	0.583845	2.9283	3	65.8505	5.8566	0.053488	0.00157443
m18_1_8	m18_1	size of child at birth	[8]don't know	f	Rwanda	1.60476	0.549776	2.91894	0.00351229	0	1	3	0	1.00208	0.605901	0.000924
m18_1_8	m18_1	size of child at birth	[8]don't know	f	Zimbabwe	0.181032	0.221499	0.817304	0.413755	0	1	3	0	0.194467	0.907344	6.95e-05
m19a_1_0	m19a_1	weight at birth/recall	[0]not weighed	f	Lesotho	-0.117672	0.0987612	-1.19148	0.233464	0	1	3	0	0.54828	0.760226	0.000725
m19a_1_0	m19a_1	weight at birth/recall	[0]not weighed	f	Rwanda	-0.634116	0.170827	-3.71204	0.000206	0.0103329	1.10942	3	9.86282	2.21884	0.32975	0.00267722
m19a_1_0	m19a_1	weight at birth/recall	[0]not weighed	f	Zimbabwe	-0.189438	0.0796847	-2.37735	0.0174376	0	1	3	0	0.353976	0.83779	0.000909
m19a_1_1	m19a_1	weight at birth/recall	[1]from written card	f	Lesotho	-0.280434	0.0891709	-3.1449	0.00166144	0	1	3	0	1.77586	0.411507	0.00480495
m19a_1_1	m19a_1	weight at birth/recall	[1]from written card	f	Malawi	0.0300225	0.0928116	0.323478	0.746334	0	1	3	0	1.1709	0.556854	0.000207
m19a_1_1	m19a_1	weight at birth/recall	[1]from written card	f	Rwanda	0.0701429	0.165797	0.423065	0.672248	0	1	3	0	0.0397125	0.98034	2.52e-05
m19a_1_1	m19a_1	weight at birth/recall	[1]from written card	f	Zimbabwe	-0.236872	0.0583832	-4.0572	4.97e-05	0	1	3	0	0.668316	0.715941	0.00221892
m19a_1_2	m19a_1	weight at birth/recall	[2]from mother's recall	f	Lesotho	0.414369	0.0877508	4.72211	2.33e-06	0	1	3	0	0.882548	0.643216	0.00774631
m19a_1_2	m19a_1	weight at birth/recall	[2]from mother's recall	f	Malawi	0.180483	0.0771645	2.33894	0.0193387	0	1	3	0	0.425254	0.808458	0.000983
m19a_1_2	m19a_1	weight at birth/recall	[2]from mother's recall	f	Rwanda	0.437365	0.141159	3.09839	0.00194572	0.0148691	1.3294	3	24.7779	2.65879	0.264637	0.0017165
m19a_1_2	m19a_1	weight at birth/recall	[2]from mother's recall	f	Zimbabwe	0.380382	0.0612001	6.21537	5.12e-10	0.00196694	1.2121	3	17.4982	2.42419	0.297573	0.00544081
m28_1_2	m28_1	flag for amenorrhea	[2]> interval by 1 month	f	Malawi	-6.88821	3.38873	-2.03268	0.0420848	33.6015	47.3761	3	97.8892	94.7523	2.66e-21	0.000386
m28_1_2	m28_1	flag for amenorrhea	[2]> interval by 1 month	f	Rwanda	-10.9423	0.397741	-27.5112	1.29e-166	0	1	3	0	1.40878	0.49441	7.08e-05
m28_1_4	m28_1	flag for amenorrhea	[4]during preg in cal.	f	Malawi	-10.9558	0.391146	-28.0094	1.25e-172	0	1	3	0	1.1835	0.553358	0.000103
m29_1_1	m29_1	flag for abstinence	[1]> interval	f	Lesotho	-7.98034	3.10357	-2.57134	0.0101305	28.172	50.0104	3	98.0004	100.021	1.91e-22	0.000681
m29_1_1	m29_1	flag for abstinence	[1]> interval	f	Malawi	-3.03118	4.29901	-0.705089	0.480755	54.4137	57.1784	3	98.2511	114.357	1.47e-25	0.000266
m29_1_1	m29_1	flag for abstinence	[1]> interval	f	Rwanda	-10.3335	0.50255	-20.5622	5.98e-94	0	1	3	0	0.0225004	0.988813	3.43e-05
m29_1_1	m29_1	flag for abstinence	[1]> interval	f	Zimbabwe	0.210018	0.291828	0.719663	0.471732	0.0566678	1.11028	3	9.93259	2.22056	0.329467	0.000266
m2b_1_0	m2b_1	prenatal: nurse	[0]no	f	Lesotho	0.306674	0.132035	2.32268	0.0201964	0	1	3	0	1.99289	0.369189	0.00291039
m2b_1_0	m2b_1	prenatal: nurse	[0]no	f	Malawi	-0.0041259	0.15421	-0.026755	0.978655	0.0350078	1.95242	3	48.7814	3.90483	0.141931	0.000639
m2b_1_0	m2b_1	prenatal: nurse	[0]no	f	Rwanda	0.509228	0.245337	2.07563	0.0379283	0.05019	1.36876	3	26.9409	2.73751	0.254423	0.00100949
m2b_1_0	m2b_1	prenatal: nurse	[0]no	f	Zimbabwe	-0.114287	0.0835627	-1.36768	0.171411	0.00597886	1.39337	3	28.2313	2.78673	0.248238	0.000596
m2g_1_1	m2g_1	prenatal: traditional birth attendant	[1]yes	f	Malawi	-4.88148	3.9201	-1.24524	0.213042	45.8542	187.489	3	99.4666	374.977	3.76e-82	0.00129528
m2g_1_1	m2g_1	prenatal: traditional birth attendant	[1]yes	f	Zimbabwe	-11.8201	0.693849	-17.0355	4.48e-65	1.10904	4.58765	3	78.2024	9.1753	0.0101767	0.000482
m38_1_0	m38_1	drank from bottle with nipple yesterday/last night	[0]no	f	Lesotho	-0.287274	0.146523	-1.96061	0.0499246	0.0203337	1.45769	3	31.3985	2.91539	0.232772	0.00283293
m38_1_0	m38_1	drank from bottle with nipple yesterday/last night	[0]no	f	Malawi	-0.4407	0.1837	-2.39902	0.0164389	0	1	3	0	1.75574	0.415667	0.00126716
m38_1_0	m38_1	drank from bottle with nipple yesterday/last night	[0]no	f	Rwanda	-0.934448	0.285276	-3.2756	0.00105439	0.081575	1.50115	3	33.3846	3.00231	0.222873	0.00157179
m38_1_0	m38_1	drank from bottle with nipple yesterday/last night	[0]no	f	Zimbabwe	-0.175809	0.108179	-1.62517	0.104126	0	1	3	0	1.81031	0.404479	0.000401
m3a_1_0	m3a_1	assistance: doctor	[0]no	f	Lesotho	-0.235875	0.157025	-1.50214	0.13306	0.0199973	1.35905	3	26.419	2.71809	0.256906	0.00265136
m3a_1_0	m3a_1	assistance: doctor	[0]no	f	Malawi	-0.0975512	0.243319	-0.40092	0.688479	0.119041	3.41028	3	70.6769	6.82056	0.033032	0.00161485
m3a_1_0	m3a_1	assistance: doctor	[0]no	f	Rwanda	-0.553252	0.323633	-1.70951	0.0873575	0.245642	4.61651	3	78.3386	9.23302	0.00988722	0.0017731
m3a_1_0	m3a_1	assistance: doctor	[0]no	f	Zimbabwe	-0.0066057	0.0884046	-0.0747214	0.940436	0	1	3	0	1.36545	0.505238	0.000137
m3g_1_0	m3g_1	assistance: traditional birth attendant	[0]no	f	Lesotho	0.0146119	0.166438	0.0877919	0.930042	0	1	3	0	1.88259	0.390122	0.000529
m3g_1_0	m3g_1	assistance: traditional birth attendant	[0]no	f	Malawi	0.375532	0.142945	2.62711	0.00861133	0	1	3	0	1.8605	0.394456	0.00186515
m3g_1_0	m3g_1	assistance: traditional birth attendant	[0]no	f	Rwanda	3.96664	3.64099	1.08944	0.27596	39.5598	236.465	3	99.5771	472.93	2.02e-103	0.0006
m3g_1_0	m3g_1	assistance: traditional birth attendant	[0]no	f	Zimbabwe	0.240967	0.113751	2.11837	0.0341439	0.00712706	1.21411	3	17.6352	2.42822	0.296974	0.00118327
m3h_1_0	m3h_1	assistance: friend/relative	[0]no	f	Lesotho	0.158128	0.122631	1.28946	0.197237	0.00987996	1.26579	3	20.9981	2.53158	0.282016	0.00168542
m3h_1_0	m3h_1	assistance: friend/relative	[0]no	f	Malawi	0.21716	0.239578	0.906425	0.364711	0.104681	2.56041	3	60.9437	5.12081	0.0772733	0.00145505
m3i_1_0	m3i_1	assistance: guÈrisseur traditionnel	[0]no	f	Zimbabwe	-0.0788947	0.107526	-0.733729	0.463114	0.00257652	1.06541	3	6.13924	2.13082	0.344587	0.000344
m42a_1_0	m42a_1	during pregnancy - weighed	[0]no	f	Malawi	-0.525182	0.244806	-2.1453	0.0319286	0	1	3	0	0.478627	0.787168	0.00088
m42b_1_0	m42b_1	during pregnancy - height measured	[0]no	f	Malawi	-0.29159	0.077501	-3.7624	0.000168	0	1	3	0	0.598028	0.741549	0.00229962
m42c_1_0	m42c_1	during pregnancy: blood pressure taken	[0]no	f	Lesotho	0.163912	0.186928	0.876873	0.380555	0	1	3	0	1.765	0.413748	0.00062
m42c_1_0	m42c_1	during pregnancy: blood pressure taken	[0]no	f	Malawi	-0.140393	0.143125	-0.980914	0.326635	0.032737	2.14206	3	53.3159	4.28411	0.117413	0.000743
m42c_1_0	m42c_1	during pregnancy: blood pressure taken	[0]no	f	Rwanda	-0.311438	0.220795	-1.41053	0.158383	0.0654595	1.80861	3	44.709	3.61723	0.163881	0.000815
m42c_1_0	m42c_1	during pregnancy: blood pressure taken	[0]no	f	Zimbabwe	-0.23793	0.113883	-2.08925	0.0366853	0	1	3	0	0.968258	0.616234	0.000569
m42d_1_0	m42d_1	during pregnancy: urine sample taken	[0]no	f	Lesotho	-0.0331278	0.145962	-0.226962	0.820453	0.0349369	2.22134	3	54.9822	4.44269	0.108463	0.00146842
m42d_1_0	m42d_1	during pregnancy: urine sample taken	[0]no	f	Malawi	-0.136338	0.0875604	-1.55708	0.119452	0	1	3	0	1.62811	0.443057	0.000718
m42d_1_0	m42d_1	during pregnancy: urine sample taken	[0]no	f	Rwanda	-0.603451	0.125996	-4.78943	1.67e-06	0	1	3	0	0.250365	0.882336	0.0024061
m42d_1_0	m42d_1	during pregnancy: urine sample taken	[0]no	f	Zimbabwe	-0.132216	0.0590352	-2.23962	0.0251156	0	1	3	0	0.807967	0.667655	0.000634
m42e_1_0	m42e_1	during pregnancy: blood sample taken	[0]no	f	Lesotho	0.117105	0.138809	0.843642	0.39887	0	1	3	0	1.43564	0.487814	0.000577
m42e_1_0	m42e_1	during pregnancy: blood sample taken	[0]no	f	Malawi	-0.0674855	0.202894	-0.332614	0.739426	0.0933122	4.13145	3	75.7954	8.2629	0.0160596	0.00180559
m42e_1_0	m42e_1	during pregnancy: blood sample taken	[0]no	f	Rwanda	-0.277686	0.196242	-1.41501	0.157064	0.0176782	1.145	3	12.6634	2.28999	0.318225	0.000563
m42e_1_0	m42e_1	during pregnancy: blood sample taken	[0]no	f	Zimbabwe	0.104743	0.138011	0.758946	0.447885	0.0279988	2.05678	3	51.3802	4.11355	0.127866	0.000559
m43_1_0	m43_1	told about pregnancy complications	[0]no	f	Lesotho	-0.0743335	0.0937683	-0.792736	0.427931	0	1	3	0	0.26378	0.876437	0.000389
m43_1_0	m43_1	told about pregnancy complications	[0]no	f	Rwanda	-0.506808	0.173209	-2.92599	0.00343363	0	1	3	0	0.993644	0.608461	0.00132426
m43_1_8	m43_1	told about pregnancy complications	[8]don't know	f	Lesotho	0.40363	0.316767	1.27422	0.202586	0	1	3	0	0.501669	0.778151	0.000821
m43_1_8	m43_1	told about pregnancy complications	[8]don't know	f	Rwanda	-7.04063	3.10054	-2.27078	0.0231603	28.1822	49.8859	3	97.9954	99.7718	2.16e-22	6.51e-05
m45_1_0	m45_1	during pregnancy, given or bought iron tablets/syrup	[0]no	f	Lesotho	0.0293162	0.108674	0.269764	0.787341	0.0148185	1.71622	3	41.7325	3.43245	0.179744	0.000944
m45_1_0	m45_1	during pregnancy, given or bought iron tablets/syrup	[0]no	f	Malawi	-0.105707	0.118833	-0.889543	0.373712	0	1	3	0	1.33078	0.514072	0.00024
m45_1_0	m45_1	during pregnancy, given or bought iron tablets/syrup	[0]no	f	Rwanda	-0.184597	0.131087	-1.40821	0.159069	0	1	3	0	1.68325	0.43101	0.000435
m45_1_0	m45_1	during pregnancy, given or bought iron tablets/syrup	[0]no	f	Zimbabwe	0.0422451	0.0655861	0.644117	0.5195	0.000897	1.06999	3	6.54105	2.13998	0.343012	0.00028
m49d_1_0	m49d_1	during pregnancy - took amodiaquine / nivaquine for malaria	[0]no	f	Rwanda	5.05946	5.96499	0.848193	0.396331	106.335	624.909	3	99.84	1249.82	4.03e-272	0.000813
m50_1_0	m50_1	after birth, health professional checked health	[0]no	f	Rwanda	-0.340232	0.154673	-2.19968	0.0278295	0.0109271	1.15213	3	13.2046	2.30427	0.315962	0.000738
m54_1_0	m54_1	received vitamin a dose in first 2 months after delivery	[0]no	f	Lesotho	0.0501585	0.0930196	0.539225	0.589731	0	1	3	0	1.57567	0.454828	0.000634
m54_1_0	m54_1	received vitamin a dose in first 2 months after delivery	[0]no	f	Rwanda	-0.314389	0.301756	-1.04186	0.297475	0.222938	5.47627	3	81.7394	10.9525	0.00418491	0.00244604
m55a_1_0	m55a_1	first 3 days, given milk other than breast milk	[0]no	f	Lesotho	0.0299455	0.41033	0.072979	0.941823	0.180529	1.55166	3	35.5528	3.10332	0.211896	0.00112768
m55a_1_0	m55a_1	first 3 days, given milk other than breast milk	[0]no	f	Rwanda	0.0458885	0.335584	0.136742	0.891235	0	1	3	0	1.07001	0.585666	0.000185
m55b_1_0	m55b_1	first 3 days, given plain water	[0]no	f	Lesotho	0.0599466	0.173652	0.345212	0.729935	0	1	3	0	0.548877	0.759999	0.000279
m55b_1_0	m55b_1	first 3 days, given plain water	[0]no	f	Rwanda	0.0485829	0.174546	0.278339	0.780752	0	1	3	0	0.967568	0.616446	0.00013
m57a_1_0	m57a_1	antenatal care: respondent's home	[0]no	f	Malawi	6.7747	4.34963	1.55754	0.119343	56.2121	126.267	3	99.208	252.534	1.46e-55	0.000254
m57a_1_0	m57a_1	antenatal care: respondent's home	[0]no	f	Zimbabwe	3.51019	3.83188	0.916049	0.359641	42.8229	39.7145	3	97.482	79.4291	5.65e-18	0.000108
m57b_1_1	m57b_1	antenatal care: other home	[1]yes	f	Malawi	-8.46146	3.52605	-2.3997	0.0164086	37.0609	165.862	3	99.3971	331.725	9.27e-73	0.000404
m57b_1_1	m57b_1	antenatal care: other home	[1]yes	f	Zimbabwe	-7.51605	3.81739	-1.9689	0.0489647	43.1444	82.5584	3	98.7887	165.117	1.4e-36	0.000367
m57e_1_0	m57e_1	antenatal care: central hospital	[0]no	f	Lesotho	-0.115265	0.0955824	-1.20592	0.227847	0	1	3	0	1.58301	0.453163	0.000859
m57e_1_0	m57e_1	antenatal care: central hospital	[0]no	f	Malawi	-0.351915	0.107654	-3.26893	0.00107954	0.00818713	1.30542	3	23.3962	2.61083	0.271059	0.00266542
m57e_1_0	m57e_1	antenatal care: central hospital	[0]no	f	Zimbabwe	-0.473669	0.119595	-3.96061	7.48e-05	0	1	3	0	1.8151	0.403511	0.00441175
m57g_1_0	m57g_1	antenatal care: municipal hospital	[0]no	f	Lesotho	0.693275	0.379105	1.82872	0.067442	0.110699	1.32422	3	24.4839	2.64844	0.26601	0.00114178
m57g_1_0	m57g_1	antenatal care: municipal hospital	[0]no	f	Malawi	0.259929	0.254558	1.0211	0.307207	0	1	3	0	1.7946	0.407668	0.000352
m57g_1_0	m57g_1	antenatal care: municipal hospital	[0]no	f	Zimbabwe	-0.129424	0.137105	-0.943979	0.345181	0.0281554	1.99452	3	49.8625	3.98903	0.13608	0.000806
m57n_1_0	m57n_1	antenatal care: medical center	[0]no	f	Malawi	3.95475	5.12007	0.772401	0.439877	78.0902	161.606	3	99.3812	323.212	6.54e-71	0.000946
m57p_1_0	m57p_1	antenatal care: medical cabinet	[0]no	f	Malawi	0.118547	0.141926	0.835268	0.403567	0	1	3	0	1.19611	0.549879	0.000321
ml1_1	ml1_1	number of times took fansidar during pregnancy	NA	f	Malawi	-0.0459771	0.0558403	-0.823369	0.410298	0.00565577	2.41851	3	58.6522	4.83702	0.0890541	0.0010524
mm1_01_1	mm1_01	sex of sibling	[1]male	f	Lesotho	0.0146257	0.0811817	0.18016	0.857027	0.0109749	2.24841	3	55.5242	4.49683	0.105567	0.000667
mm1_01_1	mm1_01	sex of sibling	[1]male	f	Malawi	-0.0900684	0.081071	-1.11098	0.266576	0.00966647	1.96387	3	49.0802	3.92775	0.140314	0.000886
mm1_01_1	mm1_01	sex of sibling	[1]male	f	Rwanda	0.0312896	0.0785933	0.39812	0.690541	0	1	3	0	1.02386	0.599337	6.84e-05
mm1_01_1	mm1_01	sex of sibling	[1]male	f	Zimbabwe	0.00959848	0.038275	0.250776	0.801987	0	1	3	0	0.592117	0.743744	3.79e-05
mm1_02_1	mm1_02	sex of sibling	[1]male	f	Lesotho	0.0752555	0.0768307	0.979498	0.327334	0.00620566	1.53701	3	34.9385	3.07402	0.215023	0.000825
mm1_02_1	mm1_02	sex of sibling	[1]male	f	Malawi	-0.0017461	0.0552769	-0.0315891	0.9748	0	1	3	0	1.58147	0.453512	0.000123
mm1_02_1	mm1_02	sex of sibling	[1]male	f	Rwanda	0.0527567	0.0835008	0.631811	0.52751	0	1	3	0	0.441783	0.801804	4.83e-05
mm1_02_1	mm1_02	sex of sibling	[1]male	f	Zimbabwe	-0.0429054	0.0389549	-1.10141	0.270718	0	1	3	0	0.438787	0.803006	9.86e-05
mm1_03_1	mm1_03	sex of sibling	[1]male	f	Lesotho	0.0391182	0.0975811	0.400878	0.68851	0.0184504	2.83028	3	64.6678	5.66056	0.0589963	0.00113851
mm1_03_1	mm1_03	sex of sibling	[1]male	f	Malawi	0.0642686	0.104884	0.612758	0.540036	0.0217595	2.96249	3	66.2446	5.92497	0.0516903	0.000963
mm1_03_1	mm1_03	sex of sibling	[1]male	f	Rwanda	-0.0948667	0.0848388	-1.1182	0.263481	0	1	3	0	1.22101	0.543077	0.000164
mm1_03_1	mm1_03	sex of sibling	[1]male	f	Zimbabwe	-0.024964	0.103065	-0.242217	0.808612	0.0271837	6.81765	3	85.3322	13.6353	0.00109429	0.00085
mm1_04_1	mm1_04	sex of sibling	[1]male	f	Lesotho	0.0805084	0.0648535	1.24139	0.214462	0	1	3	0	1.56258	0.457814	0.000521
mm1_04_1	mm1_04	sex of sibling	[1]male	f	Malawi	-0.135155	0.0618951	-2.18362	0.0289902	0	1	3	0	1.74456	0.417997	0.000583
mm1_04_1	mm1_04	sex of sibling	[1]male	f	Rwanda	-0.0317488	0.0869479	-0.365147	0.715001	0	1	3	0	0.607627	0.737998	4.79e-05
mm1_04_1	mm1_04	sex of sibling	[1]male	f	Zimbabwe	-0.0022024	0.0432154	-0.0509634	0.959355	0	1	3	0	0.600809	0.740519	4.68e-05
mm1_05_1	mm1_05	sex of sibling	[1]male	f	Lesotho	0.0293857	0.075009	0.391763	0.695234	0	1	3	0	1.92638	0.381673	0.000758
mm1_05_1	mm1_05	sex of sibling	[1]male	f	Malawi	0.0827908	0.0698003	1.18611	0.235579	0	1	3	0	0.338994	0.844089	0.000294
mm1_05_1	mm1_05	sex of sibling	[1]male	f	Rwanda	-0.0954786	0.0971092	-0.983208	0.325505	0	1	3	0	0.282698	0.868186	0.000105
mm1_05_1	mm1_05	sex of sibling	[1]male	f	Zimbabwe	-0.0250929	0.0537602	-0.466757	0.640674	0	1	3	0	0.562878	0.754697	9.04e-05
mm1_06_1	mm1_06	sex of sibling	[1]male	f	Lesotho	0.0254819	0.0845302	0.301453	0.763069	0	1	3	0	1.85991	0.394571	0.000629
mm1_06_1	mm1_06	sex of sibling	[1]male	f	Malawi	-0.0210886	0.129644	-0.162665	0.870782	0.0314918	2.67505	3	62.6176	5.3501	0.0689032	0.00107845
mm1_06_1	mm1_06	sex of sibling	[1]male	f	Rwanda	-0.168111	0.1007	-1.66943	0.0950326	0	1	3	0	0.987387	0.610368	0.000323
mm1_07_1	mm1_07	sex of sibling	[1]male	f	Malawi	0.0127933	0.0940734	0.135992	0.891827	0	1	3	0	1.49131	0.474424	0.000455
mm1_07_1	mm1_07	sex of sibling	[1]male	f	Rwanda	-0.0555674	0.118436	-0.469176	0.638944	0	1	3	0	1.31603	0.517879	0.000199
mm1_08_1	mm1_08	sex of sibling	[1]male	f	Rwanda	-0.248106	0.145375	-1.70665	0.0878865	0	1	3	0	0.244997	0.884707	0.000568
mm2_01_0	mm2_01	survival status of sibling	[0]dead	f	Lesotho	0.333484	0.0970103	3.43761	0.000587	0.0156432	2.24313	3	55.4194	4.48626	0.106126	0.00518487
mm2_01_0	mm2_01	survival status of sibling	[0]dead	f	Malawi	0.248592	0.0594037	4.18479	2.85e-05	0	1	3	0	0.577384	0.749243	0.00129473
mm2_01_0	mm2_01	survival status of sibling	[0]dead	f	Rwanda	0.268851	0.0845935	3.17815	0.00148217	0.00107083	1.05235	3	4.97432	2.10469	0.349117	0.000673
mm2_01_0	mm2_01	survival status of sibling	[0]dead	f	Zimbabwe	0.43911	0.0684853	6.41175	1.44e-10	0.00828539	2.43267	3	58.8928	4.86533	0.0878025	0.0050033
mm2_02_0	mm2_02	survival status of sibling	[0]dead	f	Lesotho	0.324563	0.0761004	4.26493	2e-05	0.00439244	1.33821	3	25.2736	2.67643	0.262314	0.00418309
mm2_02_0	mm2_02	survival status of sibling	[0]dead	f	Malawi	0.373404	0.116553	3.20374	0.00135654	0.0263084	2.87418	3	65.2075	5.74837	0.0564622	0.00336827
mm2_02_0	mm2_02	survival status of sibling	[0]dead	f	Rwanda	0.370152	0.0947656	3.90598	9.38e-05	0.0053824	1.24959	3	19.9739	2.49919	0.286621	0.00122909
mm2_02_0	mm2_02	survival status of sibling	[0]dead	f	Zimbabwe	0.414864	0.0476069	8.71436	2.92e-18	0	1	3	0	0.750837	0.687002	0.00384829
mm2_03_0	mm2_03	survival status of sibling	[0]dead	f	Lesotho	0.327507	0.0999563	3.27651	0.001051	0.012672	1.72872	3	42.1536	3.45743	0.177512	0.0042566
mm2_03_0	mm2_03	survival status of sibling	[0]dead	f	Malawi	0.40891	0.0917602	4.45629	8.34e-06	0.00978406	1.62786	3	38.5697	3.25572	0.196349	0.00367167
mm2_03_0	mm2_03	survival status of sibling	[0]dead	f	Rwanda	0.402328	0.0912792	4.40766	1.04e-05	0	1	3	0	0.599885	0.740861	0.00125933
mm2_03_0	mm2_03	survival status of sibling	[0]dead	f	Zimbabwe	0.347819	0.0549105	6.33429	2.38e-10	0	1	3	0	1.69051	0.429449	0.0025774
mm2_03_8	mm2_03	survival status of sibling	[8]don't know	f	Lesotho	0.485573	7.42582	0.0653898	0.947864	164.285	146.861	3	99.3191	293.723	1.66e-64	0.000401
mm2_03_8	mm2_03	survival status of sibling	[8]don't know	f	Rwanda	0.603671	0.394912	1.52862	0.126358	0	1	3	0	0.0914355	0.955312	0.000101
mm2_03_8	mm2_03	survival status of sibling	[8]don't know	f	Zimbabwe	0.437234	7.61679	0.0574039	0.954223	173.195	225.841	3	99.5572	451.682	8.29e-99	0.00018
mm2_04_0	mm2_04	survival status of sibling	[0]dead	f	Lesotho	0.280953	0.0775642	3.62219	0.000292	0	1	3	0	1.77686	0.411301	0.00296715
mm2_04_0	mm2_04	survival status of sibling	[0]dead	f	Malawi	0.343118	0.0778585	4.40694	1.05e-05	0	1	3	0	0.272487	0.87263	0.00206819
mm2_04_0	mm2_04	survival status of sibling	[0]dead	f	Rwanda	0.310122	0.146674	2.11436	0.0344844	0.0387498	2.5028	3	60.0447	5.0056	0.0818555	0.00094
mm2_04_0	mm2_04	survival status of sibling	[0]dead	f	Zimbabwe	0.339693	0.102015	3.32983	0.000869	0.0203159	2.86489	3	65.0946	5.72977	0.0569895	0.00273909
mm2_04_8	mm2_04	survival status of sibling	[8]don't know	f	Lesotho	0.181695	7.3504	0.024719	0.980279	160.969	146.639	3	99.3181	293.277	2.07e-64	0.000388
mm2_04_8	mm2_04	survival status of sibling	[8]don't know	f	Malawi	-10.6947	0.766617	-13.9505	3.12e-44	1.23619	3.51865	3	71.58	7.03731	0.0296393	0.000145
mm2_04_8	mm2_04	survival status of sibling	[8]don't know	f	Rwanda	0.350774	0.469109	0.747747	0.454613	0	1	3	0	0.253416	0.880991	3.87e-05
mm2_04_8	mm2_04	survival status of sibling	[8]don't know	f	Zimbabwe	1.29739	6.94602	0.186782	0.851832	143.889	175.024	3	99.4287	350.048	9.73e-77	0.000231
mm2_05_0	mm2_05	survival status of sibling	[0]dead	f	Lesotho	0.142053	0.101029	1.40605	0.159708	0.00400474	1.14998	3	13.0417	2.29995	0.316644	0.00152155
mm2_05_0	mm2_05	survival status of sibling	[0]dead	f	Malawi	0.351306	0.115343	3.04576	0.0023209	0.0186183	1.87155	3	46.5683	3.74309	0.153885	0.00261594
mm2_05_0	mm2_05	survival status of sibling	[0]dead	f	Rwanda	0.367405	0.0999985	3.6741	0.000239	0	1	3	0	0.246664	0.88397	0.000994
mm2_05_0	mm2_05	survival status of sibling	[0]dead	f	Zimbabwe	0.259382	0.0746588	3.47424	0.000512	0	1	3	0	1.17769	0.554968	0.00144349
mm2_06_0	mm2_06	survival status of sibling	[0]dead	f	Lesotho	0.151028	0.114702	1.3167	0.18794	0	1	3	0	1.61394	0.446208	0.00186015
mm2_06_0	mm2_06	survival status of sibling	[0]dead	f	Malawi	0.202454	0.144382	1.40221	0.160852	0.0346005	2.24927	3	55.5411	4.49854	0.105476	0.00166581
mm2_06_0	mm2_06	survival status of sibling	[0]dead	f	Rwanda	0.397307	0.113546	3.49908	0.000467	0	1	3	0	0.671173	0.714919	0.00117868
mm2_06_8	mm2_06	survival status of sibling	[8]don't know	f	Rwanda	-3.96999	4.87766	-0.813913	0.415695	70.8375	167.619	3	99.4034	335.238	1.6e-73	7.74e-05
mm2_07_0	mm2_07	survival status of sibling	[0]dead	f	Malawi	0.11222	0.147339	0.761645	0.446272	0.0248119	1.61236	3	37.9792	3.22473	0.199416	0.00114306
mm2_07_0	mm2_07	survival status of sibling	[0]dead	f	Rwanda	0.435518	0.122364	3.55919	0.000372	0	1	3	0	1.00632	0.604617	0.00147527
mm2_08_0	mm2_08	survival status of sibling	[0]dead	f	Rwanda	0.243273	0.167493	1.45243	0.146381	0.0138906	1.19637	3	16.4137	2.39274	0.30229	0.000874
mm2_08_8	mm2_08	survival status of sibling	[8]don't know	f	Rwanda	-12.4083	0.64175	-19.3352	2.72e-83	0.952349	4.75854	3	78.9852	9.51709	0.00857809	0.000288
mm4_01	mm4_01	sibling's date of birth (cmc)	NA	f	Lesotho	-0.0028472	0.000561	-5.07094	3.96e-07	8.52e-07	10.066	3	90.0656	20.132	4.25e-05	0.0385828
mm4_01	mm4_01	sibling's date of birth (cmc)	NA	f	Malawi	-0.0027619	0.000194	-14.236	5.48e-46	7.6e-09	1.06943	3	6.49217	2.13886	0.343204	0.0174588
mm4_01	mm4_01	sibling's date of birth (cmc)	NA	f	Rwanda	-0.0021723	0.000607	-3.57932	0.000344	9.81e-07	9.52426	3	89.5005	19.0485	7.31e-05	0.00458019
mm4_01	mm4_01	sibling's date of birth (cmc)	NA	f	Zimbabwe	-0.0028782	0.000378	-7.61296	2.68e-14	3.88e-07	10.5779	3	90.5463	21.1558	2.55e-05	0.0277225
mm6_01	mm6_01	years since sibling died	NA	f	Rwanda	0.00321932	0.00458186	0.702623	0.482291	2.74e-07	1.00426	3	0.424531	2.00853	0.366314	0.000434
mm7_01	mm7_01	sibling's age at death	NA	f	Rwanda	0.0119343	0.0067356	1.77182	0.0764248	0.000108	5.20408	3	80.7843	10.4082	0.00549412	0.00283704
s804_0	s804	husband's level of education attended	[0]no education	f	Lesotho	0.130636	0.123585	1.05706	0.290484	0.0306269	3.04691	3	67.1799	6.09383	0.0475053	0.00158227
sh21a_03_4	sh21a_03	level of education last year	[4]secondary	f	Lesotho	-8.69167	3.23271	-2.68866	0.00717394	30.8995	88.1384	3	98.8654	176.277	5.27e-39	0.00156018
sh21a_03_5	sh21a_03	level of education last year	[5]secondary madrassa	f	Lesotho	-0.461633	0.372422	-1.23954	0.215144	0	1	3	0	0.470158	0.790508	0.000272
sh21a_05_5	sh21a_05	level of education last year	[5]secondary madrassa	f	Lesotho	-4.93563	4.1887	-1.17832	0.238668	52.1772	120.151	3	99.1677	240.301	6.59e-53	0.00119492
v027	v027	number of visits	NA	f	Lesotho	0.080191	0.090744	0.883705	0.376855	0.00581807	1.26816	3	21.1457	2.53632	0.281348	0.000543
v027	v027	number of visits	NA	f	Zimbabwe	-0.0535185	0.0414704	-1.29052	0.196869	0	1	3	0	1.20889	0.546378	0.00016
v027	v027	number of visits	NA	f	Malawi	0.110841	0.0521376	2.12593	0.0335094	0	1	3	0	0.52694	0.768381	0.000397
v027	v027	number of visits	NA	f	Tanzania	-0.131862	0.117385	-1.12333	0.261298	0.00725577	1.2085	3	17.2528	2.417	0.298645	0.000356
v027	v027	number of visits	NA	f	Rwanda	0.107226	0.131433	0.815822	0.414602	0.0114586	1.27716	3	21.7012	2.55432	0.278828	0.000162
v044_3	v044	selected for domestic violence module	[3]woman selected, but not interviewed	f	Zimbabwe	-0.283843	0.468758	-0.605522	0.544832	0	1	3	0	1.33666	0.512563	8.58e-05
v105_2	v105	type of place of previous res.	[2]town	f	Malawi	0.683403	0.127317	5.36774	7.97e-08	0.0220145	1.82651	3	45.2508	3.65302	0.160974	0.0111526
v130_1	v130	religion	[1]catholic	f	Malawi	-0.184812	0.100191	-1.8446	0.0650951	0.0140414	1.87345	3	46.6226	3.7469	0.153593	0.000873
v130_1	v130	religion	[1]catholic	f	Rwanda	-0.0851036	0.115528	-0.736648	0.461336	0.0190893	1.91034	3	47.6532	3.82068	0.14803	0.000299
v130_1	v130	religion	[1]catholic	f	Zimbabwe	-0.387293	0.197257	-1.96339	0.049601	0	1	3	0	1.29119	0.52435	0.00034
v130_96	v130	religion	[96]other	f	Zimbabwe	-3.17992	4.28136	-0.742734	0.457643	54.4051	97.3236	3	98.9725	194.647	5.41e-43	0.000229
v150_8	v150	relationship to household head	[8]sister	f	Lesotho	-0.104623	0.21925	-0.477186	0.633229	0.0612875	1.73596	3	42.3951	3.47193	0.17623	0.000537
v150_8	v150	relationship to household head	[8]sister	f	Malawi	0.153113	0.402351	0.380547	0.703539	0.285534	2.5288	3	60.4556	5.0576	0.0797546	0.000542
v150_8	v150	relationship to household head	[8]sister	f	Rwanda	-0.169185	0.329995	-0.51269	0.608168	0.0809344	1.31968	3	24.2238	2.63935	0.267222	0.000167
v150_8	v150	relationship to household head	[8]sister	f	Tanzania	0.538589	0.1666	3.23283	0.00122572	0	1	3	0	0.0601642	0.970366	0.000599
v150_8	v150	relationship to household head	[8]sister	f	Zimbabwe	-0.060342	0.167634	-0.359963	0.718875	0.0461257	2.20819	3	54.714	4.41637	0.1099	0.00025
v155_0	v155	literacy	[0]cannot read at all	f	Lesotho	0.292694	0.139464	2.09871	0.0358427	0	1	3	0	1.90188	0.386377	0.000759
v155_0	v155	literacy	[0]cannot read at all	f	Malawi	0.0126292	0.0722897	0.174703	0.861313	0.00524897	1.49648	3	33.1766	2.99296	0.223916	0.000241
v155_0	v155	literacy	[0]cannot read at all	f	Rwanda	0.115549	0.150632	0.767091	0.443028	0.043322	2.75135	3	63.6542	5.5027	0.0638416	0.000358
v155_0	v155	literacy	[0]cannot read at all	f	Zimbabwe	0.0560393	0.123422	0.454046	0.649795	0.0258628	2.30443	3	56.6053	4.60886	0.0998159	0.000247
v155_1	v155	literacy	[1]able to read only parts of sentence	f	Lesotho	0.0292774	0.111492	0.262595	0.792862	0	1	3	0	0.938896	0.625347	0.000148
v155_1	v155	literacy	[1]able to read only parts of sentence	f	Malawi	0.125853	0.118594	1.06121	0.288595	0.0149858	1.54237	3	35.1646	3.08473	0.213874	0.000335
v155_1	v155	literacy	[1]able to read only parts of sentence	f	Rwanda	-0.214741	0.152196	-1.41095	0.158259	0	1	3	0	0.620519	0.733257	0.00017
v155_1	v155	literacy	[1]able to read only parts of sentence	f	Zimbabwe	0.326108	0.0793809	4.10815	3.99e-05	0.00793427	1.71973	3	41.8514	3.43946	0.179114	0.0014437
v155_3	v155	literacy	[3]no card with required language	f	Lesotho	5.68989	4.5694	1.24522	0.213052	61.5496	61.7005	3	98.3793	123.401	1.6e-27	0.00129976
v155_3	v155	literacy	[3]no card with required language	f	Malawi	-4.03508	3.49857	-1.15335	0.248766	35.4942	30.1675	3	96.6852	60.3349	7.91e-14	5e-05
v155_3	v155	literacy	[3]no card with required language	f	Zimbabwe	0.0467352	0.822964	0.0567889	0.954713	1.13655	2.26201	3	55.7915	4.52401	0.104141	0.000157
v155_4	v155	literacy	[4]blind/visually impaired	f	Rwanda	-3.13286	5.55793	-0.563674	0.572976	91.9141	156.665	3	99.3617	313.33	9.15e-69	0.000186
v155_4	v155	literacy	[4]blind/visually impaired	f	Zimbabwe	1.07305	0.426759	2.51442	0.0119227	0	1	3	0	1.47869	0.477427	0.000231
v157_0	v157	frequency of reading newspaper or magazine	[0]not at all	f	Lesotho	0.170889	0.0596132	2.86664	0.00414858	0	1	3	0	0.0717662	0.964753	0.00123716
v157_0	v157	frequency of reading newspaper or magazine	[0]not at all	f	Malawi	-0.159331	0.064302	-2.47786	0.0132172	0	1	3	0	1.01469	0.602091	0.000832
v157_0	v157	frequency of reading newspaper or magazine	[0]not at all	f	Rwanda	-0.0541417	0.0954595	-0.56717	0.570599	0.00496612	1.22193	3	18.1624	2.44386	0.29466	0.000148
v157_0	v157	frequency of reading newspaper or magazine	[0]not at all	f	Tanzania	-0.382022	0.0861861	-4.43252	9.31e-06	0.00735491	1.48935	3	32.8565	2.97869	0.22552	0.00283444
v157_0	v157	frequency of reading newspaper or magazine	[0]not at all	f	Zimbabwe	0.0785197	0.0555416	1.41371	0.157448	0.00446904	1.93379	3	48.2882	3.86759	0.144599	0.000413
v157_2	v157	frequency of reading newspaper or magazine	[2]at least once a week	f	Lesotho	-0.340324	0.144168	-2.36062	0.0182446	0.0396535	2.77258	3	63.9326	5.54517	0.0625003	0.0032147
v157_2	v157	frequency of reading newspaper or magazine	[2]at least once a week	f	Malawi	0.14622	0.0990987	1.47549	0.14008	0	1	3	0	0.0271021	0.98654	0.000194
v157_2	v157	frequency of reading newspaper or magazine	[2]at least once a week	f	Rwanda	0.0366043	0.303631	0.120555	0.904043	0.189251	3.21985	3	68.9426	6.43969	0.0399612	0.000361
v157_2	v157	frequency of reading newspaper or magazine	[2]at least once a week	f	Tanzania	0.365778	0.089636	4.08071	4.49e-05	0	1	3	0	1.51258	0.469404	0.00149991
v157_2	v157	frequency of reading newspaper or magazine	[2]at least once a week	f	Zimbabwe	-0.178998	0.0547461	-3.2696	0.00107701	0	1	3	0	0.596885	0.741973	0.000681
v159_0	v159	frequency of watching television	[0]not at all	f	Lesotho	-0.0684832	0.06258	-1.09433	0.27381	0	1	3	0	0.314933	0.854306	0.000259
v159_0	v159	frequency of watching television	[0]not at all	f	Malawi	-0.145229	0.143862	-1.0095	0.312733	0.0447968	4.00025	3	75.0016	8.0005	0.018311	0.00138431
v159_0	v159	frequency of watching television	[0]not at all	f	Rwanda	-0.637449	0.178368	-3.5738	0.000352	0.0717606	4.1644	3	75.9869	8.32879	0.0155391	0.00348423
v159_0	v159	frequency of watching television	[0]not at all	f	Tanzania	-0.378088	0.0821988	-4.59967	4.23e-06	0.00480465	1.3097	3	23.6464	2.61939	0.269902	0.00239258
v159_0	v159	frequency of watching television	[0]not at all	f	Zimbabwe	0.0975877	0.0393857	2.47774	0.0132217	0	1	3	0	0.779256	0.677309	0.000392
v161_4	v161	type of cooking fuel	[4]kerosene	f	Rwanda	-10.5758	0.60292	-17.5409	6.98e-69	0.401059	1.55128	3	35.5369	3.10255	0.211977	4.24e-05
v161_4	v161	type of cooking fuel	[4]kerosene	f	Zimbabwe	-3.4376	3.64288	-0.943648	0.345349	39.089	72.8112	3	98.6266	145.622	2.39e-32	9.42e-05
v168_0	v168	away for more than one month in last 12 months	[0]no	f	Zimbabwe	0.0934565	0.0542323	1.72326	0.0848408	0.00123144	1.16029	3	13.8145	2.32058	0.313396	0.000479
v201	v201	total children ever born	NA	f	Malawi	0.050595	0.0225101	2.24766	0.0245982	0.00127939	6.57864	3	84.7993	13.1573	0.00138973	0.00282735
v201	v201	total children ever born	NA	f	Tanzania	0.0121378	0.00943808	1.28604	0.198427	1.3e-05	1.051	3	4.85274	2.102	0.349587	0.000138
v201	v201	total children ever born	NA	f	Rwanda	0.0742678	0.0137993	5.38201	7.37e-08	0.000244	1.74144	3	42.5762	3.48288	0.175268	0.00163067
v201	v201	total children ever born	NA	f	Lesotho	0.137822	0.0407679	3.38064	0.000723	0.0045142	10.8837	3	90.812	21.7675	1.88e-05	0.017227
v201	v201	total children ever born	NA	f	Zimbabwe	0.131891	0.0244534	5.39355	6.91e-08	0.00160552	9.55841	3	89.538	19.1168	7.06e-05	0.0118461
v212	v212	age of respondent at 1st birth	NA	f	Lesotho	0.011659	0.00904111	1.28955	0.197207	0	1	3	0	0.14319	0.930908	0.000364
v212	v212	age of respondent at 1st birth	NA	f	Malawi	0.000841	0.0109676	0.0767124	0.938852	0	1	3	0	0.30482	0.858636	3.93e-05
v212	v212	age of respondent at 1st birth	NA	f	Rwanda	-0.0136352	0.0267809	-0.509141	0.610653	0.00155796	3.63871	3	72.5177	7.27741	0.0262863	0.000993
v212	v212	age of respondent at 1st birth	NA	f	Zimbabwe	0.00151734	0.00673953	0.225141	0.82187	0	1	3	0	0.536896	0.764565	5.27e-05
v216_0	v216	menstruated in last six weeks	[0]no	f	Lesotho	0.0900463	0.0710024	1.26822	0.204721	0.00421965	1.38642	3	27.8717	2.77284	0.249969	0.00073
v216_0	v216	menstruated in last six weeks	[0]no	f	Malawi	-0.1756	0.0941458	-1.8652	0.0621539	0.0169807	2.78969	3	64.1537	5.57938	0.0614404	0.00143438
v216_0	v216	menstruated in last six weeks	[0]no	f	Rwanda	-0.215927	0.141849	-1.52223	0.127951	0.0383997	2.75123	3	63.6526	5.50245	0.0638496	0.000693
v216_0	v216	menstruated in last six weeks	[0]no	f	Zimbabwe	-0.174161	0.0506434	-3.43897	0.000584	0.00277641	1.56432	3	36.0743	3.12863	0.209231	0.00111859
v217_6	v217	knowledge of ovulatory cycle	[6]other	f	Lesotho	-0.702974	0.637802	-1.10218	0.270383	0.717202	2.52847	3	60.4503	5.05693	0.0797813	0.000546
v217_6	v217	knowledge of ovulatory cycle	[6]other	f	Malawi	-3.02382	3.84297	-0.786844	0.431373	43.7416	78.8087	3	98.7311	157.617	5.94e-35	0.000372
v217_6	v217	knowledge of ovulatory cycle	[6]other	f	Rwanda	-6.99977	3.58021	-1.95512	0.0505684	38.1686	145.191	3	99.3113	290.381	8.8e-64	0.000108
v217_6	v217	knowledge of ovulatory cycle	[6]other	f	Zimbabwe	0.220486	0.359514	0.613289	0.539685	0	1	3	0	0.168889	0.919023	2.55e-05
v228_0	v228	ever had a terminated pregnancy	[0]no	f	Lesotho	-0.437074	0.0870008	-5.02379	5.07e-07	0	1	3	0	1.1584	0.560345	0.00352353
v228_0	v228	ever had a terminated pregnancy	[0]no	f	Malawi	-0.517775	0.0785655	-6.59036	4.39e-11	0	1	3	0	0.253099	0.88113	0.00394937
v228_0	v228	ever had a terminated pregnancy	[0]no	f	Rwanda	-0.33879	0.104237	-3.25019	0.00115329	0	1	3	0	1.9667	0.374057	0.000525
v228_0	v228	ever had a terminated pregnancy	[0]no	f	Zimbabwe	-0.3937	0.0537351	-7.32669	2.36e-13	0	1	3	0	0.0903415	0.955834	0.00246561
v301_0	v301	knowledge of any method	[0]knows no method	f	Lesotho	-1.36262	0.296967	-4.58845	4.47e-06	0.0726874	1.36509	3	26.7446	2.73017	0.255359	0.00448412
v301_0	v301	knowledge of any method	[0]knows no method	f	Malawi	-1.71399	0.948272	-1.80749	0.0706856	2.24386	7.17275	3	86.0583	14.3455	0.000767	0.00238758
v301_0	v301	knowledge of any method	[0]knows no method	f	Rwanda	-4.79021	4.49992	-1.06451	0.287098	60.2642	193.135	3	99.4822	386.27	1.33e-84	0.000604
v301_0	v301	knowledge of any method	[0]knows no method	f	Zimbabwe	-1.50937	0.401735	-3.75712	0.000172	0.235154	2.03039	3	50.7484	4.06078	0.131284	0.00262427
v304_02_0	v304_02	knows method	[0]no	f	Lesotho	-0.721057	0.0585943	-12.3059	8.42e-35	0	1	3	0	1.44683	0.485092	0.0203988
v304_02_0	v304_02	knows method	[0]no	f	Malawi	-0.688878	0.0882615	-7.80497	5.95e-15	0.00466644	1.24805	3	19.8753	2.49611	0.287063	0.00810784
v304_02_0	v304_02	knows method	[0]no	f	Rwanda	-0.737572	0.101244	-7.28513	3.21e-13	0	1	3	0	0.949111	0.622162	0.00327863
v304_02_0	v304_02	knows method	[0]no	f	Zimbabwe	-0.63885	0.0608255	-10.503	8.37e-26	0.00476374	1.74813	3	42.796	3.49626	0.174099	0.0117138
v304_03_0	v304_03	knows method	[0]no	f	Lesotho	-1.16626	0.143047	-8.15296	3.55e-16	0.0275338	1.8127	3	44.8337	3.6254	0.163213	0.0169768
v304_03_0	v304_03	knows method	[0]no	f	Malawi	-0.804015	0.182633	-4.40236	1.07e-05	0	1	3	0	1.16666	0.558038	0.0027213
v304_03_0	v304_03	knows method	[0]no	f	Rwanda	-5.6881	5.31555	-1.07009	0.28458	84.6105	1050.26	3	99.9048	2100.51	0	0.00255305
v304_03_0	v304_03	knows method	[0]no	f	Zimbabwe	-1.15179	0.138807	-8.29783	1.06e-16	0.0246741	1.73951	3	42.5125	3.47902	0.175606	0.00908581
v304_06_0	v304_06	knows method	[0]no	f	Lesotho	-0.464285	0.0543218	-8.54694	1.26e-17	0	1	3	0	0.00265169	0.998675	0.0094136
v304_06_0	v304_06	knows method	[0]no	f	Malawi	-0.630564	0.194277	-3.24569	0.00117166	0.0772256	3.21173	3	68.8641	6.42346	0.0402869	0.0043922
v304_06_0	v304_06	knows method	[0]no	f	Rwanda	-0.563259	0.121495	-4.63607	3.55e-06	0.012395	1.38646	3	27.8738	2.77292	0.249959	0.00199774
v304_06_0	v304_06	knows method	[0]no	f	Zimbabwe	-0.185848	0.0425491	-4.36786	1.25e-05	0.000883	1.19398	3	16.2466	2.38796	0.303012	0.00151205
v304_07_0	v304_07	knows method	[0]no	f	Malawi	-0.509973	0.120271	-4.24018	2.23e-05	0.0301269	3.33248	3	69.9923	6.66496	0.0357044	0.00618834
v304_07_0	v304_07	knows method	[0]no	f	Lesotho	0.185514	0.0907594	2.04402	0.0409519	0.00716582	1.40797	3	28.9759	2.81594	0.244639	0.00140921
v304_07_0	v304_07	knows method	[0]no	f	Rwanda	-0.40203	0.0957148	-4.20029	2.67e-05	0	1	3	0	1.83758	0.399001	0.00117899
v304_07_0	v304_07	knows method	[0]no	f	Zimbabwe	-0.0279173	0.0501171	-0.557041	0.5775	0.00134814	1.2152	3	17.7091	2.4304	0.29665	0.000262
v304_08_0	v304_08	knows method	[0]no	f	Malawi	-0.331084	0.0554532	-5.97051	2.37e-09	0	1	3	0	0.263194	0.876694	0.00296894
v304_08_0	v304_08	knows method	[0]no	f	Lesotho	-0.0662026	0.0860753	-0.769124	0.44182	0.0111104	2.00324	3	50.0808	4.00647	0.134898	0.000765
v304_08_0	v304_08	knows method	[0]no	f	Rwanda	-0.531061	0.130276	-4.07643	4.57e-05	0.003668	1.06447	3	6.0567	2.12894	0.34491	0.00132563
v304_08_0	v304_08	knows method	[0]no	f	Zimbabwe	-0.16724	0.0411928	-4.05992	4.91e-05	0	1	3	0	1.97243	0.372986	0.00108032
v304_09_0	v304_09	knows method	[0]no	f	Lesotho	-0.642687	0.0805621	-7.97753	1.49e-15	0.00916713	1.88926	3	47.0691	3.77851	0.151184	0.01716
v304_09_0	v304_09	knows method	[0]no	f	Malawi	-0.384534	0.0716361	-5.36788	7.97e-08	0.00483472	1.45108	3	31.0859	2.90216	0.234317	0.00350426
v304_09_0	v304_09	knows method	[0]no	f	Rwanda	-0.780731	0.102569	-7.61178	2.7e-14	0	1	3	0	1.08545	0.581163	0.00397913
v304_09_0	v304_09	knows method	[0]no	f	Zimbabwe	-0.360885	0.0382138	-9.44383	3.59e-21	0	1	3	0	1.94907	0.377368	0.0044794
v304_10_0	v304_10	knows method	[0]no	f	Malawi	-0.246166	0.136192	-1.80749	0.0706862	0.0430549	4.44889	3	77.5225	8.89779	0.0116915	0.00183199
v304_10_0	v304_10	knows method	[0]no	f	Rwanda	4.43499	4.79339	0.92523	0.354846	68.3857	173.199	3	99.4226	346.398	6.03e-76	0.000128
v304_10_0	v304_10	knows method	[0]no	f	Zimbabwe	-0.312576	0.0895234	-3.49156	0.00048	0	1	3	0	0.4916	0.782078	0.000709
v304_11_0	v304_11	knows method	[0]no	f	Lesotho	-0.282139	0.0756891	-3.7276	0.000193	0.00332822	1.22845	3	18.5969	2.45691	0.292745	0.00324388
v304_11_0	v304_11	knows method	[0]no	f	Malawi	-0.595064	0.15896	-3.74348	0.000181	0.0507955	3.08651	3	67.601	6.17303	0.0456609	0.00585736
v304_11_0	v304_11	knows method	[0]no	f	Rwanda	-1.09937	0.301565	-3.64555	0.000267	0.156569	2.28149	3	56.1689	4.56297	0.102132	0.00368145
v304_11_0	v304_11	knows method	[0]no	f	Zimbabwe	-0.679081	0.203315	-3.34004	0.000838	0.112506	13.3961	3	92.5352	26.7923	1.52e-06	0.00896371
v304_13_0	v304_13	knows method	[0]no	f	Rwanda	-0.61685	0.093203	-6.61835	3.63e-11	0	1	3	0	0.732004	0.693502	0.00257249
v304_13_0	v304_13	knows method	[0]no	f	Zimbabwe	-0.141376	0.0486555	-2.90565	0.00366486	0.00102371	1.16572	3	14.2163	2.33144	0.311698	0.000732
v304_14_0	v304_14	knows method	[0]no	f	Lesotho	-0.698642	0.124879	-5.59453	2.21e-08	0.0239801	2.05433	3	51.3223	4.10865	0.128179	0.0102345
v304_14_0	v304_14	knows method	[0]no	f	Malawi	-0.600996	0.18509	-3.24705	0.0011661	0.0746634	3.71163	3	73.0577	7.42326	0.0244376	0.00520464
v304_14_0	v304_14	knows method	[0]no	f	Rwanda	-0.647214	0.106402	-6.08273	1.18e-09	0	1	3	0	0.872892	0.646329	0.00223258
v304_14_0	v304_14	knows method	[0]no	f	Zimbabwe	-0.71273	0.227982	-3.12626	0.00177044	0.137258	9.39842	3	89.3599	18.7968	8.29e-05	0.00617111
v304_16_0	v304_16	knows method	[0]no	f	Lesotho	-0.126018	0.111564	-1.12956	0.25866	0.0229704	2.69783	3	62.9331	5.39565	0.0673518	0.00152388
v304_16_0	v304_16	knows method	[0]no	f	Malawi	-0.133129	0.0610662	-2.18008	0.0292515	0	1	3	0	0.222899	0.894537	0.00044
v304_16_0	v304_16	knows method	[0]no	f	Rwanda	-0.548463	0.117932	-4.65067	3.31e-06	0.0133285	1.46047	3	31.529	2.92094	0.232127	0.00204167
v304_16_0	v304_16	knows method	[0]no	f	Zimbabwe	-0.0740291	0.059573	-1.24266	0.213992	0.00362919	1.51673	3	34.0686	3.03345	0.219429	0.000292
v312_1	v312	current contraceptive method	[1]pill	f	Lesotho	0.2964	0.187509	1.58072	0.113942	0.0771515	3.75958	3	73.4013	7.51916	0.0232935	0.00259953
v312_1	v312	current contraceptive method	[1]pill	f	Malawi	-0.647255	0.263956	-2.45214	0.0142011	0	1	3	0	0.19287	0.908069	0.000527
v312_1	v312	current contraceptive method	[1]pill	f	Rwanda	-0.335357	0.255442	-1.31285	0.189232	0	1	3	0	1.81744	0.403039	0.000256
v312_1	v312	current contraceptive method	[1]pill	f	Zimbabwe	-0.337282	0.07816	-4.31527	1.59e-05	0.0115718	2.71603	3	63.1816	5.43206	0.0661367	0.00330756
v312_10	v312	current contraceptive method	[10]other traditional	f	Malawi	0.250242	0.348603	0.71784	0.472856	0.106262	1.39682	3	28.409	2.79365	0.247382	0.000176
v312_10	v312	current contraceptive method	[10]other traditional	f	Zimbabwe	-7.23375	4.50362	-1.60621	0.108228	60.385	196.422	3	99.4909	392.845	4.95e-86	0.000176
v312_11	v312	current contraceptive method	[11]implants/norplant	f	Malawi	-4.24152	2.4013	-1.76634	0.0773383	17.1138	181.284	3	99.4484	362.569	1.86e-79	0.000816
v312_11	v312	current contraceptive method	[11]implants/norplant	f	Rwanda	-3.20399	3.12687	-1.02466	0.305522	29.2312	343.873	3	99.7092	687.745	4.55e-150	0.000986
v312_11	v312	current contraceptive method	[11]implants/norplant	f	Zimbabwe	0.282885	0.150772	1.87624	0.0606217	0.0321329	1.92016	3	47.9211	3.84033	0.146583	0.000831
v312_13	v312	current contraceptive method	[13]lactational amenorrhea (lam)	f	Rwanda	-12.0733	0.296775	-40.6818	0	0.168672	2.8324	3	64.6942	5.66479	0.0588717	0.000203
v312_13	v312	current contraceptive method	[13]lactational amenorrhea (lam)	f	Zimbabwe	0.614519	0.591557	1.03882	0.29889	0.581929	2.26248	3	55.8007	4.52496	0.104092	0.000581
v312_2	v312	current contraceptive method	[2]iud	f	Lesotho	-0.568249	0.26043	-2.18197	0.0291119	0.0015588	1.00739	3	0.733439	2.01478	0.365171	0.00091
v312_2	v312	current contraceptive method	[2]iud	f	Malawi	-3.75977	4.60078	-0.817204	0.413812	62.6977	164.975	3	99.3938	329.95	2.25e-72	0.000197
v312_2	v312	current contraceptive method	[2]iud	f	Rwanda	-2.92076	4.66532	-0.626058	0.531277	64.9748	245.664	3	99.5929	491.328	2.04e-107	0.000521
v312_2	v312	current contraceptive method	[2]iud	f	Zimbabwe	0.323245	0.337707	0.957177	0.338478	0	1	3	0	0.847457	0.654601	7.72e-05
v312_3	v312	current contraceptive method	[3]injections	f	Lesotho	0.231704	0.104935	2.20808	0.0272385	0.0146266	1.78994	3	44.1322	3.57988	0.16697	0.00181189
v312_3	v312	current contraceptive method	[3]injections	f	Malawi	-0.305264	0.16002	-1.90767	0.0564339	0.0574395	4.26018	3	76.5268	8.52036	0.0141198	0.00197189
v312_3	v312	current contraceptive method	[3]injections	f	Rwanda	0.00800403	0.174337	0.0459113	0.963381	0.0428115	1.89288	3	47.1705	3.78576	0.150637	0.000156
v312_3	v312	current contraceptive method	[3]injections	f	Zimbabwe	0.222495	0.0806726	2.758	0.00581555	0.00496065	1.3403	3	25.39	2.68061	0.261766	0.000707
v312_6	v312	current contraceptive method	[6]female sterilization	f	Lesotho	0.350424	0.21672	1.61694	0.105891	0.0269858	1.23599	3	19.0932	2.47198	0.290547	0.00069
v312_6	v312	current contraceptive method	[6]female sterilization	f	Malawi	0.127616	0.10916	1.16907	0.242375	0	1	3	0	0.414459	0.812833	0.0002
v312_6	v312	current contraceptive method	[6]female sterilization	f	Rwanda	-3.55315	5.22616	-0.679878	0.496582	81.6678	431.132	3	99.7681	862.263	5.78e-188	0.000341
v312_6	v312	current contraceptive method	[6]female sterilization	f	Zimbabwe	-0.0917788	0.248498	-0.369335	0.711878	0.0854381	1.85262	3	46.0224	3.70524	0.156826	0.000187
v312_8	v312	current contraceptive method	[8]periodic abstinence	f	Lesotho	-3.30173	7.71002	-0.428239	0.668477	177.59	247.531	3	99.596	495.062	3.15e-108	0.000664
v312_8	v312	current contraceptive method	[8]periodic abstinence	f	Malawi	-0.382784	0.421451	-0.908252	0.363745	0	1	3	0	0.0546975	0.973022	5.22e-05
v312_8	v312	current contraceptive method	[8]periodic abstinence	f	Rwanda	-0.0946184	0.368208	-0.25697	0.797202	0.174579	1.73965	3	42.5171	3.47929	0.175582	0.000149
v312_8	v312	current contraceptive method	[8]periodic abstinence	f	Zimbabwe	0.150285	0.6804	0.220878	0.825188	0	1	3	0	1.83378	0.399761	9.65e-05
v315	v315	month of start of use of method	NA	f	Lesotho	-0.0306503	0.0115215	-2.66026	0.00780795	0	1	3	0	1.28995	0.524676	0.00323885
v315	v315	month of start of use of method	NA	f	Malawi	-0.010602	0.0135549	-0.782157	0.434122	2.41e-05	1.04034	3	3.87743	2.08068	0.353335	0.000791
v315	v315	month of start of use of method	NA	f	Zimbabwe	-0.0306251	0.00838579	-3.65202	0.00026	0	1	3	0	1.19409	0.550434	0.00199533
v318_5	v318	completeness of information	[5]year - month imputed, age calculated	f	Malawi	-7.85156	4.79865	-1.6362	0.101797	68.8115	285.003	3	99.6491	570.007	1.68e-124	0.000823
v318_5	v318	completeness of information	[5]year - month imputed, age calculated	f	Zimbabwe	1.09317	0.215442	5.07406	3.89e-07	0	1	3	0	0.0011564	0.999422	0.00290027
v359_1	v359	last method discontinued in last 5 years	[1]pill	f	Zimbabwe	-0.480901	0.181447	-2.65036	0.00804056	0.0886997	9.85245	3	89.8502	19.7049	5.26e-05	0.0105923
v359_11	v359	last method discontinued in last 5 years	[11]implants/norplant	f	Zimbabwe	0.0112266	0.415179	0.0270404	0.978428	0.270923	2.05919	3	51.4373	4.11839	0.127557	0.000814
v359_2	v359	last method discontinued in last 5 years	[2]iud	f	Zimbabwe	0.107944	0.632496	0.170663	0.864489	0.251413	1.25945	3	20.6004	2.5189	0.28381	0.000412
v359_9	v359	last method discontinued in last 5 years	[9]withdrawal	f	Zimbabwe	-0.689205	0.435267	-1.58341	0.113328	0.359119	2.79925	3	64.2762	5.59851	0.0608555	0.00179158
v360_1	v360	reason of last discontinuation	[1]became pregnant	f	Zimbabwe	-0.04495	0.101125	-0.444497	0.656683	0.00799602	1.35185	3	26.0271	2.70369	0.258762	0.000412
v360_12	v360	reason of last discontinuation	[12]difficult pregnancy, menopause	f	Zimbabwe	-0.325715	0.398643	-0.81706	0.413894	0	1	3	0	1.75206	0.416432	0.000284
v360_3	v360	reason of last discontinuation	[3]husband disapproved	f	Zimbabwe	0.23032	0.173933	1.32419	0.18544	0	1	3	0	0.246456	0.884062	0.000243
v360_6	v360	reason of last discontinuation	[6]access, availability	f	Zimbabwe	0.109367	0.266477	0.410418	0.681499	0.127856	2.50371	3	60.0593	5.00742	0.0817809	0.000759
v360_8	v360	reason of last discontinuation	[8]inconvenient to use	f	Zimbabwe	0.389648	0.171492	2.2721	0.0230802	0.0356492	1.67779	3	40.3977	3.35558	0.186787	0.00160295
v361_2	v361	pattern of use	[2]used since last birth	f	Malawi	0.0420315	0.0778317	0.540031	0.589176	0	1	3	0	0.785395	0.675233	0.000101
v361_2	v361	pattern of use	[2]used since last birth	f	Zimbabwe	0.377251	0.124329	3.0343	0.00241093	0.0373935	5.19702	3	80.7582	10.394	0.00553304	0.00386964
v364_3	v364	contraceptive use and intention	[3]non-user - intends to use later	f	Lesotho	-0.29787	0.0713051	-4.17741	2.95e-05	0.00642806	1.72698	3	42.0955	3.45396	0.17782	0.00415963
v364_3	v364	contraceptive use and intention	[3]non-user - intends to use later	f	Malawi	-0.220808	0.113874	-1.93905	0.0524948	0.0291897	4.11017	3	75.6701	8.22034	0.016405	0.00191889
v364_3	v364	contraceptive use and intention	[3]non-user - intends to use later	f	Rwanda	-0.789541	0.110966	-7.11515	1.12e-12	0.0154019	1.71486	3	41.6863	3.42973	0.179988	0.00524492
v364_3	v364	contraceptive use and intention	[3]non-user - intends to use later	f	Zimbabwe	-0.492174	0.0419745	-11.7255	9.43e-32	0	1	3	0	0.384531	0.825088	0.00817914
v364_4	v364	contraceptive use and intention	[4]does not intend to use	f	Lesotho	-0.205431	0.0642021	-3.19976	0.00137543	0.000975	1.08397	3	7.74614	2.16793	0.338252	0.00184652
v364_4	v364	contraceptive use and intention	[4]does not intend to use	f	Malawi	0.546181	0.081727	6.68299	2.34e-11	0.00595893	1.41304	3	29.2307	2.82608	0.243402	0.00567526
v364_4	v364	contraceptive use and intention	[4]does not intend to use	f	Rwanda	0.628015	0.138776	4.52537	6.03e-06	0.0366601	2.7422	3	63.5329	5.48439	0.0644287	0.00291083
v364_4	v364	contraceptive use and intention	[4]does not intend to use	f	Zimbabwe	0.526202	0.0807021	6.5203	7.02e-11	0.012361	2.7229	3	63.2744	5.44579	0.0656843	0.00715361
v367_1	v367	wanted last child	[1]wanted then	f	Lesotho	-0.0302008	0.0884286	-0.341528	0.732706	0	1	3	0	1.00967	0.603605	0.000408
v367_1	v367	wanted last child	[1]wanted then	f	Malawi	-0.0366967	0.0777152	-0.472194	0.636788	0	1	3	0	0.638913	0.726544	0.000137
v367_1	v367	wanted last child	[1]wanted then	f	Rwanda	0.0111812	0.115548	0.0967673	0.922911	0	1	3	0	0.0864166	0.957712	1.25e-05
v367_1	v367	wanted last child	[1]wanted then	f	Zimbabwe	-0.254236	0.0889221	-2.85908	0.00424869	0.0127835	2.17201	3	53.9597	4.34402	0.113948	0.00242942
v367_3	v367	wanted last child	[3]wanted no more	f	Malawi	0.281026	0.271913	1.03351	0.301365	0.193291	8.12156	3	87.6871	16.2431	0.000297	0.00360982
v367_3	v367	wanted last child	[3]wanted no more	f	Rwanda	0.354059	0.135759	2.608	0.00910736	0	1	3	0	0.545897	0.761132	0.000786
v367_3	v367	wanted last child	[3]wanted no more	f	Zimbabwe	0.746478	0.237992	3.13658	0.00170933	0.151293	9.20213	3	89.1329	18.4043	0.000101	0.00937466
v384a_0	v384a	heard family planning on radio last few months	[0]no	f	Lesotho	-0.325232	0.0643898	-5.05098	4.4e-07	0	1	3	0	0.846024	0.655071	0.00380652
v384a_0	v384a	heard family planning on radio last few months	[0]no	f	Malawi	-0.130083	0.0895446	-1.45271	0.146303	0.0128146	2.1575	3	53.65	4.31499	0.115614	0.00112876
v384a_0	v384a	heard family planning on radio last few months	[0]no	f	Rwanda	-0.28613	0.115912	-2.46852	0.0135675	0.0192356	1.91286	3	47.7222	3.82572	0.147658	0.000964
v384a_0	v384a	heard family planning on radio last few months	[0]no	f	Zimbabwe	0.0258257	0.0438279	0.589252	0.555692	0	1	3	0	1.9662	0.37415	0.000127
v384b_0	v384b	heard family planning on tv last few months	[0]no	f	Lesotho	-0.0219915	0.103441	-0.2126	0.831639	0	1	3	0	0.847253	0.654668	0.000169
v384b_0	v384b	heard family planning on tv last few months	[0]no	f	Malawi	-0.385917	0.110317	-3.49826	0.000468	0.0103017	1.37594	3	27.3223	2.75187	0.252603	0.00185764
v384b_0	v384b	heard family planning on tv last few months	[0]no	f	Rwanda	-0.663066	0.280218	-2.36625	0.0179694	0.180062	4.32114	3	76.858	8.64228	0.0132847	0.00151124
v384b_0	v384b	heard family planning on tv last few months	[0]no	f	Zimbabwe	-0.064912	0.0496271	-1.30799	0.190875	0	1	3	0	0.211993	0.899428	0.00011
v384c_0	v384c	heard family planning in newspaper/magazine last few months	[0]no	f	Lesotho	0.022528	0.095361	0.236239	0.813247	0	1	3	0	0.882651	0.643183	0.000163
v384c_0	v384c	heard family planning in newspaper/magazine last few months	[0]no	f	Malawi	-0.144172	0.0827865	-1.74149	0.0815982	0	1	3	0	1.75859	0.415076	0.000624
v384c_0	v384c	heard family planning in newspaper/magazine last few months	[0]no	f	Rwanda	-0.12838	0.275694	-0.465662	0.641457	0.15627	3.18493	3	68.6021	6.36985	0.0413813	0.000365
v384c_0	v384c	heard family planning in newspaper/magazine last few months	[0]no	f	Zimbabwe	-0.0185499	0.0524535	-0.353644	0.723606	0	1	3	0	1.14445	0.56427	7.09e-05
v393_0	v393	visited by fp worker last 12m	[0]no	f	Lesotho	0.0545875	0.145829	0.374325	0.708162	0.0125888	1.24123	3	19.4349	2.48247	0.289028	0.000381
v393_0	v393	visited by fp worker last 12m	[0]no	f	Malawi	0.170901	0.0832221	2.05356	0.0400186	0	1	3	0	1.52842	0.465701	0.000467
v393_0	v393	visited by fp worker last 12m	[0]no	f	Rwanda	-0.203908	0.106869	-1.90803	0.0563877	0	1	3	0	0.857608	0.651287	0.000242
v393_0	v393	visited by fp worker last 12m	[0]no	f	Zimbabwe	-0.10158	0.0774862	-1.31094	0.189878	0	1	3	0	0.165396	0.920629	0.000127
v394_0	v394	visited health facility last 12 months	[0]no	f	Lesotho	-0.40436	0.0581916	-6.94877	3.68e-12	0	1	3	0	1.85623	0.395298	0.0079647
v394_0	v394	visited health facility last 12 months	[0]no	f	Malawi	-0.112626	0.0976119	-1.15381	0.248576	0.015894	2.25362	3	55.6269	4.50723	0.105019	0.000733
v394_0	v394	visited health facility last 12 months	[0]no	f	Rwanda	-0.459207	0.112573	-4.07919	4.52e-05	0.0163037	1.75079	3	42.883	3.50158	0.173636	0.00192087
v394_0	v394	visited health facility last 12 months	[0]no	f	Zimbabwe	-0.305215	0.0483557	-6.31187	2.76e-10	0.00148704	1.26528	3	20.966	2.53056	0.282161	0.00324585
v395_0	v395	at health facility, told of family planning	[0]no	f	Lesotho	-0.228946	0.156059	-1.46705	0.142362	0.0492263	3.13357	3	68.0875	6.26713	0.0435622	0.00492059
v395_0	v395	at health facility, told of family planning	[0]no	f	Malawi	-0.10627	0.0706038	-1.50516	0.132283	0	1	3	0	0.842863	0.656107	0.000602
v395_0	v395	at health facility, told of family planning	[0]no	f	Rwanda	-0.430244	0.157194	-2.73702	0.00619983	0.0386398	2.0947	3	52.2605	4.1894	0.123107	0.00218867
v395_0	v395	at health facility, told of family planning	[0]no	f	Zimbabwe	-0.219269	0.0852271	-2.57276	0.010089	0.00675499	1.42927	3	30.0341	2.85854	0.239484	0.0018499
v3a02_0	v3a02	told about side effects	[0]no	f	Zimbabwe	-0.298105	0.0745642	-3.99797	6.39e-05	0	1	3	0	0.944484	0.623602	0.00314889
v3a05_0	v3a05	told about other family planning methods	[0]no	f	Zimbabwe	-0.357782	0.0770293	-4.64475	3.4e-06	0	1	3	0	0.508511	0.775494	0.00356163
v3a07_17	v3a07	first source for current method	[17]other public	f	Zimbabwe	0.252189	0.29945	0.842175	0.39969	0.0912901	1.44458	3	30.7757	2.88916	0.235845	0.000518
v3a08b_0	v3a08b	reason not using: not having sex	[0]no	f	Lesotho	0.160863	0.259139	0.620762	0.534756	0.157169	4.67597	3	78.6141	9.35195	0.00931645	0.00583581
v3a08b_0	v3a08b	reason not using: not having sex	[0]no	f	Rwanda	-0.704665	0.355562	-1.98184	0.0474975	0.329837	7.78657	3	87.1574	15.5731	0.000415	0.00771829
v3a08c_0	v3a08c	reason not using: infrequent sex	[0]no	f	Lesotho	-0.356193	0.161371	-2.2073	0.0272934	0.0300885	1.60909	3	37.8529	3.21817	0.200071	0.0038374
v3a08c_0	v3a08c	reason not using: infrequent sex	[0]no	f	Rwanda	-0.69716	0.170441	-4.09034	4.31e-05	0.0274772	1.45854	3	31.4385	2.91709	0.232575	0.00388622
v3a08d_0	v3a08d	reason not using: menopausal/hysterectomy	[0]no	f	Lesotho	-0.272427	0.310643	-0.876978	0.380499	0.201889	3.32808	3	69.9527	6.65616	0.0358618	0.00298362
v3a08d_0	v3a08d	reason not using: menopausal/hysterectomy	[0]no	f	Rwanda	0.123203	0.300215	0.410382	0.681526	0	1	3	0	0.0939405	0.954116	4.29e-05
v3a08f_1	v3a08f	reason not using: postpartum amenorrheic	[1]yes	f	Lesotho	5.33107	3.99267	1.33521	0.181806	47.4898	158.59	3	99.3694	317.18	1.33e-69	0.00307477
v3a08f_1	v3a08f	reason not using: postpartum amenorrheic	[1]yes	f	Rwanda	-0.737804	0.184804	-3.99237	6.54e-05	0	1	3	0	0.336483	0.84515	0.00286365
v3a08g_0	v3a08g	reason not using: breastfeeding	[0]no	f	Lesotho	0.427164	0.170803	2.50092	0.0123872	0	1	3	0	1.35299	0.508396	0.00169123
v3a08g_0	v3a08g	reason not using: breastfeeding	[0]no	f	Rwanda	0.402363	0.358634	1.12193	0.261892	0.147483	1.61231	3	37.9771	3.22461	0.199427	0.000861
v3a08i_0	v3a08i	reason not using: respondent opposed	[0]no	f	Lesotho	0.0466954	0.30062	0.15533	0.876561	0.0792921	1.35192	3	26.0314	2.70385	0.258742	0.000686
v3a08i_0	v3a08i	reason not using: respondent opposed	[0]no	f	Rwanda	-0.345664	0.362043	-0.954758	0.3397	0	1	3	0	1.30358	0.521111	0.000299
v3a08j_0	v3a08j	reason not using: husband/partner opposed	[0]no	f	Lesotho	-0.403836	0.204827	-1.97159	0.0486562	0	1	3	0	0.702644	0.703757	0.00115329
v3a08j_0	v3a08j	reason not using: husband/partner opposed	[0]no	f	Rwanda	4.76686	5.23399	0.91075	0.362427	81.7694	244.553	3	99.5911	489.105	6.2e-107	0.000445
v3a08l_0	v3a08l	reason not using: religious prohibition	[0]no	f	Lesotho	4.74175	5.02219	0.944161	0.345088	74.9565	130.116	3	99.2315	260.231	3.1e-57	0.000632
v3a08l_0	v3a08l	reason not using: religious prohibition	[0]no	f	Rwanda	-0.462367	0.713542	-0.647988	0.516992	0.949576	2.70742	3	63.0645	5.41485	0.0667084	0.00103087
v3a08m_0	v3a08m	reason not using: knows no method	[0]no	f	Lesotho	-3.65096	4.79161	-0.761949	0.446091	67.9957	85.5846	3	98.8316	171.169	6.78e-38	0.00195979
v3a08m_0	v3a08m	reason not using: knows no method	[0]no	f	Rwanda	4.55468	4.45489	1.0224	0.306591	58.919	113.846	3	99.1216	227.691	3.61e-50	0.000456
v3a08p_0	v3a08p	reason not using: fear of side effects/health concerns	[0]no	f	Lesotho	-0.560096	0.216001	-2.59303	0.00951338	0.0627915	1.8248	3	45.1995	3.6496	0.16125	0.00624295
v3a08p_0	v3a08p	reason not using: fear of side effects/health concerns	[0]no	f	Rwanda	-0.427438	0.347499	-1.23004	0.218682	0.247814	3.25582	3	69.2858	6.51164	0.0385491	0.00214375
v3a08t_0	v3a08t	reason not using: interferes with body's processes	[0]no	f	Lesotho	-0.83887	0.267261	-3.13877	0.00169657	0	1	3	0	1.08119	0.582402	0.00323572
v3a08t_0	v3a08t	reason not using: interferes with body's processes	[0]no	f	Rwanda	-0.0580657	0.415558	-0.139729	0.888874	0	1	3	0	1.33112	0.513985	0.000234
v3a08x_0	v3a08x	reason not using: other	[0]no	f	Lesotho	0.00519745	0.159563	0.032573	0.974015	0	1	3	0	0.92638	0.629273	0.000306
v3a08x_0	v3a08x	reason not using: other	[0]no	f	Rwanda	-0.371085	0.198713	-1.86744	0.0618399	0	1	3	0	0.142361	0.931294	0.000471
v404_0	v404	currently breastfeeding	[0]no	f	Lesotho	0.524132	0.112409	4.66271	3.12e-06	0.016529	1.77265	3	43.5874	3.54531	0.169882	0.00698129
v404_0	v404	currently breastfeeding	[0]no	f	Malawi	0.640677	0.107245	5.97398	2.32e-09	0.0219757	2.75997	3	63.7678	5.51995	0.0632934	0.00919522
v404_0	v404	currently breastfeeding	[0]no	f	Rwanda	0.620793	0.103844	5.97814	2.26e-09	0	1	3	0	1.27163	0.529505	0.00240331
v404_0	v404	currently breastfeeding	[0]no	f	Zimbabwe	0.450474	0.111419	4.04307	5.28e-05	0.0300004	5.15939	3	80.6179	10.3188	0.00574522	0.00451586
v406_0	v406	currently abstaining	[0]no	f	Lesotho	0.28108	0.087099	3.22713	0.00125041	0.000376	1.01674	3	1.64661	2.03348	0.361772	0.0016206
v406_0	v406	currently abstaining	[0]no	f	Malawi	-0.0388656	0.082669	-0.470135	0.638258	0	1	3	0	0.844539	0.655557	8.38e-05
v406_0	v406	currently abstaining	[0]no	f	Rwanda	-0.428413	0.179967	-2.3805	0.0172891	0.0371876	1.61678	3	38.1488	3.23357	0.198536	0.000618
v406_0	v406	currently abstaining	[0]no	f	Zimbabwe	-0.169081	0.087504	-1.93227	0.053326	0.00888865	1.63031	3	38.6621	3.26063	0.195868	0.00046
v416_0	v416	heard of oral rehydration	[0]never heard of	f	Lesotho	-0.358565	0.0764126	-4.69249	2.7e-06	0.00193932	1.12421	3	11.0484	2.24841	0.32491	0.00331265
v416_0	v416	heard of oral rehydration	[0]never heard of	f	Malawi	-0.475934	0.201864	-2.3577	0.0183887	0.0730932	2.49316	3	59.8903	4.98633	0.0826481	0.00137685
v416_0	v416	heard of oral rehydration	[0]never heard of	f	Rwanda	-0.969129	0.174542	-5.55241	2.82e-08	0.0261512	1.39788	3	28.4633	2.79577	0.247119	0.00377094
v416_1	v416	heard of oral rehydration	[1]used ors	f	Lesotho	-0.0787457	0.14817	-0.531457	0.595102	0	1	3	0	1.97821	0.37191	0.000357
v416_1	v416	heard of oral rehydration	[1]used ors	f	Malawi	-0.32696	0.106816	-3.06096	0.00220628	0	1	3	0	0.107317	0.947756	0.00101128
v416_1	v416	heard of oral rehydration	[1]used ors	f	Rwanda	-0.468799	0.473375	-0.990335	0.32201	0.263652	1.64395	3	39.171	3.2879	0.193215	0.000281
v418	v418	entries in immunization roster	NA	f	Lesotho	0.0574016	0.0401558	1.42947	0.152868	0	1	3	0	0.134834	0.934805	0.000289
v418	v418	entries in immunization roster	NA	f	Malawi	-0.304525	0.0390486	-7.79861	6.26e-15	0	1	3	0	0.0086084	0.995705	0.00573788
v418	v418	entries in immunization roster	NA	f	Rwanda	-0.0054588	0.0488436	-0.11176	0.911013	0	1	3	0	0.115109	0.944071	7.31e-06
v418	v418	entries in immunization roster	NA	f	Zimbabwe	-0.0833613	0.0789347	-1.05608	0.290932	0.015939	6.93946	3	85.5897	13.8789	0.000969	0.00104756
v463d_0	v463d	snuffs by nose (tumbaco)	[0]no	f	Lesotho	-0.714548	0.0767832	-9.30604	1.33e-20	0	1	3	0	1.98395	0.370843	0.0109197
v463d_0	v463d	snuffs by nose (tumbaco)	[0]no	f	Malawi	0.301158	0.568906	0.529363	0.596553	0.447552	1.86641	3	46.4213	3.73282	0.154678	0.000195
v465_2	v465	disposal of youngest child's stools when not using toilet	[2]put/rinsed in toilet/latrine	f	Lesotho	0.0664219	0.0989862	0.671022	0.502207	0	1	3	0	1.79975	0.40662	0.00100415
v465_3	v465	disposal of youngest child's stools when not using toilet	[3]throw outside the dwelling	f	Lesotho	-0.187168	0.177085	-1.05694	0.290538	0	1	3	0	1.01433	0.602201	0.00079
v465_5	v465	disposal of youngest child's stools when not using toilet	[5]buried	f	Lesotho	-0.11578	0.180927	-0.639929	0.522219	0	1	3	0	0.748454	0.687821	0.000312
v465_9	v465	disposal of youngest child's stools when not using toilet	[9]left in the open/not disposed of	f	Lesotho	-0.0337908	0.204923	-0.164895	0.869027	0.0785377	2.73545	3	63.4429	5.4709	0.0648648	0.00203831
v465_96	v465	disposal of youngest child's stools when not using toilet	[96]other	f	Lesotho	-4.09818	3.57391	-1.14669	0.251509	37.7257	76.4734	3	98.6924	152.947	6.14e-34	0.00099
v467b_2	v467b	getting medical help for self: getting permission to go	[2]not a big problem	f	Rwanda	-0.159843	0.228858	-0.698438	0.484903	0	1	3	0	1.33818	0.512175	9.11e-05
v467b_2	v467b	getting medical help for self: getting permission to go	[2]not a big problem	f	Zimbabwe	-0.083909	0.148365	-0.565557	0.571695	0.0468467	3.44476	3	70.9704	6.88951	0.0319125	0.00033
v467c_2	v467c	getting medical help for self: getting money needed for treatment	[2]not a big problem	f	Rwanda	-0.136154	0.127638	-1.06672	0.286099	0.0287918	2.43716	3	58.9686	4.87432	0.0874087	0.000448
v467c_2	v467c	getting medical help for self: getting money needed for treatment	[2]not a big problem	f	Zimbabwe	-0.380999	0.0391329	-9.73603	2.12e-22	0	1	3	0	1.45795	0.482403	0.00537835
v467d_2	v467d	getting medical help for self: distance to health facility	[2]not a big problem	f	Rwanda	0.0861196	0.0911474	0.944839	0.344741	0	1	3	0	0.126602	0.938661	6.15e-05
v467d_2	v467d	getting medical help for self: distance to health facility	[2]not a big problem	f	Zimbabwe	-0.117084	0.0437659	-2.67524	0.00746768	0	1	3	0	0.0739004	0.963724	0.000505
v467f_2	v467f	getting medical help for self: not wanting to go alone	[2]not a big problem	f	Rwanda	-0.0447489	0.13191	-0.339238	0.734431	0.0188252	1.56156	3	35.9617	3.12313	0.209808	0.000198
v467f_2	v467f	getting medical help for self: not wanting to go alone	[2]not a big problem	f	Zimbabwe	-0.0012627	0.0494814	-0.0255178	0.979642	0	1	3	0	1.98623	0.370421	0.000111
v477	v477	number of injections in las-na	NA	f	Zimbabwe	0.048011	0.00962483	4.98824	6.09e-07	0	1	3	0	1.39989	0.496611	0.00147059
v481x_1	v481x	health insurance type: other	[1]yes	f	Zimbabwe	-3.47023	3.18233	-1.09047	0.275507	29.9038	70.431	3	98.5802	140.862	2.58e-31	4.53e-05
v501_4	v501	current marital status	[4]divorced	f	Lesotho	1.33239	0.276546	4.81797	1.45e-06	0.0757699	1.46421	3	31.704	2.92843	0.23126	0.00480603
v501_4	v501	current marital status	[4]divorced	f	Malawi	1.0393	0.0983509	10.5672	4.23e-26	0	1	3	0	0.638434	0.726718	0.00824801
v501_4	v501	current marital status	[4]divorced	f	Rwanda	0.917882	0.306097	2.99866	0.00271167	0.15084	2.53794	3	60.5979	5.07587	0.0790293	0.00176071
v501_4	v501	current marital status	[4]divorced	f	Zimbabwe	0.855309	0.157823	5.41941	5.98e-08	0.0591391	4.80075	3	79.1699	9.6015	0.00822357	0.00719004
v503_1	v503	number of unions	[1]once	f	Lesotho	-1.36918	0.291513	-4.6968	2.64e-06	0.15918	2.67276	3	62.5854	5.34551	0.0690617	0.0149609
v503_1	v503	number of unions	[1]once	f	Malawi	-1.03494	0.137154	-7.54579	4.5e-14	0.0447891	4.97895	3	79.9154	9.95789	0.00688132	0.0293674
v503_1	v503	number of unions	[1]once	f	Rwanda	-0.919755	0.137739	-6.6775	2.43e-11	0.028274	1.98704	3	49.674	3.97409	0.1371	0.00664436
v503_1	v503	number of unions	[1]once	f	Tanzania	-0.740294	0.110539	-6.69714	2.13e-11	0.0197257	2.16527	3	53.8164	4.33054	0.114719	0.00777312
v503_1	v503	number of unions	[1]once	f	Zimbabwe	-1.14572	0.106172	-10.7912	3.79e-27	0.026633	4.72575	3	78.8393	9.4515	0.00886404	0.035487
v507	v507	month of first cohabitation	NA	f	Malawi	-0.0244234	0.0143819	-1.69821	0.0894689	0.000386	2.65953	3	62.3993	5.31905	0.0699814	0.0013087
v507	v507	month of first cohabitation	NA	f	Tanzania	-0.0130465	0.00962603	-1.35533	0.175312	0	1	3	0	1.6156	0.445839	0.000255
v507	v507	month of first cohabitation	NA	f	Zimbabwe	-0.0125064	0.0126136	-0.9915	0.321441	0.000388	5.44386	3	81.6307	10.8877	0.00432278	0.000949
v507	v507	month of first cohabitation	NA	f	Lesotho	0.0140088	0.0122054	1.14776	0.251069	0.000276	2.62428	3	61.8944	5.24857	0.0724916	0.00141348
v507	v507	month of first cohabitation	NA	f	Rwanda	-0.0122996	0.0259502	-0.47397	0.635522	0.00150874	3.95863	3	74.7388	7.91727	0.0190892	0.000735
v510_1	v510	completeness of date information in v509	[1]month and year - information complete	f	Lesotho	-0.164563	0.198929	-0.827244	0.408099	0.0333506	1.37882	3	27.4743	2.75764	0.251875	0.00074
v510_1	v510	completeness of date information in v509	[1]month and year - information complete	f	Malawi	-0.331226	0.0966343	-3.42762	0.000609	0.0118438	1.72927	3	42.1722	3.45854	0.177414	0.00231307
v510_1	v510	completeness of date information in v509	[1]month and year - information complete	f	Rwanda	-0.494853	0.239011	-2.07042	0.0384129	0.107217	2.72336	3	63.2806	5.44672	0.0656539	0.00116162
v510_1	v510	completeness of date information in v509	[1]month and year - information complete	f	Tanzania	-0.403382	0.0851217	-4.73889	2.15e-06	0.00537118	1.32716	3	24.651	2.65432	0.26523	0.00240368
v510_1	v510	completeness of date information in v509	[1]month and year - information complete	f	Zimbabwe	-0.555979	0.138985	-4.00029	6.33e-05	0.0398949	3.25523	3	69.2802	6.51046	0.038572	0.00438042
v510_2	v510	completeness of date information in v509	[2]month and age - year imputed	f	Malawi	-11.6356	0.540177	-21.5404	6.52e-103	0.603857	3.30528	3	69.7453	6.61055	0.0366891	0.000601
v510_2	v510	completeness of date information in v509	[2]month and age - year imputed	f	Tanzania	-10.0197	0.809068	-12.3843	3.18e-35	1.15462	2.43165	3	58.8757	4.86331	0.0878914	7.17e-05
v510_6	v510	completeness of date information in v509	[6]age - year/month imputed	f	Lesotho	4.95352	4.62256	1.0716	0.283901	62.9434	63.339	3	98.4212	126.678	3.11e-28	0.0010036
v510_6	v510	completeness of date information in v509	[6]age - year/month imputed	f	Malawi	0.542948	0.168897	3.21467	0.00130595	0	1	3	0	1.82021	0.402482	0.000861
v510_6	v510	completeness of date information in v509	[6]age - year/month imputed	f	Rwanda	0.517974	0.392524	1.3196	0.186969	0	1	3	0	1.82272	0.401978	0.000231
v510_6	v510	completeness of date information in v509	[6]age - year/month imputed	f	Tanzania	0.299248	0.490906	0.609583	0.542138	0.583094	5.32135	3	81.2078	10.6427	0.00488615	0.00124814
v511	v511	age at first cohabitation	NA	f	Tanzania	0.0318527	0.00842403	3.78117	0.000156	0	1	3	0	0.956224	0.619953	0.00115862
v511	v511	age at first cohabitation	NA	f	Rwanda	0.0167051	0.0203825	0.81958	0.412455	0.000739	2.45602	3	59.2837	4.91204	0.0857758	0.000663
v511	v511	age at first cohabitation	NA	f	Zimbabwe	0.0502651	0.0053559	9.38498	6.29e-21	0	1	3	0	1.18555	0.552791	0.00687259
v511	v511	age at first cohabitation	NA	f	Lesotho	0.0208886	0.0108542	1.92448	0.054295	0.000125	1.54759	3	35.3834	3.09518	0.21276	0.0017137
v511	v511	age at first cohabitation	NA	f	Malawi	0.0303821	0.00961478	3.15994	0.00157803	0	1	3	0	0.771267	0.68002	0.00162105
v513_1	v513	cohabitation duration (grouped)	[1]0-4	f	Lesotho	-0.148199	0.115897	-1.27872	0.200997	0.0240645	2.48683	3	59.7882	4.97366	0.0831731	0.00152703
v513_1	v513	cohabitation duration (grouped)	[1]0-4	f	Malawi	-0.592032	0.185219	-3.19639	0.0013916	0.0806388	4.63593	3	78.4293	9.27186	0.00969711	0.00496771
v513_1	v513	cohabitation duration (grouped)	[1]0-4	f	Rwanda	-0.125747	0.120562	-1.043	0.296946	0	1	3	0	0.261039	0.87764	7.35e-05
v513_1	v513	cohabitation duration (grouped)	[1]0-4	f	Tanzania	-0.134374	0.20436	-0.657536	0.510836	0.103297	5.70677	3	82.477	11.4135	0.00332338	0.000722
v513_1	v513	cohabitation duration (grouped)	[1]0-4	f	Zimbabwe	-0.404987	0.0517848	-7.82058	5.26e-15	0.000312	1.04031	3	3.87518	2.08063	0.353344	0.0032579
v513_2	v513	cohabitation duration (grouped)	[2]5-9	f	Lesotho	0.398824	0.0988833	4.03328	5.5e-05	0.0118991	1.67978	3	40.4685	3.35956	0.186415	0.00505346
v513_2	v513	cohabitation duration (grouped)	[2]5-9	f	Malawi	-0.0661182	0.144436	-0.457769	0.647118	0.0463115	3.87418	3	74.1881	7.74837	0.0207713	0.000897
v513_2	v513	cohabitation duration (grouped)	[2]5-9	f	Rwanda	0.234619	0.160196	1.46457	0.143038	0.0388216	2.01703	3	50.4222	4.03407	0.13305	0.000496
v513_2	v513	cohabitation duration (grouped)	[2]5-9	f	Tanzania	0.0749815	0.088662	0.8457	0.39772	0	1	3	0	1.28921	0.524869	0.000137
v513_2	v513	cohabitation duration (grouped)	[2]5-9	f	Zimbabwe	0.20719	0.128186	1.61632	0.106024	0.0418352	6.63695	3	84.9328	13.2739	0.00131102	0.00203348
v530_2	v530	flag for v529	[2]n + abstinence > interval	f	Lesotho	-4.20173	4.00436	-1.04929	0.294045	47.6627	113.132	3	99.1161	226.264	7.37e-50	0.000437
v530_2	v530	flag for v529	[2]n + abstinence > interval	f	Malawi	-0.374383	0.376223	-0.99511	0.319683	0	1	3	0	0.382614	0.825879	9.93e-05
v530_2	v530	flag for v529	[2]n + abstinence > interval	f	Rwanda	-7.73325	2.31491	-3.34062	0.000836	15.5645	56.0615	3	98.2162	112.123	4.5e-25	0.000101
v530_2	v530	flag for v529	[2]n + abstinence > interval	f	Zimbabwe	-0.22969	0.35611	-0.644999	0.518928	0	1	3	0	0.781656	0.676497	5.92e-05
v530_7	v530	flag for v529	[7]n, last sex before pregnancy	f	Lesotho	0.185389	0.514529	0.360309	0.718616	0	1	3	0	0.28017	0.869284	5.22e-05
v530_7	v530	flag for v529	[7]n, last sex before pregnancy	f	Malawi	-8.31581	2.15757	-3.85425	0.000116	13.4221	33.0587	3	96.9751	66.1175	4.39e-15	0.000289
v530_7	v530	flag for v529	[7]n, last sex before pregnancy	f	Zimbabwe	-3.12702	3.85587	-0.810976	0.417379	43.1863	32.84	3	96.9549	65.68	5.47e-15	5.04e-05
v532_0	v532	flag for v531	[0]no flag	f	Lesotho	-0.384962	0.0675527	-5.69868	1.21e-08	0.00123804	1.09854	3	8.96987	2.19707	0.333358	0.0039675
v532_0	v532	flag for v531	[0]no flag	f	Malawi	-0.296324	0.122075	-2.42739	0.0152077	0.0302753	3.18857	3	68.638	6.37715	0.0412306	0.00203458
v532_0	v532	flag for v531	[0]no flag	f	Rwanda	-0.682609	0.154982	-4.40445	1.06e-05	0.0166345	1.29984	3	23.0673	2.59968	0.272576	0.0011416
v532_0	v532	flag for v531	[0]no flag	f	Zimbabwe	-0.290566	0.0453191	-6.41156	1.44e-10	0	1	3	0	1.866	0.393372	0.00213625
v532_2	v532	flag for v531	[2]after conception >= 1 year	f	Lesotho	0.686739	0.196113	3.50175	0.000462	0	1	3	0	0.177388	0.915126	0.00188238
v532_2	v532	flag for v531	[2]after conception >= 1 year	f	Malawi	0.604196	0.173627	3.47985	0.000502	0.044303	1.96199	3	49.0312	3.92397	0.140579	0.0017864
v532_2	v532	flag for v531	[2]after conception >= 1 year	f	Rwanda	1.20952	0.320309	3.77611	0.000159	0	1	3	0	0.277656	0.870378	0.000594
v532_2	v532	flag for v531	[2]after conception >= 1 year	f	Zimbabwe	0.48111	0.114259	4.21071	2.55e-05	0	1	3	0	1.87044	0.3925	0.000968
v536_1	v536	recent sexual activity	[1]active in last 4 weeks	f	Lesotho	0.307	0.0557813	5.50365	3.72e-08	0	1	3	0	0.108655	0.947122	0.00450703
v536_1	v536	recent sexual activity	[1]active in last 4 weeks	f	Malawi	-0.124597	0.0565806	-2.20212	0.0276565	0	1	3	0	0.472556	0.789561	0.000415
v536_1	v536	recent sexual activity	[1]active in last 4 weeks	f	Rwanda	-0.171507	0.160811	-1.06651	0.286192	0.0579375	3.96593	3	74.7852	7.93185	0.0189505	0.000709
v536_1	v536	recent sexual activity	[1]active in last 4 weeks	f	Tanzania	-0.131307	0.0628374	-2.08963	0.0366511	0	1	3	0	0.26838	0.874424	0.00027
v536_1	v536	recent sexual activity	[1]active in last 4 weeks	f	Zimbabwe	-0.058943	0.0371152	-1.58811	0.112262	0	1	3	0	0.503616	0.777394	0.000147
v602_1	v602	fertility preference	[1]have another	f	Lesotho	-0.527841	0.162143	-3.2554	0.00113232	0.070092	9.12691	3	89.0434	18.2538	0.000109	0.0156897
v602_1	v602	fertility preference	[1]have another	f	Malawi	-0.651642	0.196211	-3.32113	0.000897	0.105233	11.7975	3	91.5236	23.595	7.52e-06	0.0138103
v602_1	v602	fertility preference	[1]have another	f	Rwanda	-0.722515	0.240345	-3.00615	0.00264578	0.151287	7.90753	3	87.3538	15.8151	0.000368	0.00541981
v602_1	v602	fertility preference	[1]have another	f	Zimbabwe	-1.11597	0.0662524	-16.8442	1.16e-63	0.00859938	2.88708	3	65.3629	5.77415	0.0557389	0.0439796
v602_2	v602	fertility preference	[2]undecided	f	Lesotho	-0.773885	0.300704	-2.57358	0.0100653	0.0960426	1.53944	3	35.0412	3.07887	0.214502	0.00192736
v602_2	v602	fertility preference	[2]undecided	f	Malawi	-0.27849	0.164402	-1.69396	0.0902736	0.00920624	1.10859	3	9.795	2.21717	0.330025	0.000501
v602_2	v602	fertility preference	[2]undecided	f	Rwanda	0.00907211	0.323399	0.0280524	0.97762	0.0412619	1.14677	3	12.7987	2.29354	0.317661	0.000108
v602_2	v602	fertility preference	[2]undecided	f	Zimbabwe	-0.0441774	0.176872	-0.249771	0.802765	0.0689653	3.77631	3	73.5191	7.55263	0.022907	0.000431
v602_5	v602	fertility preference	[5]declared infecund	f	Lesotho	-0.125187	0.490882	-0.255025	0.798704	0.485768	3.19877	3	68.738	6.39755	0.0408122	0.00112291
v602_5	v602	fertility preference	[5]declared infecund	f	Malawi	0.614221	0.169723	3.61897	0.000296	0	1	3	0	1.64921	0.438409	0.000934
v602_5	v602	fertility preference	[5]declared infecund	f	Rwanda	0.524966	0.392729	1.33672	0.181316	0.239124	2.06851	3	51.656	4.13702	0.126374	0.000257
v602_5	v602	fertility preference	[5]declared infecund	f	Zimbabwe	0.382767	0.146524	2.61232	0.00899293	0	1	3	0	1.72231	0.422674	0.000453
v604_1	v604	preferred waiting time for birth of a/another child (grouped)	[1]1 year	f	Lesotho	0.510379	0.148299	3.44156	0.000578	0	1	3	0	1.98908	0.369893	0.00462948
v604_1	v604	preferred waiting time for birth of a/another child (grouped)	[1]1 year	f	Malawi	0.181653	0.21114	0.860346	0.389599	0.059503	1.8004	3	44.4568	3.6008	0.165233	0.000824
v604_1	v604	preferred waiting time for birth of a/another child (grouped)	[1]1 year	f	Rwanda	0.371434	0.282501	1.31481	0.188574	0.033261	1.15924	3	13.7368	2.31849	0.313723	0.000489
v604_1	v604	preferred waiting time for birth of a/another child (grouped)	[1]1 year	f	Zimbabwe	0.23106	0.143948	1.60516	0.108458	0.0320576	2.06463	3	51.5651	4.12925	0.126866	0.00116843
v604_2	v604	preferred waiting time for birth of a/another child (grouped)	[2]2 years	f	Lesotho	0.181852	0.260025	0.699362	0.484326	0.133967	2.98009	3	66.4439	5.96018	0.0507884	0.00265606
v604_2	v604	preferred waiting time for birth of a/another child (grouped)	[2]2 years	f	Malawi	0.0356113	0.125256	0.284309	0.776173	0	1	3	0	0.903728	0.636441	0.00018309
v604_2	v604	preferred waiting time for birth of a/another child (grouped)	[2]2 years	f	Rwanda	0.0137983	0.226539	0.0609091	0.951432	0	1	3	0	1.5161	0.46858	0.000221
v604_2	v604	preferred waiting time for birth of a/another child (grouped)	[2]2 years	f	Zimbabwe	0.0702175	0.108432	0.647573	0.517261	0	1	3	0	0.539968	0.763392	0.000172
v604_3	v604	preferred waiting time for birth of a/another child (grouped)	[3]3 years	f	Lesotho	-0.150025	0.151061	-0.993136	0.320644	0	1	3	0	1.28279	0.526558	0.000826
v604_3	v604	preferred waiting time for birth of a/another child (grouped)	[3]3 years	f	Malawi	-0.66455	0.225862	-2.94228	0.00325806	0.0898538	2.42257	3	58.7216	4.84515	0.0886931	0.00582974
v604_3	v604	preferred waiting time for birth of a/another child (grouped)	[3]3 years	f	Rwanda	-0.0137736	0.247346	-0.0556856	0.955592	0.0377008	1.25043	3	20.0273	2.50085	0.286382	0.000441
v604_3	v604	preferred waiting time for birth of a/another child (grouped)	[3]3 years	f	Zimbabwe	-0.314833	0.166422	-1.89177	0.0585215	0.0500461	2.51753	3	60.2786	5.03506	0.0806584	0.00117447
v604_4	v604	preferred waiting time for birth of a/another child (grouped)	[4]4 years	f	Lesotho	-0.379021	0.189485	-2.00027	0.0454708	0	1	3	0	0.579968	0.748276	0.00148031
v604_4	v604	preferred waiting time for birth of a/another child (grouped)	[4]4 years	f	Malawi	-0.418008	0.155617	-2.68613	0.00722845	0	1	3	0	1.14037	0.56542	0.0014922
v604_4	v604	preferred waiting time for birth of a/another child (grouped)	[4]4 years	f	Rwanda	-1.15177	0.905015	-1.27265	0.203143	1.79616	3.88355	3	74.2503	7.7671	0.0205777	0.00217187
v604_4	v604	preferred waiting time for birth of a/another child (grouped)	[4]4 years	f	Zimbabwe	-0.432243	0.118619	-3.64395	0.000268	0	1	3	0	0.875912	0.645354	0.00130423
v604_5	v604	preferred waiting time for birth of a/another child (grouped)	[5]5 years	f	Lesotho	-0.476776	0.266066	-1.79195	0.0731411	0.128132	2.52504	3	60.3967	5.05008	0.0800551	0.00612984
v604_5	v604	preferred waiting time for birth of a/another child (grouped)	[5]5 years	f	Malawi	-0.204408	0.152143	-1.34352	0.179102	0.0146762	1.25255	3	20.1627	2.5051	0.285776	0.000932
v604_5	v604	preferred waiting time for birth of a/another child (grouped)	[5]5 years	f	Rwanda	-0.460948	0.358153	-1.28701	0.19809	0.237834	2.63047	3	61.984	5.26094	0.0720445	0.00178866
v604_5	v604	preferred waiting time for birth of a/another child (grouped)	[5]5 years	f	Zimbabwe	-0.401332	0.0844807	-4.75058	2.03e-06	0	1	3	0	0.251171	0.88198	0.00212985
v604_6	v604	preferred waiting time for birth of a/another child (grouped)	[6]6+ years	f	Lesotho	-0.707809	0.192158	-3.68348	0.00023	0.0616799	2.25825	3	55.7178	4.51649	0.104534	0.0131131
v604_6	v604	preferred waiting time for birth of a/another child (grouped)	[6]6+ years	f	Malawi	-0.296707	0.167434	-1.77208	0.0763811	0	1	3	0	0.602632	0.739844	0.000683
v604_6	v604	preferred waiting time for birth of a/another child (grouped)	[6]6+ years	f	Rwanda	-0.17089	0.324485	-0.52665	0.598437	0.141671	1.80688	3	44.6559	3.61376	0.164166	0.000507
v604_6	v604	preferred waiting time for birth of a/another child (grouped)	[6]6+ years	f	Zimbabwe	-0.792498	0.11379	-6.96457	3.29e-12	0	1	3	0	1.18019	0.554274	0.00537116
v605_1	v605	desire for more children	[1]wants within 2 years	f	Lesotho	0.528034	0.0768856	6.8678	6.52e-12	0	1	3	0	0.752111	0.686564	0.00632262
v605_1	v605	desire for more children	[1]wants within 2 years	f	Malawi	0.378927	0.133933	2.82922	0.00466612	0.032184	2.49109	3	59.8569	4.98218	0.0828196	0.00257516
v605_1	v605	desire for more children	[1]wants within 2 years	f	Rwanda	0.431101	0.127783	3.3737	0.000742	0	1	3	0	0.985031	0.611087	0.000555
v605_1	v605	desire for more children	[1]wants within 2 years	f	Zimbabwe	0.0439383	0.080409	0.546435	0.584767	0.00902594	1.87144	3	46.5651	3.74287	0.153903	0.00038
v605_2	v605	desire for more children	[2]wants after 2+ years	f	Lesotho	-0.810789	0.268626	-3.01829	0.00254207	0.202361	15.4019	3	93.5073	30.8038	2.05e-07	0.0262193
v605_2	v605	desire for more children	[2]wants after 2+ years	f	Malawi	-0.897049	0.116724	-7.68523	1.53e-14	0.0276799	3.12696	3	68.02	6.25392	0.043851	0.0175213
v605_2	v605	desire for more children	[2]wants after 2+ years	f	Rwanda	-0.778138	0.110131	-7.06557	1.6e-12	0	1	3	0	0.55754	0.756714	0.00346515
v605_2	v605	desire for more children	[2]wants after 2+ years	f	Zimbabwe	-1.24047	0.076428	-16.2306	3.07e-59	0.00948722	2.18328	3	54.1973	4.36655	0.112672	0.0405022
v605_3	v605	desire for more children	[3]wants, unsure timing	f	Lesotho	-0.98881	0.155451	-6.36091	2.01e-10	0	1	3	0	1.98869	0.369966	0.00756163
v605_3	v605	desire for more children	[3]wants, unsure timing	f	Malawi	-0.412778	0.303602	-1.3596	0.173955	0.195373	3.62459	3	72.4107	7.24919	0.0266599	0.0017259
v605_3	v605	desire for more children	[3]wants, unsure timing	f	Rwanda	-0.48759	0.562204	-0.867283	0.385787	0.888475	16.2873	3	93.8602	32.5745	8.44e-08	0.00289733
v605_3	v605	desire for more children	[3]wants, unsure timing	f	Zimbabwe	-0.765268	0.14003	-5.46503	4.63e-08	0.0321922	2.20974	3	54.7457	4.41947	0.10973	0.0044796
v621_8	v621	husband's desire for children	[8]don't know	f	Lesotho	0.12107	0.0908162	1.33314	0.182487	0	1	3	0	1.29217	0.524095	0.000964
v621_8	v621	husband's desire for children	[8]don't know	f	Malawi	0.348106	0.0894657	3.89094	9.99e-05	0	1	3	0	1.72316	0.422494	0.00210909
v621_8	v621	husband's desire for children	[8]don't know	f	Rwanda	-0.0765914	0.161585	-0.474001	0.635499	0	1	3	0	0.137439	0.933589	3.87e-05
v621_8	v621	husband's desire for children	[8]don't know	f	Zimbabwe	0.0965742	0.166466	0.580144	0.561817	0.06585	4.85135	3	79.3872	9.7027	0.0078178	0.00108447
v626_5	v626	unmet need (definition 2)	[5]spacing failure	f	Zimbabwe	-0.0747837	0.359671	-0.207922	0.83529	0.275726	3.46818	3	71.1664	6.93635	0.0311738	0.000314
v626_6	v626	unmet need (definition 2)	[6]limiting failure	f	Zimbabwe	0.558882	0.295758	1.88966	0.0588036	0.000766	1.00253	3	0.252179	2.00506	0.366951	0.000222
v633b_0	v633b	reason for not having sex: husband has other women	[0]no	f	Lesotho	0.110755	0.0550441	2.01212	0.0442071	0	1	3	0	0.967876	0.616352	0.00065
v633b_0	v633b	reason for not having sex: husband has other women	[0]no	f	Rwanda	0.0425446	0.268514	0.158445	0.874106	0.180662	6.09116	3	83.5828	12.1823	0.00226279	0.000746
v701_1	v701	husband/partner's education level	[1]primary	f	Lesotho	-0.180703	0.0619351	-2.91763	0.00352706	0	1	3	0	1.27112	0.52964	0.00206602
v701_1	v701	husband/partner's education level	[1]primary	f	Malawi	-0.290681	0.0788694	-3.6856	0.000228	0.00711838	1.61457	3	38.064	3.22914	0.198976	0.00288765
v701_1	v701	husband/partner's education level	[1]primary	f	Rwanda	-0.402789	0.0911909	-4.41699	1e-05	0	1	3	0	0.368836	0.831588	0.00185744
v701_1	v701	husband/partner's education level	[1]primary	f	Zimbabwe	-0.0728363	0.0596557	-1.22094	0.222107	0.000532	1.0507	3	4.82551	2.1014	0.349692	0.000656
v701_8	v701	husband/partner's education level	[8]don't know	f	Lesotho	0.692559	0.326099	2.12377	0.0336895	0.127953	1.67425	3	40.2717	3.3485	0.187449	0.00266009
v701_8	v701	husband/partner's education level	[8]don't know	f	Malawi	0.533864	0.383422	1.39236	0.163812	0.210163	1.911	3	47.6713	3.82199	0.147933	0.000722
v701_8	v701	husband/partner's education level	[8]don't know	f	Rwanda	0.604199	0.299117	2.01994	0.0433895	0	1	3	0	0.912145	0.633768	0.000333
v701_8	v701	husband/partner's education level	[8]don't know	f	Zimbabwe	0.656711	0.148447	4.42387	9.69e-06	0.00261286	1.03907	3	3.76047	2.07815	0.353782	0.00148627
v719_1	v719	work for family, others, self	[1]for family member	f	Lesotho	-0.38136	0.117912	-3.23429	0.00121947	0	1	3	0	1.38424	0.500514	0.00341871
v719_1	v719	work for family, others, self	[1]for family member	f	Malawi	-0.71647	0.135931	-5.27083	1.36e-07	0.0227211	1.69149	3	40.8807	3.38299	0.184244	0.00666184
v719_1	v719	work for family, others, self	[1]for family member	f	Rwanda	-0.826987	0.176645	-4.68163	2.85e-06	0	1	3	0	1.9001	0.386722	0.00244205
v719_1	v719	work for family, others, self	[1]for family member	f	Zimbabwe	-0.384972	0.14351	-2.68254	0.00730651	0	1	3	0	0.0198605	0.990119	0.00141123
v719_2	v719	work for family, others, self	[2]for someone else	f	Lesotho	0.438508	0.0839634	5.22261	1.76e-07	0	1	3	0	0.631376	0.729287	0.0103789
v719_2	v719	work for family, others, self	[2]for someone else	f	Malawi	0.745205	0.0841189	8.85894	8.08e-19	0.00203855	1.09698	3	8.84092	2.19397	0.333877	0.0101352
v719_2	v719	work for family, others, self	[2]for someone else	f	Rwanda	0.237007	0.168898	1.40325	0.160541	0.0529007	2.66202	3	62.4346	5.32405	0.0698068	0.000653
v719_2	v719	work for family, others, self	[2]for someone else	f	Zimbabwe	0.0717043	0.0573401	1.25051	0.211114	0	1	3	0	0.747584	0.68812	0.000314
v729_2	v729	husband/partner's educational attainment	[2]complete primary	f	Lesotho	0.117111	0.0954021	1.22755	0.219614	0	1	3	0	1.10523	0.575444	0.000443
v729_2	v729	husband/partner's educational attainment	[2]complete primary	f	Malawi	-0.0603763	0.0962578	-0.627235	0.530505	0	1	3	0	0.774402	0.678955	0.000118
v729_2	v729	husband/partner's educational attainment	[2]complete primary	f	Rwanda	0.0188978	0.109398	0.172744	0.862853	0.000122	1.00333	3	0.331956	2.00666	0.366656	0.000177
v729_2	v729	husband/partner's educational attainment	[2]complete primary	f	Zimbabwe	0.0767778	0.098914	0.776207	0.437627	0.0105927	1.54961	3	35.4677	3.09922	0.212331	0.000345
v729_4	v729	husband/partner's educational attainment	[4]complete secondary	f	Rwanda	0.735119	0.194138	3.78658	0.000153	0	1	3	0	1.74109	0.418723	0.00114418
v729_4	v729	husband/partner's educational attainment	[4]complete secondary	f	Zimbabwe	0.189503	0.111989	1.69216	0.0906163	0	1	3	0	1.27225	0.529338	0.000383
v729_8	v729	husband/partner's educational attainment	[8]don't know	f	Lesotho	0.700457	0.345482	2.02748	0.0426134	0.160055	1.83545	3	45.5174	3.6709	0.159542	0.00327402
v729_8	v729	husband/partner's educational attainment	[8]don't know	f	Malawi	0.533864	0.383422	1.39236	0.163812	0.210163	1.911	3	47.6713	3.82199	0.147933	0.000722
v729_8	v729	husband/partner's educational attainment	[8]don't know	f	Rwanda	0.604199	0.299117	2.01994	0.0433895	0	1	3	0	0.912145	0.633768	0.000333
v729_8	v729	husband/partner's educational attainment	[8]don't know	f	Zimbabwe	0.656711	0.148447	4.42387	9.69e-06	0.00261286	1.03907	3	3.76047	2.07815	0.353782	0.00148627
v731_3	v731	respondent worked in last 7 days	[3]have a job, but on leave last 7 days	f	Zimbabwe	0.275475	0.114733	2.40101	0.0163497	0	1	3	0	0.722095	0.696946	0.000318
v743a_1	v743a	person who usually decides on respondent's health care	[1]respondent alone	f	Lesotho	0.386015	0.188728	2.04536	0.0408198	0.0933262	7.90407	3	87.3483	15.8081	0.000369	0.0104448
v743a_1	v743a	person who usually decides on respondent's health care	[1]respondent alone	f	Malawi	0.436981	0.176466	2.47629	0.0132756	0.0703142	4.12498	3	75.7575	8.24997	0.0161638	0.00543935
v743a_1	v743a	person who usually decides on respondent's health care	[1]respondent alone	f	Rwanda	0.711295	0.329227	2.1605	0.0307339	0.288848	9.19664	3	89.1265	18.3933	0.000101	0.00542482
v743a_1	v743a	person who usually decides on respondent's health care	[1]respondent alone	f	Zimbabwe	0.118548	0.06446	1.8391	0.0659011	0.00392798	1.45853	3	31.4377	2.91706	0.232578	0.000643
v743a_2	v743a	person who usually decides on respondent's health care	[2]respondent and husband/partner	f	Lesotho	-0.137046	0.100397	-1.36503	0.172243	0.0124616	1.69856	3	41.1268	3.39713	0.182946	0.00176175
v743a_2	v743a	person who usually decides on respondent's health care	[2]respondent and husband/partner	f	Malawi	-0.0133138	0.10719	-0.124207	0.901151	0.0128912	1.58722	3	36.9966	3.17443	0.204494	0.000405
v743a_2	v743a	person who usually decides on respondent's health care	[2]respondent and husband/partner	f	Rwanda	-0.28116	0.150121	-1.87289	0.0610829	0.0266226	1.64464	3	39.1965	3.28928	0.193082	0.000627
v743a_2	v743a	person who usually decides on respondent's health care	[2]respondent and husband/partner	f	Zimbabwe	-0.0079924	0.0682731	-0.117065	0.906809	0.0064871	1.86524	3	46.3875	3.73048	0.154859	0.000319
v743a_4	v743a	person who usually decides on respondent's health care	[4]husband/partner alone	f	Lesotho	0.0492899	0.0846826	0.582055	0.56053	0	1	3	0	1.47562	0.47816	0.000321
v743a_4	v743a	person who usually decides on respondent's health care	[4]husband/partner alone	f	Malawi	-0.16574	0.0669467	-2.4757	0.0132976	0	1	3	0	1.00566	0.604817	0.000857
v743a_4	v743a	person who usually decides on respondent's health care	[4]husband/partner alone	f	Rwanda	-0.36317	0.140299	-2.58854	0.00963841	0	1	3	0	0.94364	0.623866	0.000629
v743a_4	v743a	person who usually decides on respondent's health care	[4]husband/partner alone	f	Zimbabwe	-0.0993568	0.0737062	-1.34801	0.177654	0.00197665	1.13549	3	11.9321	2.27098	0.321265	0.000359
v743b_1	v743b	person who usually decides on large household purchases	[1]respondent alone	f	Lesotho	0.53749	0.168199	3.19556	0.00139558	0.0610181	3.62538	3	72.4167	7.25075	0.0266391	0.010703
v743b_1	v743b	person who usually decides on large household purchases	[1]respondent alone	f	Malawi	0.772927	0.10687	7.23242	4.74e-13	0.00924104	1.36373	3	26.6717	2.72746	0.255705	0.00870241
v743b_1	v743b	person who usually decides on large household purchases	[1]respondent alone	f	Rwanda	0.640502	0.370587	1.72834	0.0839267	0.35081	7.28171	3	86.267	14.5634	0.000688	0.00437343
v743b_1	v743b	person who usually decides on large household purchases	[1]respondent alone	f	Zimbabwe	0.159135	0.057497	2.76772	0.00564505	0.00117713	1.13413	3	11.8269	2.26827	0.321701	0.000873
v743b_4	v743b	person who usually decides on large household purchases	[4]husband/partner alone	f	Lesotho	0.0273484	0.0862813	0.316967	0.751268	0	1	3	0	0.258499	0.878755	7.51e-05
v743b_4	v743b	person who usually decides on large household purchases	[4]husband/partner alone	f	Malawi	-0.19857	0.0767181	-2.5883	0.00964511	0.00486677	1.37283	3	27.158	2.74567	0.253388	0.00142546
v743b_4	v743b	person who usually decides on large household purchases	[4]husband/partner alone	f	Rwanda	-0.326899	0.19421	-1.68323	0.0923313	0.0612095	2.18565	3	54.2469	4.37129	0.112405	0.00106068
v743b_4	v743b	person who usually decides on large household purchases	[4]husband/partner alone	f	Zimbabwe	-0.104454	0.0845324	-1.23567	0.216581	0	1	3	0	0.383019	0.825712	0.000171
v743b_6	v743b	person who usually decides on large household purchases	[6]other	f	Lesotho	-1.07649	0.516475	-2.08431	0.037132	0.426733	2.09304	3	52.2227	4.18608	0.123311	0.00216564
v743b_6	v743b	person who usually decides on large household purchases	[6]other	f	Malawi	-4.36037	4.88091	-0.893352	0.371669	70.8977	292.825	3	99.6585	585.65	6.73e-128	0.000677
v743b_6	v743b	person who usually decides on large household purchases	[6]other	f	Zimbabwe	0.0530485	0.615478	0.0861908	0.931315	0.697084	2.61175	3	61.7115	5.2235	0.073406	0.000499
v743d_1	v743d	person who usually decides on visits to family or relatives	[1]respondent alone	f	Lesotho	0.471773	0.222712	2.1183	0.0341493	0.131777	8.91468	3	88.7826	17.8294	0.000134	0.0127493
v743d_1	v743d	person who usually decides on visits to family or relatives	[1]respondent alone	f	Malawi	0.407026	0.189374	2.14932	0.0316091	0.0888783	5.75432	3	82.6217	11.5086	0.00316908	0.00582818
v743d_1	v743d	person who usually decides on visits to family or relatives	[1]respondent alone	f	Rwanda	0.4852	0.413882	1.17231	0.241071	0.464513	11.2422	3	91.1049	22.4843	1.31e-05	0.0041543
v743d_1	v743d	person who usually decides on visits to family or relatives	[1]respondent alone	f	Zimbabwe	0.249143	0.0558911	4.45765	8.29e-06	0	1	3	0	1.52817	0.46576	0.00166302
v743d_4	v743d	person who usually decides on visits to family or relatives	[4]husband/partner alone	f	Lesotho	-0.0671072	0.0816846	-0.82154	0.411339	0.000827	1.04272	3	4.0973	2.08545	0.352493	0.00061
v743d_4	v743d	person who usually decides on visits to family or relatives	[4]husband/partner alone	f	Malawi	-0.230565	0.0818518	-2.81686	0.00484953	0	1	3	0	1.13689	0.566405	0.00134178
v743d_4	v743d	person who usually decides on visits to family or relatives	[4]husband/partner alone	f	Rwanda	-0.128635	0.15182	-0.847283	0.396837	0	1	3	0	0.0660787	0.9675	7.09e-05
v743d_4	v743d	person who usually decides on visits to family or relatives	[4]husband/partner alone	f	Zimbabwe	0.160187	0.0763649	2.09765	0.0359359	0	1	3	0	1.26245	0.53194	0.000434
v743f_1	v743f	person who usually decides what to do with money husband earns	[1]respondent alone	f	Zimbabwe	0.24394	0.116598	2.09215	0.0364248	0.0256862	2.70285	3	63.002	5.40569	0.0670145	0.00146468
v743f_2	v743f	person who usually decides what to do with money husband earns	[2]respondent and husband/partner	f	Zimbabwe	-0.175766	0.0592643	-2.9658	0.00301892	0.00177581	1.20173	3	16.7864	2.40345	0.300675	0.00113905
v743f_6	v743f	person who usually decides what to do with money husband earns	[6]other	f	Zimbabwe	-0.0900509	0.297353	-0.302841	0.762011	0	1	3	0	0.379432	0.827194	3.34e-05
v744a_0	v744a	beating justified if wife goes out without telling husband	[0]no	f	Lesotho	0.277412	0.0703677	3.94232	8.07e-05	0	1	3	0	0.926858	0.629123	0.00227849
v744a_0	v744a	beating justified if wife goes out without telling husband	[0]no	f	Malawi	0.24558	0.129156	1.90142	0.0572469	0.0110949	1.26908	3	21.2026	2.53815	0.281091	0.000995
v744a_0	v744a	beating justified if wife goes out without telling husband	[0]no	f	Rwanda	0.110957	0.132574	0.836938	0.402627	0.0265523	2.01421	3	50.3526	4.02841	0.133426	0.000312
v744a_0	v744a	beating justified if wife goes out without telling husband	[0]no	f	Zimbabwe	0.161986	0.0507714	3.19049	0.0014203	0.00158476	1.25567	3	20.361	2.51133	0.284886	0.000853
v744b_0	v744b	beating justified if wife neglects the children	[0]no	f	Lesotho	0.209096	0.0616691	3.39061	0.000697	0	1	3	0	0.897592	0.638396	0.0018037
v744b_0	v744b	beating justified if wife neglects the children	[0]no	f	Malawi	0.393546	0.315897	1.24581	0.212836	0.259959	8.58764	3	88.3554	17.1753	0.000186	0.00364304
v744b_0	v744b	beating justified if wife neglects the children	[0]no	f	Rwanda	0.0663912	0.0974749	0.681111	0.495801	0.0071609	1.33522	3	25.1058	2.67043	0.263101	0.000168
v744b_0	v744b	beating justified if wife neglects the children	[0]no	f	Zimbabwe	0.102014	0.0692776	1.47254	0.140874	0.00755627	2.10785	3	52.5584	4.21571	0.121498	0.000543
v744c_0	v744c	beating justified if wife argues with husband	[0]no	f	Lesotho	0.223655	0.0909947	2.4579	0.0139754	0.0151141	2.55498	3	60.8608	5.10997	0.0776934	0.00275151
v744c_0	v744c	beating justified if wife argues with husband	[0]no	f	Malawi	0.271467	0.215389	1.26035	0.207542	0.0896052	2.89084	3	65.4079	5.78167	0.0555297	0.00161203
v744c_0	v744c	beating justified if wife argues with husband	[0]no	f	Rwanda	-0.0093951	0.10624	-0.0884334	0.929532	0	1	3	0	0.359672	0.835407	2.37e-05
v744c_0	v744c	beating justified if wife argues with husband	[0]no	f	Zimbabwe	0.143852	0.0510105	2.82006	0.00480153	0	1	3	0	1.26069	0.532408	0.000505
v744d_0	v744d	beating justified if wife refuses to have sex with husband	[0]no	f	Lesotho	0.099295	0.0686139	1.44716	0.147853	0	1	3	0	0.213728	0.898648	0.000242
v744d_0	v744d	beating justified if wife refuses to have sex with husband	[0]no	f	Malawi	0.279776	0.109882	2.54615	0.0108917	0.000589	1.01515	3	1.4927	2.03031	0.362347	0.00136545
v744d_0	v744d	beating justified if wife refuses to have sex with husband	[0]no	f	Rwanda	0.122711	0.0910911	1.34712	0.177942	0	1	3	0	1.76395	0.413964	0.000206
v744d_0	v744d	beating justified if wife refuses to have sex with husband	[0]no	f	Zimbabwe	0.168708	0.0754513	2.23598	0.0253529	0.00916892	2.16005	3	53.7048	4.32011	0.115319	0.000778
v744e_0	v744e	beating justified if wife burns the food	[0]no	f	Lesotho	0.213517	0.136682	1.56215	0.118253	0.0257187	1.84603	3	45.8296	3.69205	0.157863	0.00125661
v744e_0	v744e	beating justified if wife burns the food	[0]no	f	Malawi	0.290193	0.221375	1.31086	0.189904	0.0870044	2.52417	3	60.383	5.04834	0.0801247	0.00153802
v744e_0	v744e	beating justified if wife burns the food	[0]no	f	Rwanda	0.091594	0.121969	0.750964	0.452674	0	1	3	0	1.87799	0.39102	0.000151
v744e_0	v744e	beating justified if wife burns the food	[0]no	f	Zimbabwe	0.174687	0.0686376	2.54506	0.0109259	0	1	3	0	1.46069	0.481742	0.000468
v750_0	v750	ever heard of a sexually transmitted infection (sti)	[0]no	f	Lesotho	-0.604685	0.155736	-3.88275	0.000103	0	1	3	0	0.501835	0.778086	0.0018014
v750_0	v750	ever heard of a sexually transmitted infection (sti)	[0]no	f	Malawi	-5.04318	4.7774	-1.05563	0.291136	68.0189	312.176	3	99.6797	624.353	2.65e-136	0.000775
v750_0	v750	ever heard of a sexually transmitted infection (sti)	[0]no	f	Rwanda	-11.0915	0.300352	-36.9284	1.62e-298	0.0187824	1.07336	3	6.83482	2.14672	0.341857	5.51e-05
v750_0	v750	ever heard of a sexually transmitted infection (sti)	[0]no	f	Tanzania	-0.252982	0.365699	-0.691777	0.489077	0	1	3	0	0.729142	0.694495	8.49e-05
v750_0	v750	ever heard of a sexually transmitted infection (sti)	[0]no	f	Zimbabwe	-0.468366	0.301361	-1.55417	0.120145	0.132388	1.99073	3	49.7672	3.98146	0.136596	0.000442
v754cp_0	v754cp	reduce risk of getting hiv: always use condoms during sex	[0]no	f	Lesotho	-0.146597	0.125544	-1.1677	0.24293	0.0128663	1.37007	3	27.011	2.74014	0.254089	0.000622
v754cp_0	v754cp	reduce risk of getting hiv: always use condoms during sex	[0]no	f	Malawi	-0.1426	0.118006	-1.20841	0.226889	0.0282915	3.10565	3	67.8007	6.21131	0.0447952	0.000978
v754cp_0	v754cp	reduce risk of getting hiv: always use condoms during sex	[0]no	f	Rwanda	-0.293449	0.280537	-1.04602	0.29555	0.15384	2.90095	3	65.5285	5.8019	0.054971	0.000436
v754cp_0	v754cp	reduce risk of getting hiv: always use condoms during sex	[0]no	f	Tanzania	-0.210135	0.105772	-1.98669	0.0469572	0	1	3	0	1.57741	0.454432	0.000513
v754cp_0	v754cp	reduce risk of getting hiv: always use condoms during sex	[0]no	f	Zimbabwe	-0.404583	0.0607986	-6.65448	2.84e-11	0	1	3	0	0.842502	0.656225	0.00279138
v754dp_0	v754dp	reduce risk of getting hiv: have 1 sex partner only, who has no other partners	[0]no	f	Lesotho	-0.186144	0.110267	-1.68812	0.0913891	0	1	3	0	1.40764	0.494691	0.000641
v754dp_0	v754dp	reduce risk of getting hiv: have 1 sex partner only, who has no other partners	[0]no	f	Malawi	-0.166002	0.0840853	-1.97421	0.0483579	0	1	3	0	1.16068	0.559709	0.000431
v754dp_0	v754dp	reduce risk of getting hiv: have 1 sex partner only, who has no other partners	[0]no	f	Rwanda	0.0398162	0.14067	0.283046	0.777141	0.015638	1.354	3	26.145	2.70801	0.258204	0.000152
v754dp_0	v754dp	reduce risk of getting hiv: have 1 sex partner only, who has no other partners	[0]no	f	Tanzania	0.0188737	0.128727	0.146618	0.883434	0	1	3	0	1.18102	0.554044	8.24e-05
v754dp_0	v754dp	reduce risk of getting hiv: have 1 sex partner only, who has no other partners	[0]no	f	Zimbabwe	-0.06698	0.0726441	-0.922029	0.356513	0.00183522	1.1217	3	10.8496	2.2434	0.325726	0.000185
v754dp_8	v754dp	reduce risk of getting hiv: have 1 sex partner only, who has no other partners	[8]don't know	f	Lesotho	-0.336595	0.176071	-1.9117	0.0559148	0	1	3	0	0.90447	0.636205	0.000824
v754dp_8	v754dp	reduce risk of getting hiv: have 1 sex partner only, who has no other partners	[8]don't know	f	Malawi	-0.195657	0.267186	-0.732289	0.463992	0	1	3	0	1.60934	0.447235	0.000229
v754dp_8	v754dp	reduce risk of getting hiv: have 1 sex partner only, who has no other partners	[8]don't know	f	Rwanda	-1.01226	0.489682	-2.06719	0.0387165	0.144067	1.20972	3	17.3362	2.41944	0.298281	0.000532
v754dp_8	v754dp	reduce risk of getting hiv: have 1 sex partner only, who has no other partners	[8]don't know	f	Tanzania	-0.207153	0.184599	-1.12218	0.261787	0.0517608	2.02637	3	50.6507	4.05274	0.131813	0.000316
v754dp_8	v754dp	reduce risk of getting hiv: have 1 sex partner only, who has no other partners	[8]don't know	f	Zimbabwe	-0.203993	0.146327	-1.3941	0.163289	0	1	3	0	1.86284	0.393994	0.000198
v754jp_0	v754jp	can get hiv from mosquito bites	[0]no	f	Lesotho	-0.275034	0.0874142	-3.14633	0.00165333	0.0128757	2.28284	3	56.1948	4.56567	0.101995	0.00470916
v754jp_0	v754jp	can get hiv from mosquito bites	[0]no	f	Malawi	0.0605768	0.0668739	0.905836	0.365023	0	1	3	0	0.621751	0.732805	0.00014
v754jp_0	v754jp	can get hiv from mosquito bites	[0]no	f	Rwanda	0.445531	0.121356	3.67129	0.000241	0	1	3	0	0.527925	0.768002	0.000887
v754jp_0	v754jp	can get hiv from mosquito bites	[0]no	f	Tanzania	0.0248753	0.0777242	0.320046	0.748934	0.0010558	1.0612	3	5.76742	2.12241	0.346039	0.000146
v754jp_0	v754jp	can get hiv from mosquito bites	[0]no	f	Zimbabwe	-0.261103	0.0451441	-5.78378	7.3e-09	0.000479	1.08402	3	7.7507	2.16804	0.338233	0.00187236
v754wp_0	v754wp	can get hiv by sharing food with person who has aids	[0]no	f	Lesotho	0.0480389	0.129013	0.372356	0.709628	0.0350324	3.45299	3	71.0396	6.90598	0.0316509	0.00128371
v754wp_0	v754wp	can get hiv by sharing food with person who has aids	[0]no	f	Malawi	0.318973	0.0985962	3.23514	0.00121582	0.000746	1.02598	3	2.53204	2.05196	0.358446	0.000911
v754wp_0	v754wp	can get hiv by sharing food with person who has aids	[0]no	f	Rwanda	0.736229	0.233325	3.15538	0.00160288	0.0447029	1.34979	3	25.9144	2.69958	0.259295	0.00140498
v754wp_0	v754wp	can get hiv by sharing food with person who has aids	[0]no	f	Tanzania	0.18527	0.143612	1.29007	0.197026	0.037606	2.55554	3	60.8694	5.11109	0.0776499	0.000466
v754wp_0	v754wp	can get hiv by sharing food with person who has aids	[0]no	f	Zimbabwe	-0.008985	0.0608429	-0.147675	0.8826	0	1	3	0	1.99523	0.368757	0.000106
v756_0	v756	a healthy looking person can have hiv	[0]no	f	Lesotho	-0.360812	0.0950454	-3.79621	0.000147	0	1	3	0	1.03197	0.596912	0.00203034
v756_0	v756	a healthy looking person can have hiv	[0]no	f	Malawi	-0.619687	0.0998699	-6.20495	5.47e-10	0	1	3	0	0.619767	0.733532	0.00370416
v756_0	v756	a healthy looking person can have hiv	[0]no	f	Rwanda	-0.64018	0.172996	-3.70056	0.000215	0.00499142	1.05758	3	5.44479	2.11517	0.347294	0.00105075
v756_0	v756	a healthy looking person can have hiv	[0]no	f	Tanzania	-0.449888	0.11083	-4.05925	4.92e-05	0	1	3	0	0.731153	0.693797	0.00137563
v756_0	v756	a healthy looking person can have hiv	[0]no	f	Zimbabwe	-0.343791	0.0674735	-5.0952	3.48e-07	0	1	3	0	0.0802565	0.960666	0.00149292
v762aa_0	v762aa	source for condoms: government hospital	[0]no	f	Lesotho	-0.280539	0.0701325	-4.00013	6.33e-05	0.00629814	1.74294	3	42.6255	3.48587	0.175006	0.00399507
v762aa_0	v762aa	source for condoms: government hospital	[0]no	f	Rwanda	-0.56662	0.469407	-1.2071	0.227395	0.502386	4.6514	3	78.5011	9.3028	0.00954822	0.00164701
v762aa_0	v762aa	source for condoms: government hospital	[0]no	f	Tanzania	-0.941549	0.152309	-6.18182	6.34e-10	0	1	3	0	1.71972	0.423222	0.00193885
v762aa_0	v762aa	source for condoms: government hospital	[0]no	f	Zimbabwe	-0.408293	0.10983	-3.7175	0.000201	0.0302395	6.16256	3	83.773	12.3251	0.00210685	0.00619095
v762ab_0	v762ab	source for condoms: government health center/post	[0]no	f	Lesotho	-0.336657	0.0573491	-5.87031	4.35e-09	0	1	3	0	1.78155	0.410339	0.00542442
v762ab_0	v762ab	source for condoms: government health center/post	[0]no	f	Rwanda	-0.461829	0.111108	-4.15657	3.23e-05	0	1	3	0	0.831128	0.659968	0.000901
v762ab_0	v762ab	source for condoms: government health center/post	[0]no	f	Tanzania	-0.456576	0.219891	-2.07637	0.0378596	0.103095	3.54126	3	71.7615	7.08252	0.0289768	0.00170248
v762ab_0	v762ab	source for condoms: government health center/post	[0]no	f	Zimbabwe	-0.281091	0.039291	-7.15408	8.42e-13	0	1	3	0	1.51822	0.468082	0.00263667
v762ac_0	v762ac	source for condoms: family planning clinic	[0]no	f	Zimbabwe	-0.322433	0.146057	-2.20758	0.0272733	0.0456167	5.19856	3	80.7639	10.3971	0.0055245	0.00222161
v762ad_0	v762ad	source for condoms: mobile clinic	[0]no	f	Tanzania	-0.264008	0.206091	-1.28103	0.200184	0.106928	6.37026	3	84.3021	12.7405	0.00171171	0.00169637
v762ad_0	v762ad	source for condoms: mobile clinic	[0]no	f	Zimbabwe	-0.321765	0.104063	-3.09202	0.00198802	0	1	3	0	0.560345	0.755654	0.000622
v762ah_0	v762ah	na - source for condoms: public cs	[0]no	f	Zimbabwe	-0.345465	0.113372	-3.04718	0.00230999	0	1	3	0	1.70706	0.425909	0.000579
v762an_0	v762an	source for condoms: private field worker	[0]no	f	Lesotho	-0.467095	0.273035	-1.71075	0.0871266	0.0995787	1.79424	3	44.2662	3.58849	0.166253	0.00107753
v762bf_1	v762bf	source for female condoms: other public	[1]yes: other public	f	Lesotho	0.487015	0.25976	1.87487	0.0608109	0.10544	2.12251	3	52.8861	4.24503	0.11973	0.00121262
v762bf_1	v762bf	source for female condoms: other public	[1]yes: other public	f	Zimbabwe	0.196829	0.111863	1.75956	0.0784833	0	1	3	0	1.62207	0.444398	0.000162
v762bh_0	v762bh	na - source for female condoms: public cs	[0]no	f	Zimbabwe	-0.345335	0.164049	-2.10508	0.0352848	0.00761217	1.06141	3	5.78595	2.12283	0.345967	0.000471
v762bo_1	v762bo	source for female condoms: other private	[1]yes: other private	f	Lesotho	0.0606656	0.567924	0.10682	0.914932	0.394966	1.64832	3	39.3321	3.29664	0.192373	0.000463
v762bu_1	v762bu	source for female condoms: religious institution	[1]yes	f	Zimbabwe	-0.241002	0.242199	-0.995057	0.319708	0	1	3	0	1.65283	0.437614	0.000135
v763a_0	v763a	had any sti in last 12 months	[0]no	f	Lesotho	-0.852715	0.214452	-3.97625	7e-05	0.0828431	2.50982	3	60.1564	5.01963	0.0812832	0.00623357
v763a_0	v763a	had any sti in last 12 months	[0]no	f	Malawi	-1.22834	0.225653	-5.44346	5.23e-08	0.0914477	2.54822	3	60.7569	5.09644	0.0782208	0.00635757
v763a_0	v763a	had any sti in last 12 months	[0]no	f	Rwanda	-1.85871	0.216891	-8.5698	1.04e-17	0.078286	2.25167	3	55.5885	4.50334	0.105223	0.00699253
v763a_0	v763a	had any sti in last 12 months	[0]no	f	Tanzania	-0.968558	0.180132	-5.37694	7.58e-08	0.0338976	1.53077	3	34.6734	3.06154	0.216369	0.00280288
v763a_0	v763a	had any sti in last 12 months	[0]no	f	Zimbabwe	-1.2626	0.0892706	-14.1435	2.05e-45	0	1	3	0	0.869682	0.647368	0.0105852
v763b_0	v763b	had genital sore/ulcer in last 12 months	[0]no	f	Lesotho	-0.83717	0.172177	-4.86228	1.16e-06	0.0558012	2.68552	3	62.7632	5.37104	0.0681858	0.00859492
v763b_0	v763b	had genital sore/ulcer in last 12 months	[0]no	f	Malawi	-0.820266	0.170893	-4.79989	1.59e-06	0.0633242	3.72886	3	73.1821	7.45772	0.0240202	0.00761649
v763b_0	v763b	had genital sore/ulcer in last 12 months	[0]no	f	Rwanda	-1.37856	0.361448	-3.81398	0.000137	0.344892	8.53461	3	88.283	17.0692	0.000197	0.00553978
v763b_0	v763b	had genital sore/ulcer in last 12 months	[0]no	f	Tanzania	-1.04409	0.140921	-7.40903	1.27e-13	0	1	3	0	0.930083	0.628109	0.00279282
v763b_0	v763b	had genital sore/ulcer in last 12 months	[0]no	f	Zimbabwe	-1.20558	0.0841693	-14.3233	1.56e-46	0.0033102	1.18357	3	15.5097	2.36714	0.306184	0.0127391
v763b_8	v763b	had genital sore/ulcer in last 12 months	[8]don't know	f	Malawi	-3.65882	4.71538	-0.775934	0.437788	65.9282	121.892	3	99.1796	243.784	1.16e-53	0.000173
v763b_8	v763b	had genital sore/ulcer in last 12 months	[8]don't know	f	Tanzania	-2.95255	4.09722	-0.720623	0.471141	49.4407	60.2892	3	98.3413	120.578	6.56e-27	0.000106
v763b_8	v763b	had genital sore/ulcer in last 12 months	[8]don't know	f	Zimbabwe	-3.50596	4.43145	-0.791153	0.428855	58.2591	111.54	3	99.1035	223.08	3.62e-49	0.000237
v763c_0	v763c	had genital discharge in last 12 months	[0]no	f	Lesotho	-0.617002	0.163162	-3.78154	0.000156	0.0614301	4.3358	3	76.9362	8.67161	0.0130913	0.00914848
v763c_0	v763c	had genital discharge in last 12 months	[0]no	f	Malawi	-0.667486	0.105896	-6.30322	2.92e-10	0	1	3	0	1.71326	0.42459	0.00295748
v763c_0	v763c	had genital discharge in last 12 months	[0]no	f	Rwanda	-1.37938	0.208048	-6.63011	3.35e-11	0.0882972	3.13949	3	68.1477	6.27899	0.0433047	0.00584855
v763c_0	v763c	had genital discharge in last 12 months	[0]no	f	Tanzania	-0.588924	0.135813	-4.33629	1.45e-05	0	1	3	0	0.299904	0.860749	0.0011789
v763c_0	v763c	had genital discharge in last 12 months	[0]no	f	Zimbabwe	-0.84618	0.110043	-7.68955	1.48e-14	0.0211074	2.39118	3	58.1796	4.78236	0.0915216	0.00761217
v763c_8	v763c	had genital discharge in last 12 months	[8]don't know	f	Lesotho	-0.294886	0.664716	-0.443626	0.657313	0	1	3	0	1.14847	0.563136	0.000147
v763c_8	v763c	had genital discharge in last 12 months	[8]don't know	f	Malawi	-4.21077	5.05958	-0.832238	0.405275	76.1315	141.688	3	99.2942	283.375	2.92e-62	0.000329
v763c_8	v763c	had genital discharge in last 12 months	[8]don't know	f	Rwanda	-5.95262	3.49558	-1.7029	0.0885866	35.6544	39.5334	3	97.4705	79.0669	6.77e-18	0.000106
v763c_8	v763c	had genital discharge in last 12 months	[8]don't know	f	Tanzania	-3.05286	4.69568	-0.650142	0.515601	65.6047	136.451	3	99.2671	272.902	5.5e-60	0.000149
v763c_8	v763c	had genital discharge in last 12 months	[8]don't know	f	Zimbabwe	0.684204	0.568544	1.20343	0.228809	0.417907	1.68004	3	40.4775	3.36007	0.186367	0.000469
v767a_4	v767a	relationship with most recent sex partner	[4]casual acquaintance	f	Lesotho	1.16775	0.256579	4.55125	5.33e-06	0.0124976	1.05967	3	5.63066	2.11933	0.346571	0.00412862
v767a_4	v767a	relationship with most recent sex partner	[4]casual acquaintance	f	Malawi	1.67424	0.382529	4.37677	1.2e-05	0.0112081	1.02603	3	2.53664	2.05205	0.358428	0.00247336
v767a_4	v767a	relationship with most recent sex partner	[4]casual acquaintance	f	Rwanda	0.890138	0.470768	1.89082	0.0586484	0	1	3	0	0.618131	0.734133	0.000312
v767a_4	v767a	relationship with most recent sex partner	[4]casual acquaintance	f	Tanzania	0.419808	0.427693	0.981564	0.326315	0.363206	2.982	3	66.4655	5.96401	0.0506911	0.000478
v767a_4	v767a	relationship with most recent sex partner	[4]casual acquaintance	f	Zimbabwe	1.3448	0.283502	4.74355	2.1e-06	0	1	3	0	0.565801	0.753595	0.00129258
v769_0	v769	could get a condom	[0]no	f	Lesotho	-0.814968	0.0893481	-9.12127	7.43e-20	0	1	3	0	0.756761	0.68497	0.0161178
v769_0	v769	could get a condom	[0]no	f	Rwanda	-0.563888	0.206078	-2.73628	0.00621381	0.0902144	3.43835	3	70.9162	6.87669	0.0321178	0.00247525
v769a_0	v769a	could get a female condom	[0]no	f	Lesotho	-0.556429	0.162799	-3.41789	0.000631	0.0473141	2.48114	3	59.696	4.96228	0.0836477	0.0073173
v769a_8	v769a	could get a female condom	[8]dk	f	Lesotho	-0.618695	0.300851	-2.05648	0.039736	0.177235	2.91404	3	65.6834	5.82809	0.0542559	0.00258987
v770_0	v770	sought advice/treatment for last sti infection	[0]no	f	Lesotho	-0.569276	0.158188	-3.59874	0.00032	0	1	3	0	0.975125	0.614121	0.01651
v774a_0	v774a	hiv transmitted during pregnancy	[0]no	f	Lesotho	0.00524554	0.0995426	0.0526964	0.957974	0	1	3	0	1.61555	0.445849	0.000302
v774a_0	v774a	hiv transmitted during pregnancy	[0]no	f	Malawi	-0.0567619	0.073877	-0.76833	0.442291	0	1	3	0	1.52959	0.465429	0.000166
v774a_0	v774a	hiv transmitted during pregnancy	[0]no	f	Rwanda	-0.102543	0.194772	-0.526479	0.598555	0.0906494	4.91629	3	79.6595	9.83258	0.00732627	0.00059
v774a_0	v774a	hiv transmitted during pregnancy	[0]no	f	Tanzania	-0.295324	0.0864111	-3.41766	0.000632	0	1	3	0	0.399858	0.818789	0.000845
v774a_0	v774a	hiv transmitted during pregnancy	[0]no	f	Zimbabwe	0.0119535	0.0652007	0.183334	0.854536	0	1	3	0	0.385734	0.824592	3.02e-05
v774b_0	v774b	hiv transmitted during delivery	[0]no	f	Lesotho	-0.0539986	0.1412	-0.382425	0.702146	0.0304511	2.04078	3	50.9992	4.08157	0.129927	0.000729
v774b_0	v774b	hiv transmitted during delivery	[0]no	f	Malawi	-0.267494	0.0904909	-2.95603	0.00311628	0	1	3	0	1.52109	0.467411	0.000801
v774b_0	v774b	hiv transmitted during delivery	[0]no	f	Rwanda	-0.626836	0.498825	-1.25662	0.20889	0.454921	2.8823	3	65.3055	5.7646	0.0560059	0.000811
v774b_0	v774b	hiv transmitted during delivery	[0]no	f	Tanzania	-0.352743	0.114445	-3.08221	0.00205468	0.0152294	1.63139	3	38.7027	3.26279	0.195657	0.00152011
v774b_0	v774b	hiv transmitted during delivery	[0]no	f	Zimbabwe	-0.434666	0.0744458	-5.83869	5.26e-09	0	1	3	0	0.821645	0.663105	0.00190948
v774c_0	v774c	hiv transmitted by breastfeeding	[0]no	f	Lesotho	0.0126584	0.0980527	0.129098	0.89728	0	1	3	0	0.630261	0.729693	9.16e-05
v774c_0	v774c	hiv transmitted by breastfeeding	[0]no	f	Malawi	-0.198061	0.142642	-1.38852	0.164978	0.0208134	1.49135	3	32.9466	2.9827	0.225069	0.000425
v774c_0	v774c	hiv transmitted by breastfeeding	[0]no	f	Rwanda	-0.658308	0.233376	-2.8208	0.00479045	0	1	3	0	1.96597	0.374192	0.000656
v774c_0	v774c	hiv transmitted by breastfeeding	[0]no	f	Tanzania	-0.312255	0.110286	-2.83133	0.00463555	0	1	3	0	0.476955	0.787826	0.000618
v774c_0	v774c	hiv transmitted by breastfeeding	[0]no	f	Zimbabwe	-0.356541	0.148457	-2.40164	0.0163216	0.0515592	4.63102	3	78.4065	9.26204	0.00974481	0.00178856
v774c_8	v774c	hiv transmitted by breastfeeding	[8]don't know	f	Lesotho	-0.329308	0.132733	-2.48098	0.013102	0.0215143	1.68485	3	40.6475	3.3697	0.185472	0.00202873
v774c_8	v774c	hiv transmitted by breastfeeding	[8]don't know	f	Malawi	-0.692433	0.213552	-3.24246	0.00118505	0	1	3	0	1.49522	0.473497	0.000673
v774c_8	v774c	hiv transmitted by breastfeeding	[8]don't know	f	Rwanda	-0.605729	0.288948	-2.09632	0.0360534	0	1	3	0	0.596422	0.742145	0.000442
v774c_8	v774c	hiv transmitted by breastfeeding	[8]don't know	f	Tanzania	-0.155484	0.208723	-0.744929	0.456315	0.0863217	2.95175	3	66.1218	5.9035	0.0522482	0.000402
v774c_8	v774c	hiv transmitted by breastfeeding	[8]don't know	f	Zimbabwe	-0.349281	0.183266	-1.90588	0.0566664	0.0738726	3.79561	3	73.6537	7.59121	0.0224693	0.00117244
v777_0	v777	allowed to keep aids infection secret	[0]no	f	Lesotho	-0.264371	0.0561415	-4.70902	2.49e-06	0	1	3	0	0.0763872	0.962527	0.0034724
v777_0	v777	allowed to keep aids infection secret	[0]no	f	Rwanda	-0.438446	0.131946	-3.32292	0.000891	0.0306276	2.42209	3	58.7134	4.84418	0.0887358	0.00189266
v777_0	v777	allowed to keep aids infection secret	[0]no	f	Tanzania	-0.197192	0.115054	-1.71391	0.0865455	0.0273086	3.20278	3	68.7772	6.40557	0.0406489	0.00101748
v778_0	v778	willing to care for relative with aids	[0]no	f	Lesotho	-0.581673	0.340031	-1.71065	0.0871463	0.292668	7.17965	3	86.0718	14.3593	0.000762	0.00312982
v778_0	v778	willing to care for relative with aids	[0]no	f	Rwanda	-1.28887	0.415325	-3.10329	0.00191384	0	1	3	0	0.75736	0.684765	0.00113911
v778_0	v778	willing to care for relative with aids	[0]no	f	Tanzania	-0.899449	0.182314	-4.93352	8.08e-07	0	1	3	0	0.753839	0.685971	0.0023614
v780_0	v780	children should be taught about condoms to avoid aids	[0]no	f	Lesotho	-0.246785	0.0606806	-4.06696	4.76e-05	0	1	3	0	0.314822	0.854353	0.00247462
v780_0	v780	children should be taught about condoms to avoid aids	[0]no	f	Rwanda	-0.45204	0.190519	-2.37268	0.0176596	0.0407259	1.58609	3	36.9517	3.17217	0.204725	0.000713
v780_0	v780	children should be taught about condoms to avoid aids	[0]no	f	Tanzania	-0.247008	0.0739584	-3.33982	0.000838	0	1	3	0	1.22263	0.542637	0.000884
v781_0	v781	ever been tested for hiv	[0]no	f	Lesotho	-0.827502	0.308307	-2.68402	0.00727419	0.259819	11.9157	3	91.6077	23.8313	6.68e-06	0.0181844
v781_0	v781	ever been tested for hiv	[0]no	f	Malawi	-0.585071	0.176428	-3.31621	0.000912	0.0733096	4.71806	3	78.8048	9.43612	0.0089325	0.00549824
v781_0	v781	ever been tested for hiv	[0]no	f	Rwanda	-1.25699	0.219273	-5.73254	9.89e-09	0.0869781	2.60082	3	61.5506	5.20165	0.0742124	0.0063341
v781_0	v781	ever been tested for hiv	[0]no	f	Tanzania	-0.455269	0.0858877	-5.30075	1.15e-07	0.00446536	1.25055	3	20.035	2.50109	0.286348	0.002724
v781_0	v781	ever been tested for hiv	[0]no	f	Zimbabwe	-0.763471	0.267509	-2.854	0.0043173	0.203902	22.8508	3	95.6238	45.7016	1.19e-10	0.0131404
v783_0	v783	know a place to get hiv test	[0]no	f	Lesotho	-1.21752	0.510952	-2.38285	0.0171792	0.629744	8.92345	3	88.7936	17.8469	0.000133	0.00830909
v783_0	v783	know a place to get hiv test	[0]no	f	Malawi	-0.795972	0.235972	-3.37317	0.000743	0.06807	1.62426	3	38.4336	3.24853	0.197057	0.00256614
v783_0	v783	know a place to get hiv test	[0]no	f	Rwanda	-8.93428	2.67653	-3.33801	0.000844	21.4287	496.015	3	99.7984	992.03	3.83e-216	0.00178817
v783_0	v783	know a place to get hiv test	[0]no	f	Tanzania	-0.626559	0.18957	-3.30516	0.000949	0.0684294	2.80626	3	64.3654	5.61252	0.0604304	0.00266631
v783_0	v783	know a place to get hiv test	[0]no	f	Zimbabwe	-0.891529	0.316014	-2.82117	0.00478484	0.244236	7.02047	3	85.7559	14.0409	0.000893	0.00413266
v785_0	v785	heard about other stis	[0]no	f	Lesotho	-0.283354	0.0547964	-5.17104	2.33e-07	0	1	3	0	1.69044	0.429463	0.00447655
v785_0	v785	heard about other stis	[0]no	f	Malawi	-0.56944	0.134878	-4.22188	2.42e-05	0.0261014	1.89856	3	47.3285	3.79712	0.149784	0.00348964
v785_0	v785	heard about other stis	[0]no	f	Rwanda	-1.03824	0.202299	-5.13219	2.86e-07	0	1	3	0	0.00413228	0.997936	0.00225892
v785_0	v785	heard about other stis	[0]no	f	Tanzania	-0.591687	0.106705	-5.54509	2.94e-08	0	1	3	0	0.24104	0.886459	0.00240313
v785_0	v785	heard about other stis	[0]no	f	Zimbabwe	-0.445403	0.069742	-6.38643	1.7e-10	0.00489742	1.50014	3	33.3396	3.00028	0.223099	0.00387926
v811_0	v811	presence of children < 10 for 'wife beating justified' questions	[0]no	f	Lesotho	0.0569002	0.169129	0.336432	0.736545	0.0494962	2.36413	3	57.7012	4.72826	0.094031	0.000981
v811_0	v811	presence of children < 10 for 'wife beating justified' questions	[0]no	f	Rwanda	0.228703	0.162683	1.40582	0.159777	0	1	3	0	1.96889	0.373647	0.000271
v811_0	v811	presence of children < 10 for 'wife beating justified' questions	[0]no	f	Zimbabwe	0.183021	0.0801471	2.28356	0.0223974	0	1	3	0	0.326728	0.849282	0.000321
v813_0	v813	presence of other males for 'wife beating justified' questions	[0]no	f	Lesotho	0.212626	0.166323	1.2784	0.201109	0	1	3	0	1.52371	0.466799	0.000428
v813_0	v813	presence of other males for 'wife beating justified' questions	[0]no	f	Rwanda	-0.17662	0.226102	-0.781152	0.434713	0	1	3	0	0.108759	0.947073	4.23e-05
v813_0	v813	presence of other males for 'wife beating justified' questions	[0]no	f	Zimbabwe	0.0485599	0.113394	0.42824	0.668477	0	1	3	0	0.44393	0.800943	3.45e-05
v825_0	v825	would buy vegetables from vendor with hiv	[0]no	f	Lesotho	-0.437387	0.314111	-1.39246	0.163783	0.28022	23.4119	3	95.7287	46.8238	6.8e-11	0.00838915
v825_0	v825	would buy vegetables from vendor with hiv	[0]no	f	Malawi	-0.471122	0.132698	-3.55033	0.000385	0.033768	2.78371	3	64.0767	5.56742	0.0618089	0.00381
v825_0	v825	would buy vegetables from vendor with hiv	[0]no	f	Rwanda	-1.14633	0.153385	-7.47357	7.8e-14	0	1	3	0	0.583428	0.746982	0.00420515
v825_0	v825	would buy vegetables from vendor with hiv	[0]no	f	Tanzania	-0.524269	0.071868	-7.29489	2.99e-13	0	1	3	0	1.61464	0.446051	0.00389366
v825_0	v825	would buy vegetables from vendor with hiv	[0]no	f	Zimbabwe	-0.356169	0.192005	-1.85499	0.0635972	0.103627	16.5045	3	93.941	33.009	6.79e-08	0.00370574
v825_8	v825	would buy vegetables from vendor with hiv	[8]don't know	f	Lesotho	0.584101	0.497251	1.17466	0.24013	0.445544	2.5317	3	60.5009	5.0634	0.0795236	0.000867
v825_8	v825	would buy vegetables from vendor with hiv	[8]don't know	f	Malawi	-0.462312	0.362218	-1.27634	0.201836	0	1	3	0	0.442948	0.801337	9.5e-05
v825_8	v825	would buy vegetables from vendor with hiv	[8]don't know	f	Rwanda	-3.41141	2.96224	-1.15163	0.249473	25.2822	25.2647	3	96.0419	50.5293	1.07e-11	5.23e-05
v825_8	v825	would buy vegetables from vendor with hiv	[8]don't know	f	Tanzania	-0.0869052	0.262518	-0.331044	0.740611	0	1	3	0	0.0801283	0.960728	1.01e-05
v825_8	v825	would buy vegetables from vendor with hiv	[8]don't know	f	Zimbabwe	-0.456747	0.580661	-0.786599	0.431517	0.744067	3.90322	3	74.3802	7.80645	0.0201768	0.000514
v828_0	v828	received result from last hiv test	[0]no	f	Lesotho	0.285156	0.258366	1.10369	0.269729	0.127004	2.74486	3	63.5683	5.48973	0.0642571	0.00161416
v828_0	v828	received result from last hiv test	[0]no	f	Malawi	0.304377	0.216224	1.40769	0.159223	0	1	3	0	1.12896	0.568656	0.00233715
v828_0	v828	received result from last hiv test	[0]no	f	Rwanda	-0.734373	0.344963	-2.12884	0.0332672	0	1	3	0	0.0394414	0.980472	0.000553
v828_0	v828	received result from last hiv test	[0]no	f	Tanzania	-0.255014	0.198568	-1.28427	0.199048	0.0158319	1.15179	3	13.1784	2.30357	0.316071	0.00128338
v828_0	v828	received result from last hiv test	[0]no	f	Zimbabwe	-0.124301	0.120443	-1.03203	0.302058	0	1	3	0	1.10898	0.574365	0.000477
v829_11	v829	place where last hiv test was taken	[11]central hospital	f	Zimbabwe	0.3825	0.11438	3.34411	0.000825	0	1	3	0	0.907103	0.635367	0.000966
v829_13	v829	place where last hiv test was taken	[13]municipal hospital	f	Zimbabwe	0.284706	0.075401	3.77589	0.000159	0	1	3	0	0.683467	0.710537	0.00206991
v829_14	v829	place where last hiv test was taken	)	f	Zimbabwe	-0.0100521	0.141469	-0.0710548	0.943354	0.0285659	1.92572	3	48.0713	3.85143	0.145771	0.00065
v829_15	v829	place where last hiv test was taken	[15]health center/post	f	Zimbabwe	-0.258803	0.073288	-3.53131	0.000414	0.00645481	1.65961	3	39.745	3.31923	0.190212	0.00250736
v829_16	v829	place where last hiv test was taken	)	f	Zimbabwe	0.0270639	0.112279	0.241041	0.809523	0.0160055	1.81603	3	44.935	3.63207	0.16267	0.000291
v838a_0	v838a	during antenatal visit talked about: hiv transmitted mother to child	[0]no	f	Tanzania	-0.163437	0.238018	-0.686657	0.492299	0.12877	4.14074	3	75.8497	8.28148	0.0159111	0.00119664
v838a_8	v838a	during antenatal visit talked about: hiv transmitted mother to child	[8]don't know	f	Tanzania	-4.5677	5.02452	-0.909081	0.363307	74.994	124.067	3	99.194	248.134	1.31e-54	0.000382
v838c_0	v838c	during antenatal visit talked about: getting tested for hiv	[0]no	f	Tanzania	-0.131321	0.171509	-0.765679	0.443867	0.0456092	2.07089	3	51.7116	4.14178	0.126074	0.000472
v838c_8	v838c	during antenatal visit talked about: getting tested for hiv	[8]don't know	f	Tanzania	0.494375	0.629714	0.785079	0.432407	0.27398	1.29569	3	22.8213	2.59139	0.273708	0.000344
v850a_0	v850a	respondent can refuse sex	[0]no	f	Tanzania	-0.148809	0.0875365	-1.69997	0.0891366	0	1	3	0	0.414797	0.812696	0.000275
v850a_0	v850a	respondent can refuse sex	[0]no	f	Zimbabwe	0.0012703	0.101388	0.0125291	0.990003	0.0208307	3.08315	3	67.5656	6.16629	0.0458149	0.000585
v850a_8	v850a	respondent can refuse sex	[8]don't know/not sure/depends	f	Tanzania	-0.326057	0.285736	-1.14111	0.253823	0	1	3	0	1.0555	0.58993	0.000182
v850a_8	v850a	respondent can refuse sex	[8]don't know/not sure/depends	f	Zimbabwe	-0.15744	0.189177	-0.832237	0.405275	0	1	3	0	1.29375	0.52368	0.00018
v850b_0	v850b	respondent can ask partner to use a condom	[0]no	f	Zimbabwe	-0.425293	0.209747	-2.02764	0.0425966	0.121169	12.2497	3	91.8365	24.4994	4.79e-06	0.00601273
v850b_8	v850b	respondent can ask partner to use a condom	[8]don't know/not sure/depends	f	Zimbabwe	-0.0614453	0.149025	-0.412316	0.680108	0	1	3	0	1.97955	0.37166	0.000208
b0_01_0	b0_01	child is twin	[0]single birth	f	Burkina_Faso	7.24407	6.55543	1.10505	0.269138	85.4174	161.331	2	99.3802	161.331	5.79e-37	0.000493
b0_01_0	b0_01	child is twin	[0]single birth	f	Congo_Democratic_Republic	-0.122328	0.571753	-0.213953	0.830584	0	1	2	0	0.965736	0.325746	0.000131
b0_01_0	b0_01	child is twin	[0]single birth	f	Cote_d'Ivoire	0.185287	0.478125	0.387529	0.698365	0	1	2	0	0.0152589	0.90169	5.03e-05
b0_01_0	b0_01	child is twin	[0]single birth	f	Ethiopia	0.236909	0.398985	0.59378	0.552659	0	1	2	0	0.0291861	0.86435	1.51e-05
b0_01_0	b0_01	child is twin	[0]single birth	f	Ghana	0.226988	0.459967	0.493489	0.621667	0	1	2	0	0.018357	0.892226	4.02e-05
b0_01_0	b0_01	child is twin	[0]single birth	f	Guinea	7.17985	6.78432	1.0583	0.289918	91.523	172.498	2	99.4203	172.498	2.11e-39	0.00069
b0_01_0	b0_01	child is twin	[0]single birth	f	Kenya	-0.184094	0.361228	-0.509635	0.610307	0	1	2	0	0.129053	0.719416	8.86e-05
b0_01_0	b0_01	child is twin	[0]single birth	f	Mali	-0.527851	0.500312	-1.05504	0.291405	0	1	2	0	0.502969	0.478199	0.000168
b0_01_0	b0_01	child is twin	[0]single birth	f	Liberia	-0.942911	0.489039	-1.92809	0.0538442	0	1	2	0	0.00693708	0.933622	0.000766
b0_01_0	b0_01	child is twin	[0]single birth	f	Sierra_Leone	-0.898292	0.673785	-1.3332	0.182465	0.404672	1.61263	2	37.9896	1.61263	0.204122	0.000679
b0_01_0	b0_01	child is twin	[0]single birth	f	Zambia	-0.144492	0.15811	-0.913872	0.360784	0	1	2	0	0.627272	0.428358	0.000186
b0_01_0	b0_01	child is twin	[0]single birth	f	Tanzania	0.0244216	0.531384	0.0459584	0.963343	0.375386	2.97384	2	66.3734	2.97384	0.0846208	0.000377
b0_02_0	b0_02	child is twin	[0]single birth	f	Burkina_Faso	0.412165	0.583233	0.706691	0.479758	0	1	2	0	0.058511	0.808865	7.65e-05
b0_02_0	b0_02	child is twin	[0]single birth	f	Congo_Democratic_Republic	0.216509	0.438776	0.49344	0.621702	0	1	2	0	0.48057	0.488164	8.3e-05
b0_02_0	b0_02	child is twin	[0]single birth	f	Cote_d'Ivoire	0.25993	0.396882	0.65493	0.512513	0	1	2	0	0.0524775	0.818807	0.000215
b0_02_0	b0_02	child is twin	[0]single birth	f	Ethiopia	-0.255359	0.415394	-0.61474	0.538727	0	1	2	0	0.122054	0.726818	4.79e-05
b0_02_0	b0_02	child is twin	[0]single birth	f	Ghana	-0.126446	0.347217	-0.364169	0.715732	0	1	2	0	0.0440849	0.833696	3.38e-05
b0_02_0	b0_02	child is twin	[0]single birth	f	Guinea	0.279329	0.887602	0.314701	0.752988	0.912518	2.27285	2	56.0023	2.27285	0.131658	0.000654
b0_02_0	b0_02	child is twin	[0]single birth	f	Kenya	-0.407204	0.272115	-1.49644	0.134539	0	1	2	0	0.0544771	0.815448	0.00064
b0_02_0	b0_02	child is twin	[0]single birth	f	Mali	-0.477173	0.395822	-1.20553	0.228001	0	1	2	0	0.433025	0.510508	0.000228
b0_02_0	b0_02	child is twin	[0]single birth	f	Liberia	-0.864704	0.38316	-2.25677	0.0240225	0	1	2	0	0.570222	0.450171	0.00114136
b0_02_0	b0_02	child is twin	[0]single birth	f	Sierra_Leone	-0.540833	0.790286	-0.684351	0.493753	0.736834	2.14534	2	53.3873	2.14534	0.143004	0.000848
b0_02_0	b0_02	child is twin	[0]single birth	f	Zambia	-0.129729	0.122404	-1.05985	0.289213	0	1	2	0	0.0442816	0.833331	0.000134
b0_02_0	b0_02	child is twin	[0]single birth	f	Tanzania	-0.10717	0.626851	-0.170966	0.86425	0.645161	5.57195	2	82.0529	5.57195	0.0182505	0.00113312
b0_02_2	b0_02	child is twin	[2]2nd of multiple	f	Burkina_Faso	0.121108	0.700976	0.17277	0.862832	0	1	2	0	0.336975	0.56158	9.52e-05
b0_02_2	b0_02	child is twin	[2]2nd of multiple	f	Congo_Democratic_Republic	-0.490358	0.611327	-0.80212	0.422483	0	1	2	0	0.0561225	0.812733	8.02e-05
b0_02_2	b0_02	child is twin	[2]2nd of multiple	f	Cote_d'Ivoire	-0.373533	0.472729	-0.790162	0.429433	0	1	2	0	0.00707829	0.932951	0.00011
b0_02_2	b0_02	child is twin	[2]2nd of multiple	f	Ethiopia	0.583094	0.61597	0.946627	0.343829	0	1	2	0	0.140986	0.707303	0.000119
b0_02_2	b0_02	child is twin	[2]2nd of multiple	f	Ghana	0.502335	0.496109	1.01255	0.311275	0	1	2	0	0.14415	0.704189	0.000216
b0_02_2	b0_02	child is twin	[2]2nd of multiple	f	Guinea	0.369775	0.658314	0.5617	0.57432	0.049358	1.05807	2	5.48786	1.05807	0.303657	0.0004
b0_02_2	b0_02	child is twin	[2]2nd of multiple	f	Kenya	0.619927	0.447146	1.38641	0.165622	0	1	2	0	0.00192592	0.964996	0.000661
b0_02_2	b0_02	child is twin	[2]2nd of multiple	f	Mali	0.26651	0.632029	0.421673	0.673264	0	1	2	0	0.0265558	0.87055	2.48e-05
b0_02_2	b0_02	child is twin	[2]2nd of multiple	f	Liberia	0.268269	1.0724	0.250158	0.802465	1.58206	3.08392	2	67.5737	3.08392	0.0790699	0.00061
b0_02_2	b0_02	child is twin	[2]2nd of multiple	f	Sierra_Leone	-6.61218	7.0795	-0.933991	0.350309	99.683	179.699	2	99.4435	179.699	5.64e-41	0.00027
b0_02_2	b0_02	child is twin	[2]2nd of multiple	f	Zambia	0.118748	0.192821	0.615847	0.537996	0	1	2	0	0.710086	0.399415	8.76e-05
b0_02_2	b0_02	child is twin	[2]2nd of multiple	f	Tanzania	-0.129134	0.443971	-0.290862	0.771157	0	1	2	0	0.757818	0.384012	0.000123
b0_03_2	b0_03	child is twin	[2]2nd of multiple	f	Burkina_Faso	-6.99459	6.69448	-1.04483	0.296102	89.091	164.893	2	99.3935	164.893	9.65e-38	0.000358
b0_03_2	b0_03	child is twin	[2]2nd of multiple	f	Congo_Democratic_Republic	0.676826	0.569122	1.18924	0.234343	0	1	2	0	0.109143	0.741122	0.000226
b0_03_2	b0_03	child is twin	[2]2nd of multiple	f	Cote_d'Ivoire	-7.05189	7.77772	-0.906678	0.364577	120.724	460.924	2	99.783	460.924	3.03e-102	0.00180888
b0_03_2	b0_03	child is twin	[2]2nd of multiple	f	Ethiopia	-13.1408	0.387999	-33.868	1.97e-251	0.217041	3.46406	2	71.1321	3.46406	0.0627162	0.000305
b0_03_2	b0_03	child is twin	[2]2nd of multiple	f	Ghana	-6.9092	7.29366	-0.947289	0.343492	106.083	340.05	2	99.7059	340.05	6.22e-76	0.000764
b0_03_2	b0_03	child is twin	[2]2nd of multiple	f	Guinea	-7.75863	6.72685	-1.15338	0.248754	89.9364	159.487	2	99.373	159.487	1.46e-36	0.000495
b0_03_2	b0_03	child is twin	[2]2nd of multiple	f	Kenya	-6.38314	6.86149	-0.930284	0.352224	93.8793	334.785	2	99.7013	334.785	8.72e-75	0.000992
b0_03_2	b0_03	child is twin	[2]2nd of multiple	f	Liberia	-7.60447	6.43438	-1.18185	0.237266	82.2286	143.579	2	99.3035	143.579	4.39e-33	0.000612
b0_03_2	b0_03	child is twin	[2]2nd of multiple	f	Mali	-13.4757	0.181188	-74.3738	0	0	1	2	0	0.0809063	0.776073	0.000465
b0_03_2	b0_03	child is twin	[2]2nd of multiple	f	Sierra_Leone	-0.317555	0.738141	-0.430209	0.667043	0	1	2	0	0.000353	0.985008	1.59e-05
b0_03_2	b0_03	child is twin	[2]2nd of multiple	f	Zambia	0.214082	0.437803	0.488992	0.624847	0.256107	3.01128	2	66.7916	3.01128	0.0826868	0.000862
b0_04_3	b0_04	child is twin	[3]3rd of multiple	f	Ghana	-10.6009	0.596154	-17.7821	9.73e-71	0	1	2	0	0.834312	0.361028	4.65e-05
b0_04_3	b0_04	child is twin	[3]3rd of multiple	f	Liberia	-9.67312	1.30817	-7.39437	1.42e-13	2.62922	4.24983	2	76.4697	4.24983	0.0392542	2.69e-05
b0_06_2	b0_06	child is twin	[2]2nd of multiple	f	Burkina_Faso	-5.80258	7.38147	-0.786101	0.431808	108.3	161.561	2	99.381	161.561	5.16e-37	0.000472
b0_06_2	b0_06	child is twin	[2]2nd of multiple	f	Congo_Democratic_Republic	-6.93783	6.84651	-1.01334	0.310899	93.1041	144.778	2	99.3093	144.778	2.4e-33	0.000272
b0_06_2	b0_06	child is twin	[2]2nd of multiple	f	Ethiopia	-12.9327	0.363512	-35.577	3.18e-277	0.0296071	1.09691	2	8.83473	1.09691	0.294945	0.000102
b0_06_2	b0_06	child is twin	[2]2nd of multiple	f	Guinea	2.41032	0.781693	3.08345	0.00204613	0	1	2	0	0.0109553	0.91664	0.00393378
b0_06_2	b0_06	child is twin	[2]2nd of multiple	f	Liberia	-13.799	0.421168	-32.7635	1.95e-235	0.173381	1.92499	2	48.0517	1.92499	0.165308	0.00091
b0_06_2	b0_06	child is twin	[2]2nd of multiple	f	Malawi	-7.14031	7.53566	-0.947537	0.343365	113.214	316.105	2	99.6836	316.105	1.02e-70	0.00227413
b0_06_2	b0_06	child is twin	[2]2nd of multiple	f	Mali	-12.8839	0.573974	-22.4469	1.37e-111	0.427547	2.72991	2	63.3688	2.72991	0.0984846	0.000156
b0_06_2	b0_06	child is twin	[2]2nd of multiple	f	Zambia	-0.040118	0.478606	-0.0838226	0.933198	0	1	2	0	0.000578	0.980824	3.57e-06
b1_01	b1_01	month of birth	NA	f	Burkina_Faso	-0.0399404	0.0309794	-1.28925	0.19731	0	1	2	0	0.0546421	0.815174	0.000243
b1_01	b1_01	month of birth	NA	f	Congo_Democratic_Republic	0.00941016	0.0602559	0.15617	0.875899	0.00525237	3.52776	2	71.6534	3.52776	0.0603494	0.000821
b1_01	b1_01	month of birth	NA	f	Cote_d'Ivoire	0.0423273	0.0213832	1.97947	0.0477632	0	1	2	0	0.290244	0.590064	0.00165348
b1_01	b1_01	month of birth	NA	f	Ethiopia	0.0144312	0.0227047	0.635603	0.525035	0	1	2	0	0.358201	0.549507	8.28e-05
b1_01	b1_01	month of birth	NA	f	Ghana	0.00249134	0.0241551	0.103139	0.917852	0	1	2	0	0.217429	0.641006	5.89e-05
b1_01	b1_01	month of birth	NA	f	Guinea	-0.0198513	0.027925	-0.71088	0.477158	0	1	2	0	0.0421487	0.837336	0.000113
b1_01	b1_01	month of birth	NA	f	Kenya	0.00697783	0.0188107	0.370951	0.710674	0.000123	1.20142	2	16.7652	1.20142	0.273038	0.000416
b1_01	b1_01	month of birth	NA	f	Liberia	0.044535	0.0314729	1.41503	0.157061	0	1	2	0	0.433863	0.510099	0.000857
b1_01	b1_01	month of birth	NA	f	Mali	0.0395657	0.0349735	1.1313	0.257927	0	1	2	0	0.974427	0.323578	0.000437
b1_01	b1_01	month of birth	NA	f	Sierra_Leone	0.0585858	0.0269156	2.17665	0.0295068	0	1	2	0	0.444476	0.50497	0.000628
b1_01	b1_01	month of birth	NA	f	Tanzania	0.011187	0.013371	0.836661	0.402783	0	1	2	0	0.341123	0.559182	0.000138
b1_01	b1_01	month of birth	NA	f	Zambia	0.0061996	0.00783888	0.790878	0.429015	0	1	2	0	0.0788921	0.778805	9.46e-05
b1_05	b1_05	month of birth	NA	f	Burkina_Faso	-0.0055788	0.0468816	-0.118998	0.905277	0	1	2	0	0.000179	0.989312	4.14e-06
b1_05	b1_05	month of birth	NA	f	Congo_Democratic_Republic	0.0168652	0.0417335	0.404116	0.686128	0	1	2	0	0.0800901	0.777175	0.000118
b1_05	b1_05	month of birth	NA	f	Cote_d'Ivoire	0.0140006	0.060419	0.231724	0.816752	0.0049932	3.12549	2	68.005	3.12549	0.0770765	0.0022196
b1_05	b1_05	month of birth	NA	f	Ethiopia	0.0765158	0.0551421	1.38761	0.165255	0	1	2	0	0.140034	0.708247	0.000919
b1_05	b1_05	month of birth	NA	f	Ghana	0.070894	0.0404715	1.7517	0.0798251	0	1	2	0	0.163782	0.685698	0.00158764
b1_05	b1_05	month of birth	NA	f	Guinea	0.0338933	0.0667687	0.507623	0.611718	0.000604	1.07264	2	6.77223	1.07264	0.300349	0.000765
b1_05	b1_05	month of birth	NA	f	Kenya	0.0602319	0.0241498	2.49409	0.0126279	0	1	2	0	0.0835626	0.772526	0.00327409
b1_05	b1_05	month of birth	NA	f	Liberia	0.0150453	0.0482327	0.311932	0.755092	0	1	2	0	0.0122427	0.911896	3.92e-05
b1_05	b1_05	month of birth	NA	f	Mali	0.000556	0.130894	0.00424838	0.99661	0.0272791	4.81348	2	79.225	4.81348	0.028238	0.00198138
b1_05	b1_05	month of birth	NA	f	Rwanda	-0.0094014	0.037175	-0.252894	0.80035	0.000981	1.54657	2	35.3406	1.54657	0.213643	0.000599
b1_05	b1_05	month of birth	NA	f	Sierra_Leone	0.00996776	0.0447289	0.222849	0.823653	0	1	2	0	0.202177	0.652969	8.65e-05
b1_05	b1_05	month of birth	NA	f	Zambia	-0.0020092	0.0127212	-0.157941	0.874503	0	1	2	0	0.411787	0.521064	0.00013
b10_01_5	b10_01	completeness of information	[5]year - a, m imp	f	Burkina_Faso	-10.575	2.30023	-4.59736	4.28e-06	10.0156	18.1522	2	94.491	18.1522	2.04e-05	8.34e-05
b10_01_5	b10_01	completeness of information	[5]year - a, m imp	f	Congo_Democratic_Republic	-3.80944	5.729	-0.664941	0.506089	64.9072	89.05	2	98.877	89.05	3.85e-21	0.000492
b10_01_5	b10_01	completeness of information	[5]year - a, m imp	f	Cote_d'Ivoire	0.510748	0.422677	1.20836	0.226908	0	1	2	0	0.757733	0.384039	0.000365
b10_01_5	b10_01	completeness of information	[5]year - a, m imp	f	Ethiopia	-5.82455	5.01813	-1.1607	0.245764	49.6624	71.8531	2	98.6083	71.8531	2.32e-17	1.72e-05
b10_01_5	b10_01	completeness of information	[5]year - a, m imp	f	Ghana	-11.832	0.462222	-25.5981	1.6e-144	0.286504	2.96534	2	66.277	2.96534	0.0850667	0.000184
b10_01_5	b10_01	completeness of information	[5]year - a, m imp	f	Guinea	-4.94313	4.90567	-1.00764	0.31363	47.4161	67.1431	2	98.5106	67.1431	2.53e-16	9.09e-06
b10_01_5	b10_01	completeness of information	[5]year - a, m imp	f	Kenya	-0.672914	0.791728	-0.849932	0.395363	0	1	2	0	0.673532	0.411823	6.03e-05
b10_01_5	b10_01	completeness of information	[5]year - a, m imp	f	Liberia	-5.06422	4.78933	-1.0574	0.290331	45.1175	60.3286	2	98.3424	60.3286	8.03e-15	1.13e-05
b10_01_5	b10_01	completeness of information	[5]year - a, m imp	f	Malawi	-5.37842	6.45134	-0.833691	0.404455	82.2183	81.2511	2	98.7692	81.2511	1.99e-19	0.000197
b10_01_5	b10_01	completeness of information	[5]year - a, m imp	f	Mali	-11.6522	2.07589	-5.61312	1.99e-08	8.09917	15.8565	2	93.6934	15.8565	6.83e-05	0.000197
b10_01_5	b10_01	completeness of information	[5]year - a, m imp	f	Sierra_Leone	-12.1617	0.512117	-23.7479	1.16e-124	0.350199	2.98835	2	66.5367	2.98835	0.0838656	9.45e-05
b10_01_5	b10_01	completeness of information	[5]year - a, m imp	f	Tanzania	-5.35951	6.90059	-0.776675	0.437351	94.4693	123.607	2	99.191	123.607	1.03e-28	0.000327
b10_01_5	b10_01	completeness of information	[5]year - a, m imp	f	Zambia	0.869848	0.671154	1.29605	0.194959	0	1	2	0	0.359798	0.548618	9.47e-05
b10_02_3	b10_02	completeness of information	[3]year and age - month imputed	f	Burkina_Faso	-12.2548	0.278535	-43.9971	0	0	1	2	0	0.362296	0.547234	8.85e-05
b10_02_3	b10_02	completeness of information	[3]year and age - month imputed	f	Congo_Democratic_Republic	-11.9215	0.781905	-15.2467	1.73e-52	0.908259	3.27707	2	69.4849	3.27707	0.0702542	8.33e-05
b10_02_3	b10_02	completeness of information	[3]year and age - month imputed	f	Cote_d'Ivoire	-0.162479	0.395188	-0.411143	0.680968	0.149346	1.72825	2	42.1379	1.72825	0.188635	0.00139275
b10_02_3	b10_02	completeness of information	[3]year and age - month imputed	f	Ethiopia	-5.90989	6.6305	-0.89132	0.372758	87.4525	184.872	2	99.4591	184.872	4.18e-42	0.000124
b10_02_3	b10_02	completeness of information	[3]year and age - month imputed	f	Ghana	0.850848	1.29524	0.656904	0.511243	2.46937	3.75588	2	73.3751	3.75588	0.0526222	0.000511
b10_02_3	b10_02	completeness of information	[3]year and age - month imputed	f	Guinea	-5.38934	5.54761	-0.97147	0.331314	61.301	244.95	2	99.5918	244.95	3.28e-55	7.66e-05
b10_02_3	b10_02	completeness of information	[3]year and age - month imputed	f	Kenya	-0.280804	0.736576	-0.381229	0.703034	0	1	2	0	0.849733	0.356628	0.000277
b10_02_3	b10_02	completeness of information	[3]year and age - month imputed	f	Lesotho	-5.84405	6.10348	-0.957495	0.338317	73.9534	135.091	2	99.2598	135.091	3.15e-31	0.000488
b10_02_3	b10_02	completeness of information	[3]year and age - month imputed	f	Liberia	-6.58152	5.5138	-1.19365	0.232617	60.1462	92.023	2	98.9133	92.023	8.57e-22	0.000207
b10_02_3	b10_02	completeness of information	[3]year and age - month imputed	f	Mali	-5.22239	5.13162	-1.01769	0.308826	51.7449	57.1012	2	98.2487	57.1012	4.14e-14	8e-06
b10_02_3	b10_02	completeness of information	[3]year and age - month imputed	f	Sierra_Leone	-7.17947	6.50928	-1.10296	0.270045	84.1673	146.902	2	99.3193	146.902	8.24e-34	0.000286
b10_02_3	b10_02	completeness of information	[3]year and age - month imputed	f	Tanzania	0.959141	0.424923	2.25721	0.0239947	0	1	2	0	0.435871	0.509122	0.000982
b10_02_3	b10_02	completeness of information	[3]year and age - month imputed	f	Zambia	0.66348	0.400656	1.65598	0.0977249	0	1	2	0	0.0121247	0.91232	0.000362
b10_02_5	b10_02	completeness of information	[5]year - a, m imp	f	Burkina_Faso	-5.96279	5.40135	-1.10395	0.269617	57.6898	88.1714	2	98.8658	88.1714	6e-21	3.5e-05
b10_02_5	b10_02	completeness of information	[5]year - a, m imp	f	Congo_Democratic_Republic	-4.81912	6.94938	-0.693461	0.48802	96.3319	377.167	2	99.7349	377.167	5.15e-84	0.00130229
b10_02_5	b10_02	completeness of information	[5]year - a, m imp	f	Cote_d'Ivoire	-0.156245	1.25212	-0.124785	0.900694	2.40761	4.09712	2	75.5926	4.09712	0.0429564	0.00331375
b10_02_5	b10_02	completeness of information	[5]year - a, m imp	f	Ethiopia	-11.9187	0.254767	-46.7826	0	0	1	2	0	0.50966	0.475286	0.000106
b10_02_5	b10_02	completeness of information	[5]year - a, m imp	f	Ghana	-12.829	0.352377	-36.4069	3.31e-290	0.134146	2.11223	2	52.6567	2.11223	0.146126	0.000388
b10_02_5	b10_02	completeness of information	[5]year - a, m imp	f	Kenya	1.79962	0.552726	3.2559	0.00113033	0	1	2	0	0.229756	0.631705	0.00181726
b10_02_5	b10_02	completeness of information	[5]year - a, m imp	f	Liberia	-12.4142	0.337076	-36.829	6.35e-297	0.0817668	1.48757	2	32.7762	1.48757	0.222594	0.000138
b10_02_5	b10_02	completeness of information	[5]year - a, m imp	f	Malawi	1.36618	0.681517	2.00462	0.045004	0	1	2	0	0.808715	0.3685	0.00147105
b10_02_5	b10_02	completeness of information	[5]year - a, m imp	f	Mali	-5.52247	5.70594	-0.967846	0.333121	64.4209	93.4264	2	98.9296	93.4264	4.22e-22	1.99e-05
b10_02_5	b10_02	completeness of information	[5]year - a, m imp	f	Sierra_Leone	-12.6379	0.251126	-50.325	0	0	1	2	0	0.113276	0.736445	0.000196
b10_02_5	b10_02	completeness of information	[5]year - a, m imp	f	Tanzania	-6.08305	5.59901	-1.08645	0.277279	61.9763	86.665	2	98.8461	86.665	1.29e-20	8.79e-05
b10_02_5	b10_02	completeness of information	[5]year - a, m imp	f	Zambia	0.950631	0.522365	1.81986	0.0687805	0	1	2	0	0.00539906	0.941426	0.00034
b10_03_5	b10_03	completeness of information	[5]year - a, m imp	f	Burkina_Faso	-13.507	1.15671	-11.6771	1.67e-31	2.58774	30.306	2	96.7003	30.306	3.69e-08	0.000512
b10_03_5	b10_03	completeness of information	[5]year - a, m imp	f	Congo_Democratic_Republic	-5.35839	6.34852	-0.844037	0.398649	80.0923	156.011	2	99.359	156.011	8.42e-36	0.000319
b10_03_5	b10_03	completeness of information	[5]year - a, m imp	f	Cote_d'Ivoire	0.489106	0.485617	1.00718	0.313846	0.161729	1.3974	2	28.4387	1.3974	0.237159	0.000861
b10_03_5	b10_03	completeness of information	[5]year - a, m imp	f	Ethiopia	-11.6962	1.16222	-10.0637	7.99e-24	2.36569	7.35093	2	86.3963	7.35093	0.0067028	0.000146
b10_03_5	b10_03	completeness of information	[5]year - a, m imp	f	Ghana	-6.86567	6.33047	-1.08454	0.278124	79.5647	136.243	2	99.266	136.243	1.77e-31	0.000279
b10_03_5	b10_03	completeness of information	[5]year - a, m imp	f	Kenya	0.551369	0.590334	0.933996	0.350306	0	1	2	0	0.00159785	0.968115	0.0002
b10_03_5	b10_03	completeness of information	[5]year - a, m imp	f	Liberia	-12.9665	0.251786	-51.498	0	0	1	2	0	0.333328	0.563706	0.000375
b10_03_5	b10_03	completeness of information	[5]year - a, m imp	f	Malawi	-0.392945	0.761005	-0.51635	0.60561	0	1	2	0	0.149598	0.698919	0.000173
b10_03_5	b10_03	completeness of information	[5]year - a, m imp	f	Mali	-5.2219	6.19772	-0.842552	0.399479	76.5058	241.788	2	99.5864	241.788	1.6e-54	0.000494
b10_03_5	b10_03	completeness of information	[5]year - a, m imp	f	Sierra_Leone	-12.9714	0.437642	-29.6394	4.65e-193	0.290177	4.10788	2	75.6566	4.10788	0.0426838	0.000272
b10_03_5	b10_03	completeness of information	[5]year - a, m imp	f	Zambia	0.108072	0.511022	0.211482	0.832511	0.233783	1.80591	2	44.6261	1.80591	0.179	0.000297
b10_04_1	b10_04	completeness of information	[1]month and year - information complete	f	Burkina_Faso	0.18734	1.31409	0.142563	0.886636	2.37266	3.19484	2	68.6995	3.19484	0.0738711	0.000938
b10_04_1	b10_04	completeness of information	[1]month and year - information complete	f	Congo_Democratic_Republic	-0.73401	0.72621	-1.01074	0.312141	0	1	2	0	0.427113	0.513409	0.000847
b10_04_1	b10_04	completeness of information	[1]month and year - information complete	f	Cote_d'Ivoire	-0.0838856	0.491216	-0.170771	0.864403	0.314563	2.69797	2	62.9351	2.69797	0.100476	0.00175551
b10_04_1	b10_04	completeness of information	[1]month and year - information complete	f	Guinea	5.75262	5.80781	0.990497	0.321931	67.1348	206.454	2	99.5156	206.454	8.16e-47	2.66e-05
b10_04_1	b10_04	completeness of information	[1]month and year - information complete	f	Ethiopia	7.19199	6.40771	1.1224	0.261694	81.5891	154.863	2	99.3543	154.863	1.5e-35	0.000383
b10_04_1	b10_04	completeness of information	[1]month and year - information complete	f	Ghana	7.83552	7.25214	1.08044	0.279945	104.627	187.015	2	99.4653	187.015	1.43e-42	0.00125501
b10_04_1	b10_04	completeness of information	[1]month and year - information complete	f	Kenya	0.238397	0.676167	0.352571	0.72441	0.527214	2.35723	2	57.5773	2.35723	0.124703	0.00208353
b10_04_1	b10_04	completeness of information	[1]month and year - information complete	f	Lesotho	0.246143	0.570741	0.43127	0.666272	0	1	2	0	0.21906	0.639757	0.000392
b10_04_1	b10_04	completeness of information	[1]month and year - information complete	f	Liberia	0.0114138	0.635429	0.0179624	0.985669	0	1	2	0	0.786301	0.375221	0.000313
b10_04_1	b10_04	completeness of information	[1]month and year - information complete	f	Mali	6.57386	6.46551	1.01676	0.309268	83.3396	313.985	2	99.6815	313.985	2.96e-70	0.000121
b10_04_1	b10_04	completeness of information	[1]month and year - information complete	f	Sierra_Leone	8.64151	7.10122	1.21691	0.22364	100.282	175.439	2	99.43	175.439	4.8e-40	0.00146505
b10_04_1	b10_04	completeness of information	[1]month and year - information complete	f	Zambia	-0.0955917	0.231111	-0.413617	0.679155	0	1	2	0	0.0423323	0.836988	2.05e-05
b10_04_1	b10_04	completeness of information	[1]month and year - information complete	f	Zimbabwe	-0.0194367	0.551223	-0.0352611	0.971872	0.297663	1.9186	2	47.8787	1.9186	0.166011	0.000612
b10_04_5	b10_04	completeness of information	[5]year - a, m imp	f	Burkina_Faso	-13.371	1.18851	-11.2503	2.31e-29	2.68039	19.3011	2	94.8189	19.3011	1.12e-05	0.000698
b10_04_5	b10_04	completeness of information	[5]year - a, m imp	f	Congo_Democratic_Republic	-5.81914	7.17109	-0.811472	0.417095	102.3	186.663	2	99.4643	186.663	1.7e-42	0.000471
b10_04_5	b10_04	completeness of information	[5]year - a, m imp	f	Cote_d'Ivoire	0.540299	0.714444	0.756252	0.449498	0.691381	3.0744	2	67.4733	3.0744	0.0795339	0.00162524
b10_04_5	b10_04	completeness of information	[5]year - a, m imp	f	Ethiopia	-6.06498	6.50428	-0.93246	0.351099	84.0059	139.311	2	99.2822	139.311	3.77e-32	9.98e-05
b10_04_5	b10_04	completeness of information	[5]year - a, m imp	f	Ghana	-13.5961	0.435797	-31.1982	1.13e-213	0.282613	3.90552	2	74.3952	3.90552	0.0481277	0.000785
b10_04_5	b10_04	completeness of information	[5]year - a, m imp	f	Kenya	-0.0942055	1.48699	-0.0633531	0.949485	3.34404	4.10136	2	75.6179	4.10136	0.0428487	0.00244137
b10_04_5	b10_04	completeness of information	[5]year - a, m imp	f	Liberia	-13.5701	0.378275	-35.8736	7.9e-282	0.110621	1.59882	2	37.4538	1.59882	0.206071	0.000377
b10_04_5	b10_04	completeness of information	[5]year - a, m imp	f	Malawi	-0.0705692	1.22974	-0.0573855	0.954238	2.21083	3.62824	2	72.4384	3.62824	0.0568068	0.00129061
b10_04_5	b10_04	completeness of information	[5]year - a, m imp	f	Mali	-5.98809	6.02479	-0.993908	0.320268	71.9509	112.026	2	99.1074	112.026	3.53e-26	4.29e-05
b10_04_5	b10_04	completeness of information	[5]year - a, m imp	f	Sierra_Leone	-13.518	0.210347	-64.2651	0	0	1	2	0	0.0685903	0.793401	0.000453
b10_04_5	b10_04	completeness of information	[5]year - a, m imp	f	Zambia	0.373525	0.35903	1.04037	0.298168	0.0312049	1.08431	2	7.77517	1.08431	0.297736	0.000239
b10_04_5	b10_04	completeness of information	[5]year - a, m imp	f	Zimbabwe	-0.591921	0.830824	-0.712451	0.476186	0	1	2	0	0.878455	0.348625	0.000368
b11_04	b11_04	preceding birth interval (months)	NA	f	Burkina_Faso	-0.000565	0.0303952	-0.0185754	0.98518	0.00164647	8.83826	2	88.6856	8.83826	0.0029498	0.00232389
b11_04	b11_04	preceding birth interval (months)	NA	f	Congo_Democratic_Republic	0.0141732	0.00738412	1.91942	0.0549312	5.02e-05	1.84736	2	45.8686	1.84736	0.174091	0.00267803
b11_04	b11_04	preceding birth interval (months)	NA	f	Cote_d'Ivoire	-0.0045442	0.00737496	-0.616169	0.537783	0	1	2	0	0.0577258	0.810127	0.000588
b11_04	b11_04	preceding birth interval (months)	NA	f	Ethiopia	0.0040125	0.0108868	0.368567	0.712451	0	1	2	0	0.368916	0.543596	0.000199
b11_04	b11_04	preceding birth interval (months)	NA	f	Ghana	6.95e-05	0.0093693	0.00741328	0.994085	0	1	2	0	0.437651	0.508258	0.000339
b11_04	b11_04	preceding birth interval (months)	NA	f	Guinea	-0.0227476	0.0118642	-1.91732	0.0551968	0	1	2	0	0.300127	0.583803	0.00089
b11_04	b11_04	preceding birth interval (months)	NA	f	Kenya	0.0035508	0.00688456	0.515762	0.60602	0	1	2	0	0.13461	0.7137	0.000475
b11_04	b11_04	preceding birth interval (months)	NA	f	Liberia	-0.0201188	0.0148177	-1.35775	0.174542	0.00027	2.58901	2	61.3752	2.58901	0.107607	0.00192722
b11_04	b11_04	preceding birth interval (months)	NA	f	Mali	0.0212514	0.0065949	3.22239	0.00127126	0	1	2	0	0.647473	0.421017	0.00223428
b11_04	b11_04	preceding birth interval (months)	NA	f	Rwanda	0.00612229	0.00648162	0.94456	0.344883	6.81e-06	1.08608	2	7.92611	1.08608	0.29734	0.000623
b11_04	b11_04	preceding birth interval (months)	NA	f	Sierra_Leone	-0.0154458	0.0118628	-1.30204	0.192903	0	1	2	0	0.228466	0.632664	0.00124845
b11_04	b11_04	preceding birth interval (months)	NA	f	Zambia	0.00650979	0.00254606	2.55681	0.0105637	0	1	2	0	0.000591	0.980606	0.00149609
b4_01_1	b4_01	sex of child	[1]male	f	Burkina_Faso	0.0102876	0.181312	0.0567396	0.954753	0	1	2	0	0.0567812	0.811658	1.16e-05
b4_01_1	b4_01	sex of child	[1]male	f	Congo_Democratic_Republic	0.0645625	0.212255	0.304174	0.760996	0	1	2	0	0.877322	0.348936	0.000248
b4_01_1	b4_01	sex of child	[1]male	f	Cote_d'Ivoire	-0.0121702	0.204487	-0.0595159	0.952541	0.0462185	2.23113	2	55.1797	2.23113	0.135255	0.000654
b4_01_1	b4_01	sex of child	[1]male	f	Ethiopia	0.0395037	0.181208	0.218002	0.827428	0	1	2	0	0.169764	0.680321	5.19e-05
b4_01_1	b4_01	sex of child	[1]male	f	Ghana	-0.106907	0.161209	-0.663156	0.50723	0.00562238	1.11537	2	10.3435	1.11537	0.290918	0.000263
b4_01_1	b4_01	sex of child	[1]male	f	Guinea	-0.146174	0.197069	-0.741741	0.458245	0	1	2	0	0.253782	0.614425	0.000249
b4_01_1	b4_01	sex of child	[1]male	f	Kenya	-0.325134	0.113793	-2.85724	0.00427348	0	1	2	0	0.0016647	0.967455	0.00246871
b4_01_1	b4_01	sex of child	[1]male	f	Liberia	0.204496	0.269039	0.760098	0.447196	0.0732272	1.99039	2	49.7586	1.99039	0.1583	0.000859
b4_01_1	b4_01	sex of child	[1]male	f	Mali	0.0861925	0.56357	0.15294	0.878446	0.528467	5.94926	2	83.1912	5.94926	0.0147235	0.00117962
b4_01_1	b4_01	sex of child	[1]male	f	Sierra_Leone	-0.0901893	0.193017	-0.467261	0.640313	0	1	2	0	0.631027	0.426979	0.000117
b4_01_1	b4_01	sex of child	[1]male	f	Tanzania	0.00433923	0.135214	0.0320915	0.974399	0.0152841	1.67692	2	40.3667	1.67692	0.195335	0.000291
b4_01_1	b4_01	sex of child	[1]male	f	Zambia	-0.0470542	0.0781279	-0.602271	0.546994	0.00682293	2.1634	2	53.7765	2.1634	0.141332	0.000387
b5_01_0	b5_01	child is alive	[0]no	f	Burkina_Faso	1.29867	0.231065	5.62036	1.91e-08	0	1	2	0	0.831286	0.361901	0.00356949
b5_01_0	b5_01	child is alive	[0]no	f	Congo_Democratic_Republic	0.988091	0.510809	1.93437	0.0530683	0.399061	4.24605	2	76.4487	4.24605	0.0393417	0.00273006
b5_01_0	b5_01	child is alive	[0]no	f	Cote_d'Ivoire	0.740424	0.198462	3.73081	0.000191	0	1	2	0	0.890012	0.345474	0.00311173
b5_01_0	b5_01	child is alive	[0]no	f	Guinea	0.0760825	0.377787	0.20139	0.840394	0.13145	1.80022	2	44.4512	1.80022	0.179686	0.000271
[truncated: 29,754 more rows]
