# Supplementary material for: The demographic and socioeconomic correlates of behavior and HIV infection status across sub-Saharan Africa
Source: Commun Med (Lond). 2022 Aug 18;2:104. doi: 10.1038/s43856-022-00170-z (PMC9388647; doi:10.1038/s43856-022-00170-z)
Supplement: Supplementary file 6 — Supplementary Data 5 [file 43856_2022_170_MOESM6_ESM.xlsx]

## Sheet: Sheet1
varname	label	Number of Countries	Pvalue	Pvalue (mulivariate)	Mean R2	Beta	Beta (multivariate)	% change	Odds Ratio	Odds Ratio (multivariate)
hv121	member attended school during current school year	29	3.31e-54	7.37e-33	0.0132364	1.49111	1.23629	-17.0897	4.44204	3.4428
hv101	relationship to head	29	1.05e-100	5.51e-33	0.0103965	0.926948	0.623672	-32.7177	2.52678	1.86577
mm4_01	sibling's date of birth (cmc)	24	5.74e-47	0.000302	0.0101179	-0.0021811	-0.000377	-82.732	0.997821	0.999623
v503	number of unions	29	9.01e-63	1.51e-70	0.00922344	-0.839844	-0.905142	7.77492	0.431778	0.404485
v605	desire for more children	25	2.67e-30	3.8e-15	0.00860063	-0.660363	-0.363793	-44.9101	0.516664	0.695035
ha57	na - anemia level	20	1.33e-74	8.36e-100	0.00855047	-0.679837	-0.711645	4.67881	0.5067	0.490836
v602	fertility preference	25	5.14e-14	0.556582	0.00756731	-0.463135	-0.0379943	-91.7963	0.629308	0.962718
ha1_2	woman's age in years	16	7.15e-19	1.3e-08	0.00676691	0.0424653	0.0275179	-35.1991	1.04338	1.0279
hv009	number of household members	21	5.83e-21	4.81e-23	0.00629937	-0.0966502	-0.105802	9.46908	0.907874	0.899603
b5_01	child is alive	26	6.44e-76	9.76e-67	0.0061638	0.94586	0.928495	-1.8359	2.57503	2.5307
v781	ever been tested for hiv	29	1.01e-47	2e-26	0.00611613	-0.718145	-0.536412	-25.3058	0.487656	0.584843
b9_01	child lives with whom	26	4.77e-63	1.42e-44	0.00579439	-0.875436	-0.68928	-21.2644	0.41668	0.501937
hv115_01	current marital status	28	1.46e-50	1.4e-34	0.00573467	-0.68099	-0.615699	-9.58775	0.506116	0.540263
mm7_02	sibling's age at death	10	9.17e-07	0.010628	0.00553573	0.0134263	0.00550945	-58.9653	1.01352	1.00552
v304_02	knows method	25	2.96e-49	8.48e-13	0.00549222	-0.585885	-0.252125	-56.9668	0.556613	0.777147
hv101_07	relationship to head	29	1.04e-33	2.94e-20	0.00543017	-0.635834	-0.603405	-5.10019	0.529494	0.546946
v770	sought advice/treatment for last sti infection	12	5.23e-09	3.52e-05	0.00532989	-0.509072	-0.432044	-15.131	0.601053	0.649181
d110b	ever had eye injuries, sprains, dislocations or burns because of husband/partner	8	3.84e-16	9.4e-11	0.00521126	-0.61478	-0.548184	-10.8325	0.54076	0.577999
hv244	owns land usable for agriculture	25	9.93e-15	8.87e-08	0.00515408	0.559579	0.281405	-49.7113	1.74994	1.32499
v743e	final say on food to be cooked each day	10	1.3e-07	6.11e-07	0.00495725	-0.679999	-0.54321	-20.1161	0.506617	0.580881
hv104_01	sex of household member	29	3.36e-51	6.52e-39	0.00495123	-0.61015	-0.515507	-15.5115	0.543269	0.597198
hv101_06	relationship to head	29	2.23e-35	1.05e-28	0.00450285	-0.590022	-0.560617	-4.98363	0.554315	0.570856
hv246	owns livestock, herds or farm animals	25	4.29e-22	1.12e-15	0.0043654	0.502788	0.323535	-35.6518	1.65332	1.382
mm7_01	sibling's age at death	14	3.3e-07	0.0314302	0.00433055	0.0107005	0.00419097	-60.8339	1.01076	1.0042
hv270	wealth index combined	29	1.31e-09	0.318974	0.00414255	0.454437	-0.0676027	-114.876	1.57529	0.934632
v305_03	ever used method	17	3.19e-07	0.0183025	0.00401664	-0.410237	-0.210377	-48.7181	0.663493	0.810279
v769	could get a condom	28	4.93e-36	1.98e-18	0.00400808	-0.518962	-0.460285	-11.3068	0.595138	0.631104
hv122	educational level during current school year	26	2.06e-07	5.84e-06	0.0039693	-5.0126	-4.67247	-6.78538	0.0066536	0.00934911
hv115	current marital status	27	4.03e-88	2.87e-39	0.00391173	0.880216	0.69073	-21.5272	2.41142	1.99517
hv014	number of children 5 and under (de jure)	29	1.45e-34	2.85e-17	0.00389109	-0.233109	-0.140851	-39.5772	0.792067	0.868619
v302a	ever used anything or tried to delay or avoid getting pregnant	21	7.33e-11	0.00792807	0.00378777	-0.427594	-0.132789	-68.9452	0.652076	0.87565
m19a_1	weight at birth/recall	25	1.07e-15	4.58e-10	0.00368046	0.483886	0.311702	-35.5836	1.62237	1.36575
v305_01	ever used method	17	7.87e-07	0.0591768	0.00365689	-0.392543	-0.142196	-63.7758	0.675337	0.867452
v304_09	knows method	25	3.71e-29	5.74e-08	0.00360994	-0.463498	-0.182549	-60.6149	0.629079	0.833144
v304_11	knows method	25	6.24e-19	4.12e-10	0.00359588	-0.56764	-0.272066	-52.0706	0.566862	0.761804
hv101_05	relationship to head	29	9.58e-42	1.01e-30	0.00358243	-0.507612	-0.512929	1.04744	0.601931	0.598739
ha57	na - anemia level	14	4.6e-21	4.72e-54	0.00354229	0.722145	0.834735	15.591	2.05884	2.3042
v769a	could get a female condom	18	4.16e-22	3.48e-19	0.00348668	-0.482839	-0.483858	0.211069	0.617029	0.616401
hv215	main roof material	23	9.74e-10	0.000494	0.00346341	-1.63851	-1.28719	-21.4411	0.19427	0.276044
v825	would buy vegetables from vendor with hiv	29	4.79e-20	1.06e-12	0.00344753	-0.522876	-0.384555	-26.4538	0.592813	0.680753
v829	place where last hiv test was taken	27	1.85e-16	2.62e-20	0.00343132	0.448914	0.363306	-19.0701	1.56661	1.43808
v626a	unmet need for contraception (definition 3)	21	2.98e-15	0.663081	0.0034188	0.503488	0.0315275	-93.7382	1.65448	1.03203
v404	currently breastfeeding	26	8.81e-55	6.19e-45	0.00340308	0.56896	0.392559	-31.0041	1.76643	1.48076
hv113_05	father alive	29	4.44e-42	9.89e-30	0.00338723	0.752103	0.738088	-1.86344	2.12146	2.09193
ha57	na - anemia level	15	2.82e-12	1.38e-14	0.00327698	0.359263	0.395777	10.1635	1.43227	1.48554
v763a	had any sti in last 12 months	29	1.94e-26	9.46e-18	0.00316637	-0.810082	-0.762694	-5.8498	0.444822	0.466408
v743b	person who usually decides on large household purchases	25	5.09e-14	6.28e-14	0.00313368	0.48767	0.40766	-16.4065	1.62852	1.5033
ha50_2	under age 18	15	4.93e-16	5.65e-07	0.00312712	-0.441493	-0.271676	-38.4643	0.643075	0.762101
v475	can tuberculosis be cured	13	4.36e-16	3.38e-18	0.00307956	-0.628701	-0.472331	-24.8719	0.533284	0.623547
hv101	relationship to head	29	8.25e-18	0.154736	0.00307246	-0.450924	-0.044758	-90.0742	0.637039	0.956229
hv225	share toilet with other households	29	2.23e-19	4.01e-19	0.00305983	-0.359966	-0.298251	-17.1448	0.6977	0.742115
m19a_1	weight at birth/recall	25	8.08e-11	2.76e-05	0.00305569	-0.508862	-0.225496	-55.6861	0.601179	0.79812
v743d	person who usually decides on visits to family or relatives	25	3.62e-10	1.34e-07	0.00293867	0.372831	0.284028	-23.8186	1.45184	1.32847
hv118_01	eligibility for male interview	29	3.28e-24	1.56e-18	0.00292553	0.415701	0.360902	-13.1822	1.51543	1.43462
v304_14	knows method	25	1.03e-27	3.93e-16	0.00278655	-0.521732	-0.305237	-41.4955	0.593492	0.736949
v785	heard about other stis	29	7.48e-42	1.02e-16	0.00275909	-0.571064	-0.32862	-42.4547	0.564924	0.719916
v743a	person who usually decides on respondent's health care	25	2.07e-09	3.16e-07	0.00274326	0.380002	0.278401	-26.737	1.46229	1.32102
v763c	had genital discharge in last 12 months	29	1.13e-17	4.4e-12	0.00272258	-0.52758	-0.471889	-10.5559	0.590031	0.623823
hv101_04	relationship to head	29	6.5e-37	9.31e-33	0.00262978	-0.453253	-0.486254	7.281	0.635558	0.614926
v605	desire for more children	25	3.55e-10	0.00169983	0.0025874	-0.491355	-0.236796	-51.8075	0.611797	0.789152
v719	work for family, others, self	24	1.55e-19	7.09e-08	0.0025295	-0.602783	-0.294747	-51.1023	0.547286	0.74472
v304_06	knows method	25	1.16e-23	3.74e-05	0.00251077	-0.407129	-0.141116	-65.3388	0.665558	0.868389
d102	number of control issues answered 'yes' (d101x = 1)	14	1.51e-14	1.71e-17	0.00247793	0.0984984	0.0993655	0.880357	1.10351	1.10447
v829	place where last hiv test was taken	21	1.92e-08	1.87e-07	0.00239384	-3.51301	-4.28635	22.0136	0.0298072	0.0137551
hv201	source of drinking water	9	9.95e-07	0.0054454	0.00225972	0.473063	0.24167	-48.9139	1.6049	1.27337
v511	age at first cohabitation	29	1.79e-15	0.000127	0.00223438	0.0337132	0.0169517	-49.7179	1.03429	1.0171
v364	contraceptive use and intention	25	7.2e-12	0.422573	0.00220412	-0.296951	-0.0289991	-90.2344	0.74308	0.971417
v826	when was last time you were tested	14	4.14e-08	0.0337141	0.0021921	0.284372	0.144369	-49.2323	1.32893	1.15531
hv115_04	current marital status	28	8.39e-07	3.98e-10	0.00219017	-0.309911	-0.438905	41.6228	0.733512	0.644742
hv011	number of eligible men in household	29	7.77e-17	2.91e-21	0.00213477	-0.153982	-0.204579	32.8587	0.857287	0.81499
hv242	na - household has separate room used as kitchen	15	4.16e-11	4.94e-07	0.00213234	0.243314	0.246605	1.35217	1.27547	1.27967
hv270	wealth index combined	29	1.35e-14	0.0488157	0.00212684	-0.462256	-0.208929	-54.8023	0.629861	0.811453
hv101_07	relationship to head	29	2.92e-13	1.34e-10	0.00210982	0.389055	0.409886	5.35429	1.47559	1.50665
v394	visited health facility last 12 months	25	2.06e-19	1.43e-13	0.00210441	-0.310314	-0.220551	-28.9267	0.733217	0.802077
v605	desire for more children	25	6.35e-22	1.19e-26	0.00209056	0.441611	0.456388	3.34617	1.55521	1.57836
v850b	respondent can ask partner to use a condom	25	3.64e-18	1.49e-10	0.00208721	-0.419466	-0.33679	-19.7099	0.657398	0.714059
d119y	respondent did not seek help from anyone	10	4.22e-09	6.58e-06	0.00207545	0.245266	0.23559	-3.94499	1.27796	1.26566
hv129	school attendance status	19	1.33e-19	2.92e-18	0.00205591	-9.30638	-9.57445	2.88041	9.08e-05	6.95e-05
d105a	ever been pushed, shook or had something thrown by husband/partner	14	7.55e-14	7.25e-09	0.00203602	-0.37762	-0.344494	-8.77218	0.685491	0.708579
hv115_05	current marital status	28	2.69e-09	8.82e-07	0.00198648	-0.305249	-0.320648	5.04463	0.73694	0.725679
ha50_02	under age 18	14	4.22e-07	0.00614315	0.00194552	-0.447683	-0.33382	-25.4338	0.639107	0.716183
v837	heard of drugs to help infected people to live longer	13	7.01e-09	0.000162	0.00194316	-0.476554	-0.282174	-40.7887	0.62092	0.754143
hv210	has bicycle	29	2.07e-18	1.99e-14	0.00194075	0.347143	0.299904	-13.608	1.41502	1.34973
mm2_01	survival status of sibling	24	3.35e-17	0.000472	0.00193092	0.309525	0.135024	-56.3771	1.36278	1.14456
d101c	husband/partner does not permit respondent to meet female friends	14	2.53e-11	7.83e-15	0.00189775	-0.319675	-0.299496	-6.31224	0.726385	0.741192
v477	number of injections in las-na	14	6.78e-09	1.89e-05	0.00187654	0.0341541	0.0352533	3.21841	1.03474	1.03588
v418	entries in immunization roster	26	9.8e-07	0.100565	0.00184129	-0.155235	-0.0468201	-69.8392	0.856214	0.954259
v625a	exposure to need for contraception (definition 3)	21	2.49e-21	0.620867	0.00184041	0.477986	0.0263418	-94.489	1.61282	1.02669
mm2_03	survival status of sibling	24	5.74e-30	9.5e-09	0.00181048	0.349469	0.165118	-52.7518	1.41831	1.17953
v384b	heard family planning on tv last few months	25	7.49e-08	0.305641	0.0017822	-0.376429	-0.0319791	-91.5046	0.686308	0.968527
v467g	getting medical help for self: concern no female health prov	14	3.67e-08	2.2e-08	0.00177335	0.414665	0.249205	-39.9021	1.51386	1.283
d103a	ever been humiliated by husband/partner	14	3.79e-11	1.56e-08	0.0017673	-0.339955	-0.29688	-12.6708	0.711802	0.743133
mm2_02	survival status of sibling	24	4.57e-30	7.94e-07	0.00175109	0.344462	0.138297	-59.8514	1.41123	1.14832
hw15_1	height: lying or standing	23	1.08e-07	0.00368336	0.00173397	-0.233725	-0.126747	-45.7709	0.79158	0.880957
hv117_02	eligibility for female interview	29	3.51e-16	3.21e-19	0.00170936	0.334315	0.34577	3.42657	1.39698	1.41308
v304_13	knows method	23	2e-16	0.000927	0.00169123	-0.350237	-0.147588	-57.8605	0.704521	0.862786
v778	willing to care for relative with aids	28	1.59e-17	1.51e-08	0.00167067	-0.575538	-0.367043	-36.2261	0.562402	0.69278
d111	experienced any of listed husband/partner's actions (d110x series)	14	5.33e-14	5.21e-14	0.00163262	-0.344834	-0.325081	-5.72822	0.708338	0.722469
v829	place where last hiv test was taken	25	4.72e-08	1.42e-08	0.00162389	-3.94457	-4.11049	4.20637	0.0193596	0.0163998
hv104_02	sex of household member	29	2.76e-23	8.35e-14	0.00160592	0.417032	0.315808	-24.2724	1.51745	1.37137
hv101_03	relationship to head	29	4.46e-21	2.2e-18	0.00159569	-0.333786	-0.353217	5.8214	0.716207	0.702425
hv115_03	current marital status	28	2.85e-08	2.06e-13	0.00156568	-0.258653	-0.355468	37.4302	0.772091	0.700845
hv216	number of rooms used for sleeping	28	3.85e-09	1.08e-09	0.00152341	-0.0574574	-0.0801398	39.4769	0.944162	0.922987
h33_2	received vitamin a	13	5.4e-14	1.56e-12	0.00149254	-8.26125	-9.32418	12.8664	0.000258	8.92e-05
v304_08	knows method	25	2.49e-14	0.0226654	0.00148316	-0.303518	-0.0745566	-75.4359	0.738217	0.928155
hv270	wealth index combined	29	1.14e-07	0.411821	0.00147625	-0.286493	-0.080856	-71.7774	0.750892	0.922327
v228	ever had a terminated pregnancy	25	5.05e-55	6.93e-06	0.00146841	-0.410683	-0.142245	-65.3638	0.663197	0.867409
hv215	main roof material	20	3.05e-09	2.06e-06	0.00144836	-2.7988	-3.04209	8.69266	0.0608832	0.0477351
hv115_01	current marital status	27	9.19e-40	9.15e-17	0.00143406	0.581343	0.432177	-25.6588	1.78844	1.54061
v384a	heard family planning on radio last few months	25	3.96e-09	0.0761024	0.00139422	-0.251017	-0.0637775	-74.5924	0.778009	0.938214
hv101_05	relationship to head	29	8.27e-23	2.96e-21	0.00136159	0.392289	0.461927	17.7518	1.48037	1.58713
v780	children should be taught about condoms to avoid aids	27	8.26e-22	2.03e-20	0.00136121	-0.266928	-0.279397	4.67146	0.765728	0.756239
mm2_04	survival status of sibling	24	2.73e-13	0.000132	0.00135531	0.28222	0.118612	-57.9717	1.32607	1.12593
v304_16	knows method	25	8.24e-11	1.27e-06	0.00127337	-0.299013	-0.132439	-55.7078	0.74155	0.875956
v361	pattern of use	17	4.28e-07	8.47e-07	0.00126166	0.293696	0.170811	-41.8408	1.34138	1.18627
d101b	husband/partner accuses respondent of unfaithfulness	14	6.28e-13	5.98e-13	0.00124431	-0.243169	-0.257361	5.83631	0.784139	0.773089
v756	a healthy looking person can have hiv	29	2.35e-34	6.61e-09	0.0012039	-0.411899	-0.238845	-42.0136	0.662391	0.787537
v604	preferred waiting time for birth of a/another child (grouped)	25	5.9e-08	0.158181	0.0011921	-0.289593	-0.549248	89.6619	0.748568	0.577384
hv246b	cows, bulls own -na	22	1.06e-17	2.09e-08	0.00118364	-0.462523	-0.222633	-51.8656	0.629693	0.800409
h32n_1	fever/cough: other private	8	2.22e-19	2.33e-19	0.00117484	10.2706	10.1964	-0.72172	28870.2	26807.6
d101e	husband/partner insists on knowing where respondent is	14	1.45e-09	2.45e-09	0.00116652	-0.190192	-0.196022	3.06514	0.8268	0.821994
v414l	gave child any other fruits	16	5.95e-07	1.13e-06	0.00116023	-6.9514	-7.73214	11.2315	0.000957	0.000439
v376	main reason not to use a meth.	14	8.74e-16	3.96e-14	0.00115749	-8.94104	-8.80767	-1.49165	0.000131	0.00015
v829	place were last hiv test was taken	12	8.15e-09	6.41e-09	0.00114743	-8.10251	-8.5796	5.88824	0.000303	0.000188
v414p	gave child cheese, yogurt, other milk products	16	2.71e-07	5.84e-07	0.00114269	-7.11285	-7.92864	11.4693	0.000815	0.00036
v777	allowed to keep aids infection secret	28	4.74e-09	1.37e-08	0.00110683	-0.199483	-0.213932	7.24342	0.819155	0.807403
d106	experienced any less severe violence (d105a-c,j) by husband/partner	14	2.08e-08	2.92e-07	0.00109774	-0.164996	-0.177103	7.33758	0.847897	0.837694
d105c	ever been punched with fist or hit by something harmful by husband/partner	14	1.3e-15	1.46e-12	0.00109343	-0.322995	-0.30966	-4.12873	0.723977	0.733696
v716	respondent's occupation	9	3.77e-08	0.00737066	0.00105518	0.734188	0.506868	-30.9621	2.08379	1.66008
hv106_01	highest educational level attained	29	7.06e-12	0.0450148	0.00105145	0.256372	0.0622453	-75.7207	1.29223	1.06422
hv101_04	relationship to head	15	7.93e-07	0.000147	0.00103925	0.552919	0.503848	-8.87492	1.73832	1.65508
hml17_03	flag for age from individual file	25	2.32e-12	4.31e-07	0.00101434	0.239586	0.196056	-18.1688	1.27072	1.2166
