# Supplementary material for: The demographic and socioeconomic correlates of behavior and HIV infection status across sub-Saharan Africa
Source: Commun Med (Lond). 2022 Aug 18;2:104. doi: 10.1038/s43856-022-00170-z (PMC9388647; doi:10.1038/s43856-022-00170-z)
Supplement: Supplementary file 7 — Supplementary Data 6 [file 43856_2022_170_MOESM7_ESM.xlsx]

## Sheet: Sheet1
varname	label	Number of Countries	Pvalue	Pvalue (mulivariate)	Mean R2	Beta	Beta (multivariate)	% change	Odds Ratio	Odds Ratio (multivariate)
hv101	relationship to head	29	6.17554e-69	1.27799e-09	0.0126631	0.982297	0.408285	-58.4357	2.67058	1.50424
v302	ever use of any method	16	1.10168e-10	1.19204e-10	0.0117731	0.834695	0.675089	-19.1214	2.30411	1.96421
hb0	index to household schedule	25	1.10075e-16	2.2309e-05	0.0100565	-0.230723	-0.0646118	-71.996	0.793959	0.937431
hb1_1	man's age in years	13	5.307e-24	9.44864e-08	0.00873178	0.030489	-0.0228092	-174.811	1.03096	0.977449
v201	total children ever born	29	9.26174e-22	0.000487182	0.00849553	0.0871379	-0.0300184	-134.449	1.09105	0.970428
v502	currently/formerly/never in union	20	1.64539e-21	0.00152346	0.00848249	0.791918	0.167202	-78.8865	2.20763	1.18199
v503	number of unions	29	3.45333e-11	6.34122e-09	0.00810517	-0.577927	-0.58252	0.794639	0.56106	0.558489
hv101	relationship to head	29	3.29409e-64	4.62308e-10	0.00713031	-0.978721	-0.343163	-64.9376	0.375791	0.709523
hb57	na - anemia level	11	2.03847e-29	5.14087e-22	0.00697409	-0.979111	-0.974925	-0.427573	0.375645	0.377221
v304_09	knows method	16	5.17374e-12	0.00026044	0.00653099	-0.602481	-0.285024	-52.6917	0.547452	0.751996
v781	ever been tested for hiv	28	4.80594e-55	3.02707e-30	0.00602181	-0.7504	-0.565432	-24.6492	0.472178	0.568115
v304_03	knows method	16	6.73244e-19	2.27225e-06	0.0059109	-0.765424	-0.416788	-45.5481	0.465137	0.659161
v745a	owns a house alone or jointly	15	1.97985e-08	0.55998	0.00579078	-0.525063	0.0455434	-108.674	0.591518	1.0466
hb1_2	man's age in years	13	1.03931e-21	0.000178908	0.00569402	0.0392127	0.0154561	-60.5839	1.03999	1.01558
v536	recent sexual activity	29	4.97313e-23	0.0100693	0.00563709	0.517739	0.143008	-72.3783	1.67823	1.15374
hb32_01	date of birth (cmc)	16	9.85674e-10	2.76042e-05	0.00531413	-0.00211066	0.00176171	-183.467	0.997892	1.00176
v304_02	knows method	16	1.21487e-13	0.0019438	0.00474347	-0.53694	-0.20772	-61.3141	0.584534	0.812434
hb32_02	date of birth (cmc)	16	4.50707e-09	0.00103655	0.0046256	-0.0035056	-0.00174453	-50.2359	0.996501	0.998257
v304_01	knows method	16	9.03597e-18	0.00110746	0.00422321	-0.65541	-0.254205	-61.2144	0.519229	0.775533
mv247	age of most recent child	22	4.46011e-10	1.66548e-05	0.00405223	0.0325187	0.0192206	-40.8936	1.03305	1.01941
mv396	can a woman who is breastfeeding get pregnant	14	2.55897e-09	0.00130405	0.0039478	0.445117	0.210276	-52.7593	1.56067	1.23402
hb1_3	man's age in years	11	1.30926e-08	0.00187901	0.00380504	0.0382174	0.023219	-39.2448	1.03896	1.02349
v605	desire for more children	24	3.89411e-25	1.96438e-20	0.00342138	0.564658	0.46049	-18.4479	1.75885	1.58485
v602	fertility preference	24	9.79021e-09	3.03426e-07	0.00304212	0.352285	0.280541	-20.3655	1.42231	1.32385
hv011	number of eligible men in household	29	1.66818e-14	8.90941e-20	0.00289042	-0.202914	-0.179084	-11.7438	0.816349	0.836036
v513	cohabitation duration (grouped)	29	3.95172e-18	3.05933e-20	0.00275204	0.468426	0.518843	10.763	1.59748	1.68008
v511	age at first cohabitation	29	3.81675e-13	0.00233916	0.00260387	0.0292262	0.0138331	-52.6687	1.02966	1.01393
hv246	owns livestock, herds or farm animals	25	8.70325e-11	1.35123e-06	0.00255167	0.391234	0.252652	-35.4218	1.47881	1.28744
v762az	source for condoms: dk source for condom	21	1.0622e-10	5.64994e-06	0.00250007	0.531364	0.464552	-12.5736	1.70125	1.5913
mv136	number of household members (total listed)	21	3.63553e-13	1.22191e-09	0.0024705	-0.0786595	-0.0712603	-9.40656	0.924355	0.931219
hv244	owns land usable for agriculture	25	4.48278e-09	4.35766e-05	0.00246969	0.385231	0.208841	-45.788	1.46995	1.23225
v304_06	knows method	16	5.48163e-22	0.00611162	0.00246317	-0.406708	-0.134506	-66.928	0.665839	0.874147
mv304_03	knows contraceptive method	20	5.12005e-25	6.4153e-05	0.00242478	-0.675353	-0.230143	-65.9226	0.508977	0.79442
hv225	share toilet with other households	29	4.22237e-11	2.76509e-10	0.00241892	-0.324401	-0.275479	-15.081	0.72296	0.759209
hv270	wealth index combined	29	1.40433e-07	0.971149	0.00241662	0.364806	0.00278543	-99.2365	1.44023	1.00279
hv118_03	eligibility for male interview	29	7.12086e-17	1.04739e-10	0.00233931	0.42261	0.283657	-32.8797	1.52594	1.32798
v304_13	knows method	13	1.10359e-19	0.00440607	0.00227735	-0.479928	-0.182625	-61.9475	0.618828	0.833081
mv304_01	knows contraceptive method	20	2.66701e-33	3.76972e-05	0.00226716	-0.743491	-0.267261	-64.0532	0.475451	0.765473
mv304_02	knows contraceptive method	20	8.68189e-15	0.00588759	0.00219549	-0.477334	-0.123046	-74.2223	0.620435	0.884223
v304_14	knows method	15	3.6449e-22	5.86762e-08	0.00212328	-0.422091	-0.275338	-34.7682	0.655674	0.759316
mv717	occupation (grouped)	21	8.7453e-11	2.97224e-05	0.00205021	0.557412	0.275732	-50.5336	1.74615	1.31749
mv304_09	knows contraceptive method	20	3.95865e-10	0.0870263	0.00202321	-0.445133	-0.100828	-77.3489	0.640739	0.904089
v384a	heard family planning on radio last few months	15	9.66313e-08	0.0601551	0.00190129	-0.338052	-0.139712	-58.6715	0.713158	0.869609
v744b	beating justified if wife neglects the children	13	2.67414e-07	0.0420016	0.00184928	0.341001	0.108632	-68.1431	1.40635	1.11475
hv217	relationship structure	29	1.24668e-15	1.95117e-17	0.00181086	0.330427	0.319051	-3.44267	1.39156	1.37582
mv304_14	knows contraceptive method	20	3.70519e-11	9.05145e-05	0.00179021	-0.56028	-0.322779	-42.3896	0.571049	0.724134
v769a	could get a female condom	14	2.31618e-10	0.00454709	0.00175022	-0.301061	-0.193546	-35.7121	0.740032	0.824032
v717	respondent's occupation (grouped)	18	1.13833e-08	0.000148628	0.00172701	0.570909	0.378195	-33.7557	1.76987	1.45965
hml17_03	flag for age from individual file	25	1.18111e-13	1.07161e-07	0.00163278	0.387407	0.288194	-25.6096	1.47316	1.33402
hv109_09	educational attainment	28	6.07805e-07	5.59295e-06	0.00162891	-5.60793	-6.10798	8.91684	0.00366864	0.00222503
v604	preferred waiting time for birth of a/another child (grouped)	24	4.15706e-09	5.16482e-09	0.00156138	-6.41176	-6.92731	8.04078	0.00164214	0.000980634
v604	preferred waiting time for birth of a/another child (grouped)	24	7.01381e-07	2.60106e-08	0.00149401	-5.62646	-6.4875	15.3035	0.0036013	0.00152235
hv113_08	father alive	21	3.80393e-08	7.19259e-08	0.00147869	-6.6914	-7.69732	15.0331	0.00124155	0.000454042
mv304_06	knows contraceptive method	20	2.50905e-12	0.211246	0.00146946	-0.369812	-0.0575866	-84.4282	0.690864	0.94404
hv014	number of children 5 and under (de jure)	29	4.66382e-09	1.01617e-05	0.00145378	-0.126001	-0.0813253	-35.4564	0.881614	0.921894
mv304_11	knows contraceptive method	20	1.58088e-07	0.0732055	0.00143051	-0.367639	-0.0701268	-80.9251	0.692367	0.932276
v304_11	knows method	16	2.36292e-10	0.0885965	0.00142666	-0.357458	-0.102671	-71.2774	0.699452	0.902424
mv395	discussed family planning with health worker in last few months	22	5.92992e-11	0.000140917	0.00139401	-0.397373	-0.212882	-46.4277	0.672083	0.808251
hv106_01	highest educational level attained	29	2.55394e-12	1.13969e-06	0.00131798	0.323726	0.148974	-53.9814	1.38227	1.16064
hv115_05	current marital status	25	6.6363e-09	1.50942e-07	0.0012936	-7.03345	-8.0133	13.9312	0.000881883	0.000331031
v825	would buy vegetables from vendor with hiv	28	8.16612e-13	2.92236e-08	0.00128179	-0.354618	-0.281747	-20.5492	0.701442	0.754465
hv117_02	eligibility for female interview	29	3.32205e-07	0.242313	0.00121862	-0.214779	-0.0453996	-78.8622	0.806719	0.955616
hv101_08	relationship to head	28	1.93789e-16	3.20251e-12	0.0011152	-7.71699	-7.63687	-1.03816	0.0004452	0.000482334
v780	children should be taught about condoms to avoid aids	26	8.2518e-09	2.77464e-07	0.00110204	-0.225753	-0.247804	9.76774	0.797915	0.780513
mv384a	on radio heard about family planning in the last few months	20	1.35879e-08	0.565561	0.00110107	-0.263078	-0.0281852	-89.2864	0.768682	0.972208
mv510	completeness of date information in mv509	20	2.85048e-07	0.000395965	0.00109753	0.312397	0.219691	-29.6756	1.3667	1.24569
v480	syringe and needle from new, unopened package	19	2.17566e-21	6.04144e-11	0.00107634	-9.05562	-9.77085	7.89812	0.000116733	5.70921e-05
v767b	relationship with 2nd to most recent sex partner	10	3.20878e-08	9.17562e-05	0.00106369	-7.79891	-8.07455	3.53429	0.000410181	0.000311364
v762ba	source for female condoms: government hospital	16	8.96144e-20	0.000262902	0.00105144	-0.325958	-0.140135	-57.0083	0.721836	0.869241
hc13_02	result of measurement - height/weight	10	1.30663e-07	1.72456e-08	0.00104711	-7.96399	-9.15332	14.9338	0.000347763	0.000105868
hv010	number of eligible women in household	29	1.90238e-07	4.91147e-12	0.00103224	-0.105976	-0.128333	21.0959	0.899446	0.879561
v829	place where last hiv test was taken	13	3.59042e-08	7.27949e-06	0.00102225	-7.66559	-8.05001	5.0149	0.000468682	0.0003191
