# Supplementary material for: The demographic and socioeconomic correlates of behavior and HIV infection status across sub-Saharan Africa
Source: Commun Med (Lond). 2022 Aug 18;2:104. doi: 10.1038/s43856-022-00170-z (PMC9388647; doi:10.1038/s43856-022-00170-z)
Supplement: Supplementary file 8 — Supplementary Data 7 [file 43856_2022_170_MOESM8_ESM.xlsx]

## Sheet: sample_size_auc
Country	Sex	N Cases	N Controls
Angola	f	25	1336
Angola	m	38	1632
Burkina_Faso	f	75	5418
Burkina_Faso	m	36	2170
Burundi	f	30	922
Burundi	m	47	2284
Cameroon	f	106	1706
Cameroon	m	147	2651
Chad	f	37	2318
Chad	m	24	880
Congo	f	44	1217
Congo	m	85	2675
Congo_Democratic_Republic	f	71	4386
Congo_Democratic_Republic	m	65	6477
Cote_d'Ivoire	f	173	2816
Cote_d'Ivoire	m	146	3149
eSwatini	f	290	604
eSwatini	m	369	622
Ethiopia	f	68	4752
Ethiopia	m	115	4325
Gabon	f	78	1500
Gabon	m	145	3063
Ghana	f	26	1859
Ghana	m	70	3289
Guinea	f	82	3706
Guinea	m	51	2419
Kenya	f	100	1232
Kenya	m	208	2609
Lesotho	f	548	1558
Lesotho	m	677	1508
Liberia	f	56	3060
Liberia	m	40	2070
Malawi	f	395	3372
Malawi	m	1008	7507
Mali	f	50	4001
Mali	m	43	3682
Mozambique	f	175	1090
Mozambique	m	293	1786
Namibia	f	124	625
Namibia	m	80	496
Niger	f	14	2113
Niger	m	11	426
Rwanda	f	111	2597
Rwanda	m	346	8758
Sao_Tome_and_Principe	f	3	423
Sao_Tome_and_Principe	m	12	391
Senegal	f	28	3437
Senegal	m	24	1908
Sierra_Leone	f	62	3997
Sierra_Leone	m	63	4259
Tanzania	f	385	7370
Tanzania	m	529	8364
Togo	f	16	1456
Togo	m	33	993
Uganda	f	207	3088
Uganda	m	369	4311
Zambia	f	814	4975
Zambia	m	1528	7630
Zimbabwe	f	879	3710
Zimbabwe	m	1519	5903
